# Supplementary material for: Integrative QTL analysis of gene expression and chromatin accessibility identifies multi-tissue patterns of genetic regulation
Source: PLoS Genet. 2020 Jan 21;16(1):e1008537. doi: 10.1371/journal.pgen.1008537 (PMC7010298; doi:10.1371/journal.pgen.1008537)
Supplement: S1 File — (CSV) [file pgen.1008537.s032.csv]

Chr	Start	Gene Name	Log FC	Mean Expression	T-statistic	P-value	Adjusted P-value	comparison
chr1	4399321	Rp1	-5.501793192	-0.737610415	-26.42833611	2.21e-45	2.36e-44	liver_lung
chr1	4775806	Mrpl15	2.53722692	3.781873306	18.53708038	2.53e-33	1.43e-32	liver_lung
chr1	4797973	Lypla1	2.773638881	7.277529407	25.18436824	1.14e-43	1.1e-42	liver_lung
chr1	7079000	Pcmtd1	1.520614992	7.325022817	12.07611586	4.55e-21	1.64e-20	liver_lung
chr1	9535488	Rrs1	1.33834505	3.326001086	4.942682543	1.69e-06	3.98e-06	liver_lung
chr1	9538126	Adhfe1	4.207143826	0.321790275	17.38185642	2.68e-31	1.4e-30	liver_lung
chr1	9591347	3110035E14Rik	-2.333286151	-0.20522312	-7.608852542	1.09e-11	2.99e-11	liver_lung
chr1	9934198	Snhg6	1.776178509	1.564680394	7.557890652	1.39e-11	3.8e-11	liver_lung
chr1	9957565	Tcf24	2.020771997	1.093451532	3.24814213	0.000807825	0.001729058	liver_lung
chr1	10028239	Cops5	1.93867378	0.577190133	8.005933781	1.63e-12	4.57e-12	liver_lung
chr1	10983545	Prex2	-3.427416748	6.262437906	-34.03043616	1.17e-54	2.32e-53	liver_lung
chr1	12981215	Slco5a1	-5.004381135	-0.765728989	-17.79841601	4.89e-32	2.63e-31	liver_lung
chr1	13579990	Tram1	1.670467274	7.494951688	15.13650829	3.77e-27	1.67e-26	liver_lung
chr1	13650589	Lactb2	3.894158056	7.044997067	44.88287401	3.23e-65	1.51e-63	liver_lung
chr1	13658851	Xkr9	8.566853376	-0.396959906	40.69858582	1.91e-61	6.17e-60	liver_lung
chr1	15882802	Sbspon	-1.934984385	1.142749723	-6.857394502	3.77e-10	9.88e-10	liver_lung
chr1	17591981	Pi15	-5.031765835	1.737411767	-27.34535675	1.32e-46	1.52e-45	liver_lung
chr1	17717497	Crispld1	-4.429685789	0.059602411	-17.22099203	5.2e-31	2.68e-30	liver_lung
chr1	20608137	Pkhd1	3.284889329	5.470887659	17.61825532	1.02e-31	5.39e-31	liver_lung
chr1	20880702	Paqr8	-4.041892177	2.10887674	-23.27078824	6.65e-41	5.43e-40	liver_lung
chr1	20941706	Efhc1	-5.089755595	0.190394309	-22.40366069	1.35e-39	1.02e-38	liver_lung
chr1	21230665	Gsta3	3.134598188	1.289710673	22.00049552	5.6e-39	4.1e-38	liver_lung
chr1	24012478	Sdhaf4	1.78209118	2.831706943	10.37823113	1.59e-17	5.12e-17	liver_lung
chr1	24594275	Col19a1	-2.325845503	0.320729529	-4.522219664	8.99e-06	2.06e-05	liver_lung
chr1	31006599	Ptp4a1	1.451068049	3.352515496	5.604591071	1.06e-07	2.58e-07	liver_lung
chr1	34516590	Ptpn18	-2.812365488	1.806716822	-16.5763489	7.66e-30	3.77e-29	liver_lung
chr1	34858566	Arhgef4	-2.507704301	1.062864033	-11.28872697	1.95e-19	6.66e-19	liver_lung
chr1	34906803	Plekhb2	-1.582532483	5.845088611	-6.932799631	2.65e-10	6.98e-10	liver_lung
chr1	36125244	Hs6st1	2.718150469	6.028892956	29.0870824	7.59e-49	1.02e-47	liver_lung
chr1	36748331	Cox5b	2.513661016	6.429531444	27.60819411	5.95e-47	7.01e-46	liver_lung
chr1	37486947	Coa5	1.296738349	6.372718469	8.832246752	2.97e-14	8.7e-14	liver_lung
chr1	37545449	4930594C11Rik	-2.95135836	0.127102572	-11.89563286	1.07e-20	3.81e-20	liver_lung
chr1	37776655	2010300C02Rik	-6.129339583	0.611140938	-34.66037831	2.4e-55	4.96e-54	liver_lung
chr1	37929050	Lipt1	1.963682511	2.032164287	12.65554267	2.97e-22	1.1e-21	liver_lung
chr1	37947397	Mrpl30	1.974272337	4.709629712	21.95685107	6.55e-39	4.77e-38	liver_lung
chr1	38684088	Aff3	-5.829841454	1.952281875	-35.33672009	4.5e-56	9.7e-55	liver_lung
chr1	39251116	Npas2	-1.616834496	0.32569486	-2.878002378	0.002481138	0.005224907	liver_lung
chr1	39605684	Snord89	1.584035074	0.976823405	3.101158902	0.00127517	0.002714192	liver_lung
chr1	39634191	Rnf149	2.539140469	5.627239391	29.44053654	2.75e-49	3.85e-48	liver_lung
chr1	39957757	Map4k4	-2.862705812	0.914445397	-12.10537133	3.96e-21	1.43e-20	liver_lung
chr1	40281924	Il1r1	1.734252392	-0.775635268	4.447992252	1.2e-05	2.73e-05	liver_lung
chr1	40381471	Il1rl2	-4.216945773	0.269782406	-17.29225306	3.88e-31	2.01e-30	liver_lung
chr1	40486414	Il1rl1	-4.147937457	-0.738467647	-15.3011998	1.83e-27	8.24e-27	liver_lung
chr1	40522396	Il18r1	-6.417292586	1.447498873	-28.41275101	5.42e-48	6.9e-47	liver_lung
chr1	40572206	Il18rap	-4.303336743	0.412471492	-16.97318797	1.45e-30	7.39e-30	liver_lung
chr1	40637071	Slc9a4	-4.898940296	0.054452898	-18.3709639	4.89e-33	2.74e-32	liver_lung
chr1	40738556	Slc9a2	-3.046569477	1.31658155	-8.062952405	1.24e-12	3.48e-12	liver_lung
chr1	43502595	Nck2	-2.624625572	3.696308221	-20.38287058	2.06e-36	1.35e-35	liver_lung
chr1	44275775	Mettl21e	-4.239685474	-1.818551203	-14.48659526	6.73e-26	2.85e-25	liver_lung
chr1	44608515	Gulp1	-4.417053535	2.25304886	-25.3928762	5.85e-44	5.71e-43	liver_lung
chr1	45368382	Col3a1	-3.167095117	6.620253366	-19.36817751	9.75e-35	5.97e-34	liver_lung
chr1	45982438	Slc40a1	4.629928146	5.796084328	45.76753909	5.67e-66	2.94e-64	liver_lung
chr1	46123582	Dnah7b	-4.345331071	2.265624305	-17.75436427	5.85e-32	3.12e-31	liver_lung
chr1	46482362	Dnah7c	-5.709675354	-0.345852928	-26.94328852	4.5e-46	5.01e-45	liver_lung
chr1	46910353	Slc39a10	-2.218740002	4.369527417	-16.94999898	1.6e-30	8.12e-30	liver_lung
chr1	50984366	Tmeff2	-4.167944991	-0.890331742	-12.48889423	6.48e-22	2.39e-21	liver_lung
chr1	51345969	Sdpr	-3.932391261	6.183230362	-48.50327358	3.14e-68	2.18e-66	liver_lung
chr1	52290075	Gls	-2.555209017	5.675768009	-14.54863735	5.1e-26	2.17e-25	liver_lung
chr1	52784161	Mfsd6	-1.943183731	3.934873704	-13.19172346	2.44e-23	9.43e-23	liver_lung
chr1	52901881	Hibch	3.138187182	5.268240516	34.22501894	7.17e-55	1.45e-53	liver_lung
chr1	53353871	Pms1	1.84672817	3.017010546	10.64256111	4.41e-18	1.44e-17	liver_lung
chr1	53353938	Ormdl1	2.006390858	4.086916952	16.15651211	4.55e-29	2.18e-28	liver_lung
chr1	53409595	Asnsd1	1.283782222	4.179707217	5.46150608	1.95e-07	4.73e-07	liver_lung
chr1	53763627	Dnah7a	-6.332158173	-0.961136749	-28.25150851	8.73e-48	1.08e-46	liver_lung
chr1	53842058	Stk17b	-2.121584486	4.195524681	-14.47717761	7.02e-26	2.97e-25	liver_lung
chr1	54251877	Hecw2	-2.348297506	4.978630615	-19.79340337	1.91e-35	1.2e-34	liver_lung
chr1	54307526	Ccdc150	-4.021326633	-0.480795728	-11.36295969	1.37e-19	4.69e-19	liver_lung
chr1	54614527	Pgap1	1.413103656	5.567256261	5.263939561	4.5e-07	1.08e-06	liver_lung
chr1	54983230	Ankrd44	-3.176571935	5.297323255	-33.66148795	3e-54	5.81e-53	liver_lung
chr1	55144775	Hspd1	3.162872625	8.209409736	43.87122412	2.46e-64	1.06e-62	liver_lung
chr1	55144991	Hspe1	2.818613561	5.966623763	33.50697221	4.47e-54	8.46e-53	liver_lung
chr1	55283625	Rftn2	-3.926180343	1.871181196	-25.49751033	4.18e-44	4.14e-43	liver_lung
chr1	55462789	Plcl1	-3.21030712	3.458492734	-21.29182903	7.18e-38	5.01e-37	liver_lung
chr1	57434463	1700066M21Rik	2.925373668	3.851400383	21.03143155	1.86e-37	1.28e-36	liver_lung
chr1	57463391	9430016H08Rik	1.575742074	3.2178179	10.32038599	2.11e-17	6.76e-17	liver_lung
chr1	57831704	Spats2l	-1.949668287	-0.817526448	-4.477152316	1.07e-05	2.45e-05	liver_lung
chr1	58086812	Aox1	1.78969667	5.266337578	5.454051038	2.01e-07	4.88e-07	liver_lung
chr1	58169979	Aox3	3.741743847	6.37217127	27.77167595	3.64e-47	4.38e-46	liver_lung
chr1	58643240	Ndufb3	1.661718919	4.875627057	13.40400995	9.18e-24	3.59e-23	liver_lung
chr1	59030325	Trak2	-1.124816738	6.786150552	-3.161347525	0.001059564	0.002260542	liver_lung
chr1	59030414	Stradb	2.417341961	4.372534442	26.30413927	3.26e-45	3.43e-44	liver_lung
chr1	59573107	Gm973	-5.535278715	-0.368605059	-29.58119587	1.84e-49	2.62e-48	liver_lung
chr1	59821122	Bmpr2	-3.064640678	8.186743463	-60.31828903	8.81e-77	1.8e-74	liver_lung
chr1	59969849	Fam117b	-2.311714821	5.300517121	-22.49360877	9.82e-40	7.49e-39	liver_lung
chr1	60803231	Cd28	-3.399325622	-0.233142353	-12.50114469	6.12e-22	2.26e-21	liver_lung
chr1	61685397	Pard3b	-1.443187802	4.975049203	-7.742039273	5.78e-12	1.59e-11	liver_lung
chr1	62841305	4930487H11Rik	-1.749473953	-0.437042207	-4.985969733	1.42e-06	3.34e-06	liver_lung
chr1	63223395	Ndufs1	2.294620979	-0.341958071	6.390485881	3.23e-09	8.25e-09	liver_lung
chr1	63492464	Adam23	2.229149023	2.501075012	11.19711253	3.03e-19	1.03e-18	liver_lung
chr1	63776891	Mdh1b	-4.172930172	-1.558475342	-17.98394874	2.31e-32	1.26e-31	liver_lung
chr1	63777198	Fastkd2	1.588801549	4.009802653	11.86327553	1.25e-20	4.44e-20	liver_lung
chr1	64167962	Klf7	-2.56237926	2.992873606	-21.01895913	1.95e-37	1.34e-36	liver_lung
chr1	64737232	2810408I11Rik	4.023933416	-0.986211879	15.05486529	5.4e-27	2.38e-26	liver_lung
chr1	65003397	Plekhm3	-2.682679372	4.420514664	-26.91379458	4.92e-46	5.47e-45	liver_lung
chr1	65233052	Idh1	2.389360977	1.328749673	11.42084831	1.04e-19	3.57e-19	liver_lung
chr1	66221902	Map2	-3.538217276	0.086840862	-11.25348852	2.31e-19	7.88e-19	liver_lung
chr1	66909882	Acadl	1.573216114	6.499072374	11.50487758	6.92e-20	2.4e-19	liver_lung
chr1	67169600	Cps1	10.81212785	5.876572615	43.89030144	2.37e-64	1.03e-62	liver_lung
chr1	69732533	Ikzf2	-3.4311798	2.77360288	-18.65578503	1.58e-33	9.04e-33	liver_lung
chr1	69873543	Spag16	-5.875243324	-1.573502212	-31.56490319	7.46e-52	1.23e-50	liver_lung
chr1	71149545	Bard1	-2.070004471	-0.022568313	-6.399477544	3.1e-09	7.92e-09	liver_lung
chr1	71699807	Fn1	2.053239804	-0.848629341	6.993428171	2e-10	5.29e-10	liver_lung
chr1	71934685	Gm8883	7.543611041	-1.845603874	33.24716206	8.73e-54	1.63e-52	liver_lung
chr1	72258880	Mreg	3.599230985	2.808350937	23.35057452	5.06e-41	4.18e-40	liver_lung
chr1	72330887	Pecr	6.378090564	5.613451966	57.96891145	3.25e-75	5.59e-73	liver_lung
chr1	72330946	Tmem169	2.324746069	-0.516295635	4.744603848	3.76e-06	8.7e-06	liver_lung
chr1	72353994	Xrcc5	1.228445914	4.687622278	4.796335629	3.06e-06	7.1e-06	liver_lung
chr1	72583137	4-Mar	-4.588363785	-1.498460748	-18.4022609	4.32e-33	2.42e-32	liver_lung
chr1	72871053	Igfbp2	2.977347929	0.784984416	9.011551649	1.24e-14	3.67e-14	liver_lung
chr1	72921438	Igfbp5	-4.086250731	7.039410113	-29.58082777	1.84e-49	2.62e-48	liver_lung
chr1	74171022	Tns1	-2.718761805	0.480262545	-8.578492177	1.02e-13	2.95e-13	liver_lung
chr1	74200567	Cxcr2	-3.71845175	-0.289110263	-16.09345821	5.95e-29	2.83e-28	liver_lung
chr1	74331311	Aamp	1.647325544	1.710610576	8.02176294	1.51e-12	4.24e-12	liver_lung
chr1	74331607	Pnkd	1.177616084	3.268066541	2.976024585	0.001859798	0.003930394	liver_lung
chr1	74408681	Catip	-5.23078806	-1.039880982	-24.56722523	8.57e-43	7.81e-42	liver_lung
chr1	74648028	Stk36	-2.939977028	2.098503962	-16.57716063	7.64e-30	3.76e-29	liver_lung
chr1	74760108	Cyp27a1	5.151476252	6.118759506	72.74281075	3.32e-84	2.19e-81	liver_lung
chr1	74795528	Prkag3	-3.176481015	1.409780987	-7.811812091	4.14e-12	1.15e-11	liver_lung
chr1	74982172	Ccdc108	-7.932601812	1.180806467	-40.48097043	3.06e-61	9.7e-60	liver_lung
chr1	74998245	Ihh	3.264252318	0.627965403	10.67843102	3.71e-18	1.22e-17	liver_lung
chr1	75139359	Fam134a	3.094321942	-1.028362045	11.58288936	4.76e-20	1.66e-19	liver_lung
chr1	75176965	Abcb6	3.143718959	5.020979805	45.1860313	1.78e-65	8.57e-64	liver_lung
chr1	75215868	Tuba4a	2.478486409	1.934513371	15.40525342	1.16e-27	5.28e-27	liver_lung
chr1	75356866	Des	-3.606209178	4.153788619	-16.24886482	3.07e-29	1.48e-28	liver_lung
chr1	75503026	Obsl1	-3.437540521	-0.248176419	-13.62321283	3.36e-24	1.33e-23	liver_lung
chr1	75542840	Slc4a3	-4.263077268	1.919988417	-18.2099818	9.3e-33	5.15e-32	liver_lung
chr1	77511662	Epha4	-4.632582196	3.070956449	-20.54365645	1.13e-36	7.51e-36	liver_lung
chr1	78306920	Sgpp2	-4.453687253	2.872551893	-24.23438473	2.58e-42	2.28e-41	liver_lung
chr1	78813523	Kcne4	-3.441651938	0.786354025	-16.2854474	2.62e-29	1.27e-28	liver_lung
chr1	79668546	Ap1s3	-2.934174758	1.820052916	-12.73387812	2.06e-22	7.68e-22	liver_lung
chr1	79772592	Mrpl44	1.553280279	4.025518223	10.66280738	4e-18	1.31e-17	liver_lung
chr1	79855239	Serpine2	-1.411849206	4.146081945	-1.939906286	0.027707194	0.055493819	liver_lung
chr1	80210518	Fam124b	-5.119252626	-1.462678519	-20.51253455	1.27e-36	8.4e-36	liver_lung
chr1	82583423	Col4a4	-5.841472009	5.529332346	-31.92505871	2.83e-52	4.76e-51	liver_lung
chr1	82583495	Col4a3	-5.759736882	6.347819269	-30.91070599	4.44e-51	6.91e-50	liver_lung
chr1	83035022	Slc19a3	-3.847954792	1.230140455	-12.64388606	3.13e-22	1.17e-21	liver_lung
chr1	83404774	Sphkap	-3.707969349	-1.36593371	-9.397847494	1.89e-15	5.71e-15	liver_lung
chr1	84281219	Pid1	1.995677721	4.683662859	20.16230933	4.71e-36	3.04e-35	liver_lung
chr1	85106427	A530032D15Rik	-1.802884304	-0.970646006	-4.326391852	1.9e-05	4.32e-05	liver_lung
chr1	87497277	Sp140	-1.497918091	1.5949302	-5.134427243	7.72e-07	1.84e-06	liver_lung
chr1	87546562	Sp100	-1.872546002	2.514508833	-9.638661316	5.83e-16	1.79e-15	liver_lung
chr1	87633180	A630001G21Rik	-2.4120495	-0.307098769	-8.162322753	7.66e-13	2.17e-12	liver_lung
chr1	87961193	Psmd1	1.112636482	6.824608895	3.46723671	0.000398685	0.000864401	liver_lung
chr1	88199795	B3gnt7	-5.379205728	0.116940023	-23.4157302	4.05e-41	3.37e-40	liver_lung
chr1	89470444	Ngef	2.865721255	3.099668009	21.56483542	2.67e-38	1.9e-37	liver_lung
chr1	89681145	Scarna6	1.341724597	4.16172626	3.460286605	0.000407906	0.000883908	liver_lung
chr1	89951985	Ugt1a10	5.660126818	0.997411428	7.190601612	7.93e-11	2.12e-10	liver_lung
chr1	89967353	Ugt1a9	10.24641021	2.655109534	29.15416297	6.25e-49	8.46e-48	liver_lung
chr1	89991575	Ugt1a7c	1.92879691	3.995217894	4.185073549	3.23e-05	7.28e-05	liver_lung
chr1	89999831	Ugt1a6b	3.478819033	3.210260089	22.24670987	2.34e-39	1.75e-38	liver_lung
chr1	90031383	Ugt1a6a	2.437747007	3.891270283	19.01810236	3.8e-34	2.26e-33	liver_lung
chr1	90062586	Ugt1a5	4.139172081	2.153846416	27.55100359	7.07e-47	8.28e-46	liver_lung
chr1	90097185	Ugt1a2	3.046312983	1.458181307	16.20227552	3.74e-29	1.8e-28	liver_lung
chr1	90102322	Dnajb3	2.506255358	0.816662742	13.88110214	1.03e-24	4.2e-24	liver_lung
chr1	90108533	Ugt1a1	7.260983011	2.914298596	55.82793309	9.84e-74	1.34e-71	liver_lung
chr1	90303584	Spp2	8.790313046	3.372573383	24.68563923	5.8e-43	5.33e-42	liver_lung
chr1	90598765	Arl4c	-3.269015328	3.155785209	-23.87505591	8.56e-42	7.37e-41	liver_lung
chr1	90967036	Sh3bp4	-4.820761242	3.241526454	-32.76807531	3.04e-53	5.47e-52	liver_lung
chr1	91351385	Agap1	-1.975765245	1.1342461	-8.548680456	1.18e-13	3.4e-13	liver_lung
chr1	91580466	4933400F21Rik	-1.963058817	2.501360658	-11.18271613	3.25e-19	1.1e-18	liver_lung
chr1	92049975	Iqca	-6.455388916	-1.244121493	-35.42220162	3.65e-56	7.92e-55	liver_lung
chr1	92740547	Col6a3	-3.864708084	2.287251	-23.28731194	6.28e-41	5.15e-40	liver_lung
chr1	92811676	Mlph	-3.458046117	1.797206838	-15.02680511	6.11e-27	2.68e-26	liver_lung
chr1	92866196	Rab17	3.060631815	-0.267577359	11.50040092	7.07e-20	2.45e-19	liver_lung
chr1	93146895	Ube2f	1.298800006	4.055402105	6.64821941	9.93e-10	2.57e-09	liver_lung
chr1	93194914	Scly	3.076436749	4.906838383	39.26779434	4.47e-60	1.28e-58	liver_lung
chr1	93309798	Hes6	2.498843779	4.560193268	17.92925965	2.88e-32	1.56e-31	liver_lung
chr1	94370334	Ndufa10	2.4479705	6.292737576	36.42088642	3.25e-57	7.57e-56	liver_lung
chr1	94799482	Ankmy1	-3.467011139	-1.448838456	-13.71421561	2.21e-24	8.85e-24	liver_lung
chr1	94830984	Capn10	1.81877258	3.89310205	11.77047934	1.95e-20	6.87e-20	liver_lung
chr1	95064999	Crocc2	-6.236326303	-0.890985348	-28.52635132	3.88e-48	4.99e-47	liver_lung
chr1	95132473	Sned1	-1.349075185	4.175081601	-5.312527411	3.67e-07	8.82e-07	liver_lung
chr1	95202455	Mterf4	1.515776945	1.263540236	5.797572431	4.56e-08	1.13e-07	liver_lung
chr1	95239364	Pask	-1.379384675	0.714927866	-2.841635812	0.002756576	0.005794664	liver_lung
chr1	95375493	Hdlbp	1.772984429	0.369684437	6.311561817	4.62e-09	1.18e-08	liver_lung
chr1	95408680	Farp2	1.617927486	4.218777414	10.93037577	1.1e-18	3.65e-18	liver_lung
chr1	97564170	St8sia4	-4.26525181	2.764260583	-29.31485509	3.94e-49	5.46e-48	liver_lung
chr1	98767702	Panct2	-4.857739918	0.478437464	-19.47439887	6.47e-35	4e-34	liver_lung
chr1	98768747	Slco4c1	-7.25226713	1.587672872	-16.11880347	5.34e-29	2.55e-28	liver_lung
chr1	99666668	Ppip5k2	1.768474821	5.935558252	15.2422278	2.37e-27	1.06e-26	liver_lung
chr1	99944369	B230216N24Rik	-2.75711403	0.561359102	-10.44011692	1.18e-17	3.8e-17	liver_lung
chr1	99992208	Pam	-2.744335337	7.070185419	-25.57252654	3.29e-44	3.28e-43	liver_lung
chr1	107677299	Tnfrsf11a	-2.035010688	2.19607864	-6.381177503	3.37e-09	8.6e-09	liver_lung
chr1	108610866	Bcl2	-2.858296878	3.554605833	-22.27688588	2.1e-39	1.58e-38	liver_lung
chr1	113761494	Dsel	-2.722670293	3.083937014	-20.52955765	1.19e-36	7.9e-36	liver_lung
chr1	120218419	Nifk	1.271214665	4.10943958	5.520556612	1.51e-07	3.69e-07	liver_lung
chr1	120524521	Tfcp2l1	-1.661268559	6.291067408	-9.02674229	1.15e-14	3.41e-14	liver_lung
chr1	120950195	Gli2	-3.864736285	-0.343606603	-13.86763517	1.1e-24	4.46e-24	liver_lung
chr1	121318824	Inhbb	-2.211349317	2.14024932	-8.282054091	4.29e-13	1.22e-12	liver_lung
chr1	121401358	Ralb	-1.220510246	4.888111783	-4.886107158	2.13e-06	4.98e-06	liver_lung
chr1	121891786	Cfap221	-4.516253078	-2.000194251	-21.24256929	8.59e-38	5.98e-37	liver_lung
chr1	121970356	Tmem37	2.117235736	4.13328229	11.73570357	2.3e-20	8.09e-20	liver_lung
chr1	122017672	Dbi	2.602294468	1.649280611	13.44691895	7.53e-24	2.95e-23	liver_lung
chr1	127457592	Slc35f5	1.110049324	4.99262659	2.465253161	0.007761128	0.016006063	liver_lung
chr1	129574597	Tmem163	-4.232447673	0.703418761	-19.03582033	3.55e-34	2.11e-33	liver_lung
chr1	129625989	Acmsd	6.194677174	3.67786368	20.76648657	4.93e-37	3.34e-36	liver_lung
chr1	129736866	Map3k19	-5.47891205	-0.661477428	-23.76242101	1.25e-41	1.07e-40	liver_lung
chr1	130140757	Ubxn4	1.087297422	6.475343119	2.488913959	0.007293825	0.015063251	liver_lung
chr1	130313992	Dars	1.684217042	5.775547534	16.8041635	2.94e-30	1.47e-29	liver_lung
chr1	130488875	Cxcr4	-4.776168117	2.081429776	-21.51957624	3.14e-38	2.23e-37	liver_lung
chr1	132558194	C4bp	10.40339242	2.417508838	46.66967382	9.92e-67	5.64e-65	liver_lung
chr1	132628552	AA986860	-2.705439554	4.08064977	-12.9911257	6.2e-23	2.36e-22	liver_lung
chr1	132723260	Pigr	5.429447138	8.303137451	29.02906207	8.97e-49	1.2e-47	liver_lung
chr1	132762353	Fcmr	-4.190360167	-0.624934201	-17.32501483	3.39e-31	1.76e-30	liver_lung
chr1	133176139	Ikbke	1.638256248	3.310854753	7.570356721	1.31e-11	3.58e-11	liver_lung
chr1	133423937	Srgap2	-1.199650913	5.30546913	-4.298192422	2.11e-05	4.8e-05	liver_lung
chr1	133640598	Slc26a9	-7.569041247	-0.647147741	-35.83672689	1.33e-56	2.97e-55	liver_lung
chr1	133693971	Pm20d1	6.295422805	5.729129068	45.15134144	1.9e-65	9.14e-64	liver_lung
chr1	133724588	Slc41a1	-1.379919906	4.169515363	-5.899317382	2.92e-08	7.24e-08	liver_lung
chr1	133859491	Slc45a3	3.842392053	-0.774269238	15.29962259	1.84e-27	8.29e-27	liver_lung
chr1	134036261	Cdk18	1.430529164	4.366555627	5.108897992	8.57e-07	2.04e-06	liver_lung
chr1	134287962	Tmcc2	-3.957489702	0.351404166	-20.53561767	1.16e-36	7.73e-36	liver_lung
chr1	134942588	Pik3c2b	-1.336131836	3.442852192	-4.244358555	2.59e-05	5.86e-05	liver_lung
chr1	135206399	Golt1a	5.926297825	1.467321229	27.39937841	1.12e-46	1.29e-45	liver_lung
chr1	135260148	Etnk2	7.472470994	3.785229712	46.23589597	2.28e-66	1.26e-64	liver_lung
chr1	135320788	Sox13	-2.002800795	4.326091015	-10.96594382	9.24e-19	3.08e-18	liver_lung
chr1	135817977	Prelp	-2.262244188	5.404482349	-16.98919401	1.36e-30	6.92e-30	liver_lung
chr1	135934091	Fmod	-2.13372086	1.380115094	-6.671350939	8.93e-10	2.31e-09	liver_lung
chr1	135975731	Btg2	-2.413933132	5.122271581	-15.2721037	2.08e-27	9.32e-27	liver_lung
chr1	136078980	Chil1	-7.535739626	1.379746404	-22.69535598	4.85e-40	3.76e-39	liver_lung
chr1	136229504	Ppfia4	-2.435987679	0.042844972	-8.267245414	4.61e-13	1.31e-12	liver_lung
chr1	136258575	Tmem183a	2.507786934	0.613524417	14.08228807	4.15e-25	1.71e-24	liver_lung
chr1	136302566	Cyb5r1	-1.504997478	3.423365534	-6.382471573	3.35e-09	8.56e-09	liver_lung
chr1	136852516	Ppp1r12b	-1.863191964	4.156956563	-18.80005762	8.94e-34	5.19e-33	liver_lung
chr1	137001852	Lgr6	-5.308430072	-0.563133684	-20.72678209	5.71e-37	3.85e-36	liver_lung
chr1	137029151	Ptprv	-2.967210968	-0.75890103	-10.9922317	8.14e-19	2.72e-18	liver_lung
chr1	137029301	Ptpn7	-3.465014495	0.271294129	-14.71793244	2.4e-26	1.03e-25	liver_lung
chr1	137043410	Arl8a	-1.3411993	3.631520466	-4.075549593	4.82e-05	0.000108192	liver_lung
chr1	137221389	Lmod1	-4.229024816	1.870946948	-16.45935486	1.26e-29	6.14e-29	liver_lung
chr1	137271639	Shisa4	-2.542387057	0.085875219	-6.91763118	2.85e-10	7.49e-10	liver_lung
chr1	137481931	Nav1	-2.843132744	4.16804401	-26.63534019	1.16e-45	1.26e-44	liver_lung
chr1	137625773	Csrp1	-4.112090639	5.566805263	-43.87388821	2.45e-64	1.06e-62	liver_lung
chr1	137662661	Phlda3	-3.964124606	1.477312036	-14.03794564	5.08e-25	2.08e-24	liver_lung
chr1	138027977	Kif21b	-2.865617105	3.080803512	-18.0898888	1.51e-32	8.26e-32	liver_lung
chr1	138130856	5730559C18Rik	-2.749149253	-0.202711491	-7.801425672	4.35e-12	1.2e-11	liver_lung
chr1	138592787	Platr22	-1.581512337	-0.761301329	-3.430556692	0.000449664	0.000973329	liver_lung
chr1	140071881	Ptprc	-3.151471214	0.288803228	-13.34879361	1.18e-23	4.61e-23	liver_lung
chr1	141398283	F13b	10.06601152	4.467260523	47.16806493	3.83e-67	2.29e-65	liver_lung
chr1	141456798	Cfhr1	10.31781238	0.551373073	32.92250985	2.03e-53	3.73e-52	liver_lung
chr1	141755275	Cfhr2	9.719010199	2.105360987	35.88028586	1.19e-56	2.68e-55	liver_lung
chr1	142079987	Cfh	2.978701506	8.560894623	27.98148266	1.95e-47	2.36e-46	liver_lung
chr1	142142833	Kcnt2	1.517040237	1.393601433	3.255852133	0.000788406	0.00168871	liver_lung
chr1	145624180	Trove2	-2.889120748	5.632807141	-29.25081466	4.73e-49	6.51e-48	liver_lung
chr1	145851278	Rgs2	-3.352133522	3.730701984	-15.30889996	1.77e-27	7.97e-27	liver_lung
chr1	146622550	Rgs18	-3.58577047	-0.454664628	-15.01926184	6.32e-27	2.77e-26	liver_lung
chr1	151947160	Ptgs2	-6.684663045	0.604661212	-25.1197381	1.41e-43	1.35e-42	liver_lung
chr1	152012077	Ptgs2os2	-4.304991939	-1.972210653	-18.71319731	1.26e-33	7.27e-33	liver_lung
chr1	152313294	Prg4	2.944541602	-0.132206068	9.425993961	1.64e-15	4.98e-15	liver_lung
chr1	152840564	Hmcn1	-4.005444008	5.782188333	-35.68313879	1.93e-56	4.22e-55	liver_lung
chr1	152985163	C730036E19Rik	6.483232141	1.625130694	11.21277234	2.81e-19	9.55e-19	liver_lung
chr1	153418502	Fam129a	-2.936852121	4.176628766	-22.95204525	1.99e-40	1.58e-39	liver_lung
chr1	153937449	1700025G04Rik	-1.530879796	3.572540037	-8.071519049	1.19e-12	3.34e-12	liver_lung
chr1	154647282	Ncf2	-2.024103973	2.933343086	-7.735420797	5.96e-12	1.64e-11	liver_lung
chr1	154802230	Nmnat2	-4.444687406	-0.052202708	-21.39294293	4.97e-38	3.49e-37	liver_lung
chr1	155033576	Lamc2	-6.433407559	3.634518827	-36.50541969	2.66e-57	6.22e-56	liver_lung
chr1	155179915	Lamc1	-2.459886749	6.308566758	-30.0759339	4.53e-50	6.67e-49	liver_lung
chr1	155587482	Rgs16	6.908827816	1.850079125	28.35307825	6.47e-48	8.13e-47	liver_lung
chr1	155596555	Rnasel	-2.006556048	3.333287864	-15.47627459	8.53e-28	3.89e-27	liver_lung
chr1	155747058	Glul	2.352976975	8.969927188	17.13027331	7.57e-31	3.89e-30	liver_lung
chr1	156573049	Cacna1e	-3.920388382	0.64387464	-16.6671478	5.23e-30	2.6e-29	liver_lung
chr1	156946765	Ier5	-2.814000382	3.153635395	-21.82705948	1.04e-38	7.53e-38	liver_lung
chr1	156993909	Mr1	-1.206367159	3.290419521	-2.735116592	0.003732479	0.007801946	liver_lung
chr1	157660028	Qsox1	1.666686006	3.305096063	10.05528548	7.65e-17	2.42e-16	liver_lung
chr1	157882793	Tor1aip2	1.655453245	6.626406542	17.78336185	5.2e-32	2.79e-31	liver_lung
chr1	158240849	Nphs2	-2.796183156	0.698989065	-6.951898483	2.43e-10	6.4e-10	liver_lung
chr1	158404458	Soat1	-3.404974115	5.149972292	-20.48318153	1.41e-36	9.35e-36	liver_lung
chr1	158604469	Tor3a	-2.150369832	3.829210049	-15.01359849	6.48e-27	2.84e-26	liver_lung
chr1	159342482	2810025M15Rik	-1.487030256	2.887659686	-6.538006077	1.65e-09	4.24e-09	liver_lung
chr1	159342725	Rasal2	-1.670690349	5.820584571	-16.05871896	6.9e-29	3.28e-28	liver_lung
chr1	159388712	BC026585	1.962877453	4.254656511	10.25382055	2.91e-17	9.3e-17	liver_lung
chr1	160887568	Pappa2	-4.124910098	0.258340584	-11.41900649	1.04e-19	3.6e-19	liver_lung
chr1	161974510	4930523C07Rik	-2.415944408	4.285433416	-15.91932353	1.25e-28	5.9e-28	liver_lung
chr1	162083705	Tnn	-5.813933118	0.786896156	-11.66000757	3.3e-20	1.16e-19	liver_lung
chr1	162125390	Mrps14	1.210523138	4.059401914	2.811138514	0.003008883	0.006311639	liver_lung
chr1	162908736	Serpinc1	10.26440066	4.689173581	70.51631722	5.71e-83	3.39e-80	liver_lung
chr1	163000790	Dars2	1.628036273	4.06009909	11.72426348	2.43e-20	8.54e-20	liver_lung
chr1	163072842	Ankrd45	-4.763481897	-0.233099704	-18.08361221	1.55e-32	8.47e-32	liver_lung
chr1	164147753	Dnm3os	-2.716491936	2.690463688	-14.3390839	1.3e-25	5.46e-25	liver_lung
chr1	164408164	Dnm3	-2.889928545	0.717867987	-10.37496277	1.62e-17	5.2e-17	liver_lung
chr1	164742679	Fmo4	2.160438665	2.925944418	9.568011022	8.23e-16	2.51e-15	liver_lung
chr1	164828842	Fmo2	-4.661887206	7.549511507	-27.64964614	5.25e-47	6.23e-46	liver_lung
chr1	164914658	Fmo3	-3.110037631	1.557899921	-5.330021326	3.41e-07	8.2e-07	liver_lung
chr1	165243780	Prrx1	-3.812692637	-0.344583849	-15.71962206	2.97e-28	1.38e-27	liver_lung
chr1	165924911	BC055324	-1.2685655	0.005049161	-1.891110291	0.030857758	0.061658411	liver_lung
chr1	166081965	F5	6.529053828	5.778135022	27.56935832	6.69e-47	7.85e-46	liver_lung
chr1	166082347	Gm16548	6.071727464	-1.454767356	23.68761633	1.61e-41	1.37e-40	liver_lung
chr1	166179176	Slc19a2	4.598139076	0.425603223	28.47604314	4.5e-48	5.76e-47	liver_lung
chr1	166205728	Ccdc181	-1.4685823	3.652945316	-6.292717314	5.03e-09	1.28e-08	liver_lung
chr1	166388485	Atp1b1	-1.297471923	7.60326567	-5.24564691	4.86e-07	1.16e-06	liver_lung
chr1	166726862	Dpt	-3.762939604	3.279587774	-22.61258801	6.47e-40	4.99e-39	liver_lung
chr1	167391338	Mpc2	3.053947338	5.911837114	30.96371258	3.84e-51	6.02e-50	liver_lung
chr1	167693910	Creg1	2.622073157	6.770443293	35.07604843	8.56e-56	1.82e-54	liver_lung
chr1	167718811	Cd247	-3.644428532	-0.612674725	-15.89602203	1.39e-28	6.51e-28	liver_lung
chr1	168184269	Ildr2	1.890095219	5.676707518	5.992242593	1.93e-08	4.83e-08	liver_lung
chr1	169238800	Tmco1	1.277656125	6.142645927	6.071327962	1.36e-08	3.42e-08	liver_lung
chr1	169280121	Aldh9a1	3.313048846	6.765991905	43.35255195	7.09e-64	2.89e-62	liver_lung
chr1	170362299	Pbx1	-3.001344721	0.877778624	-16.94271269	1.65e-30	8.36e-30	liver_lung
chr1	171585631	Rgs5	2.128021942	5.601170768	7.758762205	5.33e-12	1.47e-11	liver_lung
chr1	171677772	Rgs4	-1.40929819	2.926813985	-4.27462993	2.31e-05	5.24e-05	liver_lung
chr1	171899335	Hsd17b7	3.767368279	4.991024061	32.60007872	4.72e-53	8.41e-52	liver_lung
chr1	171899539	3110045C21Rik	2.332388795	0.037244197	6.035771689	1.59e-08	4e-08	liver_lung
chr1	172019074	Ddr2	-3.55851695	5.031061593	-38.1917161	5.12e-59	1.37e-57	liver_lung
chr1	172207454	Sh2d1b1	-4.277678692	-0.87853233	-17.14248481	7.2e-31	3.7e-30	liver_lung
chr1	172574662	Olfml2b	-3.491109599	1.696835177	-17.30194383	3.73e-31	1.93e-30	liver_lung
chr1	172906201	Fcgr2b	1.762268786	-0.330960679	4.651496406	5.43e-06	1.25e-05	liver_lung
chr1	173051791	Cfap126	-3.406713407	0.189295097	-12.07451145	4.59e-21	1.65e-20	liver_lung
chr1	173080733	Sdhc	2.307064797	6.440041313	25.43029086	5.19e-44	5.08e-43	liver_lung
chr1	173126398	Pcp4l1	-2.345671454	1.8222725	-7.83315572	3.73e-12	1.04e-11	liver_lung
chr1	173151694	Apoa2	5.044599065	-1.017787157	22.05671742	4.59e-39	3.37e-38	liver_lung
chr1	173152644	Tomm40l	2.709288959	4.705877278	20.30111005	2.79e-36	1.82e-35	liver_lung
chr1	173164479	Fcer1g	-1.193324167	2.259573757	-1.772240157	0.039811247	0.079069929	liver_lung
chr1	173177252	Ndufs2	2.037581164	7.184431887	26.68650001	9.92e-46	1.08e-44	liver_lung
chr1	173225112	Ufc1	1.898545433	5.315341789	20.60368914	9.02e-37	6.05e-36	liver_lung
chr1	173275829	Pfdn2	1.789995521	3.174789857	12.39680665	1e-21	3.68e-21	liver_lung
chr1	173319090	Arhgap30	-2.330935498	3.439054215	-13.59749682	3.78e-24	1.5e-23	liver_lung
chr1	173349163	Tstd1	4.066422261	1.776312062	19.56150305	4.63e-35	2.88e-34	liver_lung
chr1	173489323	Cd244	-4.089329821	0.031004077	-15.34672568	1.5e-27	6.77e-27	liver_lung
chr1	173583167	Slamf7	-3.357604425	0.178845707	-10.05450332	7.68e-17	2.43e-16	liver_lung
chr1	173612185	Cd48	-2.035189843	1.30750808	-8.299848158	3.94e-13	1.12e-12	liver_lung
chr1	173697262	Slamf1	-2.555643687	-1.027783956	-8.593432813	9.49e-14	2.75e-13	liver_lung
chr1	173769827	Cd84	-2.211833426	0.052409596	-7.326574617	4.17e-11	1.12e-10	liver_lung
chr1	173847667	Slamf6	-3.558480842	-0.397464446	-14.07362027	4.32e-25	1.77e-24	liver_lung
chr1	173957425	Vangl2	-2.884736206	1.150540645	-13.68224875	2.56e-24	1.02e-23	liver_lung
chr1	174056885	Pex19	1.860226823	3.008455027	11.29156954	1.93e-19	6.58e-19	liver_lung
chr1	174150025	Casq1	-2.340659234	-0.158651221	-4.036993831	5.55e-05	0.000124253	liver_lung
chr1	174228194	Atp1a2	-4.636657525	3.962782455	-14.66286048	3.06e-26	1.31e-25	liver_lung
chr1	174271340	Kcnj10	1.272250233	1.941750582	1.792112799	0.038179932	0.075931522	liver_lung
chr1	174405490	Slamf9	-2.706423177	0.693719847	-9.043576955	1.06e-14	3.15e-14	liver_lung
chr1	174430376	Tagln2	-4.132334483	5.40398149	-46.16875401	2.6e-66	1.4e-64	liver_lung
chr1	174451260	Cfap45	-5.378130589	-0.619422196	-23.48112484	3.24e-41	2.71e-40	liver_lung
chr1	174520698	Slamf8	-1.371545511	-0.571861713	-1.76649136	0.040293754	0.07998812	liver_lung
chr1	174628186	Crp	10.46111715	1.038900784	51.76196774	9.1e-71	9e-69	liver_lung
chr1	174825184	Apcs	10.30372562	1.083033085	29.81200977	9.53e-50	1.38e-48	liver_lung
chr1	175263633	Ackr1	2.864436176	-1.452939895	8.770328409	4.02e-14	1.17e-13	liver_lung
chr1	175297825	Cadm3	2.004351501	0.432780531	7.60813869	1.1e-11	3e-11	liver_lung
chr1	175350734	Aim2	-1.678640938	0.925523343	-5.070900181	1e-06	2.37e-06	liver_lung
chr1	175560989	Ifi209	-2.624088474	0.963753933	-9.578470355	7.82e-16	2.39e-15	liver_lung
chr1	175603810	Ifi208	-2.92644933	0.253231084	-12.81130277	1.43e-22	5.39e-22	liver_lung
chr1	175961885	Ifi205	-2.335583513	-0.747364032	-6.471289697	2.24e-09	5.74e-09	liver_lung
chr1	176102906	Spta1	-3.18327285	1.614628843	-16.74995033	3.7e-30	1.84e-29	liver_lung
chr1	176431955	Fmn2	3.648306003	0.171730864	17.2607413	4.42e-31	2.29e-30	liver_lung
chr1	177555765	Fh1	3.110537255	6.552588065	29.54221894	2.05e-49	2.91e-48	liver_lung
chr1	177562323	Kmo	6.22813092	6.02846097	45.70960293	6.35e-66	3.27e-64	liver_lung
chr1	177618483	Chml	-1.69799736	3.331268426	-9.828773157	2.31e-16	7.17e-16	liver_lung
chr1	177622762	Opn3	1.306576431	0.856755577	2.238544469	0.013782989	0.02805013	liver_lung
chr1	178737254	Cep170	-1.394982886	4.781526452	-7.858462177	3.31e-12	9.19e-12	liver_lung
chr1	178766263	Hmga2-ps1	-1.900211327	0.899949859	-7.327182614	4.16e-11	1.12e-10	liver_lung
chr1	179178897	Akt3	-3.419046892	4.602300398	-41.11176456	7.82e-62	2.63e-60	liver_lung
chr1	179921565	Gm16432	-1.688396679	0.740157672	-3.881237271	9.69e-05	0.000214956	liver_lung
chr1	180459255	Kif26b	-2.844345342	2.060972195	-8.302826332	3.88e-13	1.11e-12	liver_lung
chr1	181476659	Cnst	-1.143083531	4.836221977	-2.313256498	0.011454016	0.023410661	liver_lung
chr1	181598361	Sccpdh	-1.854062664	3.01380149	-9.705423761	4.21e-16	1.3e-15	liver_lung
chr1	181891219	Cdc42bpa	-1.461936882	6.848565014	-10.23590498	3.18e-17	1.01e-16	liver_lung
chr1	182260606	Itpkb	-3.217280178	5.433816611	-35.7754344	1.54e-56	3.42e-55	liver_lung
chr1	182260679	Gm5069	-2.310081738	0.452327283	-11.64733097	3.5e-20	1.23e-19	liver_lung
chr1	182413634	Stum	-1.684325508	0.062852422	-3.592314355	0.000262866	0.000573591	liver_lung
chr1	182834404	Pycr2	-1.651618574	2.246850895	-6.211527896	7.26e-09	1.83e-08	liver_lung
chr1	182947699	Ephx1	2.050597565	2.153613914	11.86751633	1.23e-20	4.35e-20	liver_lung
chr1	182981367	9130409I23Rik	8.253391528	-0.792271774	31.0271692	3.23e-51	5.1e-50	liver_lung
chr1	183441581	Ccdc121	-4.388676212	-1.547311833	-15.47023571	8.75e-28	4e-27	liver_lung
chr1	183772531	Lbr	-1.426672571	5.24654319	-7.545643874	1.48e-11	4.03e-11	liver_lung
chr1	184054867	Srp9	1.566000648	5.008059691	13.45863683	7.14e-24	2.8e-23	liver_lung
chr1	184339297	Trp53bp2	-1.60525509	5.638537515	-9.816765337	2.45e-16	7.59e-16	liver_lung
chr1	184447613	Capn2	-1.467835233	6.58248814	-10.81611697	1.9e-18	6.3e-18	liver_lung
chr1	184495137	Capn8	4.160028151	-0.892736213	9.989396881	1.05e-16	3.32e-16	liver_lung
chr1	184695036	Susd4	2.779875703	2.671572914	11.66266156	3.25e-20	1.14e-19	liver_lung
chr1	186556371	Hlx	-1.918911912	1.732607297	-8.457664842	1.83e-13	5.26e-13	liver_lung
chr1	186635178	1-Mar	9.376806899	2.988180836	51.44657568	1.58e-70	1.46e-68	liver_lung
chr1	186669725	2-Mar	3.773009478	7.011241911	69.47142857	2.24e-82	1.16e-79	liver_lung
chr1	186706914	C130074G19Rik	2.259812306	7.229586948	28.32415138	7.04e-48	8.82e-47	liver_lung
chr1	186823427	Mark1	-1.566690193	1.966884405	-6.157081078	9.27e-09	2.34e-08	liver_lung
chr1	187153279	Iars2	1.134596627	6.224280334	4.147452746	3.71e-05	8.35e-05	liver_lung
chr1	187156037	Bpnt1	2.23394321	6.087103564	28.92415697	1.22e-48	1.61e-47	liver_lung
chr1	187186973	Eprs	1.768118437	7.30381479	20.46222752	1.53e-36	1.01e-35	liver_lung
chr1	187278726	Slc30a10	9.51794452	-0.350168617	39.59002614	2.18e-60	6.37e-59	liver_lung
chr1	187941188	Lyplal1	3.062525697	3.679525512	18.69300714	1.36e-33	7.83e-33	liver_lung
chr1	188573236	Rrp15	1.125230998	2.840548875	2.376414315	0.00976363	0.020048864	liver_lung
chr1	191511964	Cenpf	-1.798668526	1.354466533	-4.523324522	8.95e-06	2.05e-05	liver_lung
chr1	191552146	Ptpn14	-4.113269981	4.860698929	-43.04446866	1.34e-63	5.3e-62	liver_lung
chr1	191746166	Smyd2	1.623717818	3.741901456	10.55684406	6.69e-18	2.17e-17	liver_lung
chr1	191994558	Prox1	5.137852125	3.591309567	34.77333114	1.81e-55	3.78e-54	liver_lung
chr1	192850068	Mfsd7b	-1.429596717	0.622894057	-3.263923704	0.000768545	0.00164706	liver_lung
chr1	193007211	Atf3	-1.435879438	1.710620624	-2.674563103	0.004418657	0.009202242	liver_lung
chr1	193141996	Nenf	-1.619892748	3.185126853	-7.89007788	2.84e-12	7.93e-12	liver_lung
chr1	193916479	Traf5	-1.245276877	2.686801895	-3.327926846	0.000626848	0.001348745	liver_lung
chr1	194979305	Irf6	1.941012757	5.893138598	13.58914724	3.92e-24	1.55e-23	liver_lung
chr1	195027739	Traf3ip3	-3.567505883	0.533075356	-14.78882777	1.75e-26	7.57e-26	liver_lung
chr1	196765014	Cd34	-4.466620634	0.095080315	-21.59503899	2.39e-38	1.7e-37	liver_lung
chr1	196803152	Gm16897	-2.326647321	0.602935859	-12.49885304	6.19e-22	2.28e-21	liver_lung
chr1	197002908	Cr2	-2.592027844	1.782122333	-11.32537212	1.64e-19	5.6e-19	liver_lung
chr10	3323355	Ipcef1	-3.550600755	1.647954675	-13.04117867	4.91e-23	1.87e-22	liver_lung
chr10	4752812	Myct1	-2.584948291	3.135898895	-28.2248101	9.44e-48	1.17e-46	liver_lung
chr10	4795848	Syne1	-1.68127851	7.064658578	-13.04904147	4.74e-23	1.81e-22	liver_lung
chr10	5836668	Ccdc170	-5.286765173	-0.209839893	-21.70007129	1.64e-38	1.17e-37	liver_lung
chr10	5913935	Armt1	1.368808638	3.63339679	7.977808153	1.86e-12	5.22e-12	liver_lung
chr10	6080211	Akap12	-4.366034463	5.36994287	-37.73818653	1.46e-58	3.78e-57	liver_lung
chr10	6806261	Iyd	5.567551643	4.614570241	47.0590636	4.72e-67	2.76e-65	liver_lung
chr10	6980390	Ppp1r14c	-6.93373126	-0.265776694	-28.8936537	1.33e-48	1.75e-47	liver_lung
chr10	8238622	Ust	-2.715188975	1.52114406	-13.74723895	1.9e-24	7.64e-24	liver_lung
chr10	9395005	Samd5	-2.92305503	0.94028562	-13.08982287	3.92e-23	1.5e-22	liver_lung
chr10	10192111	Adgb	-3.236892786	0.377667699	-10.76822685	2.4e-18	7.92e-18	liver_lung
chr10	10278004	Rab32	2.514777391	4.010368013	22.71684332	4.5e-40	3.5e-39	liver_lung
chr10	11329021	Timm8a1	3.258526583	-0.32472212	12.52616605	5.44e-22	2.01e-21	liver_lung
chr10	12581532	Utrn	-1.777180503	8.171432605	-18.02243915	1.98e-32	1.08e-31	liver_lung
chr10	12810593	Plagl1	-4.128149825	2.605482927	-21.1707059	1.12e-37	7.74e-37	liver_lung
chr10	12810650	Hymai	-3.881147295	-0.113043407	-17.32651511	3.37e-31	1.75e-30	liver_lung
chr10	13220833	Fuca2	-1.551269542	3.342959011	-3.009299408	0.001683943	0.003565732	liver_lung
chr10	13272947	Pex3	1.194765809	3.404522525	3.318192246	0.000646691	0.001391188	liver_lung
chr10	13686184	Hivep2	-1.881567308	5.45259428	-18.7631194	1.03e-33	5.98e-33	liver_lung
chr10	14264841	Adgrg6	-4.449169301	3.712382981	-39.67168907	1.82e-60	5.4e-59	liver_lung
chr10	17516024	Txlnb	-3.990360862	0.94104531	-10.53921426	7.28e-18	2.36e-17	liver_lung
chr10	17930695	Ect2l	-4.951301025	-1.010270706	-19.41329941	8.19e-35	5.03e-34	liver_lung
chr10	17954786	Ccdc28a	1.957803033	2.758771936	13.78772482	1.58e-24	6.38e-24	liver_lung
chr10	18265881	Hebp2	-1.823912401	-0.681930447	-3.261650541	0.00077409	0.001658645	liver_lung
chr10	18463563	Arfgef3	-6.64416541	2.109122568	-18.36634133	4.98e-33	2.79e-32	liver_lung
chr10	18564876	Perp	1.998775441	5.43331017	7.797767468	4.42e-12	1.23e-11	liver_lung
chr10	19311754	Ifngr1	-1.855227171	5.224480663	-17.71426101	6.89e-32	3.67e-31	liver_lung
chr10	19627479	Pex7	2.591784196	2.264258613	21.20481254	9.86e-38	6.84e-37	liver_lung
chr10	20672352	Ahi1	-1.731634258	2.837811957	-7.192056554	7.88e-11	2.1e-10	liver_lung
chr10	21097105	Aldh8a1	9.578068421	5.264673091	52.86207564	1.37e-71	1.5e-69	liver_lung
chr10	21601989	Sgk1	-1.347800131	0.883834352	-2.277717804	0.012514648	0.025503856	liver_lung
chr10	22364816	Slc2a12	-4.296329372	2.149548658	-20.29461461	2.86e-36	1.86e-35	liver_lung
chr10	22539933	Tcf21	-3.243570579	3.238182526	-23.39956968	4.28e-41	3.55e-40	liver_lung
chr10	23516791	Slc18b1	-1.460059248	2.643809217	-4.468795273	1.11e-05	2.53e-05	liver_lung
chr10	23571267	Vnn3	3.337125565	1.302089282	18.41480181	4.11e-33	2.31e-32	liver_lung
chr10	23869122	Stx7	-1.550097983	5.839145734	-11.66703294	3.19e-20	1.12e-19	liver_lung
chr10	24315247	Ctgf	-3.42290669	5.425666864	-27.29530012	1.53e-46	1.76e-45	liver_lung
chr10	24556000	Enpp3	5.359537064	4.39833495	41.09611126	8.08e-62	2.7e-60	liver_lung
chr10	24647275	Arg1	9.004895996	4.34096071	58.22958252	2.16e-75	3.78e-73	liver_lung
chr10	25018968	Akap7	-1.300760127	4.120102287	-4.801620901	2.99e-06	6.96e-06	liver_lung
chr10	25256077	Smlr1	8.805803374	1.780582515	37.71089991	1.55e-58	4.01e-57	liver_lung
chr10	25798857	Tmem200a	-5.680094883	-0.344220075	-23.17735015	9.16e-41	7.44e-40	liver_lung
chr10	27336747	Lama2	-3.860148961	5.348815613	-35.27941116	5.18e-56	1.11e-54	liver_lung
chr10	28931448	9330159F19Rik	-5.181910181	-0.558960454	-19.40979236	8.31e-35	5.1e-34	liver_lung
chr10	29032971	Echdc1	2.679396034	0.143266994	13.04573639	4.81e-23	1.84e-22	liver_lung
chr10	29255672	Rspo3	2.8895864	0.914806814	15.43186087	1.03e-27	4.71e-27	liver_lung
chr10	30338171	Hint3	1.733481363	3.516154452	11.55620128	5.41e-20	1.88e-19	liver_lung
chr10	30522912	Ncoa7	-2.635043373	3.744498437	-14.85292299	1.32e-26	5.73e-26	liver_lung
chr10	30562588	Hey2	-3.302627275	0.362324142	-17.45773593	1.96e-31	1.03e-30	liver_lung
chr10	31033210	Hddc2	-1.429594441	0.716450662	-3.074021555	0.001385151	0.002944591	liver_lung
chr10	31165726	Tpd52l1	3.325384685	1.696501132	20.26789138	3.16e-36	2.06e-35	liver_lung
chr10	31329530	Rnf217	1.265789914	3.786070535	4.68544223	4.75e-06	1.1e-05	liver_lung
chr10	32803288	Trdn	-2.744167756	-0.201527888	-4.969537483	1.52e-06	3.57e-06	liver_lung
chr10	33624916	Rsph4a	-5.648273049	0.81342685	-25.15863099	1.24e-43	1.19e-42	liver_lung
chr10	33714860	A830082N09Rik	-1.476843627	1.900506058	-5.782235339	4.88e-08	1.2e-07	liver_lung
chr10	33816324	Fam26e	-3.302918083	-0.003145185	-14.82257053	1.51e-26	6.53e-26	liver_lung
chr10	36858731	Marcks	-2.42006515	5.308146911	-18.52329372	2.67e-33	1.51e-32	liver_lung
chr10	38685320	Lama4	-2.928502182	5.108549787	-25.61995951	2.83e-44	2.83e-43	liver_lung
chr10	38853828	Tube1	1.311185233	0.264134867	2.417298974	0.008791123	0.018092561	liver_lung
chr10	39332739	Traf3ip2	-2.255182014	2.797325243	-15.16372035	3.34e-27	1.48e-26	liver_lung
chr10	39451812	E130307A14Rik	-2.346625537	0.795360732	-12.75161767	1.89e-22	7.08e-22	liver_lung
chr10	39679958	Mfsd4b3	4.315696589	2.425887378	33.61497524	3.39e-54	6.52e-53	liver_lung
chr10	39706451	Mfsd4b5	1.426079504	2.517777502	3.409213978	0.000482089	0.001042566	liver_lung
chr10	39745073	Mfsd4b1	5.349094416	4.762975372	51.34458705	1.89e-70	1.74e-68	liver_lung
chr10	39862059	Slc16a10	3.669368178	5.297436446	32.11617799	1.7e-52	2.91e-51	liver_lung
chr10	40403087	Mettl24	-4.272605211	-0.357331185	-16.84187058	2.52e-30	1.26e-29	liver_lung
chr10	41210145	Smpd2	1.315114723	4.588342788	5.948554647	2.35e-08	5.84e-08	liver_lung
chr10	41210244	Ppil6	-3.861077885	0.898057953	-15.85003088	1.69e-28	7.92e-28	liver_lung
chr10	41239305	Cd164	1.152940723	8.011027541	3.942312469	7.8e-05	0.000173563	liver_lung
chr10	41738187	Armc2	-4.870233855	-0.331459357	-20.5184911	1.24e-36	8.23e-36	liver_lung
chr10	42580317	Scml4	-3.94203172	0.113211032	-16.9794698	1.42e-30	7.2e-30	liver_lung
chr10	42941291	Pdss2	2.264460209	1.279268053	13.37940238	1.03e-23	4.01e-23	liver_lung
chr10	43260799	1700021F05Rik	1.585178045	3.657886635	9.932981598	1.39e-16	4.34e-16	liver_lung
chr10	43298974	Cd24a	-4.80861358	5.12782617	-25.24907629	9.29e-44	9e-43	liver_lung
chr10	43621612	Rtn4ip1	2.350913167	4.18011891	22.27002071	2.16e-39	1.61e-38	liver_lung
chr10	43724651	Aim1	1.216888049	5.410824226	2.559234233	0.00605016	0.012538431	liver_lung
chr10	43988144	Atg5	2.086125699	1.080226372	10.73847283	2.77e-18	9.13e-18	liver_lung
chr10	44178553	Prdm1	-3.98146435	1.71579659	-17.50661105	1.61e-31	8.45e-31	liver_lung
chr10	45009110	Popdc3	-5.077143089	-0.925208797	-12.95581971	7.3e-23	2.78e-22	liver_lung
chr10	45297634	Hace1	-1.225799372	3.354990258	-4.702324909	4.44e-06	1.03e-05	liver_lung
chr10	51351263	Gprc6a	-4.479733466	-2.0517129	-19.3175835	1.19e-34	7.23e-34	liver_lung
chr10	51915049	Ros1	-5.132905698	-0.633838996	-12.39239326	1.02e-21	3.75e-21	liver_lung
chr10	51953424	Dcbld1	-1.139657567	3.227834826	-1.920293752	0.028939162	0.057902701	liver_lung
chr10	53470714	Fam184a	-2.663603229	2.415206795	-8.590109409	9.64e-14	2.79e-13	liver_lung
chr10	53795601	Man1a	2.797631728	6.988803054	39.00415549	8.08e-60	2.25e-58	liver_lung
chr10	55826722	Msl3l2	-1.79279865	1.198775411	-7.251632176	5.95e-11	1.6e-10	liver_lung
chr10	56097105	Gja1	-2.541222589	4.00625972	-17.43585085	2.15e-31	1.12e-30	liver_lung
chr10	57206190	Hsf2	1.502357298	4.173880794	10.63410185	4.6e-18	1.5e-17	liver_lung
chr10	57504728	Fabp7	4.250978211	-0.09272895	13.46462656	6.95e-24	2.73e-23	liver_lung
chr10	57786213	Lims1	-2.961099397	0.525595718	-14.02822264	5.3e-25	2.17e-24	liver_lung
chr10	58138443	Edar	-2.88274332	-0.704968188	-9.947687475	1.29e-16	4.05e-16	liver_lung
chr10	58276106	Sh3rf3	-5.689787604	-0.277904738	-26.58016164	1.38e-45	1.49e-44	liver_lung
chr10	58684669	Sowahc	-1.299176943	4.464930623	-4.745653401	3.74e-06	8.67e-06	liver_lung
chr10	58786043	P4ha1	-1.96481642	-0.182599439	-6.996977829	1.97e-10	5.21e-10	liver_lung
chr10	58866432	Pla2g12b	8.438670868	0.410947536	37.97283985	8.48e-59	2.24e-57	liver_lung
chr10	58904526	Oit3	6.188703825	0.749617536	37.06699285	7.01e-58	1.7e-56	liver_lung
chr10	59342338	Dnajb12	1.270118841	4.97612153	7.179286729	8.36e-11	2.23e-10	liver_lung
chr10	59569004	Spock2	-7.230166432	2.95928165	-22.96579092	1.9e-40	1.51e-39	liver_lung
chr10	59682007	Chst3	-6.093976959	2.127091684	-24.93689652	2.55e-43	2.4e-42	liver_lung
chr10	59809598	Vsir	-2.408450078	-1.149769463	-7.457329261	2.25e-11	6.1e-11	liver_lung
chr10	60294328	Unc5b	-1.701199371	3.180534228	-6.252330762	6.04e-09	1.53e-08	liver_lung
chr10	60552078	Pcbd1	6.281462711	5.296748427	70.12669722	9.49e-83	5.36e-80	liver_lung
chr10	60736185	Adamts14	-1.668761582	1.499851101	-5.497294633	1.67e-07	4.07e-07	liver_lung
chr10	60760583	Prf1	-3.276049198	-0.330443853	-13.82933247	1.31e-24	5.29e-24	liver_lung
chr10	60846270	Pald1	-1.683396891	4.326040214	-10.28957835	2.45e-17	7.85e-17	liver_lung
chr10	60915416	Eif4ebp2	1.235289205	4.764040041	2.750613186	0.003573232	0.007475651	liver_lung
chr10	61111368	Ppa1	4.106880918	4.778359894	50.71039588	5.77e-70	5.01e-68	liver_lung
chr10	61246611	H2afy2	-2.38785137	1.56502816	-12.13189592	3.49e-21	1.26e-20	liver_lung
chr10	61441855	Col13a1	-2.511009031	-0.668689484	-8.556067048	1.14e-13	3.28e-13	liver_lung
chr10	61533769	Gm5424	5.939745134	-0.161315901	23.81030275	1.06e-41	9.12e-41	liver_lung
chr10	61693965	Tspan15	-3.136176303	3.774891143	-28.5448668	3.68e-48	4.73e-47	liver_lung
chr10	61842655	Hk1	-2.5219979	-0.363025217	-9.316226495	2.81e-15	8.46e-15	liver_lung
chr10	61885204	Hkdc1	-3.98138306	0.395676448	-16.56398246	8.07e-30	3.97e-29	liver_lung
chr10	61912440	Supv3l1	1.521638961	4.171519969	13.51310943	5.56e-24	2.19e-23	liver_lung
chr10	61970502	Srgn	-2.520173948	4.033169436	-19.13522806	2.41e-34	1.44e-33	liver_lung
chr10	62188846	Stox1	-3.575117356	-0.451087461	-17.01198953	1.24e-30	6.3e-30	liver_lung
chr10	62383380	Slc25a16	2.273936458	5.913622628	29.95817466	6.31e-50	9.23e-49	liver_lung
chr10	62409776	Dna2	1.497385402	3.446000622	7.088733391	1.28e-10	3.4e-10	liver_lung
chr10	62487259	Pbld2	6.218428852	4.073919697	45.44850704	1.06e-65	5.28e-64	liver_lung
chr10	62524364	Pbld1	7.961909775	4.974780982	61.31502051	1.99e-77	4.72e-75	liver_lung
chr10	62666699	Mypn	-3.195633453	-1.065456497	-9.900339666	1.63e-16	5.08e-16	liver_lung
chr10	62845190	Dnajc12	1.446044779	-0.068119662	2.234048246	0.013935542	0.028355735	liver_lung
chr10	66748028	Nrbf2	1.331574138	3.913308934	7.439755738	2.44e-11	6.62e-11	liver_lung
chr10	67000616	Egr2	-3.445233077	-0.221594187	-11.85894667	1.28e-20	4.52e-20	liver_lung
chr10	67375409	Zfp365	-5.771298436	0.424572259	-10.95128021	9.91e-19	3.31e-18	liver_lung
chr10	67442345	Rtkn2	-8.32278461	1.943551916	-38.19995246	5.03e-59	1.35e-57	liver_lung
chr10	68675845	A930033H14Rik	1.984913072	2.24605474	7.329005772	4.13e-11	1.11e-10	liver_lung
chr10	69708023	Slc16a9	-3.858981136	5.361958152	-28.85358744	1.49e-48	1.96e-47	liver_lung
chr10	70622381	Bicc1	-2.459308154	4.463942874	-13.92142294	8.61e-25	3.51e-24	liver_lung
chr10	70644787	C730027H18Rik	7.548323477	0.342410179	35.6972049	1.86e-56	4.08e-55	liver_lung
chr10	70700791	Tfam	1.794466732	5.020644828	18.02109891	1.99e-32	1.08e-31	liver_lung
chr10	70807596	Cisd1	3.500242056	5.676889988	39.50346084	2.64e-60	7.7e-59	liver_lung
chr10	70810540	Ipmk	1.305232068	6.324393623	5.896796634	2.95e-08	7.32e-08	liver_lung
chr10	74429975	Gnaz	-3.981629915	-0.082559758	-17.23401206	4.93e-31	2.55e-30	liver_lung
chr10	74869655	Upb1	8.808744001	5.372013973	58.4116154	1.63e-75	2.89e-73	liver_lung
chr10	74980066	Gucd1	3.500135046	6.349106153	53.29835619	6.5e-72	7.29e-70	liver_lung
chr10	74980786	Snrpd3	1.259522501	3.674648835	3.483571775	0.000377782	0.000819529	liver_lung
chr10	75023074	Lrrc75b	-2.793812757	-0.19967667	-8.236838191	5.34e-13	1.52e-12	liver_lung
chr10	75236118	Ddt	4.962028511	5.410691137	56.14450537	5.89e-74	8.24e-72	liver_lung
chr10	75244158	Gstt3	1.625970856	4.965947067	5.056992174	1.06e-06	2.51e-06	liver_lung
chr10	75261328	Gstt1	2.614041569	5.669906799	11.04285739	6.37e-19	2.14e-18	liver_lung
chr10	75297625	Gstt2	2.941888979	5.143627762	19.89966411	1.27e-35	8.09e-35	liver_lung
chr10	75322994	Mif	2.694285658	5.345920875	18.00955198	2.08e-32	1.13e-31	liver_lung
chr10	75395246	Mmp11	-4.221052484	0.100286288	-22.11130554	3.78e-39	2.79e-38	liver_lung
chr10	75398317	Chchd10	3.255707927	6.465383977	27.52736612	7.6e-47	8.87e-46	liver_lung
chr10	75403416	Gm867	-3.24663927	-0.098450552	-14.8218378	1.51e-26	6.55e-26	liver_lung
chr10	75411056	Vpreb3	-3.991217209	-1.568086006	-15.83676693	1.79e-28	8.37e-28	liver_lung
chr10	75716580	S100b	-2.241847697	-0.700106628	-4.648696476	5.49e-06	1.27e-05	liver_lung
chr10	75808035	Dip2a	-2.230250283	4.39716347	-24.85494266	3.34e-43	3.11e-42	liver_lung
chr10	75911825	2610028H24Rik	-6.182544834	-1.10435391	-29.94950909	6.46e-50	9.43e-49	liver_lung
chr10	75994349	Lss	2.005636686	5.282610505	13.66380673	2.79e-24	1.11e-23	liver_lung
chr10	76025016	Spatc1l	4.10300267	-0.753365785	15.05855508	5.31e-27	2.34e-26	liver_lung
chr10	76038392	Ftcd	10.23184629	4.009225739	28.05949222	1.54e-47	1.89e-46	liver_lung
chr10	76086148	Col6a2	-4.309959649	4.041733932	-29.91725929	7.08e-50	1.03e-48	liver_lung
chr10	76188788	Col6a1	-4.048817201	4.983519395	-29.1025693	7.25e-49	9.77e-48	liver_lung
chr10	76424691	Pcbp3	-3.928642772	2.210187147	-18.51781547	2.73e-33	1.54e-32	liver_lung
chr10	76629274	Col18a1	5.17747079	3.838313405	51.30384799	2.03e-70	1.85e-68	liver_lung
chr10	76978557	Fam207a	1.188830618	4.329133257	4.138587865	3.83e-05	8.62e-05	liver_lung
chr10	76993092	Itgb2	-2.786345296	3.784457224	-15.72616765	2.88e-28	1.34e-27	liver_lung
chr10	77044511	Pttg1ip	1.155033318	7.523600574	4.149873937	3.67e-05	8.28e-05	liver_lung
chr10	77365280	Lrrc3	6.245023191	3.628795432	51.53356243	1.35e-70	1.28e-68	liver_lung
chr10	77532112	Icosl	-3.997636794	2.439950686	-25.31003527	7.63e-44	7.42e-43	liver_lung
chr10	77632512	D10Jhu81e	2.502989718	5.792456817	29.73729457	1.18e-49	1.69e-48	liver_lung
chr10	77814444	Agpat3	1.912397825	7.175041773	22.49864315	9.64e-40	7.37e-39	liver_lung
chr10	77927692	Pdxk	1.357234245	5.901426242	4.501585507	9.74e-06	2.23e-05	liver_lung
chr10	78037244	Ilvbl	1.288339106	4.290867411	4.521686344	9.01e-06	2.07e-05	liver_lung
chr10	78054708	Syde1	-3.041863646	3.761761479	-26.26488525	3.68e-45	3.86e-44	liver_lung
chr10	79100662	Shc2	-2.807724333	-0.987396617	-8.824220372	3.09e-14	9.04e-14	liver_lung
chr10	79144939	Cdc34	1.585527675	4.459229555	10.92458514	1.13e-18	3.76e-18	liver_lung
chr10	79240018	Fstl3	-3.895623389	-0.458644377	-13.94755096	7.65e-25	3.12e-24	liver_lung
chr10	79256316	Palm	-2.760863862	-0.837037377	-11.52030575	6.43e-20	2.23e-19	liver_lung
chr10	79283765	Misp	-3.57603704	1.259032596	-12.46430621	7.28e-22	2.68e-21	liver_lung
chr10	79317715	E130317F20Rik	-1.272660638	1.192366357	-2.780529263	0.003283212	0.006877374	liver_lung
chr10	79379715	Kiss1r	-1.825198726	-0.13869679	-5.068890272	1.01e-06	2.39e-06	liver_lung
chr10	79422896	Wdr18	1.920283367	4.916071162	18.22873878	8.63e-33	4.79e-32	liver_lung
chr10	79451344	Cnn2	-4.554146372	4.624361869	-51.55934273	1.3e-70	1.23e-68	liver_lung
chr10	79460359	Abca7	-2.244553351	4.488617806	-18.64237058	1.66e-33	9.53e-33	liver_lung
chr10	79479416	Hmha1	-2.451924729	0.713102275	-11.77315976	1.92e-20	6.79e-20	liver_lung
chr10	79605059	Atp5d	2.220335985	6.459045523	19.24315403	1.58e-34	9.59e-34	liver_lung
chr10	79689342	Mum1	-1.212883912	3.979853736	-3.780682791	0.000137915	0.000304464	liver_lung
chr10	79712196	Ndufs7	1.610343876	5.110266335	8.462484714	1.79e-13	5.14e-13	liver_lung
chr10	79723712	Gamt	5.372370956	4.209803322	53.69403564	3.34e-72	3.81e-70	liver_lung
chr10	79764564	Apc2	-2.135895669	1.682959169	-10.48361785	9.54e-18	3.09e-17	liver_lung
chr10	79792217	Pcsk4	3.154431003	1.430944932	18.14206214	1.22e-32	6.72e-32	liver_lung
chr10	79792889	Reep6	5.055864549	-0.533953347	21.65334818	1.94e-38	1.39e-37	liver_lung
chr10	79850395	Mex3d	-1.817079825	1.624098968	-6.994552421	1.99e-10	5.26e-10	liver_lung
chr10	79869565	Uqcr11	2.681004198	6.201283939	28.90646346	1.28e-48	1.69e-47	liver_lung
chr10	80053085	Abhd17a	1.305313979	4.522510405	3.722789382	0.000168528	0.000370324	liver_lung
chr10	80164564	Mob3a	-2.218233113	3.248867056	-18.33728721	5.59e-33	3.13e-32	liver_lung
chr10	80363713	Timm13	2.090720734	4.458618982	14.12439986	3.43e-25	1.41e-24	liver_lung
chr10	80392835	Gadd45b	-3.828722149	1.659870582	-18.42795935	3.9e-33	2.19e-32	liver_lung
chr10	80561616	Creb3l3	9.53860282	1.991879122	49.56760444	4.48e-69	3.43e-67	liver_lung
chr10	80568691	Map2k2	1.589303558	5.5594786	8.810768613	3.3e-14	9.64e-14	liver_lung
chr10	80695907	Zfr2	-2.69820906	0.423136967	-11.24239781	2.44e-19	8.3e-19	liver_lung
chr10	80729670	Mrpl54	1.26479222	3.890237689	4.925457507	1.82e-06	4.26e-06	liver_lung
chr10	80730916	Apba3	1.363226217	4.563029503	4.810180755	2.89e-06	6.73e-06	liver_lung
chr10	80962881	S1pr4	-4.461397214	0.111649614	-20.43941335	1.66e-36	1.1e-35	liver_lung
chr10	80986969	Gna15	-2.971456073	-0.335786417	-10.18995762	3.97e-17	1.26e-16	liver_lung
chr10	81038031	Tle2	-1.203376888	0.371199225	-1.775209014	0.03956394	0.078605037	liver_lung
chr10	81063644	Tle6	-1.518245794	0.530981539	-4.397887211	1.45e-05	3.3e-05	liver_lung
chr10	82153394	Glt8d2	-3.716481164	0.433462531	-18.68525324	1.41e-33	8.07e-33	liver_lung
chr10	82226885	Nfyb	1.202049861	4.040480682	3.699186892	0.000182776	0.000401041	liver_lung
chr10	82448241	Chst11	-4.710893185	3.315116192	-20.89221931	3.1e-37	2.12e-36	liver_lung
chr10	82800561	Slc41a2	2.262262667	4.782162909	10.56973243	6.28e-18	2.04e-17	liver_lung
chr10	82996884	Aldh1l2	-2.538055148	0.812577297	-7.675791228	7.93e-12	2.18e-11	liver_lung
chr10	83903215	Nuak1	-2.826968175	3.802389225	-25.13195338	1.36e-43	1.3e-42	liver_lung
chr10	83996632	Ckap4	-3.086080073	2.652381245	-22.06275418	4.49e-39	3.3e-38	liver_lung
chr10	85763156	Timp3	-3.838197821	8.776249255	-32.89844455	2.16e-53	3.96e-52	liver_lung
chr10	86168188	Hsp90b1	1.603341613	9.199432961	12.90977244	9.05e-23	3.43e-22	liver_lung
chr10	86470686	Stab2	5.968776358	3.519338965	38.63402212	1.87e-59	5.11e-58	liver_lung
chr10	86984539	Pah	9.94253615	7.306060218	49.96594522	2.18e-69	1.73e-67	liver_lung
chr10	87819819	Dram1	-6.42374604	3.558237739	-39.75854061	1.5e-60	4.5e-59	liver_lung
chr10	87842156	Gnptab	-1.274506974	4.970159314	-5.414506199	2.38e-07	5.76e-07	liver_lung
chr10	88194158	Arl1	1.10568057	5.33472236	3.431168151	0.000448766	0.000971562	liver_lung
chr10	88996366	Nr1h4	6.434605188	0.320369754	30.47410123	1.49e-50	2.26e-49	liver_lung
chr10	89083993	Slc17a8	6.254666612	-1.03377481	23.04242556	1.46e-40	1.17e-39	liver_lung
chr10	89149107	1500026H17Rik	2.163138941	0.948192146	8.488174117	1.58e-13	4.55e-13	liver_lung
chr10	89195039	Actr6	1.534680047	3.100390061	7.021192268	1.76e-10	4.66e-10	liver_lung
chr10	90545783	Ikbip	-1.805026604	3.375618148	-11.42662163	1.01e-19	3.47e-19	liver_lung
chr10	90586707	Slc25a3	1.407847941	7.640041263	11.64688198	3.51e-20	1.23e-19	liver_lung
chr10	92773903	Elk3	-2.344559448	1.375379576	-12.3111174	1.5e-21	5.48e-21	liver_lung
chr10	92951512	Hal	7.800834864	2.900714837	51.7139419	9.89e-71	9.71e-69	liver_lung
chr10	93002777	Amdhd1	9.932813067	1.162255192	44.44817293	7.7e-65	3.5e-63	liver_lung
chr10	93103793	Ntn4	-2.699186645	4.704377914	-23.03302608	1.5e-40	1.2e-39	liver_lung
chr10	93661753	Ndufa12	2.112016465	5.756580291	18.7053483	1.3e-33	7.47e-33	liver_lung
chr10	94879490	Socs2	-1.415328292	-0.371953987	-2.165106117	0.016466712	0.033346144	liver_lung
chr10	94964560	Mrpl42	1.857007066	4.715552869	15.66724905	3.72e-28	1.72e-27	liver_lung
chr10	95026800	Nudt4	1.362339397	7.69385384	6.215047249	7.14e-09	1.81e-08	liver_lung
chr10	98377785	Atp2b1	-1.28849743	7.03519269	-7.262634252	5.65e-11	1.52e-10	liver_lung
chr10	99478457	Kitl	-4.918068758	5.028841303	-38.45361153	2.81e-59	7.61e-58	liver_lung
chr10	99950922	Cep290	-1.372907856	4.546805494	-5.949870001	2.33e-08	5.81e-08	liver_lung
chr10	101974855	Rassf9	-5.738198485	2.15750531	-30.58836149	1.08e-50	1.66e-49	liver_lung
chr10	102698955	Lrriq1	-5.863435003	-0.223022313	-23.65462844	1.8e-41	1.53e-40	liver_lung
chr10	105011606	Gm15663	-2.470460739	-1.006909245	-7.247625803	6.06e-11	1.63e-10	liver_lung
chr10	106560719	Acss3	1.94335782	2.160581518	7.42331228	2.64e-11	7.15e-11	liver_lung
chr10	106708886	Lin7a	6.203626338	-0.912703137	25.23668716	9.67e-44	9.34e-43	liver_lung
chr10	107599455	Ppp1r12a	-1.132845577	5.998066471	-3.663959537	0.000206189	0.000451577	liver_lung
chr10	109437274	Nav3	-3.439270375	0.187758819	-11.86812466	1.22e-20	4.34e-20	liver_lung
chr10	110735734	Bbs10	2.009405282	2.693869317	12.57237109	4.38e-22	1.62e-21	liver_lung
chr10	110910247	Nap1l1	-1.146742805	4.949189757	-2.637591145	0.004892024	0.0101738	liver_lung
chr10	110943341	Phlda1	1.996636677	2.485456742	6.676468143	8.72e-10	2.26e-09	liver_lung
chr10	111434319	Glipr1	-3.167586125	0.612178134	-13.16248006	2.8e-23	1.08e-22	liver_lung
chr10	111708178	Kcnc2	-2.274422702	-0.99348271	-6.653746299	9.68e-10	2.51e-09	liver_lung
chr10	114238425	Trhde	6.229270423	-0.939227749	20.43541405	1.69e-36	1.11e-35	liver_lung
chr10	114799317	Tmem19	3.075540319	5.712179151	22.99503985	1.72e-40	1.37e-39	liver_lung
chr10	115024835	Lgr5	2.630357794	0.2434299	11.20574422	2.91e-19	9.87e-19	liver_lung
chr10	115738429	Ptprb	-2.111708451	8.541717108	-31.71118998	5.03e-52	8.36e-51	liver_lung
chr10	116423369	Best3	-3.996810707	-1.398776054	-14.72816995	2.29e-26	9.85e-26	liver_lung
chr10	116719327	Lyz2	-5.382542619	6.488296458	-29.4996286	2.32e-49	3.28e-48	liver_lung
chr10	116729923	Lyz1	-6.748383426	3.436427759	-26.63141253	1.18e-45	1.28e-44	liver_lung
chr10	117066555	Cpm	-3.927600193	5.099689353	-30.34544065	2.13e-50	3.2e-49	liver_lung
chr10	117283029	Rap1b	-1.307623628	6.295388924	-6.93827002	2.59e-10	6.81e-10	liver_lung
chr10	119550020	Helb	1.098023225	4.354594243	1.972881042	0.025736009	0.051628535	liver_lung
chr10	119638592	Irak3	-2.740682531	1.301235183	-12.9445365	7.7e-23	2.93e-22	liver_lung
chr10	119645881	Tmbim4	1.676875716	5.461605224	14.75100211	2.07e-26	8.92e-26	liver_lung
chr10	120294684	Gm15910	-2.541925052	1.913746587	-19.19916644	1.88e-34	1.13e-33	liver_lung
chr10	120336026	Msrb3	-2.362717222	4.498499412	-24.75611023	4.61e-43	4.26e-42	liver_lung
chr10	120471059	Wif1	-4.048307289	0.088161037	-9.523331586	1.02e-15	3.11e-15	liver_lung
chr10	121063371	Xpot	1.089355097	6.683556566	2.112013728	0.018679984	0.03773808	liver_lung
chr10	121885554	Avpr1a	3.081208376	2.902492712	10.02784306	8.75e-17	2.76e-16	liver_lung
chr10	122115817	Ppm1h	-2.221130497	4.003410535	-12.69068437	2.52e-22	9.38e-22	liver_lung
chr10	124765590	Slc16a7	1.880063732	5.165786813	9.977373378	1.12e-16	3.52e-16	liver_lung
chr10	126338426	Xrcc6bp1	1.382113121	0.552965098	3.41558748	0.000472183	0.001021328	liver_lung
chr10	126415772	Ctdsp2	-1.399076026	3.88449477	-6.108864817	1.15e-08	2.89e-08	liver_lung
chr10	126437764	Avil	-1.551793406	-0.395114706	-3.383905779	0.000523389	0.001129825	liver_lung
chr10	126467869	Tsfm	1.562875654	3.191376713	8.922668671	1.91e-14	5.63e-14	liver_lung
chr10	126478987	Mettl1	1.570554709	1.926182541	6.565845948	1.45e-09	3.74e-09	liver_lung
chr10	126497239	9-Mar	-3.097590937	0.847481483	-12.06809567	4.73e-21	1.69e-20	liver_lung
chr10	126507316	Tspan31	2.886086411	6.063525665	45.10628881	2.08e-65	9.87e-64	liver_lung
chr10	126558215	Os9	1.903462329	3.254754645	16.96951047	1.48e-30	7.5e-30	liver_lung
chr10	126632764	Dtx3	-2.746381788	3.862203944	-20.7771262	4.74e-37	3.21e-36	liver_lung
chr10	126778634	Gli1	-4.066988237	-0.136390665	-17.47205156	1.85e-31	9.72e-31	liver_lung
chr10	126788903	Inhbe	9.655611477	-0.30676201	43.04170337	1.34e-63	5.32e-62	liver_lung
chr10	126807603	Inhbc	9.15807882	-0.785471172	43.05910928	1.3e-63	5.16e-62	liver_lung
chr10	126951994	Ndufa4l2	-2.754773315	1.121269092	-12.96589138	6.97e-23	2.65e-22	liver_lung
chr10	126959499	Shmt2	3.57211495	-0.58976174	12.57490511	4.33e-22	1.61e-21	liver_lung
chr10	127104178	1700012D01Rik	1.221899792	-0.276993058	1.893988527	0.030663897	0.061281358	liver_lung
chr10	127213460	Rdh9	6.890450872	0.570303421	32.3785549	8.47e-53	1.49e-51	liver_lung
chr10	127238208	Rdh16	8.728278305	4.04812453	20.19416322	4.18e-36	2.71e-35	liver_lung
chr10	127261271	Rdh18-ps	4.311036731	0.939148989	13.58835209	3.94e-24	1.56e-23	liver_lung
chr10	127303531	BC089597	7.905278294	2.7146621	11.03655638	6.57e-19	2.2e-18	liver_lung
chr10	127335590	Sdr9c7	6.499473171	1.357527579	23.13819013	1.05e-40	8.47e-40	liver_lung
chr10	127444563	Hsd17b6	10.45817285	0.210848966	44.8874156	3.21e-65	1.5e-63	liver_lung
chr10	127520362	Atp5b	2.43055714	9.955844054	36.208658	5.41e-57	1.24e-55	liver_lung
chr10	127617352	Rbms2	-2.133977057	0.679484923	-8.535418102	1.26e-13	3.62e-13	liver_lung
chr10	127648849	Spryd4	3.413382192	3.521396595	45.63207491	7.39e-66	3.75e-64	liver_lung
chr10	127691186	Apon	10.3101711	1.366047984	45.38699949	1.19e-65	5.91e-64	liver_lung
chr10	127705052	Apof	10.18955261	2.380081281	45.11742574	2.03e-65	9.7e-64	liver_lung
chr10	127759514	Cnpy2	1.861488456	5.206498677	23.63096726	1.95e-41	1.65e-40	liver_lung
chr10	127807092	Coq10a	1.241956712	3.778489613	4.965485808	1.54e-06	3.63e-06	liver_lung
chr10	127846851	Nabp2	1.239557197	3.654835152	3.566108043	0.000287064	0.000625359	liver_lung
chr10	127930941	Myl6	-1.777414819	-0.558686265	-4.986667896	1.42e-06	3.34e-06	liver_lung
chr10	127962914	Esyt1	-1.84953417	5.017621435	-16.81824904	2.78e-30	1.39e-29	liver_lung
chr10	128026556	Erbb3	2.161026275	6.741451927	22.9565435	1.96e-40	1.56e-39	liver_lung
chr10	128110973	Suox	3.785816047	5.770330526	50.13305275	1.62e-69	1.32e-67	liver_lung
chr10	128181111	Dgka	-1.670823841	4.259736586	-9.475238437	1.29e-15	3.93e-15	liver_lung
chr10	128258686	Ormdl2	1.794626844	3.11261008	16.36141573	1.9e-29	9.24e-29	liver_lung
chr10	128328773	Gdf11	-2.310266394	1.844576342	-9.544283081	9.24e-16	2.82e-15	liver_lung
chr10	128356352	Rdh5	2.981754003	2.30179741	23.2038448	8.36e-41	6.81e-40	liver_lung
chr10	128360579	Bloc1s1	1.246691307	4.796763996	5.83977231	3.79e-08	9.38e-08	liver_lung
chr10	128398043	Mettl7b	10.1899254	4.881016845	46.45793001	1.49e-66	8.3e-65	liver_lung
chr11	3209002	Gm11944	-2.598156321	0.086717629	-10.57041965	6.26e-18	2.04e-17	liver_lung
chr11	3230733	Pik3ip1	-3.997885175	2.321340365	-25.47477037	4.5e-44	4.43e-43	liver_lung
chr11	3309240	Limk2	-2.115106182	-0.286742867	-6.930943956	2.68e-10	7.04e-10	liver_lung
chr11	3404823	Inpp5j	-2.176536833	0.443754555	-5.275846579	4.28e-07	1.03e-06	liver_lung
chr11	3414704	Selm	-2.424601095	2.151481643	-11.12909837	4.21e-19	1.42e-18	liver_lung
chr11	3795242	Dusp18	-5.910881792	1.650569774	-26.82263809	6.51e-46	7.2e-45	liver_lung
chr11	3814666	Slc35e4	-3.693536866	1.853068099	-17.85650847	3.87e-32	2.08e-31	liver_lung
chr11	3883638	Gal3st1	-1.517882217	-0.949115905	-2.463392561	0.007798986	0.016081348	liver_lung
chr11	3931784	Sec14l4	2.411200546	4.628845457	17.12672151	7.69e-31	3.94e-30	liver_lung
chr11	3964855	Sec14l3	-8.87138038	5.190254086	-38.07041042	6.77e-59	1.8e-57	liver_lung
chr11	3995433	Mtfp1	3.162230269	3.000689658	28.35425351	6.44e-48	8.11e-47	liver_lung
chr11	4018731	Sec14l2	6.064317551	4.66203095	73.81319077	8.7e-85	6.46e-82	liver_lung
chr11	4118253	Gatsl3	-1.402204904	1.823578913	-3.250394555	0.000802106	0.001717126	liver_lung
chr11	4604346	Uqcr10	2.386607337	5.869986453	22.28474551	2.05e-39	1.54e-38	liver_lung
chr11	4774005	Nipsnap1	5.732711623	5.951703674	88.04080661	8.04e-92	2.39e-88	liver_lung
chr11	5052224	Emid1	-4.307274382	0.963187161	-19.87492623	1.4e-35	8.87e-35	liver_lung
chr11	5161612	Kremen1	-1.135950125	4.869007038	-2.333954555	0.010873558	0.022251077	liver_lung
chr11	5420643	Xbp1	1.55538381	0.200678481	4.44481228	1.21e-05	2.77e-05	liver_lung
chr11	5607701	Mrps24	2.016430702	4.208978311	19.34345592	1.07e-34	6.55e-34	liver_lung
chr11	5662152	Ube2d-ps	1.205239884	2.955752632	4.027843826	5.74e-05	0.00012839	liver_lung
chr11	5703798	Pgam2	-2.557185549	2.273975813	-6.55359914	1.53e-09	3.95e-09	liver_lung
chr11	5798784	Myl7	-7.306931796	0.577932026	-27.02897583	3.46e-46	3.87e-45	liver_lung
chr11	6315872	Ppia	1.071604465	7.640885898	1.985980503	0.024986721	0.050188954	liver_lung
chr11	6420960	Myo1g	-3.553330674	1.965924578	-18.13406712	1.26e-32	6.94e-32	liver_lung
chr11	6506056	Nacad	-2.920726305	0.704910973	-13.16220715	2.8e-23	1.08e-22	liver_lung
chr11	6526069	Tbrg4	1.476416216	2.208870504	6.589955887	1.3e-09	3.35e-09	liver_lung
chr11	6558535	Ramp3	-3.020966064	0.299027744	-9.991547772	1.04e-16	3.29e-16	liver_lung
chr11	6963491	Adcy1	-2.797125948	2.370569443	-6.777064552	5.48e-10	1.43e-09	liver_lung
chr11	7097789	Igfbp1	9.036219165	1.674782349	16.06557078	6.7e-29	3.18e-28	liver_lung
chr11	8564537	Tns3	-1.929021623	7.349075634	-19.30046009	1.27e-34	7.71e-34	liver_lung
chr11	9091944	Abca13	-1.616218772	3.869672683	-1.940218586	0.027687942	0.055464612	liver_lung
chr11	11798146	Ddc	5.63977884	-0.964995338	19.34877959	1.05e-34	6.43e-34	liver_lung
chr11	11937422	Grb10	-2.737321429	0.6455524	-11.75734992	2.07e-20	7.31e-20	liver_lung
chr11	16652205	Egfr	5.030743521	6.874883842	50.94376283	3.82e-70	3.39e-68	liver_lung
chr11	16908720	Plek	-2.815750467	3.481983129	-14.96403508	8.06e-27	3.52e-26	liver_lung
chr11	16951936	Cnrip1	-1.871254371	1.034873611	-9.750693364	3.38e-16	1.05e-15	liver_lung
chr11	17111591	Pno1	1.840841085	4.199584118	16.65914558	5.41e-30	2.68e-29	liver_lung
chr11	17157549	C1d	1.496466728	0.375942952	3.229672348	0.00085618	0.001831564	liver_lung
chr11	18918971	Meis1	-2.914780574	-0.836028951	-12.32383863	1.41e-21	5.17e-21	liver_lung
chr11	20232715	Slc1a4	-2.157808593	4.193747286	-9.49757515	1.16e-15	3.53e-15	liver_lung
chr11	21271269	Ugp2	3.709522362	3.789102531	24.99240856	2.13e-43	2.02e-42	liver_lung
chr11	22882283	Commd1	1.685305874	4.213224677	15.02196983	6.24e-27	2.74e-26	liver_lung
chr11	22913386	Fam161a	-2.334051829	2.605135679	-11.91144122	9.95e-21	3.54e-20	liver_lung
chr11	23565934	Pex13	1.804025062	5.508724012	19.43766499	7.46e-35	4.59e-34	liver_lung
chr11	23670969	Rel	-1.207117492	1.915851393	-2.392166322	0.009378169	0.019267344	liver_lung
chr11	23978055	Bcl11a	-3.995961773	-1.313976863	-14.24069529	2.03e-25	8.45e-25	liver_lung
chr11	26685107	Gm12070	2.093151601	-0.607567663	5.820845167	4.12e-08	1.02e-07	liver_lung
chr11	28753204	Efemp1	-3.111529868	4.421465102	-23.80738404	1.08e-41	9.21e-41	liver_lung
chr11	29274171	Ccdc88a	-2.860509208	4.279198414	-24.28751079	2.16e-42	1.92e-41	liver_lung
chr11	29926032	Eml6	-2.386832788	2.636124366	-13.62213357	3.37e-24	1.34e-23	liver_lung
chr11	30119771	Sptbn1	-3.229085028	7.648586645	-63.45726464	8.71e-79	2.35e-76	liver_lung
chr11	30549395	Acyp2	-1.910347568	2.419060783	-6.997084829	1.97e-10	5.2e-10	liver_lung
chr11	30671774	Psme4	1.516615699	7.72124181	13.31146976	1.41e-23	5.46e-23	liver_lung
chr11	30886364	Chac2	3.952294343	0.694376583	22.14739544	3.33e-39	2.47e-38	liver_lung
chr11	31270060	Stc2	-2.780194811	-0.382262993	-9.266740561	3.58e-15	1.07e-14	liver_lung
chr11	32122292	Rhbdf1	-2.01889356	0.106827031	-5.42852152	2.24e-07	5.43e-07	liver_lung
chr11	32247810	Sh3pxd2b	-3.089730532	2.775543962	-18.46641891	3.34e-33	1.88e-32	liver_lung
chr11	32355371	Ubtd2	-2.63629007	2.137581068	-15.75427915	2.55e-28	1.19e-27	liver_lung
chr11	32433265	Stk10	-2.260978373	3.963523594	-16.90638835	1.92e-30	9.7e-30	liver_lung
chr11	33478956	Gabrp	-7.111621588	0.812610765	-25.32879633	7.18e-44	6.99e-43	liver_lung
chr11	33863012	Kcnmb1	-4.191693983	-0.393702225	-16.72715544	4.07e-30	2.02e-29	liver_lung
chr11	34214821	Fam196b	-3.121347387	1.505975169	-15.6122083	4.72e-28	2.18e-27	liver_lung
chr11	34597406	Dock2	-2.884389535	4.045793637	-17.31156346	3.58e-31	1.86e-30	liver_lung
chr11	34934957	Slit3	-6.76503931	2.681103416	-28.18851532	1.05e-47	1.3e-46	liver_lung
chr11	35793590	Wwc1	-1.178516904	6.363331037	-2.968833703	0.001899965	0.004014567	liver_lung
chr11	40547162	Nudcd2	1.812165489	0.465728369	6.975969353	2.17e-10	5.73e-10	liver_lung
chr11	42963378	Atp10b	-2.960192205	-0.210238092	-6.42981333	2.7e-09	6.92e-09	liver_lung
chr11	43287807	C1qtnf2	-3.476452521	1.383743235	-20.00025263	8.69e-36	5.56e-35	liver_lung
chr11	44332465	Rnf145	-1.297633715	5.520112433	-4.922204007	1.84e-06	4.31e-06	liver_lung
chr11	46049058	Fndc9	-2.612884595	0.898784715	-8.766032762	4.1e-14	1.2e-13	liver_lung
chr11	46268432	Havcr2	-3.375538216	0.4838155	-14.79588064	1.7e-26	7.34e-26	liver_lung
chr11	46520605	Timd2	6.926106312	0.126624603	23.18356624	8.97e-41	7.28e-40	liver_lung
chr11	46624300	Timd4	2.192784311	0.007372939	8.227353309	5.59e-13	1.59e-12	liver_lung
chr11	47192803	Sgcd	-3.540122817	0.34984942	-13.58450436	4.01e-24	1.59e-23	liver_lung
chr11	48639639	Trim7	1.442124864	3.273629964	3.716988231	0.000171928	0.000377518	liver_lung
chr11	48684847	Irgm1	1.394866543	5.081218251	3.590597079	0.00026439	0.000576706	liver_lung
chr11	48759911	Psme2b	-2.16160802	-0.451309979	-5.634581016	9.27e-08	2.27e-07	liver_lung
chr11	48792882	9930111J21Rik1	-2.673130462	2.072468592	-15.43056759	1.04e-27	4.73e-27	liver_lung
chr11	48877713	Tgtp2	-1.344426716	0.478422516	-1.978288061	0.025424443	0.051050905	liver_lung
chr11	49000590	Btnl9	1.621120856	0.909692673	2.478027878	0.007505602	0.015489842	liver_lung
chr11	49607656	Gfpt2	-3.67727828	0.881093561	-15.39579894	1.21e-27	5.49e-27	liver_lung
chr11	49988352	3010026O09Rik	1.611109891	2.634992953	6.974563414	2.18e-10	5.77e-10	liver_lung
chr11	50139174	Canx	1.813883254	0.666654786	5.38737198	2.67e-07	6.45e-07	liver_lung
chr11	50415586	Adamts2	-2.744765557	3.101938916	-19.20511502	1.83e-34	1.11e-33	liver_lung
chr11	50641232	Zfp354c	-2.553995965	2.316331637	-16.95721025	1.55e-30	7.88e-30	liver_lung
chr11	50745136	Zfp354b	1.345054159	1.162626782	3.139745906	0.001132703	0.002414848	liver_lung
chr11	51103421	Col23a1	-6.365224942	2.530649245	-34.33819127	5.39e-55	1.09e-53	liver_lung
chr11	51433274	Nhp2	1.220559884	3.793681009	2.821920013	0.002917365	0.006126157	liver_lung
chr11	51464574	N4bp3	-2.141294077	2.872231958	-10.0568228	7.6e-17	2.4e-16	liver_lung
chr11	51502135	0610009B22Rik	2.070503303	3.243605164	16.96262268	1.52e-30	7.71e-30	liver_lung
chr11	51570335	Sec24a	2.323518301	-0.491793164	8.731606699	4.85e-14	1.41e-13	liver_lung
chr11	51577164	Sar1b	3.103550944	5.923252277	43.73142676	3.27e-64	1.38e-62	liver_lung
chr11	51670982	Jade2	-1.514171694	5.108105107	-8.502024534	1.48e-13	4.26e-13	liver_lung
chr11	51971408	Olfr1372-ps1	-1.467332258	0.003076652	-2.859571326	0.002617407	0.005506988	liver_lung
chr11	52045496	Skp1a	1.278547476	7.478804871	6.348793163	3.9e-09	9.95e-09	liver_lung
chr11	52174363	Vdac1	1.6310695	7.458290415	17.00022586	1.3e-30	6.61e-30	liver_lung
chr11	53236637	Leap2	6.414820696	1.089852348	38.67675894	1.69e-59	4.67e-58	liver_lung
chr11	53244332	Uqcrq	3.69933341	1.29240213	20.884169	3.19e-37	2.18e-36	liver_lung
chr11	53270706	Shroom1	3.728252432	-0.685616574	18.02573462	1.95e-32	1.06e-31	liver_lung
chr11	53583515	Irf1	-2.304906077	0.353815485	-10.46740687	1.03e-17	3.33e-17	liver_lung
chr11	53672757	Gm12216	-2.968224433	0.039926314	-12.74024967	2e-22	7.46e-22	liver_lung
chr11	53882518	Pdlim4	-1.642761361	0.218054608	-3.779629624	0.000138421	0.000305525	liver_lung
chr11	53914425	P4ha2	-1.733799986	-0.438310548	-3.908813224	8.79e-05	0.000195267	liver_lung
chr11	54601204	Cdc42se2	-1.951223158	5.021436485	-21.81684851	1.08e-38	7.8e-38	liver_lung
chr11	54679939	Hint1	1.970662976	6.360779395	22.92634591	2.18e-40	1.72e-39	liver_lung
chr11	54716355	Gpx3	-3.755148079	3.487298528	-12.11539118	3.78e-21	1.36e-20	liver_lung
chr11	54891632	Ccdc69	-2.481635768	-0.230908594	-7.627798045	9.97e-12	2.73e-11	liver_lung
chr11	54911486	Gm2a	1.66864205	7.038155369	11.28933345	1.95e-19	6.64e-19	liver_lung
chr11	54998578	Slc36a2	-6.432583138	0.905248404	-14.95086186	8.54e-27	3.73e-26	liver_lung
chr11	55017841	Slc36a1	1.330916123	5.304478037	4.106085878	4.31e-05	9.69e-05	liver_lung
chr11	55125758	Fat2	-6.161815845	0.545188694	-19.71300465	2.59e-35	1.62e-34	liver_lung
chr11	55233581	Sparc	-2.881665554	1.21103169	-14.40094859	9.88e-26	4.16e-25	liver_lung
chr11	55274639	Atox1	1.833621746	4.806794803	10.98750565	8.32e-19	2.78e-18	liver_lung
chr11	57614968	2010001A14Rik	1.493255142	0.536626389	3.796387418	0.000130572	0.00028836	liver_lung
chr11	57917654	Cnot8	1.125233923	5.318848388	2.978557617	0.001845836	0.003902278	liver_lung
chr11	57985155	Mrpl22	2.150886767	3.392438799	25.78083661	1.69e-44	1.71e-43	liver_lung
chr11	58013057	Igtp	1.417137284	4.381996104	3.354634631	0.0005753	0.001239405	liver_lung
chr11	58949876	Obscn	-3.429821833	0.628336069	-8.993048502	1.36e-14	4.01e-14	liver_lung
chr11	58977246	Iba57	1.651603925	3.123455627	10.4971854	8.93e-18	2.89e-17	liver_lung
chr11	59104252	Wnt3a	-6.502865233	-1.252316818	-30.95364155	3.95e-51	6.17e-50	liver_lung
chr11	59120431	Wnt9a	-2.698482309	0.745170022	-11.94025995	8.67e-21	3.09e-20	liver_lung
chr11	59263457	Snap47	1.84651327	5.03366362	14.03620113	5.12e-25	2.1e-24	liver_lung
chr11	59356187	Nlrp3	-1.804419787	0.217501523	-5.327592731	3.44e-07	8.29e-07	liver_lung
chr11	59475996	Mprip	-1.450092622	1.820452024	-4.756699784	3.58e-06	8.3e-06	liver_lung
chr11	59553655	1700007J10Rik	-2.027633191	-0.167046364	-6.932503756	2.66e-10	6.99e-10	liver_lung
chr11	59653268	Cops3	1.075735058	5.091973116	1.879334089	0.031661703	0.063201016	liver_lung
chr11	59661574	Nt5m	1.130521549	2.820855269	2.418430881	0.008765472	0.018042896	liver_lung
chr11	59778445	Rasd1	-1.376636344	-0.0277788	-1.713848611	0.044940332	0.089033582	liver_lung
chr11	59859990	Pemt	6.314819911	-2.045896488	29.49832356	2.33e-49	3.29e-48	liver_lung
chr11	60034128	Srebf1	2.256017028	0.228913475	9.726848327	3.79e-16	1.17e-15	liver_lung
chr11	60166881	Lrrc48	-4.695531494	0.83874213	-21.36614957	5.48e-38	3.84e-37	liver_lung
chr11	60230600	Atpaf2	1.26971027	3.736202825	5.761314656	5.34e-08	1.32e-07	liver_lung
chr11	60268118	Drg2	1.134645423	4.701833611	3.563104896	0.000289967	0.000631453	liver_lung
chr11	60541899	Mief2	1.180707733	3.268140018	2.739770606	0.003683987	0.007703294	liver_lung
chr11	60624766	Shmt1	5.50786964	5.651879836	67.05111407	5.72e-81	2.19e-78	liver_lung
chr11	60692539	Tmem11	1.454183989	-0.420009459	3.282598954	0.000724372	0.001555199	liver_lung
chr11	61191576	Slc47a1	5.899897039	5.713309001	42.15611551	8.49e-63	3.12e-61	liver_lung
chr11	61298945	Mfap4	-6.958375314	1.933673619	-29.05517117	8.32e-49	1.12e-47	liver_lung
chr11	61466822	Grap	-3.407670929	3.14475907	-33.60193468	3.5e-54	6.73e-53	liver_lung
chr11	61770264	Specc1	-3.698921267	1.530840873	-19.0090853	3.94e-34	2.34e-33	liver_lung
chr11	62062485	Adora2b	-4.203872842	0.442825186	-19.47108247	6.56e-35	4.04e-34	liver_lung
chr11	62094896	Zswim7	1.965489728	2.045410077	12.09865677	4.09e-21	1.47e-20	liver_lung
chr11	62352762	Cenpv	2.002248242	2.735725004	14.12779339	3.38e-25	1.39e-24	liver_lung
chr11	62387987	Trpv2	-2.768620524	1.472489658	-16.10710516	5.61e-29	2.67e-28	liver_lung
chr11	62462024	Lrrc75a	-3.066961471	1.707164504	-19.12091591	2.55e-34	1.52e-33	liver_lung
chr11	62462165	Mmgt2	-2.288194904	1.439369553	-10.68533548	3.59e-18	1.18e-17	liver_lung
chr11	62542594	Zfp287	-3.581424073	1.929867461	-22.95181828	1.99e-40	1.58e-39	liver_lung
chr11	62602918	Zfp286	-3.384479011	-0.185663413	-12.74935895	1.91e-22	7.15e-22	liver_lung
chr11	62633754	Trim16	-6.24082652	2.430373403	-31.40773666	1.14e-51	1.86e-50	liver_lung
chr11	62942483	Pmp22	-5.019442643	-0.834202996	-18.96013305	4.77e-34	2.81e-33	liver_lung
chr11	63735785	Hs3st3b1	3.966781753	3.790347141	42.13773349	8.82e-63	3.21e-61	liver_lung
chr11	63892973	Cox10	1.209049848	3.484004881	3.73230846	0.000163085	0.000358697	liver_lung
chr11	64792536	Elac2	1.205740448	4.165076769	4.769432761	3.4e-06	7.9e-06	liver_lung
chr11	65982052	Dnah9	-7.45101998	1.244303166	-34.18143862	8.01e-55	1.6e-53	liver_lung
chr11	66866119	Adprm	1.444185288	3.70767281	6.965862436	2.28e-10	6e-10	liver_lung
chr11	66866171	Sco1	1.104205297	3.820354816	2.206704801	0.014895512	0.030231373	liver_lung
chr11	67779143	Cfap52	-5.562594006	-0.222006991	-22.27062549	2.15e-39	1.61e-38	liver_lung
chr11	68200327	Ntn1	-2.449203412	5.512590479	-12.81327197	1.42e-22	5.34e-22	liver_lung
chr11	68245626	Pik3r5	-3.483112174	1.364818637	-14.74576014	2.12e-26	9.11e-26	liver_lung
chr11	68369687	Mfsd6l	-3.985405878	-0.419857942	-18.33007844	5.76e-33	3.21e-32	liver_lung
chr11	68505416	Myh10	-2.894204307	6.645455818	-25.79227175	1.63e-44	1.65e-43	liver_lung
chr11	68770359	Arhgef15	-3.083178009	4.262714928	-33.46014418	5.04e-54	9.53e-53	liver_lung
chr11	68781632	Slc25a35	-2.227010262	1.183898915	-7.433339805	2.52e-11	6.82e-11	liver_lung
chr11	68902029	Vamp2	-1.588648703	3.798214718	-6.20078925	7.61e-09	1.92e-08	liver_lung
chr11	69137487	Trappc1	1.392151613	3.817862959	9.383658822	2.02e-15	6.12e-15	liver_lung
chr11	69154270	Chd3os	-1.415582431	0.828500669	-2.630547021	0.004987258	0.010370039	liver_lung
chr11	69209292	Naa38	1.484043287	2.342083553	5.919367275	2.67e-08	6.64e-08	liver_lung
chr11	69362609	Dnah2	-5.312145933	1.46643413	-23.30480418	5.92e-41	4.86e-40	liver_lung
chr11	69419461	Atp1b2	-2.54044281	0.632959061	-7.327150799	4.16e-11	1.12e-10	liver_lung
chr11	69435610	Sat2	2.739616591	2.113151056	19.05388787	3.31e-34	1.97e-33	liver_lung
chr11	69476150	Mpdu1	2.016001882	0.03158767	6.004664086	1.83e-08	4.58e-08	liver_lung
chr11	69479671	Cd68	-1.328765655	1.242050143	-2.610096205	0.005273328	0.01095336	liver_lung
chr11	69485924	Eif4a1	1.304415836	2.74391302	4.234417174	2.69e-05	6.08e-05	liver_lung
chr11	69509599	Tnfsf12	-1.588116733	1.540781103	-4.488350528	1.02e-05	2.35e-05	liver_lung
chr11	69572134	Polr2a	-1.320507196	6.223776763	-5.095668206	9.06e-07	2.15e-06	liver_lung
chr11	69579413	Zbtb4	-2.461667614	5.941523928	-36.64273148	1.91e-57	4.52e-56	liver_lung
chr11	69609438	Chrnb1	-4.104522491	1.770522925	-29.18504661	5.72e-49	7.78e-48	liver_lung
chr11	69648350	Nlgn2	-3.296763709	1.934000585	-20.41939451	1.79e-36	1.18e-35	liver_lung
chr11	69652026	Tmem256	2.265070557	4.046069454	20.94278206	2.57e-37	1.76e-36	liver_lung
chr11	69672231	Tnk1	-4.9088136	0.69932515	-21.57315264	2.59e-38	1.84e-37	liver_lung
chr11	69694486	Kctd11	-2.743993234	2.242167335	-18.16069709	1.13e-32	6.25e-32	liver_lung
chr11	69709040	Acap1	-1.989386319	1.505622882	-9.906556584	1.58e-16	4.94e-16	liver_lung
chr11	69735459	Eif5a	1.510885721	-0.014616572	3.269621067	0.000754808	0.001619082	liver_lung
chr11	69749400	Ybx2	-1.434656112	-0.713512057	-1.881652821	0.03150203	0.062903432	liver_lung
chr11	69761691	Slc2a4	-2.800087803	2.427186609	-6.972300538	2.21e-10	5.82e-10	liver_lung
chr11	69778280	Cldn7	-4.108047466	-0.299340518	-17.91628039	3.03e-32	1.64e-31	liver_lung
chr11	69828929	Acadvl	3.293658443	7.510230495	45.13208497	1.97e-65	9.46e-64	liver_lung
chr11	69906145	Asgr2	6.949615187	-1.974681581	32.14527537	1.57e-52	2.71e-51	liver_lung
chr11	69943858	Mgl2	-5.020274509	0.491322054	-19.6960557	2.77e-35	1.73e-34	liver_lung
chr11	70034495	Slc16a13	-1.868360064	2.886688723	-6.57684342	1.38e-09	3.56e-09	liver_lung
chr11	70043299	Bcl6b	-3.345619694	2.853875495	-18.81069825	8.57e-34	4.99e-33	liver_lung
chr11	70165532	Alox15	-4.638820626	-0.837218062	-14.8262333	1.48e-26	6.43e-26	liver_lung
chr11	70273485	Cxcl16	-1.93926171	4.197006528	-7.984602829	1.8e-12	5.05e-12	liver_lung
chr11	70328117	Vmo1	5.348609487	-1.835005376	22.39087484	1.41e-39	1.06e-38	liver_lung
chr11	70332710	Gltpd2	9.273239332	-0.266782232	40.72926775	1.78e-61	5.79e-60	liver_lung
chr11	70338858	Psmb6	1.69484901	5.986275522	20.42101851	1.78e-36	1.17e-35	liver_lung
chr11	70353773	Pld2	-1.922267049	0.844074181	-8.323515839	3.51e-13	1e-12	liver_lung
chr11	70460540	Slc25a11	1.395146061	6.122859365	9.12663562	7.08e-15	2.11e-14	liver_lung
chr11	70783701	Rpain	1.448339931	1.0113421	3.978457558	6.85e-05	0.000152919	liver_lung
chr11	70796527	C1qbp	2.306120379	4.452790233	22.93181285	2.13e-40	1.69e-39	liver_lung
chr11	70817933	Dhx33	1.132496483	4.83178053	3.012747795	0.001666627	0.003530324	liver_lung
chr11	70833342	Derl2	2.349147877	0.102195923	9.79687954	2.69e-16	8.36e-16	liver_lung
chr11	70958205	Nlrp1a	-1.818265468	-0.477043395	-4.944807327	1.68e-06	3.94e-06	liver_lung
chr11	71044234	Nlrp1b	-1.665642903	-0.166619653	-3.905890586	8.88e-05	0.000197193	liver_lung
chr11	71564204	Wscd1	-4.251324585	2.35269948	-19.23258538	1.65e-34	9.97e-34	liver_lung
chr11	72028639	4930563E22Rik	-1.490545569	-0.391162409	-3.094787414	0.001300238	0.002765566	liver_lung
chr11	72080105	Slc13a5	5.262555103	-0.903249917	14.61836376	3.74e-26	1.59e-25	liver_lung
chr11	72225214	Smtnl2	-4.396074842	2.565286736	-22.14301028	3.38e-39	2.5e-38	liver_lung
chr11	72249027	Ggt6	3.730287289	1.967536891	17.75947646	5.73e-32	3.07e-31	liver_lung
chr11	72420762	Ube2g1	1.347431505	5.492317022	9.546565601	9.13e-16	2.79e-15	liver_lung
chr11	72609340	Cyb5d2	1.675345969	3.654369629	16.93854821	1.68e-30	8.51e-30	liver_lung
chr11	72774670	Atp2a3	-4.36707067	-1.00209844	-17.66005675	8.59e-32	4.56e-31	liver_lung
chr11	72812646	P2rx1	-2.84686254	0.286099031	-10.47292305	1e-17	3.25e-17	liver_lung
chr11	72832509	Camkk1	-3.822168264	1.090748971	-20.09482043	6.07e-36	3.91e-35	liver_lung
chr11	72951795	Gsg2	-1.346631852	0.459749907	-2.040994278	0.022039613	0.044412027	liver_lung
chr11	72974031	P2rx5	-2.818008839	1.134362835	-11.6782772	3.02e-20	1.06e-19	liver_lung
chr11	72990584	Tax1bp3	-1.610370281	4.670260386	-12.22002228	2.3e-21	8.38e-21	liver_lung
chr11	73012983	Shpk	4.482146911	4.259029825	61.26399068	2.14e-77	4.89e-75	liver_lung
chr11	73138138	Aspa	1.980753252	4.399045877	7.076384253	1.36e-10	3.6e-10	liver_lung
chr11	73143242	Spata22	6.091089685	-1.276500191	24.57202302	8.43e-43	7.69e-42	liver_lung
chr11	74403659	Rap1gap2	-3.061523157	3.470148546	-15.94651952	1.12e-28	5.26e-28	liver_lung
chr11	74462996	Cluh	2.670105991	7.344628553	40.12061261	6.74e-61	2.07e-59	liver_lung
chr11	74644425	Mnt	-1.186817376	3.352131568	-1.971998638	0.025787162	0.051718021	liver_lung
chr11	74739299	Srr	2.38755306	1.971062929	15.35719238	1.43e-27	6.47e-27	liver_lung
chr11	75003984	Dph1	2.039452281	2.950346347	16.04058548	7.46e-29	3.54e-28	liver_lung
chr11	75236124	Serpinf1	5.417011398	4.816161496	68.12277554	1.34e-81	5.7e-79	liver_lung
chr11	75253002	Serpinf2	9.992352833	6.165391831	47.19812603	3.62e-67	2.17e-65	liver_lung
chr11	75275040	Mir22hg	1.236157906	4.768042891	3.907859692	8.82e-05	0.000195892	liver_lung
chr11	75281551	Tlcd2	5.315955049	0.973579962	25.44920428	4.88e-44	4.79e-43	liver_lung
chr11	75323595	Rilp	1.584024765	3.590265872	7.541621731	1.5e-11	4.1e-11	liver_lung
chr11	75345195	Slc43a2	-1.302761612	-0.379826125	-1.692986518	0.046899124	0.092867772	liver_lung
chr11	75444521	Inpp5k	-1.639423398	5.111312811	-16.57621421	7.67e-30	3.77e-29	liver_lung
chr11	75465010	Myo1c	-2.538081497	-0.504677149	-8.684264917	6.1e-14	1.78e-13	liver_lung
chr11	75609561	Doc2b	-3.050740449	-0.422156299	-8.219458958	5.81e-13	1.65e-12	liver_lung
chr11	75739392	Rph3al	-2.09554262	1.904752537	-11.8740479	1.19e-20	4.22e-20	liver_lung
chr11	75813413	1700016K19Rik	-5.464543789	-1.672076425	-29.30234062	4.08e-49	5.65e-48	liver_lung
chr11	75841283	Rflnb	-3.599932698	3.041475207	-16.78745014	3.16e-30	1.58e-29	liver_lung
chr11	76015557	Fam57a	-2.278891016	0.382406516	-6.370216639	3.54e-09	9.04e-09	liver_lung
chr11	76057200	Glod4	1.231288426	5.530432822	4.729993571	3.98e-06	9.22e-06	liver_lung
chr11	76057237	Rnmtl1	1.988701382	2.61152918	16.21426222	3.55e-29	1.71e-28	liver_lung
chr11	76212642	Nxn	-2.284569885	2.711307169	-14.14475306	3.13e-25	1.29e-24	liver_lung
chr11	76493374	Tusc5	-3.695045085	1.48876982	-10.62263994	4.86e-18	1.59e-17	liver_lung
chr11	76660509	Cpd	-1.573384345	7.558529737	-11.859301	1.27e-20	4.52e-20	liver_lung
chr11	76759157	Blmh	1.121885718	5.555791367	2.306502423	0.01164926	0.02379743	liver_lung
chr11	76812098	Slc6a4	-1.562055749	1.571851809	-2.48800323	0.007311334	0.015096787	liver_lung
chr11	77002469	Efcab5	-3.672872765	-0.286726311	-16.89830921	1.99e-30	1e-29	liver_lung
chr11	77029926	Ssh2	-1.532500518	1.256952589	-5.476767587	1.83e-07	4.43e-07	liver_lung
chr11	77306913	Git1	-2.15499498	4.249623792	-13.50316441	5.82e-24	2.29e-23	liver_lung
chr11	77326774	Trp53i13	-1.386793076	1.605993606	-3.669259314	0.000202493	0.000443565	liver_lung
chr11	77328618	Abhd15	4.064784875	3.320725846	41.36643922	4.53e-62	1.56e-60	liver_lung
chr11	77707373	Pipox	8.558490518	5.185227164	56.60151483	2.83e-74	4.25e-72	liver_lung
chr11	77979051	Traf4	1.626999493	4.825336863	10.93963491	1.05e-18	3.5e-18	liver_lung
chr11	78235686	Slc13a2	1.71146745	1.144721641	2.552426963	0.006161602	0.012764931	liver_lung
chr11	78279202	Slc46a1	4.13532235	3.772251604	36.31751369	4.16e-57	9.62e-56	liver_lung
chr11	78312621	Vtn	8.19774117	5.05675509	79.41958665	1.05e-87	1.14e-84	liver_lung
chr11	78325797	Poldip2	1.856348703	5.880857713	23.85827969	9.06e-42	7.78e-41	liver_lung
chr11	78364236	Tmem97	3.116185943	4.526542178	30.04274911	4.97e-50	7.3e-49	liver_lung
chr11	78798425	Lgals9	3.516824055	0.401037728	20.98542225	2.2e-37	1.51e-36	liver_lung
chr11	78837098	Gm11201	-2.649132025	-0.476650827	-9.821875487	2.39e-16	7.41e-16	liver_lung
chr11	78959855	Ksr1	-2.334633197	2.295314619	-12.84873461	1.2e-22	4.54e-22	liver_lung
chr11	79297532	AU040972	-3.403141563	1.178313006	-15.62283342	4.51e-28	2.08e-27	liver_lung
chr11	79894492	Crlf3	-1.33518597	0.689935842	-3.027581208	0.001594002	0.003381312	liver_lung
chr11	79955654	Tefm	2.068185547	2.84844895	16.92818194	1.75e-30	8.88e-30	liver_lung
chr11	79967663	Adap2	1.472269059	4.623743597	7.020501098	1.76e-10	4.67e-10	liver_lung
chr11	80114413	Rhbdl3	-3.115001868	0.531417933	-14.30504441	1.52e-25	6.35e-25	liver_lung
chr11	80242116	Psmd11	1.564957145	5.646066102	12.86415546	1.12e-22	4.24e-22	liver_lung
chr11	80290547	Cdk5r1	-1.413852743	0.47085802	-3.925812232	8.27e-05	0.000183946	liver_lung
chr11	80322607	C030013C21Rik	-2.769768463	-0.547525924	-10.5464002	7.03e-18	2.28e-17	liver_lung
chr11	80593526	Myo1d	-2.774479005	5.600607073	-32.23327429	1.25e-52	2.16e-51	liver_lung
chr11	81871333	Ccl11	-4.223265928	-0.899327613	-15.21047892	2.72e-27	1.21e-26	liver_lung
chr11	82202401	Tmem132e	5.506825728	-1.469478201	21.20903431	9.71e-38	6.74e-37	liver_lung
chr11	82724754	Unc45b	-2.28828993	1.488792178	-6.135956103	1.02e-08	2.56e-08	liver_lung
chr11	82765603	Slfn5	-2.243812386	6.008598364	-14.29882628	1.56e-25	6.52e-25	liver_lung
chr11	82878613	Slfn2	-2.473125335	2.492051592	-10.52645836	7.75e-18	2.51e-17	liver_lung
chr11	82930346	Slfn1	-3.577179754	-0.63635588	-13.78023721	1.64e-24	6.59e-24	liver_lung
chr11	83004831	Slfn3	-3.012834568	-0.431422764	-10.45173636	1.11e-17	3.59e-17	liver_lung
chr11	83112478	Pex12	1.350637398	3.086540874	5.7698309	5.15e-08	1.27e-07	liver_lung
chr11	83223573	Rasl10b	-3.011192659	-1.038166958	-9.707622232	4.16e-16	1.28e-15	liver_lung
chr11	83243022	Gas2l2	-5.463103109	-1.601067801	-28.52386357	3.91e-48	5.02e-47	liver_lung
chr11	83344019	Ccl5	-2.828517737	-0.353395708	-8.615975651	8.5e-14	2.47e-13	liver_lung
chr11	83392137	Ccl9	3.255304792	3.533610205	29.19560706	5.55e-49	7.56e-48	liver_lung
chr11	83406588	Ccl6	-3.39400233	3.050536253	-15.51905011	7.08e-28	3.24e-27	liver_lung
chr11	83517557	Wfdc17	1.508698092	0.382519164	3.043475941	0.001519442	0.003225453	liver_lung
chr11	83560441	Wfdc21	7.073160778	1.097836809	23.360264	4.9e-41	4.05e-40	liver_lung
chr11	83881858	Dusp14	-3.515028226	2.407736179	-17.64585907	9.1e-32	4.83e-31	liver_lung
chr11	83980977	Gm11437	6.743130902	-1.555772355	32.59713194	4.76e-53	8.46e-52	liver_lung
chr11	84008939	Acaca	1.35666139	7.494361687	2.978380959	0.001846807	0.003903635	liver_lung
chr11	84642504	Dhrs11	2.177619083	3.130956984	17.19426405	5.81e-31	2.99e-30	liver_lung
chr11	84771255	Car4	-7.287754817	3.525787938	-20.29506905	2.86e-36	1.86e-35	liver_lung
chr11	85645889	2610027K06Rik	-2.519615807	1.165220527	-13.51906297	5.41e-24	2.14e-23	liver_lung
chr11	85646116	Tbx2	-4.742191667	4.280816502	-27.24642557	1.78e-46	2.03e-45	liver_lung
chr11	86014694	Brip1	1.849180209	2.224671741	9.241237913	4.05e-15	1.21e-14	liver_lung
chr11	86497323	Vmp1	1.378331559	6.559951246	6.961458776	2.32e-10	6.12e-10	liver_lung
chr11	86887638	Gdpd1	-3.230150121	2.012567561	-18.67651498	1.45e-33	8.34e-33	liver_lung
chr11	86922762	Ska2	-1.898097915	1.903923404	-9.201873265	4.91e-15	1.47e-14	liver_lung
chr11	87172495	Ppm1e	-2.57597166	2.011696483	-15.16203502	3.37e-27	1.49e-26	liver_lung
chr11	87476588	Rnf43	1.371738376	3.412428521	5.540423043	1.39e-07	3.39e-07	liver_lung
chr11	87513025	1110028F11Rik	1.493674694	1.469823033	5.761801665	5.33e-08	1.31e-07	liver_lung
chr11	87574042	Bzrap1	-4.251264578	0.696982573	-16.23923169	3.19e-29	1.54e-28	liver_lung
chr11	87881780	Vezf1	-1.585708298	5.574135637	-16.3709441	1.83e-29	8.89e-29	liver_lung
chr11	88480564	0610039H22Rik	-1.693996733	-0.395664628	-4.196057086	3.1e-05	6.99e-05	liver_lung
chr11	88579580	Msi2	-1.20966222	6.355776463	-5.0610184	1.04e-06	2.47e-06	liver_lung
chr11	88712917	4930556N13Rik	2.684894258	-0.424145526	10.73162073	2.87e-18	9.43e-18	liver_lung
chr11	88922061	Dgke	-2.17922648	3.323001671	-19.31832967	1.18e-34	7.21e-34	liver_lung
chr11	89558249	Ankfn1	-5.209726373	-1.39371699	-20.72457799	5.76e-37	3.88e-36	liver_lung
chr11	89864207	Pctp	3.192173149	-0.113014477	11.04020121	6.46e-19	2.17e-18	liver_lung
chr11	89891661	Tmem100	-8.06826619	2.598909199	-42.63757121	3.1e-63	1.18e-61	liver_lung
chr11	90110789	Mmd	1.830535839	5.447803895	12.11496565	3.79e-21	1.37e-20	liver_lung
chr11	90499497	Cox11	1.198159477	3.461927343	3.746480854	0.000155291	0.000342061	liver_lung
chr11	93817569	Nme2	1.270075044	1.635784394	2.531377246	0.006517993	0.013489145	liver_lung
chr11	93829834	Nme1	2.149652799	5.203018657	23.48381716	3.21e-41	2.69e-40	liver_lung
chr11	94072767	Tob1	2.348287348	5.918780007	21.86079727	9.22e-39	6.69e-38	liver_lung
chr11	94189314	Ankrd40	-1.176807237	5.115216416	-4.989482734	1.4e-06	3.3e-06	liver_lung
chr11	94254289	Abcc3	2.287752579	5.153131005	13.94406742	7.77e-25	3.17e-24	liver_lung
chr11	94361287	Epn3	-6.023147685	2.440281301	-25.10368369	1.49e-43	1.42e-42	liver_lung
chr11	94382815	Mycbpap	-5.729503763	0.996574789	-21.63190919	2.1e-38	1.49e-37	liver_lung
chr11	94463099	Acsf2	2.624323214	4.444395666	18.57934904	2.14e-33	1.22e-32	liver_lung
chr11	94515104	Mrpl27	1.987476817	3.986249965	26.57923363	1.38e-45	1.49e-44	liver_lung
chr11	94797537	Col1a1	-4.382993648	3.783735449	-16.72988114	4.02e-30	2e-29	liver_lung
chr11	94852525	Ppp1r9b	-2.822012983	4.841487038	-21.92034587	7.46e-39	5.42e-38	liver_lung
chr11	94902684	Pdk2	2.067287152	5.399494246	12.5527415	4.8e-22	1.78e-21	liver_lung
chr11	95198331	Fam117a	-2.751985585	2.864946372	-18.37071626	4.89e-33	2.74e-32	liver_lung
chr11	95246235	Slc35b1	1.381587375	4.747387875	7.33859928	3.94e-11	1.06e-10	liver_lung
chr11	95375878	Nxph3	-3.99159317	-0.652986394	-15.5485965	6.23e-28	2.86e-27	liver_lung
chr11	95449011	Ngfr	2.673427604	0.680298383	9.853655179	2.04e-16	6.36e-16	liver_lung
chr11	95528270	Phb	2.218118633	6.170491525	29.62029151	1.64e-49	2.35e-48	liver_lung
chr11	95703789	Abi3	-2.51582818	-0.940272134	-8.959309701	1.6e-14	4.71e-14	liver_lung
chr11	95867257	Igf2bp1	-3.70803658	-0.333700927	-8.527848134	1.3e-13	3.76e-13	liver_lung
chr11	95896230	Snf8	1.190504898	4.227492821	5.104237307	8.74e-07	2.07e-06	liver_lung
chr11	95995099	Ttll6	-5.859168067	-1.296428483	-28.00396423	1.82e-47	2.21e-46	liver_lung
chr11	96160484	Hoxb6	-2.462097078	0.229538982	-6.732754408	6.72e-10	1.75e-09	liver_lung
chr11	96164825	Hoxb5	-3.294335383	0.663332784	-13.21452355	2.2e-23	8.5e-23	liver_lung
chr11	96168223	Hoxb5os	-1.395591964	-1.143343733	-1.910984873	0.029539906	0.059074837	liver_lung
chr11	96179580	Hoxb4	-2.399353792	2.298962901	-15.15147569	3.53e-27	1.56e-26	liver_lung
chr11	96184439	Hoxb3	-2.383242169	-0.840981893	-7.875570433	3.05e-12	8.49e-12	liver_lung
chr11	96212945	Hoxb2	-2.812657166	1.300438988	-12.69406001	2.48e-22	9.23e-22	liver_lung
chr11	96659469	Gm11517	-2.063191023	-0.477915739	-6.284477369	5.22e-09	1.33e-08	liver_lung
chr11	96777827	Cdk5rap3	2.444571717	0.754053623	13.08061785	4.09e-23	1.57e-22	liver_lung
chr11	96790637	Prr15l	-4.844406657	3.534598069	-28.48014714	4.45e-48	5.69e-47	liver_lung
chr11	96805332	Pnpo	3.711953251	5.596838482	54.42591092	9.82e-73	1.19e-70	liver_lung
chr11	96891265	Scrn2	3.015752226	4.587813596	18.21583001	9.09e-33	5.03e-32	liver_lung
chr11	96902899	Mrpl10	1.400634819	5.206808612	10.10833209	5.91e-17	1.87e-16	liver_lung
chr11	97011025	Tbkbp1	-2.209931895	2.58305458	-12.81000639	1.44e-22	5.42e-22	liver_lung
chr11	97177029	Mrpl45	1.648055827	4.230866079	13.70419966	2.32e-24	9.26e-24	liver_lung
chr11	97213386	Gpr179	-3.678275547	0.120478096	-11.41070892	1.09e-19	3.74e-19	liver_lung
chr11	97311473	Arhgap23	-1.450053493	4.105235133	-6.535770854	1.66e-09	4.28e-09	liver_lung
chr11	97361653	4933428G20Rik	-1.420949635	-0.651776586	-2.713403803	0.003966494	0.008273631	liver_lung
chr11	97436439	Srcin1	-4.772726486	1.846165575	-15.94433713	1.13e-28	5.31e-28	liver_lung
chr11	97524725	Mllt6	-1.631962723	6.253568907	-13.48228461	6.4e-24	2.52e-23	liver_lung
chr11	97547265	Cisd3	2.529823466	3.900383065	23.61241215	2.08e-41	1.75e-40	liver_lung
chr11	97564747	Psmb3	1.523194803	5.47235216	12.93104006	8.2e-23	3.11e-22	liver_lung
chr11	97857486	Arl5c	-3.120126125	-0.695885665	-9.890736659	1.71e-16	5.32e-16	liver_lung
chr11	98209719	Ppp1r1b	-1.688553934	-1.190018022	-2.762066611	0.003459543	0.007242903	liver_lung
chr11	98245124	Tcap	-3.682766369	0.428225049	-7.849364726	3.45e-12	9.6e-12	liver_lung
chr11	98273797	Erbb2	-4.034440785	3.77429164	-27.36291794	1.25e-46	1.44e-45	liver_lung
chr11	98300301	Mien1	1.793915268	4.479325424	16.61884746	6.41e-30	3.17e-29	liver_lung
chr11	98308147	Grb7	2.794198345	5.098910387	28.32000395	7.13e-48	8.91e-47	liver_lung
chr11	98407344	Ikzf3	-3.997892428	1.094447878	-17.82323138	4.42e-32	2.38e-31	liver_lung
chr11	98448558	Ormdl3	2.135277022	4.88288562	18.17700376	1.06e-32	5.87e-32	liver_lung
chr11	98543867	Psmd3	1.113332101	5.844633764	2.167712038	0.016364211	0.033144226	liver_lung
chr11	98603098	Thra	-1.32365369	3.439241517	-5.033665632	1.17e-06	2.76e-06	liver_lung
chr11	98698098	Rapgefl1	-2.011853746	0.290727108	-4.615680577	6.25e-06	1.44e-05	liver_lung
chr11	98724911	Wipf2	-1.323281779	4.232115154	-5.553678296	1.31e-07	3.21e-07	liver_lung
chr11	98885502	Top2a	-1.914928883	2.210707015	-5.719528268	6.41e-08	1.58e-07	liver_lung
chr11	98902573	Igfbp4	3.790582263	8.296375126	46.97974176	5.48e-67	3.16e-65	liver_lung
chr11	100007239	Krt19	-5.006965573	0.654974677	-18.33031196	5.75e-33	3.21e-32	liver_lung
chr11	100217454	Hap1	-2.263863553	-0.90720367	-7.364228179	3.49e-11	9.42e-11	liver_lung
chr11	100259103	Jup	-2.40269534	6.408661812	-20.14124919	5.1e-36	3.29e-35	liver_lung
chr11	100276132	P3h4	-3.511355913	1.258144313	-19.53720105	5.08e-35	3.15e-34	liver_lung
chr11	100302402	Nt5c3b	-1.32169377	0.925149372	-3.227221178	0.000862796	0.001845387	liver_lung
chr11	100389313	Acly	1.460241691	2.228691108	3.755327693	0.000150607	0.00033205	liver_lung
chr11	100406945	Ttc25	-2.46163742	1.003148267	-8.732565286	4.83e-14	1.41e-13	liver_lung
chr11	100621091	Kcnh4	-2.266601015	-0.573316038	-6.331146993	4.23e-09	1.08e-08	liver_lung
chr11	100632270	Ghdc	1.265864815	3.49301135	4.009992905	6.12e-05	0.000136765	liver_lung
chr11	100831930	Ptrf	-4.545387696	5.458433992	-38.67471302	1.7e-59	4.68e-58	liver_lung
chr11	100931407	Naglu	1.546160956	4.537698752	7.252239681	5.93e-11	1.59e-10	liver_lung
chr11	100943878	Coasy	3.563922612	6.033877668	43.68713424	3.58e-64	1.5e-62	liver_lung
chr11	100981156	Fam134c	1.272096688	1.5202296	3.587464431	0.000267193	0.000582713	liver_lung
chr11	100981444	Tubg1	1.738240273	3.138048583	12.79141392	1.57e-22	5.9e-22	liver_lung
chr11	101107647	Ramp2	-4.397642403	3.904013508	-40.3912652	3.72e-61	1.18e-59	liver_lung
chr11	101121880	Wnk4	-1.294198935	2.880503427	-1.78173319	0.039024932	0.077560094	liver_lung
chr11	101191919	Aoc3	-3.682181835	1.280874049	-11.49585705	7.23e-20	2.5e-19	liver_lung
chr11	101229029	G6pc	9.403706391	5.903626137	29.31108803	3.98e-49	5.51e-48	liver_lung
chr11	101278746	Aarsd1	1.229882486	4.105950948	5.028300292	1.19e-06	2.82e-06	liver_lung
chr11	101327512	Vat1	-1.697526738	5.12982058	-11.28672764	1.97e-19	6.72e-19	liver_lung
chr11	101329651	Rnd2	1.400369896	1.283590831	3.578793256	0.000275099	0.000599623	liver_lung
chr11	101755667	Meox1	-4.740403728	0.204952834	-18.6161414	1.85e-33	1.05e-32	liver_lung
chr11	101846104	Dusp3	-1.162063199	6.132605631	-3.76334186	0.00014648	0.000323071	liver_lung
chr11	101888268	Mpp3	-3.569639517	-0.318498446	-11.82809863	1.48e-20	5.23e-20	liver_lung
chr11	101949828	Mpp2	-4.275081521	0.718151714	-19.06057267	3.22e-34	1.92e-33	liver_lung
chr11	102006826	Nags	7.935334872	0.580966756	32.1899252	1.4e-52	2.42e-51	liver_lung
chr11	102226594	Slc4a1	-2.721537195	2.227659701	-5.367443604	2.91e-07	7.01e-07	liver_lung
chr11	102254716	Rundc3a	2.62215482	-0.643747469	8.835386321	2.93e-14	8.57e-14	liver_lung
chr11	102268830	Slc25a39	3.21300531	7.176041414	38.68597376	1.66e-59	4.58e-58	liver_lung
chr11	102308976	Fam171a2	-1.502223316	1.0032955	-3.945928839	7.7e-05	0.000171368	liver_lung
chr11	102465744	Fzd2	-5.256802304	0.407500834	-22.76085049	3.86e-40	3.02e-39	liver_lung
chr11	102697609	Higd1b	-6.133627681	-0.400856265	-28.9670574	1.07e-48	1.42e-47	liver_lung
chr11	102742557	Ccdc103	-3.016182077	-0.903190296	-11.08243819	5.27e-19	1.77e-18	liver_lung
chr11	102962971	Plcd3	-2.590204501	1.631828602	-11.61351017	4.12e-20	1.44e-19	liver_lung
chr11	103128714	Map3k14	-1.917150371	2.880163245	-12.16380334	3e-21	1.09e-20	liver_lung
chr11	103206066	Arhgap27os3	-3.731390759	0.540684336	-16.69161935	4.72e-30	2.35e-29	liver_lung
chr11	103225005	Arhgap27	-3.341821938	-0.587704411	-11.57261	5e-20	1.74e-19	liver_lung
chr11	103611134	Wnt9b	2.572727876	-0.154282623	6.916995098	2.86e-10	7.51e-10	liver_lung
chr11	104092749	Mapt	-3.784551877	-0.251380241	-15.49646344	7.81e-28	3.57e-27	liver_lung
chr11	104411976	Myl4	-6.698733068	1.174705425	-28.09526485	1.39e-47	1.7e-46	liver_lung
chr11	104469313	Itgb3	-1.604952279	3.033189273	-6.88435087	3.33e-10	8.72e-10	liver_lung
chr11	105153959	Mrc2	-5.058525517	3.782516967	-29.09601708	7.39e-49	9.94e-48	liver_lung
chr11	105451299	Tanc2	-2.109899237	5.807681642	-16.29113929	2.56e-29	1.24e-28	liver_lung
chr11	105805460	Cyb561	-2.556721716	4.361351969	-12.81137761	1.43e-22	5.39e-22	liver_lung
chr11	105829258	Ace	-6.038503164	0.162633431	-23.34283321	5.2e-41	4.29e-40	liver_lung
chr11	105927420	Taco1	2.38497619	3.463553331	23.65353803	1.81e-41	1.53e-40	liver_lung
chr11	105946215	Map3k3	-1.518141525	5.581817134	-16.81435966	2.82e-30	1.41e-29	liver_lung
chr11	106021455	Limd2	-1.290966487	4.347372807	-3.511842581	0.000344029	0.000747399	liver_lung
chr11	106117115	Ftsj3	1.321316319	4.967788948	7.397352296	2.98e-11	8.07e-11	liver_lung
chr11	106117498	Psmc5	1.105269722	5.344160142	2.537595487	0.006410831	0.01327431	liver_lung
chr11	106210703	Scn4a	-2.779325035	-0.865916388	-5.985668414	1.99e-08	4.97e-08	liver_lung
chr11	106236139	Prr29	-4.536569116	-1.837490401	-21.64616509	1.99e-38	1.42e-37	liver_lung
chr11	106244094	Icam2	-4.271710115	3.115536476	-40.86261706	1.34e-61	4.39e-60	liver_lung
chr11	106349109	Ern1	1.337119684	5.231101827	5.607542267	1.04e-07	2.55e-07	liver_lung
chr11	106362304	Snord104	2.947499039	2.72047214	9.485972136	1.23e-15	3.73e-15	liver_lung
chr11	106474243	Tex2	2.64304816	6.977038857	46.62567441	1.08e-66	6.1e-65	liver_lung
chr11	106576594	Pecam1	-3.00295568	-0.493389065	-11.31312994	1.74e-19	5.93e-19	liver_lung
chr11	106860838	Kpna2	1.179172576	5.059433714	4.28575716	2.22e-05	5.03e-05	liver_lung
chr11	106889536	1810010H24Rik	-2.697141088	1.940743787	-15.60124549	4.95e-28	2.28e-27	liver_lung
chr11	107332033	Pitpnc1	-1.234317557	6.086841479	-4.154773	3.61e-05	8.13e-05	liver_lung
chr11	107340841	Psmd12	1.618524256	5.578709752	14.68608458	2.76e-26	1.18e-25	liver_lung
chr11	108205201	Prkca	-1.669202961	4.714534458	-6.840429444	4.08e-10	1.07e-09	liver_lung
chr11	108256610	Apoh	10.75292033	5.214036398	37.67005208	1.71e-58	4.38e-57	liver_lung
chr11	108286579	Cep112	-2.854170004	0.751347727	-11.6916019	2.83e-20	9.97e-20	liver_lung
chr11	109159494	Rgs9	-5.050519663	1.300401556	-22.29140446	2e-39	1.5e-38	liver_lung
chr11	109224967	Gm11696	-1.793542661	0.204814637	-6.413461926	2.91e-09	7.44e-09	liver_lung
chr11	109334687	Arsg	2.751800121	3.014373875	14.71664308	2.41e-26	1.04e-25	liver_lung
chr11	109583569	Fam20a	1.780626306	2.865357902	10.3180926	2.13e-17	6.83e-17	liver_lung
chr11	109857129	Abca8b	1.668907111	4.969515871	11.40239295	1.13e-19	3.89e-19	liver_lung
chr11	110113089	Abca6	5.735283458	4.602269623	81.13914549	1.47e-88	2.18e-85	liver_lung
chr11	110199029	Abca5	-1.757704099	5.784530599	-11.73917194	2.26e-20	7.96e-20	liver_lung
chr11	110260435	Map2k6	1.597730757	3.309064346	6.295544806	4.97e-09	1.26e-08	liver_lung
chr11	110829346	Kcnj16	1.723932259	-1.832319851	2.979208294	0.001842266	0.003896116	liver_lung
chr11	110927477	Kcnj2	-3.363328659	3.173262736	-14.60439875	3.98e-26	1.7e-25	liver_lung
chr11	112643523	Sox9	2.062437829	-0.636393172	5.063140539	1.04e-06	2.45e-06	liver_lung
chr11	113427128	Slc39a11	1.708120561	-0.589703219	4.090120527	4.57e-05	0.000102629	liver_lung
chr11	113927264	Sdk2	-1.832442446	0.01642631	-4.434871962	1.26e-05	2.87e-05	liver_lung
chr11	114536781	Ttyh2	3.080528404	5.43819421	38.27052356	4.28e-59	1.15e-57	liver_lung
chr11	114588725	Dnaic2	-6.118488049	-0.890842981	-28.68855112	2.41e-48	3.13e-47	liver_lung
chr11	114626702	Kif19a	-3.951415101	-0.303137062	-17.95100706	2.64e-32	1.43e-31	liver_lung
chr11	114712845	Gprc5c	3.048972004	5.428423376	32.10152886	1.77e-52	3.01e-51	liver_lung
chr11	115024654	Slc9a3r1	2.588244563	6.240456793	24.87407938	3.13e-43	2.93e-42	liver_lung
chr11	115048629	Nat9	1.383358813	3.831233095	7.48844221	1.94e-11	5.27e-11	liver_lung
chr11	115138282	Fdxr	2.624580959	3.181911078	16.83918644	2.54e-30	1.28e-29	liver_lung
chr11	115158859	Fads6	5.185388653	2.651505305	38.17992176	5.27e-59	1.41e-57	liver_lung
chr11	115229032	Hid1	-2.940976571	2.027635752	-19.74099629	2.33e-35	1.46e-34	liver_lung
chr11	115243229	Cdr2l	-2.564957678	2.652888224	-19.82781525	1.67e-35	1.06e-34	liver_lung
chr11	115265079	Mrpl58	1.154169878	3.917842115	3.476333019	0.000386914	0.000839186	liver_lung
chr11	115281232	Atp5h	1.808380696	6.815871153	22.47374132	1.05e-39	8.01e-39	liver_lung
chr11	115323786	Slc16a5	3.698460992	1.857836887	10.22021858	3.43e-17	1.09e-16	liver_lung
chr11	115375683	Hn1	-1.349457476	3.512006954	-4.799268922	3.02e-06	7.02e-06	liver_lung
chr11	115465464	Mrps7	2.259671028	5.13871741	32.60751344	4.63e-53	8.26e-52	liver_lung
chr11	115674905	Caskin2	-2.509098066	5.085630761	-17.24760541	4.66e-31	2.41e-30	liver_lung
chr11	115761452	Smim5	-2.264758105	1.498239451	-8.003110105	1.65e-12	4.63e-12	liver_lung
chr11	115874032	Galk1	1.748589951	4.268032122	9.090547255	8.44e-15	2.51e-14	liver_lung
chr11	115939274	Unc13d	-4.700861413	2.262345327	-39.05205976	7.25e-60	2.03e-58	liver_lung
chr11	116000181	Mrpl38	2.356269842	4.767599279	29.60814905	1.7e-49	2.43e-48	liver_lung
chr11	116060168	Ten1	-2.069731255	1.323460824	-8.688912015	5.97e-14	1.74e-13	liver_lung
chr11	116060358	Acox1	4.521656602	5.491556928	43.3339864	7.36e-64	2.98e-62	liver_lung
chr11	116099404	Evpl	-4.588196237	2.973389124	-8.674195032	6.41e-14	1.86e-13	liver_lung
chr11	116196667	Foxj1	-7.048079106	0.480812211	-27.07554909	3e-46	3.36e-45	liver_lung
chr11	116274345	Rnf157	-1.58869854	1.261570083	-6.608871596	1.19e-09	3.08e-09	liver_lung
chr11	116351659	Prpsap1	1.321370459	4.725696201	6.997979816	1.96e-10	5.18e-10	liver_lung
chr11	116515626	Cygb	-1.264265718	3.166203823	-2.690135165	0.004232033	0.008818221	liver_lung
chr11	116555973	St6galnac2	-3.63094863	4.438667426	-11.66541494	3.21e-20	1.13e-19	liver_lung
chr11	116613480	BC018473	-2.884756584	1.137110655	-9.031406741	1.13e-14	3.33e-14	liver_lung
chr11	116636820	St6galnac1	-2.242820529	-0.733812882	-5.057253021	1.06e-06	2.51e-06	liver_lung
chr11	116689359	Mxra7	-3.83894022	2.003434597	-21.50311972	3.34e-38	2.36e-37	liver_lung
chr11	116976485	Sec14l1	-2.817182315	2.054030532	-19.24170557	1.59e-34	9.64e-34	liver_lung
chr11	117641996	Tmc6	-1.246628514	3.510691613	-2.842894996	0.002746588	0.005775713	liver_lung
chr11	117687232	Afmid	5.287625908	5.03873194	30.82579439	5.61e-51	8.7e-50	liver_lung
chr11	117734839	Tha1	1.358928446	2.190167866	4.105346771	4.33e-05	9.71e-05	liver_lung
chr11	117848170	Pgs1	-1.875638878	4.162936329	-15.88270673	1.47e-28	6.89e-28	liver_lung
chr11	117990532	Dnah17	-1.677787154	1.360374902	-5.859802866	3.47e-08	8.6e-08	liver_lung
chr11	118203847	BC100451	-4.199674366	0.424212711	-19.55163194	4.81e-35	2.99e-34	liver_lung
chr11	118216724	Timp2	-3.877144396	5.487824055	-42.90333716	1.79e-63	6.98e-62	liver_lung
chr11	118884334	Cbx2	1.668864609	2.823947739	10.24694423	3.01e-17	9.61e-17	liver_lung
chr11	119089885	Ccdc40	-6.029524874	0.08297193	-26.73746743	8.47e-46	9.31e-45	liver_lung
chr11	119409133	Nptx1	-4.783106962	0.386394803	-13.07869632	4.13e-23	1.58e-22	liver_lung
chr11	119960247	Ndufaf8	1.470361836	2.184642886	5.284845125	4.12e-07	9.89e-07	liver_lung
chr11	120209808	Actg1	-2.360915634	3.055619105	-16.52071369	9.69e-30	4.76e-29	liver_lung
chr11	120209991	0610009L18Rik	-2.153908121	-0.478047141	-6.325001791	4.35e-09	1.11e-08	liver_lung
chr11	120299013	Nploc4	1.380632147	1.512076427	5.047472826	1.1e-06	2.61e-06	liver_lung
chr11	120319376	Oxld1	2.453712493	2.301333519	18.42700462	3.91e-33	2.2e-32	liver_lung
chr11	120345982	Mrpl12	2.904099964	5.164833736	29.69714025	1.32e-49	1.89e-48	liver_lung
chr11	120353150	Slc25a10	2.000383171	6.62337416	15.09810582	4.46e-27	1.97e-26	liver_lung
chr11	120392040	Gcgr	8.141925383	3.827186712	52.03674719	5.65e-71	5.78e-69	liver_lung
chr11	120434249	P4hb	2.736759362	9.28819484	51.67619771	1.06e-70	1.02e-68	liver_lung
chr11	120479203	Pcyt2	4.541056764	6.40748961	78.94283993	1.83e-87	1.81e-84	liver_lung
chr11	120486315	Sirt7	1.183603083	4.799798489	3.965685248	7.17e-05	0.000159909	liver_lung
chr11	120494860	Mafg	1.276188795	4.494111708	4.536628421	8.5e-06	1.95e-05	liver_lung
chr11	120522150	Notum	2.802658921	3.718447723	17.78794734	5.1e-32	2.74e-31	liver_lung
chr11	120534286	Aspscr1	2.051904564	0.031767195	7.221478498	6.86e-11	1.84e-10	liver_lung
chr11	120575080	Stra13	1.199237525	3.253560877	3.242272695	0.000822908	0.001761022	liver_lung
chr11	120575266	Lrrc45	-1.106383062	4.02432708	-1.896454996	0.030498587	0.060971506	liver_lung
chr11	120582781	Rac3	-3.210118586	1.490017974	-17.74890401	5.98e-32	3.19e-31	liver_lung
chr11	120588594	Dcxr	1.386624094	5.887990067	6.002693213	1.85e-08	4.62e-08	liver_lung
chr11	120593334	Cbr2	-8.843054686	4.599757958	-35.81261821	1.41e-56	3.14e-55	liver_lung
chr11	120657708	Dus1l	2.136574843	5.059299531	27.22255539	1.91e-46	2.17e-45	liver_lung
chr11	120900791	Cd7	-2.381124761	-1.19510451	-6.886714348	3.29e-10	8.63e-10	liver_lung
chr11	120942452	Sectm1a	3.025299012	-0.944217455	5.432735219	2.2e-07	5.34e-07	liver_lung
chr11	121098549	Narf	2.297406671	5.729521261	22.4227847	1.26e-39	9.54e-39	liver_lung
chr11	121249564	Rab40b	-1.893798108	-0.255204423	-5.83179179	3.93e-08	9.71e-08	liver_lung
chr11	121296266	Fn3k	3.201774635	2.704707072	25.92471642	1.07e-44	1.1e-43	liver_lung
chr11	121563740	Metrnl	-1.530362353	2.926573491	-4.210731814	2.93e-05	6.63e-05	liver_lung
chr12	3365131	Kif3c	-2.875852675	2.975624567	-24.05191274	4.73e-42	4.13e-41	liver_lung
chr12	4038914	Efr3b	-3.362921629	1.593633822	-20.51211376	1.27e-36	8.41e-36	liver_lung
chr12	4082573	Dnajc27	-2.426215186	2.246048358	-15.02417749	6.18e-27	2.71e-26	liver_lung
chr12	4776072	Fam228b	2.565966098	1.079291957	12.51997016	5.6e-22	2.07e-21	liver_lung
chr12	4848400	Fkbp1b	-2.896138502	-0.612262171	-10.62053472	4.91e-18	1.6e-17	liver_lung
chr12	4881164	Mfsd2b	-1.467147388	0.967088371	-3.651169108	0.000215373	0.000471344	liver_lung
chr12	5382487	Klhl29	-3.652344943	0.6564681	-14.39023185	1.04e-25	4.36e-25	liver_lung
chr12	7984482	Apob	9.979859798	9.417761753	39.18227618	5.41e-60	1.54e-58	liver_lung
chr12	8506790	Rhob	-1.910333933	5.035112967	-13.13664798	3.16e-23	1.21e-22	liver_lung
chr12	9036802	Ttc32	2.003509237	2.632177775	14.07809195	4.23e-25	1.74e-24	liver_lung
chr12	9581247	Osr1	-4.433262733	-0.420647034	-15.09898196	4.45e-27	1.96e-26	liver_lung
chr12	10397585	Rdh14	1.522573368	4.094694768	11.34635879	1.48e-19	5.07e-19	liver_lung
chr12	11272592	Gen1	1.22037014	0.496288984	2.211855529	0.014710383	0.029876064	liver_lung
chr12	11443454	Vsnl1	-5.161234236	-1.455529674	-23.09629662	1.21e-40	9.72e-40	liver_lung
chr12	12399280	4921511I17Rik	-2.785626445	-0.753005992	-10.26216924	2.8e-17	8.94e-17	liver_lung
chr12	13255979	Ddx1	1.06898929	6.178357927	1.986260999	0.024970882	0.050165623	liver_lung
chr12	14158843	Fam84a	-1.639165724	2.438432393	-4.894772598	2.06e-06	4.82e-06	liver_lung
chr12	15823590	Trib2	-3.906469959	4.76704186	-28.38227714	5.93e-48	7.5e-47	liver_lung
chr12	16596575	Lpin1	3.166740488	1.986855611	11.59260764	4.55e-20	1.59e-19	liver_lung
chr12	16901783	Rock2	-1.429863884	7.071764138	-9.898958618	1.64e-16	5.12e-16	liver_lung
chr12	17006923	Pqlc3	-3.08028781	2.787572234	-22.04246419	4.83e-39	3.54e-38	liver_lung
chr12	17273400	Pdia6	2.196731304	7.330899956	26.00419235	8.35e-45	8.62e-44	liver_lung
chr12	17697619	Hpcal1	-1.933812523	4.049332507	-13.61503745	3.48e-24	1.38e-23	liver_lung
chr12	21322252	Iah1	2.544698455	5.276278801	23.53685437	2.68e-41	2.25e-40	liver_lung
chr12	25336235	Klf11	-1.229837166	4.565026842	-4.048433489	5.32e-05	0.000119293	liver_lung
chr12	25780956	Id2	2.829092276	6.589517076	21.80537555	1.12e-38	8.12e-38	liver_lung
chr12	27031574	4930549C15Rik	-4.33638209	-0.389157851	-18.83162782	7.89e-34	4.6e-33	liver_lung
chr12	28027582	Sox11	-4.957351125	-0.519619427	-13.56895348	4.3e-24	1.7e-23	liver_lung
chr12	29360071	Adi1	2.149484553	5.365710181	18.05787879	1.71e-32	9.37e-32	liver_lung
chr12	30622900	Pxdn	-3.144150706	5.992703806	-31.53062748	8.19e-52	1.34e-50	liver_lung
chr12	31596476	Acp1	1.95746017	2.123469624	12.6169487	3.56e-22	1.32e-21	liver_lung
chr12	31758832	Fam110c	-1.931803062	1.309009823	-5.783515143	4.85e-08	1.2e-07	liver_lung
chr12	31950158	Lamb1	-2.834471554	6.283409805	-33.59711707	3.54e-54	6.8e-53	liver_lung
chr12	32036335	Dld	2.047358856	6.96986996	23.05329695	1.4e-40	1.12e-39	liver_lung
chr12	32244833	Slc26a4	-1.931441607	2.0710961	-3.022861371	0.001616787	0.003427807	liver_lung
chr12	32746143	Prkar2b	-4.343156303	2.788209171	-11.52624181	6.25e-20	2.17e-19	liver_lung
chr12	33063653	Ccdc71l	-1.180501864	3.5852955	-2.597813066	0.005452195	0.011316973	liver_lung
chr12	33777739	Cdhr3	-7.623438409	-0.594018263	-36.81638854	1.27e-57	3.03e-56	liver_lung
chr12	35601766	Hdac9	-1.59023963	0.548350934	-4.213873873	2.9e-05	6.56e-05	liver_lung
chr12	36769064	Tspan13	-5.51031239	3.96847498	-27.32182625	1.42e-46	1.62e-45	liver_lung
chr12	37835132	Meox2	-6.274195725	-0.193234144	-24.31997337	1.94e-42	1.73e-41	liver_lung
chr12	37968225	Agmo	2.621429739	3.911893883	19.59987178	4e-35	2.49e-34	liver_lung
chr12	38607291	Dgkb	-3.320091873	0.64358646	-11.16964306	3.46e-19	1.17e-18	liver_lung
chr12	39506844	Etv1	-2.59838668	0.01657778	-8.782015538	3.79e-14	1.11e-13	liver_lung
chr12	41750676	Immp2l	4.298072324	2.252803425	37.54711748	2.28e-58	5.77e-57	liver_lung
chr12	45370140	Pnpla8	1.68581147	7.191994702	16.07361976	6.48e-29	3.08e-28	liver_lung
chr12	47919761	Nova1	-5.467636705	0.040290794	-24.8691802	3.18e-43	2.97e-42	liver_lung
chr12	51750209	Prkd1	-5.508523107	1.929086888	-24.0899786	4.17e-42	3.65e-41	liver_lung
chr12	52930522	Hectd1	1.142447707	8.670100626	2.626232039	0.005046421	0.010489384	liver_lung
chr12	53107487	Dtd2	1.760079061	2.821566507	11.57218095	5.01e-20	1.75e-19	liver_lung
chr12	53198732	Nubpl	2.044726929	2.899177914	14.46770648	7.33e-26	3.1e-25	liver_lung
chr12	53800369	Akap6	-2.692090497	2.119400341	-9.579814483	7.77e-16	2.38e-15	liver_lung
chr12	55304860	Egln3	1.918584454	2.555831292	5.176925948	6.47e-07	1.54e-06	liver_lung
chr12	56403623	1110008L16Rik	1.590659364	3.696496669	10.44761651	1.14e-17	3.66e-17	liver_lung
chr12	56485208	Psma6	1.381795864	1.745152902	5.012699299	1.27e-06	3e-06	liver_lung
chr12	56937352	Brms1l	-1.095206651	3.55646456	-1.810637565	0.036709529	0.073043907	liver_lung
chr12	57354229	Gm19990	-5.248732621	-1.850556156	-29.21325796	5.27e-49	7.2e-48	liver_lung
chr12	57446880	Mbip	-2.248176628	3.194829801	-19.88473268	1.35e-35	8.55e-35	liver_lung
chr12	57630406	E030019B13Rik	-8.630932552	0.513000962	-39.1175943	6.26e-60	1.76e-58	liver_lung
chr12	57637894	Nkx2-1	-4.394669593	-2.17203022	-21.35909823	5.62e-38	3.93e-37	liver_lung
chr12	58298458	Slc25a21	5.01003917	-0.685361281	19.05548045	3.29e-34	1.96e-33	liver_lung
chr12	58719588	4921518K17Rik	-1.486859584	-0.987600388	-3.157689298	0.001071632	0.002285879	liver_lung
chr12	59370244	Clec14a	-3.277788809	5.702301056	-49.0611513	1.13e-68	8.16e-67	liver_lung
chr12	60113003	Sec23a	2.248217132	6.155235131	33.25395324	8.58e-54	1.61e-52	liver_lung
chr12	60114377	Gemin2	1.967053445	2.430768888	14.10946536	3.67e-25	1.51e-24	liver_lung
chr12	60196786	Mia2	5.574532621	2.031907958	32.72212354	3.43e-53	6.14e-52	liver_lung
chr12	70285053	Rpl36al	2.091747753	6.212103109	30.21783487	3.04e-50	4.56e-49	liver_lung
chr12	70285144	Mgat2	1.284736785	5.794174365	6.690360189	8.18e-10	2.12e-09	liver_lung
chr12	70329176	Pole2	-1.446174347	0.40751897	-3.519512	0.000335375	0.000728999	liver_lung
chr12	70342818	Klhdc1	-3.598510267	1.135741658	-18.38558241	4.61e-33	2.59e-32	liver_lung
chr12	70825860	L2hgdh	3.792920596	5.740807617	25.99799412	8.52e-45	8.78e-44	liver_lung
chr12	71087988	Sav1	-1.724622974	5.098657629	-15.28141062	2e-27	8.96e-27	liver_lung
chr12	71213021	Nin	-2.971048917	3.043148813	-25.69691154	2.21e-44	2.22e-43	liver_lung
chr12	71328669	Pygl	4.390694822	6.458174064	43.78103091	2.96e-64	1.25e-62	liver_lung
chr12	71926500	Frmd6	-3.06644659	4.277254007	-33.7195388	2.59e-54	5.03e-53	liver_lung
chr12	72075609	Psma3	1.508191572	2.151392889	6.014145574	1.75e-08	4.39e-08	liver_lung
chr12	72237661	Timm9	2.588025155	-0.332979867	11.21887486	2.73e-19	9.28e-19	liver_lung
chr12	73186299	L3hypdh	2.708904572	3.29531157	17.63640796	9.46e-32	5.01e-31	liver_lung
chr12	73510040	Rtn1	-1.811559476	-0.133456351	-4.450309025	1.19e-05	2.71e-05	liver_lung
chr12	73862197	Ppm1a	1.109859968	6.304032916	3.449005894	0.000423301	0.0009171	liver_lung
chr12	74147698	Six1	-4.270464711	-0.981680044	-15.82777918	1.86e-28	8.7e-28	liver_lung
chr12	74214231	Six4	-6.026853182	1.430796885	-22.35372024	1.6e-39	1.21e-38	liver_lung
chr12	74647381	Tmem30b	1.891251948	4.436592231	13.44777444	7.51e-24	2.94e-23	liver_lung
chr12	76409299	Rhoj	-3.326997863	3.332723659	-34.359035	5.12e-55	1.04e-53	liver_lung
chr12	76836715	Sgpp1	1.521539831	6.248730299	12.76317825	1.79e-22	6.71e-22	liver_lung
chr12	77356218	Mthfd1	3.054072525	7.299226419	51.67342639	1.06e-70	1.02e-68	liver_lung
chr12	77425877	Akap5	-5.732723615	4.773364528	-43.12153484	1.14e-63	4.57e-62	liver_lung
chr12	77518585	Ppp1r36	-4.81850518	-1.074706887	-20.37900097	2.09e-36	1.37e-35	liver_lung
chr12	77811533	Sptb	-2.008433377	2.987873725	-6.711346763	7.42e-10	1.93e-09	liver_lung
chr12	77866559	Churc1	1.341054925	3.21667556	4.890986603	2.09e-06	4.89e-06	liver_lung
chr12	77896540	Gpx2	-5.274177498	-1.178230988	-20.99980925	2.09e-37	1.43e-36	liver_lung
chr12	77923510	Rab15	-6.787022127	1.086875975	-23.74361395	1.33e-41	1.14e-40	liver_lung
chr12	79327641	Gphn	2.067277756	2.555882164	16.13319584	5.02e-29	2.4e-28	liver_lung
chr12	79849933	Mpp5	-1.235605419	6.598557371	-4.53211519	8.65e-06	1.99e-05	liver_lung
chr12	80130149	Plekhh1	-3.776610377	3.08536787	-21.76060972	1.32e-38	9.52e-38	liver_lung
chr12	80231774	Arg2	-2.735956589	1.213463118	-6.644623388	1.01e-09	2.61e-09	liver_lung
chr12	80292805	Rdh11	3.058714652	4.158114681	22.47776168	1.04e-39	7.91e-39	liver_lung
chr12	81361357	Actn1	-1.512118196	5.466260331	-7.508982223	1.76e-11	4.79e-11	liver_lung
chr12	81619976	Galnt16	-4.34186474	-0.433969034	-16.14437047	4.79e-29	2.29e-28	liver_lung
chr12	81793587	Plekhd1	-6.339101803	1.33367496	-24.74448593	4.79e-43	4.41e-42	liver_lung
chr12	82069065	Slc10a1	6.743201748	3.652441193	60.90654863	3.65e-77	7.87e-75	liver_lung
chr12	82732235	Ttc9	-6.263535347	0.359052926	-29.35431577	3.51e-49	4.89e-48	liver_lung
chr12	82882156	Map3k9	-5.660606109	2.097872349	-29.39896344	3.09e-49	4.34e-48	liver_lung
chr12	82961016	Pcnx	-1.370470521	6.625870437	-9.838019274	2.21e-16	6.86e-16	liver_lung
chr12	84938096	Zfyve1	1.641598772	5.858600347	16.09061998	6.02e-29	2.87e-28	liver_lung
chr12	85328810	Acot2	-1.489200499	3.135345138	-4.478241487	1.07e-05	2.44e-05	liver_lung
chr12	85379328	Acot4	5.931338308	2.575105758	22.42420619	1.25e-39	9.5e-39	liver_lung
chr12	85393100	Acot3	6.033327274	0.621790088	10.09633449	6.27e-17	1.98e-16	liver_lung
chr12	85455277	Dnal1	-3.193294374	3.339238685	-24.71612138	5.25e-43	4.83e-42	liver_lung
chr12	85489438	Pnma1	-2.148045493	0.591858998	-9.056373718	9.97e-15	2.96e-14	liver_lung
chr12	85702770	Fam161b	-2.273304862	1.6396688	-13.23979837	1.96e-23	7.57e-23	liver_lung
chr12	85702917	Coq6	1.347892054	3.432492276	5.829798283	3.96e-08	9.8e-08	liver_lung
chr12	85749978	Entpd5	2.363997	-1.004048253	6.819481484	4.5e-10	1.18e-09	liver_lung
chr12	85750017	Bbof1	-2.569098056	1.63366832	-12.85856911	1.15e-22	4.34e-22	liver_lung
chr12	85791973	Aldh6a1	2.709403259	0.716274416	13.90213294	9.4e-25	3.82e-24	liver_lung
chr12	86114061	Npc2	-2.264027484	6.827105816	-19.17563272	2.06e-34	1.24e-33	liver_lung
chr12	86114219	Isca2	1.135422928	3.666257259	2.600393025	0.005414177	0.01124199	liver_lung
chr12	86217444	Ltbp2	-6.021537584	2.578278274	-27.69462575	4.59e-47	5.48e-46	liver_lung
chr12	86311879	Fcf1	1.087240695	3.683808035	2.085107461	0.019896771	0.040168953	liver_lung
chr12	86451782	Dlst	1.780155795	7.42110752	23.16709763	9.49e-41	7.68e-40	liver_lung
chr12	86814850	Fos	-2.236521595	3.144481107	-7.876966682	3.02e-12	8.44e-12	liver_lung
chr12	87027669	Batf	-2.501129071	-0.8215716	-8.64530761	7.37e-14	2.14e-13	liver_lung
chr12	87165494	0610007P14Rik	2.845245539	4.118620751	29.27064394	4.47e-49	6.17e-48	liver_lung
chr12	87419990	Tgfb3	-3.755549088	2.21745916	-25.25310026	9.17e-44	8.89e-43	liver_lung
chr12	87423510	Ift43	-2.215024497	-0.706982009	-6.543669413	1.61e-09	4.13e-09	liver_lung
chr12	88019649	Vash1	-2.103020709	2.574311651	-10.99348448	8.09e-19	2.71e-18	liver_lung
chr12	88541178	Tmed8	-1.154062646	5.269724419	-3.532666475	0.00032101	0.000698285	liver_lung
chr12	88607677	Ahsa1	1.259829078	5.741291918	6.945488316	2.5e-10	6.59e-10	liver_lung
chr12	88729304	Sptlc2	-1.78943715	6.426383153	-15.72359472	2.92e-28	1.35e-27	liver_lung
chr12	88784845	Slirp	1.641567982	4.045266342	11.16981683	3.46e-19	1.17e-18	liver_lung
chr12	91977476	Dio2	-4.269823132	-0.684956443	-10.39444133	1.47e-17	4.73e-17	liver_lung
chr12	92622848	Cep128	-2.024555959	2.916885236	-10.44512698	1.15e-17	3.71e-17	liver_lung
chr12	92639432	Tshr	-2.138186079	-1.176934304	-4.615219124	6.26e-06	1.44e-05	liver_lung
chr12	96930435	Flrt2	-3.437265365	2.845667912	-18.77066685	1e-33	5.82e-33	liver_lung
chr12	101350540	Psmc1	1.30758785	6.211964156	9.133296114	6.85e-15	2.04e-14	liver_lung
chr12	102017332	9030617O03Rik	2.371767362	5.182712566	18.73950555	1.13e-33	6.56e-33	liver_lung
chr12	102267192	Ccdc88c	-3.714875649	4.047338588	-25.48132745	4.4e-44	4.35e-43	liver_lung
chr12	103057328	Fbln5	-3.096872018	4.978791257	-23.51107777	2.93e-41	2.45e-40	liver_lung
chr12	103367628	Slc24a4	-7.159153103	-0.866387683	-37.46653803	2.75e-58	6.94e-57	liver_lung
chr12	104116615	Btbd7	-1.066941404	5.568622721	-2.533612377	0.00647929	0.013413723	liver_lung
chr12	104187068	Unc79	-2.702184961	-0.618498819	-6.586198647	1.32e-09	3.41e-09	liver_lung
chr12	104672398	Ifi27	1.352286504	-0.250302413	1.916226268	0.029200374	0.058415503	liver_lung
chr12	104681889	Ifi27l2a	-2.125175234	2.195428215	-7.612992934	1.07e-11	2.93e-11	liver_lung
chr12	104869653	Serpina10	8.569811668	0.192047491	41.80942248	1.76e-62	6.18e-61	liver_lung
chr12	104895427	Serpina6	10.45580132	1.153957134	35.76600895	1.58e-56	3.49e-55	liver_lung
chr12	104976398	Serpina1b	10.05726717	5.860265887	42.42860634	4.8e-63	1.81e-61	liver_lung
chr12	105011842	Serpina1d	11.5868691	3.595754933	22.36484517	1.54e-39	1.17e-38	liver_lung
chr12	105101828	Serpina1a	7.924258818	-1.49583685	42.04461761	1.07e-62	3.86e-61	liver_lung
chr12	105143159	Serpina1c	11.46413171	3.355667701	39.40160338	3.31e-60	9.57e-59	liver_lung
chr12	105195106	Serpina1e	10.24295001	2.138817343	15.03968636	5.77e-27	2.54e-26	liver_lung
chr12	105251861	Serpina9	1.543684298	-0.725415283	1.9498017	0.027102655	0.054328816	liver_lung
chr12	105282652	Serpina12	8.510572427	0.115263666	26.92788268	4.71e-46	5.24e-45	liver_lung
chr12	105316168	Serpina4-ps1	9.596454137	1.078661445	24.43826867	1.31e-42	1.18e-41	liver_lung
chr12	105392081	Serpina3c	-2.342438475	0.358149423	-7.862558972	3.24e-12	9.02e-12	liver_lung
chr12	105486105	Serpina3h	-1.628720569	0.28949004	-3.954155499	7.48e-05	0.000166525	liver_lung
chr12	105576695	Serpina3k	11.09076485	6.403049658	41.05523102	8.83e-62	2.94e-60	liver_lung
chr12	105625373	Serpina3m	5.864322356	2.307003392	31.31044826	1.49e-51	2.4e-50	liver_lung
chr12	105644917	Serpina3n	3.657997145	5.004016085	25.47477555	4.5e-44	4.43e-43	liver_lung
chr12	106270827	Glrx5	2.725614431	4.548003915	29.22909657	5.04e-49	6.9e-48	liver_lung
chr12	106692065	D430019H16Rik	-2.638148903	2.095316173	-12.82406964	1.35e-22	5.08e-22	liver_lung
chr12	106801381	Bdkrb2	-4.780975612	-0.78726335	-17.47741817	1.81e-31	9.51e-31	liver_lung
chr12	106944191	Ak7	-4.218812479	1.642226187	-16.78826286	3.15e-30	1.57e-29	liver_lung
chr12	109572590	Cyp46a1	4.96472429	0.159093881	11.3370833	1.55e-19	5.3e-19	liver_lung
chr12	109940515	Degs2	-2.517731991	1.596463773	-8.469117889	1.73e-13	4.98e-13	liver_lung
chr12	110089338	Slc25a47	8.450418554	3.499270405	59.20746412	4.77e-76	8.99e-74	liver_lung
chr12	112079148	Mok	-3.52427062	0.661776838	-15.27157633	2.08e-27	9.33e-27	liver_lung
chr12	112509306	Amn	2.166499984	0.139083434	3.388842105	0.000515081	0.001112295	liver_lung
chr12	112812612	2810029C07Rik	-1.539959069	-0.090597253	-2.869784271	0.002541072	0.005350171	liver_lung
chr12	112910548	Ckb	-2.777276003	3.67892719	-10.74081318	2.74e-18	9.03e-18	liver_lung
chr12	112951479	Apopt1	1.138451379	3.105756277	2.224445751	0.014266306	0.029003923	liver_lung
chr12	113146265	Ppp1r13b	-1.658543586	4.447300148	-13.7322767	2.04e-24	8.16e-24	liver_lung
chr12	113182692	5033406O09Rik	2.290170838	-0.119255469	8.238519469	5.3e-13	1.51e-12	liver_lung
chr12	113205187	2010107E04Rik	2.34567038	5.369073661	21.44641158	4.1e-38	2.89e-37	liver_lung
chr12	113344893	Aspg	6.01535887	4.928944642	29.83765669	8.87e-50	1.28e-48	liver_lung
chr12	113384418	Kif26a	-3.766670121	2.538612265	-19.39071763	8.94e-35	5.48e-34	liver_lung
chr12	113917050	Zbtb42	-1.469114074	2.517821102	-5.982225316	2.02e-08	5.05e-08	liver_lung
chr12	113998865	Pld4	-1.245879517	2.787509861	-2.279918461	0.012446544	0.025373773	liver_lung
chr12	114047185	BC022687	-2.954134825	2.517891695	-15.26907503	2.11e-27	9.43e-27	liver_lung
chr12	114099126	Gpr132	-3.824234885	-0.254881225	-15.16859173	3.27e-27	1.45e-26	liver_lung
chr12	114167705	Jag2	-5.758860375	1.385071458	-23.31620485	5.69e-41	4.68e-40	liver_lung
chr12	114378446	Crip2	-2.212058886	5.411677261	-15.76881336	2.4e-28	1.12e-27	liver_lung
chr12	114390222	Crip1	-3.880908659	3.444094287	-31.68914652	5.34e-52	8.84e-51	liver_lung
chr12	114394631	4930427A07Rik	-1.734995849	-0.596609485	-3.698428673	0.000183252	0.000401937	liver_lung
chr12	117316195	Vipr2	-6.583741836	-0.435319027	-28.17738128	1.09e-47	1.34e-46	liver_lung
chr12	117519694	Esyt2	-1.169164944	6.528677769	-3.595344721	0.000260196	0.000567869	liver_lung
chr12	117724192	Ptprn2	-2.194708833	-0.561794849	-4.276125989	2.3e-05	5.21e-05	liver_lung
chr12	118754951	Rapgef5	-3.09906964	4.860696368	-37.79816273	1.27e-58	3.31e-57	liver_lung
chr12	119082333	Cdca7l	-2.655104996	0.569959943	-7.992503057	1.74e-12	4.87e-12	liver_lung
chr12	119437515	Dnah11	-4.691019192	2.138416685	-19.75786011	2.18e-35	1.37e-34	liver_lung
chr12	120476748	Itgb8	-1.451197182	2.79754183	-2.640822312	0.004848893	0.010085868	liver_lung
chr12	120681882	Macc1	-5.548507067	1.097790629	-21.55778823	2.74e-38	1.94e-37	liver_lung
chr13	3537320	Gdi2	1.102410083	8.149429121	3.253960825	0.000793129	0.00169852	liver_lung
chr13	3633277	Asb13	1.541731355	2.750743615	6.188372306	8.05e-09	2.03e-08	liver_lung
chr13	3803563	Calml3	-5.116800784	-0.332014388	-9.5442252	9.24e-16	2.82e-15	liver_lung
chr13	4058836	Akr1c14	3.002285269	8.244551743	14.21816051	2.25e-25	9.33e-25	liver_lung
chr13	4149876	Akr1c18	4.720656089	0.404419337	4.818543758	2.8e-06	6.51e-06	liver_lung
chr13	4190432	Akr1c13	4.899336998	3.408913204	22.93941908	2.08e-40	1.65e-39	liver_lung
chr13	4232985	Akr1c19	5.432864562	3.762979971	19.58914062	4.17e-35	2.59e-34	liver_lung
chr13	4247980	Marcksl1-ps4	4.532271816	0.4864199	17.23330532	4.95e-31	2.55e-30	liver_lung
chr13	4278644	Akr1c12	7.143895437	1.011934346	27.26519859	1.68e-46	1.92e-45	liver_lung
chr13	4433588	Akr1c6	10.93421425	3.005629773	48.52370806	3.03e-68	2.12e-66	liver_lung
chr13	4522589	Akr1c20	9.447127446	-0.414426846	47.83434023	1.09e-67	6.94e-66	liver_lung
chr13	4608409	Akr1e1	2.294100983	3.148530986	11.58637325	4.69e-20	1.63e-19	liver_lung
chr13	5860734	Klf6	-3.4294373	5.680781518	-36.77134731	1.41e-57	3.37e-56	liver_lung
chr13	6648016	Pfkp	-2.9041323	0.354014149	-11.23059666	2.58e-19	8.78e-19	liver_lung
chr13	8884851	Idi1	3.301061453	6.481391635	22.17907708	2.97e-39	2.21e-38	liver_lung
chr13	10360048	Chrm3	-2.078135597	0.471885626	-4.59461622	6.78e-06	1.56e-05	liver_lung
chr13	12199211	Ryr2	-7.183153807	3.134544746	-15.08580858	4.71e-27	2.08e-26	liver_lung
chr13	12432998	Actn2	-4.243527393	0.956488844	-12.02963711	5.67e-21	2.03e-20	liver_lung
chr13	12554004	Lgals8	2.076561723	1.3816964	11.19597068	3.05e-19	1.03e-18	liver_lung
chr13	12612716	Edaradd	-1.74974564	0.967324392	-3.821570383	0.000119568	0.000264404	liver_lung
chr13	12658149	Ero1lb	2.68131223	4.785398898	23.81035771	1.06e-41	9.12e-41	liver_lung
chr13	12742661	Gpr137b-ps	-2.530175712	2.130542236	-9.915962407	1.51e-16	4.72e-16	liver_lung
chr13	13485890	Gpr137b	-3.195009582	3.428688507	-18.96245442	4.73e-34	2.79e-33	liver_lung
chr13	13529868	Nid1	-2.172773582	5.970889308	-25.87403809	1.26e-44	1.28e-43	liver_lung
chr13	14705303	Mrpl32	1.469366861	3.840108448	8.61982072	8.35e-14	2.42e-13	liver_lung
chr13	15555555	Gli3	-3.076569097	1.268105126	-18.0476541	1.79e-32	9.76e-32	liver_lung
chr13	16103683	Inhba	2.802971278	1.840166954	13.85595376	1.16e-24	4.7e-24	liver_lung
chr13	17786598	Sugct	5.015845322	3.300616779	25.16319746	1.23e-43	1.18e-42	liver_lung
chr13	19711698	Epdr1	-3.537405689	1.571421905	-11.99198542	6.78e-21	2.42e-20	liver_lung
chr13	19916125	Gpr141	-3.928152171	-0.443996997	-15.43158044	1.04e-27	4.71e-27	liver_lung
chr13	20182375	Elmo1	-3.463630246	2.773809912	-26.88225754	5.42e-46	6e-45	liver_lung
chr13	21404071	Gpx6	3.196753694	-0.714016027	5.586175724	1.14e-07	2.79e-07	liver_lung
chr13	21872493	Hist1h1b	-2.005896435	-0.250214825	-5.401202427	2.52e-07	6.09e-07	liver_lung
chr13	22036962	Zfp184	-1.777812106	0.185375035	-6.326836189	4.31e-09	1.1e-08	liver_lung
chr13	22133230	Hist1h4i	1.475804688	0.306186618	2.438615303	0.008319113	0.01713896	liver_lung
chr13	23776067	Hist1h2bc	2.434223247	5.259297967	20.73504016	5.54e-37	3.74e-36	liver_lung
chr13	23802679	Hfe	1.591222388	4.126113264	12.85357144	1.18e-22	4.44e-22	liver_lung
chr13	23898895	Slc17a2	8.258111571	1.693658055	41.9404002	1.34e-62	4.76e-61	liver_lung
chr13	23931302	Slc17a3	6.618134346	1.586462545	23.90573996	7.72e-42	6.67e-41	liver_lung
chr13	23960886	Slc17a1	4.431828299	-0.742260891	18.11483265	1.36e-32	7.49e-32	liver_lung
chr13	24006875	Slc17a4	9.847088378	1.484513915	36.06556185	7.63e-57	1.73e-55	liver_lung
chr13	24419272	Cmah	6.071271952	-1.079264585	29.13366427	6.63e-49	8.96e-48	liver_lung
chr13	24923357	Acot13	1.852483441	4.455440904	13.39620384	9.52e-24	3.72e-23	liver_lung
chr13	24923527	Tdp2	1.45756319	4.08335407	6.39986834	3.09e-09	7.91e-09	liver_lung
chr13	25029269	9330162012Rik	2.820178923	1.179847163	17.75463464	5.84e-32	3.12e-31	liver_lung
chr13	25029529	Aldh5a1	2.935819645	5.285068304	32.10041775	1.77e-52	3.01e-51	liver_lung
chr13	25035020	Gpld1	4.339937616	6.289865032	51.77886113	8.83e-71	8.82e-69	liver_lung
chr13	29045550	Sox4	-3.77882744	2.399084013	-21.04975132	1.74e-37	1.2e-36	liver_lung
chr13	30228358	Mboat1	-3.910640048	1.324405886	-19.81399779	1.76e-35	1.11e-34	liver_lung
chr13	30428224	Agtr1a	3.061557232	4.635618641	27.8871987	2.58e-47	3.11e-46	liver_lung
chr13	30637184	Uqcrfs1	2.81757366	6.638819936	30.05934243	4.74e-50	6.98e-49	liver_lung
chr13	30841126	Irf4	-3.510369802	1.045600289	-13.09900191	3.76e-23	1.44e-22	liver_lung
chr13	31650038	Foxq1	2.678397052	2.718571203	9.793551612	2.74e-16	8.5e-16	liver_lung
chr13	31717684	Foxf2	-6.986591885	-1.082919291	-37.09955272	6.49e-58	1.59e-56	liver_lung
chr13	31898514	Foxc1	-3.436343747	0.880870397	-13.96596265	7.04e-25	2.87e-24	liver_lung
chr13	32430412	Gmds	-1.956506154	1.980799359	-8.078122187	1.15e-12	3.24e-12	liver_lung
chr13	32873647	Mylk4	-3.507394943	-0.852588031	-9.499519765	1.15e-15	3.5e-15	liver_lung
chr13	32893898	Wrnip1	1.217082588	4.682180858	3.767432661	0.000144415	0.000318635	liver_lung
chr13	32943053	Serpinb1a	-2.061778339	2.641042186	-6.788340489	5.2e-10	1.36e-09	liver_lung
chr13	33057381	Serpinb6b	-3.789766647	3.653813651	-26.43195878	2.19e-45	2.33e-44	liver_lung
chr13	33096409	Serpinb9	-2.51525001	4.893035433	-17.91260147	3.08e-32	1.67e-31	liver_lung
chr13	34129509	Bphl	3.306087101	6.288243789	36.60805297	2.08e-57	4.89e-56	liver_lung
chr13	34222222	Tubb2b	-2.743854651	-0.179845691	-7.76703138	5.12e-12	1.42e-11	liver_lung
chr13	35055677	Eci3	1.997184573	1.892989904	2.481502491	0.007437417	0.015354458	liver_lung
chr13	35086012	Eci2	2.626971713	1.644870632	13.29486484	1.52e-23	5.89e-23	liver_lung
chr13	35998215	Rpp40	2.261464746	2.537344951	10.19688349	3.84e-17	1.22e-16	liver_lung
chr13	36826345	Nrn1	5.60140412	2.898425719	34.4858747	3.72e-55	7.59e-54	liver_lung
chr13	38437584	Bmp6	-3.464604977	4.417425698	-22.56785181	7.57e-40	5.82e-39	liver_lung
chr13	38726977	Bloc1s5	1.772281689	3.905329141	17.8944588	3.31e-32	1.79e-31	liver_lung
chr13	38750896	Eef1e1	1.124580808	2.800382439	1.85538383	0.033351081	0.066506176	liver_lung
chr13	41111618	Tmem14c	2.431207462	5.347171228	30.48054195	1.46e-50	2.23e-49	liver_lung
chr13	41345212	Smim13	1.0878196	4.601666935	1.947901953	0.027217841	0.054550505	liver_lung
chr13	41582728	Nedd9	-3.081261591	0.306748751	-14.84649771	1.36e-26	5.89e-26	liver_lung
chr13	42147389	Hivep1	-1.112171875	5.714295924	-2.231075625	0.01403721	0.028552825	liver_lung
chr13	42396844	Edn1	-5.231165611	1.407159806	-26.32893048	3.01e-45	3.18e-44	liver_lung
chr13	43399540	Gfod1	-2.404696021	3.075063162	-17.88588647	3.43e-32	1.85e-31	liver_lung
chr13	43466084	Sirt5	1.548865303	3.458336242	9.052274112	1.02e-14	3.02e-14	liver_lung
chr13	45097464	Dtnbp1	1.149335372	4.682247007	4.358778632	1.68e-05	3.83e-05	liver_lung
chr13	45602812	Gmpr	-2.499831868	2.753479201	-9.610780414	6.68e-16	2.05e-15	liver_lung
chr13	46369089	Stmnd1	-5.492175101	-1.531759639	-27.1632625	2.29e-46	2.58e-45	liver_lung
chr13	46513668	Rbm24	-4.239754938	-0.339474093	-13.40301543	9.22e-24	3.61e-23	liver_lung
chr13	46597271	Cap2	-3.38488375	0.821948389	-10.04663086	7.98e-17	2.52e-16	liver_lung
chr13	47025086	Kif13a	-1.576233283	5.867922032	-15.17781253	3.14e-27	1.4e-26	liver_lung
chr13	47138585	Tpmt	5.520037165	4.999226106	39.24810114	4.67e-60	1.33e-58	liver_lung
chr13	47138867	Kdm1b	1.411811202	5.476581537	9.319933063	2.76e-15	8.31e-15	liver_lung
chr13	47218088	Rnf144b	1.27020365	-0.904459361	1.827146298	0.035439104	0.070539674	liver_lung
chr13	48356795	Id4	-1.945820437	2.407005127	-5.342608653	3.23e-07	7.78e-07	liver_lung
chr13	48966253	Phf2	-1.278920718	4.887938249	-4.331339087	1.87e-05	4.24e-05	liver_lung
chr13	49282915	Ninj1	3.702160473	5.062920583	42.0240964	1.12e-62	4.01e-61	liver_lung
chr13	49404576	Fgd3	-2.580843476	2.060477715	-11.78472709	1.82e-20	6.43e-20	liver_lung
chr13	49436917	Bicd2	-1.559392546	1.633463102	-6.23343476	6.57e-09	1.67e-08	liver_lung
chr13	49600178	Ecm2	-3.834693606	2.566311831	-28.97643895	1.04e-48	1.39e-47	liver_lung
chr13	49703439	Ogn	-6.241629882	4.917821925	-47.53769993	1.91e-67	1.19e-65	liver_lung
chr13	50513245	Fbxw17	-2.341209364	1.687951598	-12.14401567	3.3e-21	1.19e-20	liver_lung
chr13	51503986	S1pr3	-3.665940833	3.57527518	-25.85196386	1.35e-44	1.37e-43	liver_lung
chr13	51740600	Cks2	3.131042857	2.955999149	28.41144565	5.44e-48	6.91e-47	liver_lung
chr13	51942043	Gadd45g	2.293724309	3.325095677	7.036851948	1.63e-10	4.33e-10	liver_lung
chr13	52626204	Diras2	-5.364710438	-0.863166392	-22.8384886	2.95e-40	2.32e-39	liver_lung
chr13	53025045	Auh	1.711215434	4.756406145	17.12981253	7.59e-31	3.9e-30	liver_lung
chr13	53076407	Nfil3	2.099801985	2.41346743	8.775839973	3.91e-14	1.14e-13	liver_lung
chr13	53381477	Ror2	-4.130561149	-0.301717161	-15.41411987	1.12e-27	5.08e-27	liver_lung
chr13	54167213	Sfxn1	3.026949002	6.238921701	40.5557711	2.6e-61	8.31e-60	liver_lung
chr13	54472712	Cplx2	-2.373305715	2.459748609	-11.72203711	2.45e-20	8.63e-20	liver_lung
chr13	54570200	Thoc3	1.17787461	4.261513421	4.480796884	1.06e-05	2.42e-05	liver_lung
chr13	54676373	Arl10	-1.416661412	1.723004739	-3.845799712	0.00010982	0.000243029	liver_lung
chr13	54691434	Nop16	1.749466195	3.615117221	13.92055363	8.65e-25	3.52e-24	liver_lung
chr13	54691591	Higd2a	1.667685366	4.941412275	15.88346353	1.46e-28	6.87e-28	liver_lung
chr13	54802823	Cdhr2	3.353647212	1.133020848	6.470223189	2.25e-09	5.76e-09	liver_lung
chr13	54890765	Tspan17	-2.271612992	1.988092939	-11.36365956	1.36e-19	4.68e-19	liver_lung
chr13	55206669	Zfp346	-1.298401028	3.655729601	-5.067576826	1.02e-06	2.41e-06	liver_lung
chr13	55423415	Prelid1	1.787600189	6.299662347	20.51705744	1.25e-36	8.27e-36	liver_lung
chr13	55464143	Lman2	1.950780023	7.286558493	27.14657733	2.41e-46	2.71e-45	liver_lung
chr13	55471092	Rgs14	-3.337558888	0.501386112	-10.70797857	3.21e-18	1.06e-17	liver_lung
chr13	55528164	F12	10.33056831	1.894544462	47.61850649	1.64e-67	1.02e-65	liver_lung
chr13	55614806	Pdlim7	-2.332584267	1.845288078	-12.85430943	1.17e-22	4.43e-22	liver_lung
chr13	55629898	Dok3	-2.031375756	1.12777073	-7.916914709	2.5e-12	6.98e-12	liver_lung
chr13	55816010	Txndc15	2.128999358	5.269319155	32.50829854	6.01e-53	1.06e-51	liver_lung
chr13	55828728	Pcbd2	1.670055894	2.52650073	11.47448441	8.01e-20	2.77e-19	liver_lung
chr13	56397911	Cxcl14	-3.548942478	2.69880842	-10.19897431	3.8e-17	1.21e-16	liver_lung
chr13	56539715	Slc25a48	5.487422399	0.887181831	23.10925551	1.16e-40	9.33e-40	liver_lung
chr13	56623868	Fbxl21	2.142052427	1.330030116	8.841840934	2.84e-14	8.31e-14	liver_lung
chr13	56649898	Lect2	10.2012417	0.421030001	44.7027673	4.63e-65	2.14e-63	liver_lung
chr13	58203788	Klhl3	1.5950614	2.614891763	6.976580191	2.16e-10	5.71e-10	liver_lung
chr13	58317013	Ubqln1	1.373315679	2.391769128	4.545960763	8.2e-06	1.88e-05	liver_lung
chr13	58456222	Kif27	-6.133578753	0.903319779	-27.29149556	1.55e-46	1.78e-45	liver_lung
chr13	58907929	Ntrk2	-1.625093354	1.491062745	-2.137449453	0.01758942	0.03557118	liver_lung
chr13	59658707	Agtpbp1	-1.624122426	0.215972417	-4.842223845	2.54e-06	5.94e-06	liver_lung
chr13	60965776	4930486L24Rik	-2.389126239	-1.051282239	-7.51539877	1.7e-11	4.64e-11	liver_lung
chr13	62231249	Zfp808	-2.212292603	1.111028091	-10.65382312	4.18e-18	1.37e-17	liver_lung
chr13	62484533	Gm3604	-2.014621348	-0.331170721	-5.918639593	2.68e-08	6.66e-08	liver_lung
chr13	62887167	Gm5141	-3.185290173	0.604831755	-15.20176661	2.83e-27	1.26e-26	liver_lung
chr13	62959729	Fbp2	-3.364799258	1.102614211	-5.847455127	3.66e-08	9.07e-08	liver_lung
chr13	62989641	Fbp1	8.533782201	7.043730144	60.24900329	9.78e-77	1.97e-74	liver_lung
chr13	63533052	Fancc	-1.365131108	1.465758768	-3.9537345	7.49e-05	0.000166745	liver_lung
chr13	64230637	Slc35d2	4.07222993	4.652966832	39.61439419	2.06e-60	6.05e-59	liver_lung
chr13	64263173	Habp4	1.52798723	5.121736824	9.944953408	1.31e-16	4.1e-16	liver_lung
chr13	64350007	1810034E14Rik	1.28501027	2.192796106	3.652932796	0.000214084	0.000468609	liver_lung
chr13	64414017	Aaed1	1.169561298	4.642697545	3.049205289	0.001493368	0.003172372	liver_lung
chr13	64471827	Ctsl	2.898363609	8.18300517	28.72971319	2.14e-48	2.79e-47	liver_lung
chr13	67006285	Uqcrb	2.189932439	6.594925886	23.31445234	5.73e-41	4.71e-40	liver_lung
chr13	67162105	Zfp712	-1.465128206	1.863836856	-5.31361157	3.65e-07	8.78e-07	liver_lung
chr13	67214963	Rslcan18	1.340094525	2.094948043	5.219266722	5.42e-07	1.3e-06	liver_lung
chr13	67476698	Zfp456	-1.22808147	1.724753112	-2.31853346	0.011303488	0.023110953	liver_lung
chr13	67522353	Zfp459	-2.246961124	-0.07040177	-7.585279725	1.22e-11	3.34e-11	liver_lung
chr13	67552559	Zfp874a	1.571958184	3.522470488	9.937724431	1.36e-16	4.25e-16	liver_lung
chr13	69138418	Adcy2	-5.592733543	0.489451171	-23.83427076	9.82e-42	8.43e-41	liver_lung
chr13	69750340	Srd5a1	6.731879647	3.801652405	39.08740322	6.7e-60	1.88e-58	liver_lung
chr13	69750893	Nsun2	2.01816326	6.159470192	20.66641202	7.15e-37	4.81e-36	liver_lung
chr13	72101170	Irx1	-5.166129166	2.575037989	-17.27064063	4.24e-31	2.2e-30	liver_lung
chr13	72766011	Gm20554	-6.02818927	0.276886197	-27.56713025	6.74e-47	7.9e-46	liver_lung
chr13	72766244	Irx2	-7.489095247	1.608030155	-32.10139325	1.77e-52	3.01e-51	liver_lung
chr13	73465929	Ndufs6	2.640319904	1.626863147	14.75380908	2.05e-26	8.82e-26	liver_lung
chr13	73468456	Mrpl36	1.39777975	3.63408538	7.232449935	6.51e-11	1.74e-10	liver_lung
chr13	73484831	D630045M09Rik	-1.640503454	-0.698476326	-2.408418269	0.00899471	0.018501934	liver_lung
chr13	73604830	Lpcat1	-5.399797379	3.499097224	-50.89045039	4.2e-70	3.69e-68	liver_lung
chr13	73764448	Tert	3.158222046	1.626323902	18.1695056	1.09e-32	6.04e-32	liver_lung
chr13	73985078	Nkd2	-3.987029164	0.883696863	-17.64661728	9.07e-32	4.81e-31	liver_lung
chr13	74454773	Pdcd6	1.673573566	5.483731593	19.07599844	3.03e-34	1.81e-33	liver_lung
chr13	74487687	Sdha	2.479348761	8.519948106	39.63551242	1.97e-60	5.81e-59	liver_lung
chr13	74631397	Zfp825	1.653432874	3.57458244	9.060977172	9.75e-15	2.89e-14	liver_lung
chr13	74777319	Erap1	1.551061336	6.372364148	13.47624318	6.58e-24	2.59e-23	liver_lung
chr13	74946207	Cast	-1.847604578	-0.616946387	-4.742388138	3.79e-06	8.78e-06	liver_lung
chr13	75844931	Ell2	2.349730545	5.688523157	30.10202609	4.21e-50	6.22e-49	liver_lung
chr13	75977333	Glrx	1.779037878	4.832141474	8.826407693	3.06e-14	8.94e-14	liver_lung
chr13	76081271	Rhobtb3	1.333214747	3.847900344	4.454602426	1.17e-05	2.67e-05	liver_lung
chr13	76522408	Mctp1	-4.785782348	1.572210575	-22.72863256	4.32e-40	3.36e-39	liver_lung
chr13	78164162	Pou5f2	-1.343661559	0.74950316	-3.305936957	0.00067251	0.001445684	liver_lung
chr13	78338242	Nr2f1	-1.8793125	-0.197758938	-5.851317394	3.6e-08	8.92e-08	liver_lung
chr13	81022682	Arrdc3	1.467145103	7.545571554	3.730664061	0.000164013	0.000360604	liver_lung
chr13	81850011	Polr3g	1.21267424	2.920960983	2.619224081	0.005143861	0.01068631	liver_lung
chr13	83643032	Mef2c	-2.625752209	0.492068896	-10.46905425	1.02e-17	3.31e-17	liver_lung
chr13	86186399	Cox7c	2.61160991	1.214054351	10.84811795	1.63e-18	5.41e-18	liver_lung
chr13	91881125	Acot12	8.857806109	4.640158476	48.64923553	2.4e-68	1.7e-66	liver_lung
chr13	91881476	4833422C13Rik	-1.246198258	0.380468968	-2.023181127	0.022959431	0.046187189	liver_lung
chr13	92016489	Ckmt2	-3.060551899	-0.124007682	-5.510951043	1.58e-07	3.84e-07	liver_lung
chr13	92901448	Rasgrf2	-4.744299948	3.145486868	-25.74323718	1.91e-44	1.92e-43	liver_lung
chr13	93124737	Dhfr	4.004656955	4.511071684	42.02352316	1.12e-62	4.01e-61	liver_lung
chr13	93300764	Zfyve16	-1.114470652	5.166272035	-1.960037218	0.026489143	0.053107959	liver_lung
chr13	93614741	Mtx3	1.18262349	4.98323149	3.525423654	0.000328846	0.000715199	liver_lung
chr13	93914678	Cmya5	-3.289380073	2.759892224	-7.102429583	1.2e-10	3.2e-10	liver_lung
chr13	94407712	Bhmt	10.75447715	5.733843151	37.16675772	5.54e-58	1.36e-56	liver_lung
chr13	94444256	Bhmt2	9.8694056	4.491239777	46.06643832	3.17e-66	1.68e-64	liver_lung
chr13	94444390	Dmgdh	10.09986754	5.193446068	38.00346626	7.9e-59	2.09e-57	liver_lung
chr13	95558897	Tbca	1.238366072	4.649893251	5.100217055	8.89e-07	2.11e-06	liver_lung
chr13	96020258	Pde8b	-3.671679211	-0.889832733	-14.08372901	4.13e-25	1.7e-24	liver_lung
chr13	96295194	F2rl1	-4.986251087	1.636263754	-25.39300972	5.84e-44	5.71e-43	liver_lung
chr13	96388387	F2r	-1.908102511	6.290279523	-8.990509679	1.37e-14	4.06e-14	liver_lung
chr13	96466874	F2rl2	2.177305379	1.209505483	9.445647293	1.49e-15	4.53e-15	liver_lung
chr13	96661876	Iqgap2	4.506868727	7.10556938	69.73401617	1.59e-82	8.56e-80	liver_lung
chr13	97241114	Ankdd1b	-1.257271905	0.862836177	-2.00606173	0.023874193	0.048003012	liver_lung
chr13	97440890	Hmgcr	1.839473963	6.19993085	6.891197357	3.22e-10	8.46e-10	liver_lung
chr13	97694643	Gcnt4	4.052817514	1.288294526	17.7673682	5.55e-32	2.97e-31	liver_lung
chr13	98976119	Arhgef28	-5.889376642	4.263421761	-34.19814783	7.67e-55	1.55e-53	liver_lung
chr13	99464785	Tmem171	-1.489629778	-0.511509466	-2.451793867	0.008038736	0.016569952	liver_lung
chr13	99954777	Zfp366	-3.425093705	2.321968263	-25.69846577	2.2e-44	2.21e-43	liver_lung
chr13	100114632	Ptcd2	1.558606839	4.112011306	13.49437968	6.06e-24	2.39e-23	liver_lung
chr13	100114740	Mrps27	2.193073291	3.383622301	19.02887058	3.64e-34	2.17e-33	liver_lung
chr13	100286556	Map1b	-5.040282592	3.91956858	-24.92654007	2.64e-43	2.48e-42	liver_lung
chr13	100785593	Mccc2	2.718900052	5.649685428	39.17392351	5.51e-60	1.56e-58	liver_lung
chr13	101086570	Naip6	-1.408283346	-1.087881967	-2.230645412	0.014051978	0.02857797	liver_lung
chr13	101556440	Ccnb1	-1.522119037	-0.248074417	-2.481223213	0.007442877	0.01536306	liver_lung
chr13	103483637	Cd180	-1.891742792	0.592150797	-5.268616349	4.41e-07	1.06e-06	liver_lung
chr13	104124571	Mast4	-2.43821803	4.911742066	-25.80821968	1.55e-44	1.57e-43	liver_lung
chr13	104899693	Nln	1.230635523	4.924860644	4.957915909	1.59e-06	3.74e-06	liver_lung
chr13	105845009	Rgs7bp	-1.762183021	1.079290027	-5.546647284	1.35e-07	3.3e-07	liver_lung
chr13	106083093	Rnf180	-1.977323737	1.112681629	-4.120609758	4.09e-05	9.2e-05	liver_lung
chr13	108259901	AI197445	-3.219149947	-0.234837118	-12.80894939	1.45e-22	5.44e-22	liver_lung
chr13	108680257	Zswim6	-1.816233295	4.274144172	-14.98081303	7.48e-27	3.27e-26	liver_lung
chr13	108948818	Ndufaf2	1.799523761	2.173985884	10.96848846	9.12e-19	3.05e-18	liver_lung
chr13	109004597	Elovl7	-3.007724172	3.341516904	-9.177638355	5.52e-15	1.65e-14	liver_lung
chr13	109106530	Depdc1b	-1.462323179	0.531634854	-1.880644496	0.031571382	0.063031318	liver_lung
chr13	109444370	Pde4d	-1.822685707	4.645659476	-9.56071628	8.52e-16	2.6e-15	liver_lung
chr13	111070413	Rab3c	-4.893784109	-0.9804637	-15.30996565	1.76e-27	7.93e-27	liver_lung
chr13	111185251	Plk2	-1.612488607	4.674261876	-6.414031458	2.9e-09	7.43e-09	liver_lung
chr13	113590984	Plpp1	-1.256524269	1.933262041	-2.621129223	0.005117204	0.010632791	liver_lung
chr13	113836595	Gpx8	-3.980394881	2.229844772	-21.25684767	8.15e-38	5.69e-37	liver_lung
chr13	113891188	Gzma	-3.871730591	-0.248817281	-17.46962158	1.87e-31	9.81e-31	liver_lung
chr13	113999866	Esm1	-3.761822994	2.272993682	-9.307368509	2.93e-15	8.83e-15	liver_lung
chr13	115178301	Ndufs4	1.945278567	5.298356986	17.20164853	5.64e-31	2.9e-30	liver_lung
chr13	115608444	Mocs2	2.442709482	1.808930076	18.88443524	6.42e-34	3.76e-33	liver_lung
chr13	115722248	Itga2	-5.733213493	1.239997183	-26.21184693	4.35e-45	4.54e-44	liver_lung
chr13	115892171	Itga1	-1.670332116	7.264907488	-14.81799658	1.54e-26	6.65e-26	liver_lung
chr13	117814322	Parp8	-3.285040929	3.104175788	-20.30906405	2.71e-36	1.77e-35	liver_lung
chr13	118009379	Emb	-5.636078484	3.577889059	-25.38003723	6.09e-44	5.93e-43	liver_lung
chr13	119176058	Mrps30	1.398045887	3.980528492	9.05932227	9.83e-15	2.92e-14	liver_lung
chr13	119503505	Fgf10	-6.260566342	0.06884041	-22.85021621	2.83e-40	2.23e-39	liver_lung
chr13	120198063	Nnt	1.326962195	0.475880607	2.728888655	0.003798282	0.007932511	liver_lung
chr14	8826695	Dnase1l3	5.017017622	1.14429171	24.62044016	7.19e-43	6.58e-42	liver_lung
chr14	9005505	Pdhb	2.151838401	6.37462006	25.00695645	2.03e-43	1.93e-42	liver_lung
chr14	9091532	Acox2	5.899325772	0.499682226	24.23321881	2.59e-42	2.29e-41	liver_lung
chr14	9142289	Fam107a	-3.462840739	3.164270497	-5.807239128	4.37e-08	1.08e-07	liver_lung
chr14	9211276	Oit1	-3.479756445	-0.989617163	-10.9792085	8.66e-19	2.89e-18	liver_lung
chr14	9498803	4930452B06Rik	1.388619779	1.580997962	2.401356804	0.009159575	0.018826188	liver_lung
chr14	12386066	Ptprg	-1.152774359	6.807829756	-3.51116596	0.000344802	0.000748942	liver_lung
chr14	14953417	Psmd6	1.691567766	5.520320676	17.22942282	5.03e-31	2.59e-30	liver_lung
chr14	15179008	Il3ra	-2.200935123	0.007450036	-6.901549801	3.07e-10	8.06e-10	liver_lung
chr14	15653328	Nek10	-4.993537065	-1.479642976	-21.87036588	8.91e-39	6.47e-38	liver_lung
chr14	17082321	Oxsm	2.37644497	4.272783508	23.89536665	8e-42	6.9e-41	liver_lung
chr14	18493473	Thrb	1.760783454	2.345740015	9.902859389	1.61e-16	5.02e-16	liver_lung
chr14	19103649	Nkiras1	1.459129511	1.023634925	4.479545241	1.06e-05	2.43e-05	liver_lung
chr14	20643044	2700060E02Rik	1.277443344	5.686814573	6.753412722	6.11e-10	1.59e-09	liver_lung
chr14	21001003	Kcnk5	3.172849974	5.385661894	19.32675559	1.14e-34	6.98e-34	liver_lung
chr14	21212776	Mrps16	1.742355509	3.891205767	13.65474369	2.9e-24	1.16e-23	liver_lung
chr14	21437575	Usp54	-2.495301596	4.723517155	-27.35799927	1.27e-46	1.46e-45	liver_lung
chr14	21522248	Chchd1	1.446805776	3.919637099	9.023718652	1.17e-14	3.46e-14	liver_lung
chr14	21748654	Vcl	-1.704237185	7.039170585	-14.75726913	2.01e-26	8.69e-26	liver_lung
chr14	21871663	Ap3m1	2.046663391	6.205322824	12.8496256	1.2e-22	4.52e-22	liver_lung
chr14	21871795	Adk	4.176244827	2.110046473	32.84196841	2.5e-53	4.57e-52	liver_lung
chr14	22808822	Zfp503	-3.480115952	3.333316579	-14.66964944	2.97e-26	1.27e-25	liver_lung
chr14	22838933	1700112E06Rik	-2.014541033	0.977010151	-6.351424528	3.86e-09	9.84e-09	liver_lung
chr14	26513655	Ppif	3.049409925	3.772229437	23.20387497	8.36e-41	6.81e-40	liver_lung
chr14	26588341	Zcchc24	1.388683654	5.54682744	9.946249486	1.3e-16	4.08e-16	liver_lung
chr14	27852186	Il17rd	-4.661076641	3.490989422	-36.72293784	1.58e-57	3.75e-56	liver_lung
chr14	29831393	Lrtm1	3.517505245	1.33119327	7.99465023	1.72e-12	4.82e-12	liver_lung
chr14	30822081	Il17rb	2.084704171	2.626296087	8.967926736	1.53e-14	4.52e-14	liver_lung
chr14	30822185	Chdh	4.779050083	-0.344271691	17.74144583	6.17e-32	3.29e-31	liver_lung
chr14	31439393	Prkcd	-2.032009697	0.705752627	-7.118327874	1.11e-10	2.97e-10	liver_lung
chr14	31467560	Rft1	1.33405609	4.053856323	7.091346232	1.26e-10	3.36e-10	liver_lung
chr14	31692442	Mustn1	-2.644567422	1.797877744	-12.98504188	6.38e-23	2.43e-22	liver_lung
chr14	31699661	Itih4	5.895552932	-0.039657315	27.35842621	1.27e-46	1.46e-45	liver_lung
chr14	31736772	Itih3	9.07275444	4.207504726	56.5473476	3.09e-74	4.58e-72	liver_lung
chr14	31756474	Itih1	6.23918785	-2.251225849	29.54271732	2.05e-49	2.91e-48	liver_lung
chr14	31814851	Spcs1	1.098123856	5.365795758	2.190229583	0.015501403	0.031434209	liver_lung
chr14	31832316	Gnl3	1.563637248	0.010286139	3.961985823	7.27e-05	0.000161982	liver_lung
chr14	31948038	Nt5dc2	-1.669104318	3.08724634	-5.148060015	7.29e-07	1.74e-06	liver_lung
chr14	32021497	Tnnc1	-3.753324622	0.865913001	-12.42255118	8.86e-22	3.26e-21	liver_lung
chr14	32031058	Sema3g	-7.073203992	4.019410023	-32.99706493	1.67e-53	3.08e-52	liver_lung
chr14	32064403	Phf7	1.325160727	2.865844613	6.060564827	1.43e-08	3.58e-08	liver_lung
chr14	32137081	Dnah1	-5.237809299	1.177608235	-24.95738436	2.39e-43	2.25e-42	liver_lung
chr14	32390568	Colq	-6.195383412	-0.765041843	-24.11280502	3.86e-42	3.39e-41	liver_lung
chr14	32454150	Hacl1	5.600625705	5.255534946	49.56209374	4.53e-69	3.43e-67	liver_lung
chr14	32454242	Btd	2.442910443	5.127516614	28.03974733	1.64e-47	1.99e-46	liver_lung
chr14	32643600	Ankrd28	1.376827171	5.599971246	9.279417152	3.36e-15	1.01e-14	liver_lung
chr14	32842288	Galnt15	-3.23770139	1.901689686	-14.35700999	1.2e-25	5.05e-25	liver_lung
chr14	32898913	Oxnad1	2.380176593	4.317990731	25.90003686	1.16e-44	1.19e-43	liver_lung
chr14	33015076	Timm23	2.194056494	5.733019472	31.68518547	5.4e-52	8.92e-51	liver_lung
chr14	33498457	3425401B19Rik	-2.793963759	-0.937375164	-6.253330755	6.01e-09	1.52e-08	liver_lung
chr14	33669941	Vstm4	-2.871373109	2.391763049	-17.55885269	1.3e-31	6.85e-31	liver_lung
chr14	33804567	Lrrc18	-2.097576113	0.293925884	-6.527146293	1.73e-09	4.45e-09	liver_lung
chr14	33998251	Wdfy4	-2.99240483	4.07539262	-19.15618454	2.22e-34	1.33e-33	liver_lung
chr14	34030008	Arhgap22	-4.00871357	1.555871993	-19.6097074	3.85e-35	2.4e-34	liver_lung
chr14	34754224	Gdf2	6.612094644	-0.405780548	30.96181778	3.86e-51	6.04e-50	liver_lung
chr14	35033231	Syt15	-1.929748539	0.925781985	-6.147320442	9.68e-09	2.44e-08	liver_lung
chr14	35123688	Fam35a	2.575419869	4.44971725	21.72356431	1.51e-38	1.08e-37	liver_lung
chr14	35123912	Glud1	3.469556227	8.773088967	61.09285323	2.76e-77	6.07e-75	liver_lung
chr14	35158240	Gm3219	3.850508629	1.247625755	20.54669935	1.12e-36	7.43e-36	liver_lung
chr14	35168578	Fam25c	2.764776115	1.376476	4.357326572	1.69e-05	3.85e-05	liver_lung
chr14	35187854	Sncg	-3.052032872	0.348812316	-10.4953123	9.01e-18	2.92e-17	liver_lung
chr14	35633321	Grid1	1.784781289	-1.078598725	2.349336233	0.010459197	0.021436391	liver_lung
chr14	41706253	Sh2d4b	-2.560456619	-0.792507546	-8.319739722	3.58e-13	1.02e-12	liver_lung
chr14	41918321	Mat1a	8.2325868	5.620667275	53.89299762	2.39e-72	2.78e-70	liver_lung
chr14	41945076	Sftpa1	-7.586288098	4.677842689	-42.784515	2.29e-63	8.84e-62	liver_lung
chr14	41964744	Mbl1	7.036396456	3.105346229	49.11087882	1.03e-68	7.5e-67	liver_lung
chr14	41998486	Sftpd	-7.288288036	2.460796314	-39.02579712	7.69e-60	2.15e-58	liver_lung
chr14	44680318	Ear2	-5.045439201	-0.750433617	-15.46225021	9.06e-28	4.13e-27	liver_lung
chr14	45607785	Ptger2	-1.625712565	0.5563028	-4.837351546	2.59e-06	6.05e-06	liver_lung
chr14	45839391	Gpr137c	-2.545515829	-0.679541306	-7.666013293	8.31e-12	2.28e-11	liver_lung
chr14	45949498	Psmc6	1.312804968	6.095764944	7.18159974	8.27e-11	2.21e-10	liver_lung
chr14	46008470	Gnpnat1	3.082321531	5.205826325	36.27236925	4.64e-57	1.07e-55	liver_lung
chr14	46999198	Gm15217	-2.164228253	0.254851708	-5.578970663	1.18e-07	2.88e-07	liver_lung
chr14	47010343	Bmp4	-3.087707952	-0.52438903	-13.6963241	2.4e-24	9.59e-24	liver_lung
chr14	47408031	Cnih1	1.233816934	5.0767457	6.478944716	2.16e-09	5.54e-09	liver_lung
chr14	47451918	Cgrrf1	1.168480404	4.275103541	3.951638294	7.54e-05	0.000167968	liver_lung
chr14	47809076	Gch1	4.191910118	3.54967186	51.07763417	3.02e-70	2.73e-68	liver_lung
chr14	48268985	Ktn1	-1.200991303	1.717397516	-2.523508015	0.006655914	0.013767378	liver_lung
chr14	49865102	1700011H14Rik	1.490235292	0.591450025	2.122793995	0.018210833	0.036809064	liver_lung
chr14	50403041	3632451O06Rik	-3.441012892	1.53870574	-10.62349014	4.84e-18	1.58e-17	liver_lung
chr14	50977588	Tlr11	-2.410060443	-0.649232091	-6.500596678	1.96e-09	5.03e-09	liver_lung
chr14	51544623	Apex1	1.729507956	3.806432914	14.58036863	4.43e-26	1.88e-25	liver_lung
chr14	51563977	Pnp	1.889339581	5.268530741	13.24937304	1.87e-23	7.25e-23	liver_lung
chr14	51710751	Rnase4	3.628627987	0.646756987	18.19707177	9.8e-33	5.42e-32	liver_lung
chr14	51748742	Rnase6	-2.96661653	-0.058359697	-10.32062623	2.1e-17	6.76e-17	liver_lung
chr14	52533162	Ndrg2	4.859964266	2.002863477	32.50803806	6.02e-53	1.06e-51	liver_lung
chr14	55045745	Mrpl52	1.545244994	3.39648639	8.79147957	3.62e-14	1.06e-13	liver_lung
chr14	55173197	Haus4	1.790553377	2.912378063	12.94909105	7.54e-23	2.87e-22	liver_lung
chr14	55196497	Ajuba	-2.380961145	3.867449235	-14.34710324	1.26e-25	5.27e-25	liver_lung
chr14	55236831	Psmb5	1.7762742	5.23098455	15.67486908	3.6e-28	1.67e-27	liver_lung
chr14	55305007	1700123O20Rik	1.284585622	4.104427071	7.09046054	1.27e-10	3.38e-10	liver_lung
chr14	55531968	Slc22a17	-2.7810932	1.855167999	-9.958454777	1.23e-16	3.85e-16	liver_lung
chr14	55545624	Efs	-4.121367736	-0.257111137	-15.93255224	1.19e-28	5.58e-28	liver_lung
chr14	55613385	Myh7	-4.896082341	1.06902811	-11.5520239	5.52e-20	1.92e-19	liver_lung
chr14	55713620	Thtpa	1.844452665	4.412651453	22.8114066	3.24e-40	2.54e-39	liver_lung
chr14	56097594	Dhrs4	3.698514439	4.851790804	45.83834766	4.94e-66	2.59e-64	liver_lung
chr14	56109929	Carmil3	-2.298599308	-0.512112683	-7.25122617	5.96e-11	1.6e-10	liver_lung
chr14	56159102	Pck2	-2.667328047	2.88699883	-21.04647269	1.76e-37	1.21e-36	liver_lung
chr14	56178865	Dcaf11	2.335955556	0.262353032	11.49048045	7.41e-20	2.57e-19	liver_lung
chr14	56194510	Fitm1	3.688738709	2.210130392	11.35829883	1.4e-19	4.8e-19	liver_lung
chr14	56204090	Emc9	2.31292535	2.24899618	18.23108031	8.55e-33	4.75e-32	liver_lung
chr14	56341012	Rabggta	1.393181853	4.860960681	6.176275063	8.5e-09	2.15e-08	liver_lung
chr14	56364520	Dhrs1	2.706844616	5.738861001	34.34672774	5.28e-55	1.07e-53	liver_lung
chr14	56364529	Nop9	1.178601676	3.933117691	4.451048422	1.18e-05	2.7e-05	liver_lung
chr14	56377260	Cideb	7.470132712	2.11499034	33.91730996	1.56e-54	3.08e-53	liver_lung
chr14	56402855	Adcy4	-3.01760149	3.50522369	-26.39904835	2.42e-45	2.57e-44	liver_lung
chr14	56443631	Nfatc4	-3.540990864	-1.016793925	-14.73809392	2.19e-26	9.43e-26	liver_lung
chr14	56472951	Nynrin	-2.759029931	3.613143468	-12.4499168	7.79e-22	2.87e-21	liver_lung
chr14	57194455	Parp4	-1.251387559	5.319802014	-5.072905509	9.95e-07	2.36e-06	liver_lung
chr14	57723538	Gjb2	6.473219497	5.42686358	34.59368973	2.84e-55	5.83e-54	liver_lung
chr14	58017319	Cryl1	1.653644913	4.881182222	8.486280868	1.6e-13	4.59e-13	liver_lung
chr14	58364959	Lats2	-2.170488742	5.535126469	-28.27974661	8.03e-48	9.98e-47	liver_lung
chr14	58445075	Mrpl57	1.434095038	3.640439232	8.702629595	5.58e-14	1.63e-13	liver_lung
chr14	58509098	Zdhhc20	-1.233849783	5.097047141	-5.446984371	2.07e-07	5.03e-07	liver_lung
chr14	59820064	Rcbtb1	1.926844169	5.624994479	22.41107835	1.31e-39	9.93e-39	liver_lung
chr14	59960166	Phf11b	-1.678420396	-0.200077732	-3.895282033	9.22e-05	0.000204642	liver_lung
chr14	59984326	Phf11d	-1.67397074	2.179646451	-6.152928455	9.44e-09	2.38e-08	liver_lung
chr14	60059817	Cab39l	1.404115567	5.719330106	9.681164879	4.74e-16	1.46e-15	liver_lung
chr14	60216795	Cdadc1	1.185171664	3.077117215	3.005687499	0.001702259	0.003603874	liver_lung
chr14	60244117	Shisa2	-3.359999466	0.632252453	-12.9105233	9.02e-23	3.42e-22	liver_lung
chr14	61253541	Spata13	1.73905026	4.019537928	10.8861645	1.36e-18	4.51e-18	liver_lung
chr14	61665691	Tnfrsf19	-2.044474321	-0.793297752	-6.170131183	8.74e-09	2.2e-08	liver_lung
chr14	61757293	Sacs	-1.479773594	0.975276611	-3.674933352	0.000198606	0.000435211	liver_lung
chr14	61877326	Sgcg	-4.247788572	-0.630143499	-11.235661	2.52e-19	8.57e-19	liver_lung
chr14	61928589	Arl11	-2.631079457	-0.799619401	-9.671825623	4.96e-16	1.52e-15	liver_lung
chr14	61979281	Ebpl	4.21927802	3.644198077	51.95122564	6.55e-71	6.65e-69	liver_lung
chr14	62175722	Spryd7	1.298978598	0.52350264	2.362297245	0.010120965	0.020768262	liver_lung
chr14	63741298	Ctsb	1.453741475	8.563752931	10.77803268	2.29e-18	7.56e-18	liver_lung
chr14	63798414	Fdft1	2.757314844	5.239609621	24.93067092	2.61e-43	2.45e-42	liver_lung
chr14	64036023	Blk	-3.121579822	-0.300852134	-11.41262191	1.08e-19	3.71e-19	liver_lung
chr14	64055230	Fam167a	-2.986038755	0.974529597	-15.61662398	4.63e-28	2.14e-27	liver_lung
chr14	64562542	Sox7	-4.058114192	2.135101607	-30.97225922	3.75e-51	5.88e-50	liver_lung
chr14	65568683	Hmbox1	-1.557409111	4.959087256	-13.27078023	1.7e-23	6.57e-23	liver_lung
chr14	65881299	Fzd3	-4.143944941	2.779748366	-22.13539907	3.47e-39	2.57e-38	liver_lung
chr14	66456138	Ccdc25	2.025036768	4.755021041	22.50485436	9.44e-40	7.22e-39	liver_lung
chr14	66572580	Scara3	-1.792114825	0.860272491	-6.110650815	1.14e-08	2.87e-08	liver_lung
chr14	66587319	Clu	4.06251359	7.682294346	31.22744164	1.87e-51	2.99e-50	liver_lung
chr14	66628046	Gulo	10.77798051	2.096378956	43.82678764	2.69e-64	1.15e-62	liver_lung
chr14	66743358	Ephx2	6.38971618	-0.021875995	26.51099369	1.71e-45	1.84e-44	liver_lung
chr14	66759796	Chrna2	3.270132661	0.465895891	12.50075073	6.13e-22	2.27e-21	liver_lung
chr14	66915861	Trim35	-3.278009592	4.566181663	-22.31612909	1.83e-39	1.38e-38	liver_lung
chr14	67487436	Dpysl2	-4.667923542	5.684736039	-71.29158151	2.1e-83	1.31e-80	liver_lung
chr14	67691307	Ppp2r2a	-1.146246103	3.298594058	-2.207595825	0.014863342	0.030171237	liver_lung
chr14	69647345	Stc1	-4.694696887	0.487644796	-20.33943873	2.42e-36	1.58e-35	liver_lung
chr14	70009282	Loxl2	-2.011157457	3.34823568	-9.340201624	2.5e-15	7.54e-15	liver_lung
chr14	70132376	Chmp7	1.232685238	5.382871708	4.71646637	4.2e-06	9.72e-06	liver_lung
chr14	70167278	Tnfrsf10b	-2.653991813	1.374965919	-15.19719509	2.89e-27	1.28e-26	liver_lung
chr14	70751230	Slc39a14	2.797989892	-0.440379205	10.82053355	1.86e-18	6.18e-18	liver_lung
chr14	70857323	Phyhip	-1.665813781	-0.611352508	-2.842801032	0.002747332	0.005776255	liver_lung
chr14	70923887	Sftpc	-8.748501809	5.376548137	-40.65243658	2.11e-61	6.77e-60	liver_lung
chr14	70930627	Lgi3	-7.722547183	0.852815763	-34.1223456	9.3e-55	1.85e-53	liver_lung
chr14	70953862	Hr	-3.811513233	0.821555982	-15.44812894	9.64e-28	4.39e-27	liver_lung
chr14	73725597	Rb1	-1.696958535	5.263321037	-14.35404809	1.22e-25	5.11e-25	liver_lung
chr14	73952592	Sucla2	2.231073152	6.893564016	26.9358646	4.6e-46	5.12e-45	liver_lung
chr14	75132103	Esd	2.360667246	-0.605414813	7.368683302	3.42e-11	9.23e-11	liver_lung
chr14	75347683	Lrch1	-1.824549395	-0.777524833	-4.417649545	1.34e-05	3.06e-05	liver_lung
chr14	75530929	Lcp1	1.502959768	1.550035904	5.950514494	2.33e-08	5.8e-08	liver_lung
chr14	75642093	Cpb2	10.4318256	2.309039376	26.09799099	6.22e-45	6.44e-44	liver_lung
chr14	76186843	Slc25a30	1.663225283	4.599714375	5.763419681	5.3e-08	1.3e-07	liver_lung
chr14	78274723	Dnajc15	1.62269106	3.969823937	10.81827068	1.89e-18	6.24e-18	liver_lung
chr14	78488813	Fam216b	-6.46445799	-1.315825148	-32.1442574	1.58e-52	2.72e-51	liver_lung
chr14	79124895	Dgkh	-3.436289962	1.375249177	-17.93107309	2.86e-32	1.55e-31	liver_lung
chr14	79248984	Vwa8	2.406170504	6.355291759	23.27204475	6.62e-41	5.41e-40	liver_lung
chr14	79701441	Rgcc	-6.686647222	1.775007103	-24.76556901	4.47e-43	4.14e-42	liver_lung
chr14	79797578	Mtrf1	1.966748192	2.62196808	15.46779687	8.85e-28	4.04e-27	liver_lung
chr14	84843369	Pcdh17	-4.830895261	4.270300199	-12.88687938	1.01e-22	3.81e-22	liver_lung
chr14	84876230	9630013A20Rik	-3.311666756	-0.60622829	-10.54347564	7.13e-18	2.32e-17	liver_lung
chr14	87540920	Diaph3	-2.835635661	-0.093373643	-9.324719177	2.7e-15	8.12e-15	liver_lung
chr14	99697909	Klf5	-5.597612833	0.279626258	-21.11159991	1.39e-37	9.57e-37	liver_lung
chr14	100549014	Klf12	2.107977857	5.00791112	15.95197272	1.09e-28	5.15e-28	liver_lung
chr14	102008407	Tbc1d4	-1.942516334	4.129084751	-12.09251551	4.21e-21	1.51e-20	liver_lung
chr14	102053183	Uchl3	1.540164227	2.511045405	8.529513505	1.29e-13	3.73e-13	liver_lung
chr14	102129144	Lmo7	-3.32358244	7.111815616	-37.57057062	2.15e-58	5.48e-57	liver_lung
chr14	103381853	Kctd12	-2.08832972	5.580019682	-12.05069877	5.13e-21	1.84e-20	liver_lung
chr14	103912557	Scel	-7.597875969	2.313716638	-22.8109426	3.24e-40	2.55e-39	liver_lung
chr14	104049459	Slain1	-4.112907944	0.216680399	-18.74126588	1.13e-33	6.52e-33	liver_lung
chr14	104921882	Rnf219	-1.682905855	2.109131556	-8.790600221	3.64e-14	1.06e-13	liver_lung
chr14	106296035	Spry2	-3.431112514	2.898130367	-28.34984355	6.53e-48	8.19e-47	liver_lung
chr14	111154370	Slitrk6	-4.605398151	0.33493676	-7.827088935	3.84e-12	1.07e-11	liver_lung
chr14	118531986	Tgds	2.385864886	3.853971112	24.19876719	2.9e-42	2.56e-41	liver_lung
chr14	118536348	Gpr180	1.33437471	4.234812862	6.924071927	2.77e-10	7.27e-10	liver_lung
chr14	119324691	Dzip1	-2.66178921	-0.482025378	-9.901624174	1.62e-16	5.05e-16	liver_lung
chr14	119337153	Dnajc3	1.43034088	7.954514597	10.27359438	2.65e-17	8.47e-17	liver_lung
chr14	119498655	Uggt2	-1.15681153	3.033352459	-1.854084527	0.033444847	0.066681961	liver_lung
chr14	120877682	Rap2a	-1.273340254	4.985141882	-4.921266713	1.85e-06	4.33e-06	liver_lung
chr14	121434795	Farp1	-1.399157702	5.344239943	-4.745282462	3.75e-06	8.68e-06	liver_lung
chr14	121904475	Slc15a1	-3.754251646	-0.365311768	-10.69039538	3.5e-18	1.15e-17	liver_lung
chr14	122196955	Dock9	-2.79325325	2.035466634	-14.75459592	2.04e-26	8.79e-26	liver_lung
chr14	122314995	Gpr18	-1.409845876	1.692956345	-4.164698476	3.48e-05	7.85e-05	liver_lung
chr14	122364414	Gpr183	-1.47330391	2.51810511	-5.900444625	2.9e-08	7.21e-08	liver_lung
chr14	122506195	A330035P11Rik	1.247982559	1.063711615	2.377656653	0.009732726	0.019988862	liver_lung
chr14	122580915	Clybl	3.373386294	3.999997071	32.18034665	1.43e-52	2.48e-51	liver_lung
chr14	122933549	Pcca	2.406180367	5.786877344	25.18106942	1.16e-43	1.11e-42	liver_lung
chr14	123312386	Ggact	3.562510809	4.994694647	42.41689203	4.91e-63	1.85e-61	liver_lung
chr14	124026365	Nalcn	-3.135096517	-0.768346835	-9.681958638	4.72e-16	1.45e-15	liver_lung
chr14	124059361	Itgbl1	-3.684764612	0.762999002	-18.36210104	5.06e-33	2.83e-32	liver_lung
chr15	3220766	Sepp1	3.528098486	1.647027498	14.01333016	5.68e-25	2.32e-24	liver_lung
chr15	3533351	Ghr	3.991939672	3.606421322	36.44981977	3.03e-57	7.09e-56	liver_lung
chr15	3946038	A630020A06	1.463112147	-0.405055122	2.375826686	0.009778278	0.020075472	liver_lung
chr15	3976427	Oxct1	-2.172126919	6.759798904	-10.77418712	2.33e-18	7.7e-18	liver_lung
chr15	3977405	BC037032	-1.41556417	-0.462806806	-2.509669377	0.006904828	0.014267335	liver_lung
chr15	4325490	Plcxd3	-2.917567944	-0.435166332	-9.081178646	8.84e-15	2.62e-14	liver_lung
chr15	4677209	C6	3.844530986	4.52114906	35.79309358	1.48e-56	3.29e-55	liver_lung
chr15	5013772	C7	-5.777914045	3.625569968	-21.56938969	2.63e-38	1.87e-37	liver_lung
chr15	6395332	C9	11.02483272	2.406179304	43.38702114	6.6e-64	2.71e-62	liver_lung
chr15	7079571	Lifr	1.304636895	7.603938959	3.734964004	0.000161597	0.000355555	liver_lung
chr15	8119105	2410089E03Rik	-1.525608701	5.112780901	-7.159442323	9.18e-11	2.45e-10	liver_lung
chr15	8660806	Slc1a3	-5.6495469	1.912405865	-21.87161522	8.87e-39	6.45e-38	liver_lung
chr15	8917948	Ranbp3l	1.839637185	1.683842403	4.216468067	2.87e-05	6.5e-05	liver_lung
chr15	9001008	Nadk2	3.907220185	1.499911668	27.72491722	4.19e-47	5.01e-46	liver_lung
chr15	9070325	Lmbrd2	1.673515355	6.042596996	14.02596159	5.36e-25	2.19e-24	liver_lung
chr15	9209583	Ugt3a1	8.500878383	4.173130191	23.64258427	1.88e-41	1.59e-40	liver_lung
chr15	9265352	Ugt3a2	8.202683183	5.579416748	23.51494402	2.89e-41	2.42e-40	liver_lung
chr15	9365782	Capsl	-4.321970977	-0.265073617	-15.40143135	1.18e-27	5.36e-27	liver_lung
chr15	9459630	Il7r	-4.243928454	0.605047289	-18.21557953	9.1e-33	5.04e-32	liver_lung
chr15	9678622	Spef2	-5.454203803	-0.208156428	-24.27792797	2.23e-42	1.98e-41	liver_lung
chr15	10106992	Prlr	6.153496558	3.474639279	23.96215057	6.39e-42	5.54e-41	liver_lung
chr15	10530047	Gm10389	-1.6582184	2.050854287	-7.251876002	5.94e-11	1.59e-10	liver_lung
chr15	10911510	Amacr	5.131942823	5.853709639	48.05937934	7.17e-68	4.71e-66	liver_lung
chr15	10994527	Adamts12	-2.006203998	1.704964566	-8.669908274	6.54e-14	1.9e-13	liver_lung
chr15	11329412	Tars	2.565439367	5.770297692	25.2216315	1.01e-43	9.8e-43	liver_lung
chr15	12134848	Mtmr12	-1.678119182	5.035291698	-13.39152008	9.72e-24	3.8e-23	liver_lung
chr15	12522310	Pdzd2	-6.134308313	6.340697816	-63.86236758	4.88e-79	1.38e-76	liver_lung
chr15	13103429	Cdh6	-2.387450839	1.352002687	-7.998937056	1.68e-12	4.72e-12	liver_lung
chr15	25343518	Basp1	-2.372642625	0.429278778	-8.107591295	9.97e-13	2.82e-12	liver_lung
chr15	26825318	Fbxl7	-2.19044753	1.445581945	-11.51690021	6.53e-20	2.27e-19	liver_lung
chr15	27560447	Otulin	1.699934671	4.401626958	15.2967332	1.87e-27	8.39e-27	liver_lung
chr15	28133520	Dnah5	-4.985873119	3.314685505	-12.47375191	6.96e-22	2.57e-21	liver_lung
chr15	30102347	Ctnnd2	-5.055646298	-0.910727697	-16.32901477	2.18e-29	1.06e-28	liver_lung
chr15	31154139	Dap	2.187171329	5.141415182	13.26095022	1.78e-23	6.87e-23	liver_lung
chr15	31383443	Ropn1l	3.782582582	1.353089566	24.16514894	3.24e-42	2.86e-41	liver_lung
chr15	31460791	6-Mar	1.265782265	7.864527396	5.747942422	5.67e-08	1.39e-07	liver_lung
chr15	31498666	Cmbl	4.524191329	5.506473074	42.23440868	7.2e-63	2.66e-61	liver_lung
chr15	31531558	Cct5	1.081391794	6.840314341	2.267103804	0.012847743	0.026173695	liver_lung
chr15	31531870	Fam173b	1.260354783	2.908361524	3.912720275	8.67e-05	0.000192646	liver_lung
chr15	32174416	Snhg18	-3.099329193	2.196304532	-13.77468755	1.68e-24	6.76e-24	liver_lung
chr15	32174567	Sema5a	-4.448967378	4.73963567	-23.87750323	8.49e-42	7.32e-41	liver_lung
chr15	32850477	Sdc2	2.594174767	6.799597291	29.01332004	9.39e-49	1.25e-47	liver_lung
chr15	34236435	Matn2	-1.540548956	2.525140491	-4.317806816	1.96e-05	4.46e-05	liver_lung
chr15	34425000	Rida	6.47639601	7.172536244	75.32862305	1.35e-85	1.23e-82	liver_lung
chr15	34608460	Nipal2	-4.932109347	1.496743499	-10.59634157	5.52e-18	1.8e-17	liver_lung
chr15	35868000	Cox6c	2.082123491	6.909732396	23.73039312	1.39e-41	1.19e-40	liver_lung
chr15	36070154	Rgs22	-7.607028396	-0.532024429	-36.39509894	3.46e-57	8.02e-56	liver_lung
chr15	36109284	Spag1	-1.359758704	1.959542741	-4.226798869	2.76e-05	6.25e-05	liver_lung
chr15	37162790	Grhl2	-5.469798026	2.28233448	-26.78390426	7.34e-46	8.08e-45	liver_lung
chr15	37362418	Gm15941	-2.356217295	-0.261585147	-7.956764409	2.06e-12	5.77e-12	liver_lung
chr15	37890809	Rrm2b	-1.929779286	4.6240555	-15.10032226	4.42e-27	1.95e-26	liver_lung
chr15	38944261	Slc25a32	1.462577077	4.295808682	6.768640381	5.69e-10	1.48e-09	liver_lung
chr15	39628590	Gm16291	7.662101036	-1.010325676	32.7844725	2.91e-53	5.26e-52	liver_lung
chr15	39689015	Dpys	9.416761526	0.850681496	28.04020498	1.63e-47	1.99e-46	liver_lung
chr15	40486587	Zfpm2	-1.608863826	1.10230168	-5.976851919	2.07e-08	5.16e-08	liver_lung
chr15	41701265	Abra	-2.356548172	-0.604112244	-5.375963942	2.81e-07	6.77e-07	liver_lung
chr15	42508522	Angpt1	-3.963490759	-1.013748644	-15.55140149	6.15e-28	2.82e-27	liver_lung
chr15	44259656	Eny2	1.365714896	5.116466919	9.176693065	5.55e-15	1.66e-14	liver_lung
chr15	44289098	Pkhd1l1	-4.619224287	2.321271703	-25.99045701	8.72e-45	8.99e-44	liver_lung
chr15	50721586	Trps1	-2.81246419	-0.425968031	-9.774473713	3.01e-16	9.32e-16	liver_lung
chr15	51871652	Aard	-2.401877129	-0.229612327	-8.388417875	2.56e-13	7.35e-13	liver_lung
chr15	53733990	Samd12	-4.242258727	-0.246233361	-20.36919433	2.16e-36	1.42e-35	liver_lung
chr15	54110038	Tnfrsf11b	1.497114391	1.258928294	4.915716257	1.89e-06	4.43e-06	liver_lung
chr15	54242328	Colec10	7.814866174	0.422049303	36.73748135	1.53e-57	3.64e-56	liver_lung
chr15	54402920	Mal2	-1.545886103	6.30801732	-8.084333316	1.12e-12	3.15e-12	liver_lung
chr15	54577482	Nov	-4.342005333	0.108030515	-18.22943217	8.61e-33	4.78e-32	liver_lung
chr15	54751700	Enpp2	2.142826261	0.047556356	6.471375243	2.23e-09	5.74e-09	liver_lung
chr15	54943871	Deptor	2.248379066	-0.414242952	6.877864846	3.43e-10	8.99e-10	liver_lung
chr15	55388866	Mrpl13	1.762301154	4.424894672	16.3628391	1.89e-29	9.19e-29	liver_lung
chr15	55738503	Sntb1	1.246950251	3.76183322	3.969813726	7.07e-05	0.000157649	liver_lung
chr15	57723972	Derl1	1.439795494	6.535073302	10.10740511	5.94e-17	1.88e-16	liver_lung
chr15	57865848	9130401M01Rik	1.233531346	2.854484642	4.068235726	4.95e-05	0.000111071	liver_lung
chr15	57966636	Atad2	-1.122851931	3.581551173	-1.694897679	0.046716833	0.092522231	liver_lung
chr15	58046446	Fbxo32	-1.890984203	3.820675747	-11.07087528	5.57e-19	1.87e-18	liver_lung
chr15	58155723	Klhl38	-3.293234819	-0.843203697	-12.26559527	1.86e-21	6.78e-21	liver_lung
chr15	58220828	Anxa13	4.253325714	-0.290510488	11.27923255	2.04e-19	6.97e-19	liver_lung
chr15	58654981	Tmem65	-2.150495399	4.837193759	-15.82681562	1.87e-28	8.73e-28	liver_lung
chr15	58765284	Tatdn1	1.172530292	2.369352862	2.512929684	0.006845444	0.014149555	liver_lung
chr15	58765364	Ndufb9	2.774879195	6.717344476	46.98944795	5.38e-67	3.12e-65	liver_lung
chr15	58913580	Mtss1	2.311631421	2.241838815	10.81995427	1.87e-18	6.19e-18	liver_lung
chr15	59146646	Sqle	1.997579218	5.5504436	7.681725698	7.71e-12	2.12e-11	liver_lung
chr15	59480208	Trib1	1.201578344	4.372040632	3.048630846	0.001495964	0.003176749	liver_lung
chr15	60654519	9930014A18Rik	-2.738106009	1.675881313	-10.63178769	4.65e-18	1.52e-17	liver_lung
chr15	60656634	Fam84b	-1.535067357	5.529552779	-3.745111155	0.000156028	0.000343558	liver_lung
chr15	63892009	Fam49b	-1.349093723	3.914201642	-5.426523034	2.26e-07	5.48e-07	liver_lung
chr15	66332471	Lrrc6	-5.430101179	-1.546017877	-28.93191189	1.19e-48	1.57e-47	liver_lung
chr15	66392607	Tmem71	-2.629153422	1.786871201	-13.9344849	8.12e-25	3.31e-24	liver_lung
chr15	72640753	Peg13	-2.864858052	4.822291062	-32.0650826	1.95e-52	3.3e-51	liver_lung
chr15	72891633	Trappc9	-1.62959047	1.643633161	-6.590407646	1.3e-09	3.35e-09	liver_lung
chr15	73015376	Ago2	-1.338668999	5.874865673	-7.472119235	2.09e-11	5.69e-11	liver_lung
chr15	73253620	Ptk2	-1.358293335	3.849275288	-7.94170225	2.22e-12	6.2e-12	liver_lung
chr15	73342989	Dennd3	-3.219820241	4.988506631	-26.67216227	1.04e-45	1.13e-44	liver_lung
chr15	73455173	Slc45a4	-1.179994615	1.710199327	-1.834571146	0.034879785	0.069461303	liver_lung
chr15	74545268	Psca	-1.938143431	-1.374435572	-1.975882172	0.025562685	0.051302469	liver_lung
chr15	74551663	Them6	-1.331033674	1.305688164	-2.423298025	0.00865593	0.017820504	liver_lung
chr15	74564742	Lypd2	-6.691778224	0.063486093	-22.76629888	3.79e-40	2.96e-39	liver_lung
chr15	74583408	Lynx1	-3.46597005	2.927037794	-13.348732	1.18e-23	4.61e-23	liver_lung
chr15	74593996	Ly6d	-2.265068939	-0.097198077	-3.315236188	0.000652832	0.001403637	liver_lung
chr15	74942378	Ly6c2	-3.079480369	-0.051023381	-9.848766712	2.09e-16	6.51e-16	liver_lung
chr15	75262258	9030619P08Rik	7.223215455	-0.445100277	17.59778927	1.11e-31	5.85e-31	liver_lung
chr15	75427087	Gpihbp1	-1.514312833	3.997042289	-6.793372696	5.08e-10	1.32e-09	liver_lung
chr15	75509219	Top1mt	2.959689907	3.769156452	26.77969215	7.44e-46	8.18e-45	liver_lung
chr15	75719152	Mroh6	2.419104594	-0.115589988	6.966650566	2.27e-10	5.98e-10	liver_lung
chr15	75724910	Naprt	4.338150571	4.441863078	44.00383637	1.88e-64	8.28e-63	liver_lung
chr15	75751989	Pycrl	2.384331793	3.724903372	20.75945311	5.06e-37	3.42e-36	liver_lung
chr15	75760159	Tsta3	1.656711914	3.746478854	13.47850556	6.52e-24	2.56e-23	liver_lung
chr15	75799614	Zfp707	2.482306765	3.227199321	19.05931103	3.24e-34	1.93e-33	liver_lung
chr15	75956985	BC024139	4.887599262	-0.795881969	28.1272472	1.26e-47	1.55e-46	liver_lung
chr15	76061807	Plec	-1.22672931	1.227788243	-1.773452128	0.039710135	0.078882301	liver_lung
chr15	76077236	Grina	1.163940591	7.044843862	3.025485878	0.00160408	0.003401475	liver_lung
chr15	76124863	Smpd5	-1.645051972	-0.399929595	-4.564676976	7.63e-06	1.75e-05	liver_lung
chr15	76137674	Oplah	2.270335013	6.681896797	21.11636099	1.36e-37	9.41e-37	liver_lung
chr15	76173952	Cyc1	2.73790011	6.38918403	35.73420827	1.7e-56	3.75e-55	liver_lung
chr15	76287867	Scx	-2.34238302	0.007277365	-8.44094472	1.99e-13	5.7e-13	liver_lung
chr15	76527155	Gpt	4.27984019	5.662974191	46.19695879	2.46e-66	1.34e-64	liver_lung
chr15	76531971	Mfsd3	2.224162008	2.303218397	14.67125429	2.95e-26	1.26e-25	liver_lung
chr15	76554274	C030006K11Rik	2.124443098	-0.376606788	7.679801108	7.78e-12	2.14e-11	liver_lung
chr15	76701864	Zfp251	-2.294236122	3.106549368	-17.28127848	4.06e-31	2.1e-30	liver_lung
chr15	76709705	Zfp7	-2.102365028	3.307714472	-13.94788865	7.64e-25	3.11e-24	liver_lung
chr15	76730370	Commd5	1.273291421	3.082386412	5.117388101	8.28e-07	1.97e-06	liver_lung
chr15	77672604	Myh9	-1.390825383	9.064383816	-9.03068161	1.13e-14	3.35e-14	liver_lung
chr15	77759423	Txn2	2.544073004	5.895118562	26.42643354	2.22e-45	2.37e-44	liver_lung
chr15	78075240	Ncf4	-2.152815655	0.834027084	-7.832867611	3.74e-12	1.04e-11	liver_lung
chr15	78156419	Csf2rb	-1.71520499	2.63903165	-6.999744129	1.94e-10	5.14e-10	liver_lung
chr15	78236288	Tst	3.316006485	5.88019307	28.46702037	4.62e-48	5.9e-47	liver_lung
chr15	78299063	Tmprss6	9.705559869	2.485160614	60.59072177	5.85e-77	1.22e-74	liver_lung
chr15	78325495	Il2rb	-2.607748125	0.754102991	-10.47148806	1.01e-17	3.27e-17	liver_lung
chr15	78403212	Rac2	-2.274800701	2.41187029	-11.00472154	7.66e-19	2.56e-18	liver_lung
chr15	78427476	Cyth4	-2.045531941	3.292343535	-11.28978146	1.94e-19	6.63e-19	liver_lung
chr15	78603874	Mfng	-3.677525475	2.262534861	-26.7898825	7.21e-46	7.94e-45	liver_lung
chr15	78673076	Cdc42ep1	-1.330350839	4.589852096	-5.206544916	5.72e-07	1.37e-06	liver_lung
chr15	78685958	Lgals2	-1.960985078	-0.593917019	-5.969099769	2.14e-08	5.34e-08	liver_lung
chr15	78730197	Sh3bp1	-2.436775337	-0.622817843	-6.986775974	2.06e-10	5.45e-10	liver_lung
chr15	78757154	Lgals1	-2.932585255	4.247355156	-15.14061662	3.7e-27	1.64e-26	liver_lung
chr15	78858641	H1f0	1.721419279	6.423688156	14.4200937	9.07e-26	3.82e-25	liver_lung
chr15	78861303	Gcat	4.845983054	2.438059279	28.81972686	1.65e-48	2.16e-47	liver_lung
chr15	78905652	Eif3l	1.052888964	6.212546898	1.660317449	0.050105781	0.099184394	liver_lung
chr15	79272486	Csnk1e	-2.22673729	1.903693461	-15.03139849	5.99e-27	2.63e-26	liver_lung
chr15	79346837	Kdelr3	-2.551062412	0.87837884	-12.83484404	1.28e-22	4.84e-22	liver_lung
chr15	79489385	Fam227a	-2.111193177	1.586783056	-9.957137982	1.23e-16	3.87e-16	liver_lung
chr15	79518301	Josd1	1.20599333	5.109687443	3.584745231	0.000269649	0.00058796	liver_lung
chr15	79573127	Gm16576	-1.338126184	0.926324345	-2.589097253	0.005582418	0.011583226	liver_lung
chr15	79664762	Cbx6	-3.509193012	4.501313215	-28.78820493	1.81e-48	2.36e-47	liver_lung
chr15	79723567	D730005E14Rik	-3.368627015	-0.546975546	-12.79570403	1.54e-22	5.78e-22	liver_lung
chr15	79763075	Cbx7	-1.999384307	4.164481996	-14.99167979	7.13e-27	3.12e-26	liver_lung
chr15	79845237	Pdgfb	-5.337857438	3.057405007	-26.08016479	6.58e-45	6.8e-44	liver_lung
chr15	79921763	Syngr1	-1.715726727	2.050386752	-3.63906386	0.000224422	0.000490695	liver_lung
chr15	80004150	Mgat3	-5.385948427	3.884412732	-24.33569167	1.84e-42	1.65e-41	liver_lung
chr15	80064509	Mief1	1.298721613	5.272840917	9.457126986	1.41e-15	4.29e-15	liver_lung
chr15	80094735	Rps19bp1	1.385203653	2.691856062	6.228892735	6.71e-09	1.7e-08	liver_lung
chr15	81230123	St13	1.66691572	6.847750603	20.17686705	4.46e-36	2.88e-35	liver_lung
chr15	81230617	Xpnpep3	1.190989672	3.723547503	3.648027158	0.000217688	0.000476322	liver_lung
chr15	81416643	Ep300	-1.131085419	6.483735117	-3.299449247	0.000686567	0.0014751	liver_lung
chr15	81767188	Csdc2	-3.032241251	-0.185900779	-9.740715689	3.54e-16	1.1e-15	liver_lung
chr15	81791359	Pmm1	-1.40632181	-0.466180027	-2.371454714	0.009887872	0.020296968	liver_lung
chr15	81846569	Desi1	1.210219412	4.071310654	4.623111707	6.07e-06	1.4e-05	liver_lung
chr15	81846798	Xrcc6	1.439716419	3.691976434	9.131346994	6.92e-15	2.06e-14	liver_lung
chr15	82105364	3-Sep	-3.20371408	-0.874512311	-7.271446922	5.42e-11	1.45e-10	liver_lung
chr15	82171608	Fam109b	-2.304852603	-0.637612324	-7.741204629	5.8e-12	1.6e-11	liver_lung
chr15	82176475	Smdt1	1.260027146	5.263930807	6.240251787	6.38e-09	1.62e-08	liver_lung
chr15	82184720	Ndufa6	2.394608829	5.852357053	30.41039471	1.77e-50	2.7e-49	liver_lung
chr15	82210689	Cyp2d22	3.626694294	-0.25344875	18.54833842	2.42e-33	1.37e-32	liver_lung
chr15	82282806	Cyp2d9	10.52310983	5.153021871	29.01675555	9.3e-49	1.24e-47	liver_lung
chr15	82385527	Cyp2d12	5.530401281	-0.15430498	7.872387704	3.09e-12	8.62e-12	liver_lung
chr15	82472474	Cyp2d13	10.75751351	0.934480562	41.26555706	5.62e-62	1.92e-60	liver_lung
chr15	82520487	Cyp2d37-ps	10.00885331	-0.452621707	49.56117972	4.53e-69	3.43e-67	liver_lung
chr15	82594551	Cyp2d40	9.437665313	-0.694974731	45.28307462	1.47e-65	7.2e-64	liver_lung
chr15	82624674	Cyp2d26	10.67364871	4.670657387	25.07759972	1.62e-43	1.54e-42	liver_lung
chr15	82930634	Serhl	1.813584713	3.485984295	13.61906675	3.42e-24	1.36e-23	liver_lung
chr15	83002637	Cyb5r3	1.883238302	7.710267423	15.40221765	1.18e-27	5.34e-27	liver_lung
chr15	83180676	Arfgap3	-1.196059199	4.390711204	-3.907791149	8.82e-05	0.000195904	liver_lung
chr15	83197726	1700001L05Rik	1.292044085	3.476272513	3.019484453	0.001633273	0.003460906	liver_lung
chr15	83386140	Mcat	1.882499879	3.910832556	14.84478368	1.37e-26	5.93e-26	liver_lung
chr15	83895778	Efcab6	-5.035000001	-1.962455448	-28.28423866	7.92e-48	9.86e-47	liver_lung
chr15	84022662	Samm50	1.852558283	5.91804222	19.18256432	2e-34	1.2e-33	liver_lung
chr15	84062472	Parvb	-3.335164382	2.439299465	-19.62400964	3.64e-35	2.27e-34	liver_lung
chr15	84277526	1810041L15Rik	-4.363987012	-0.410041145	-14.94619308	8.72e-27	3.8e-26	liver_lung
chr15	84388252	Ldoc1l	-3.840296421	1.04675477	-16.61355246	6.55e-30	3.24e-29	liver_lung
chr15	85036437	Fbln1	-4.557412211	2.37465809	-20.6189896	8.52e-37	5.72e-36	liver_lung
chr15	85565993	Ppara	5.493837179	0.011496255	21.44139404	4.17e-38	2.94e-37	liver_lung
chr15	85652162	Pkdrej	4.08565314	2.69360035	20.41645453	1.81e-36	1.19e-35	liver_lung
chr15	85662733	Ttc38	2.465131674	5.497049642	25.71799454	2.07e-44	2.08e-43	liver_lung
chr15	85864206	Celsr1	-2.030210239	5.062122256	-7.02351702	1.74e-10	4.61e-10	liver_lung
chr15	86016570	Cerk	-2.595066946	3.762634821	-23.04190434	1.46e-40	1.17e-39	liver_lung
[truncated: 12,871 more rows]
