# Supplementary material for: Integrative QTL analysis of gene expression and chromatin accessibility identifies multi-tissue patterns of genetic regulation
Source: PLoS Genet. 2020 Jan 21;16(1):e1008537. doi: 10.1371/journal.pgen.1008537 (PMC7010298; doi:10.1371/journal.pgen.1008537)
Supplement: S2 File — (CSV) [file pgen.1008537.s033.csv]

Chr	Start	End	Fold Change Direction	P-value	Adjusted P-value	comparison
chr1	3467715	3468214	up	1.32e-21	3.36e-21	liver_lung
chr1	3504667	3505566	up	7.16e-55	1.18e-52	liver_lung
chr1	4402419	4402877	down	8.08e-15	1.5e-14	liver_lung
chr1	4416818	4417317	up	1.97e-11	3.1e-11	liver_lung
chr1	4483303	4484002	down	3.23e-25	9.9e-25	liver_lung
chr1	4486394	4486693	down	6.05e-06	7.36e-06	liver_lung
chr1	4487394	4487693	down	3.4e-05	3.97e-05	liver_lung
chr1	4504010	4504309	up	1.34e-41	1.54e-40	liver_lung
chr1	4561526	4562425	down	7.92e-37	5.29e-36	liver_lung
chr1	4587987	4588286	up	4.86e-06	5.93e-06	liver_lung
chr1	4592406	4592905	down	1.89e-27	6.5e-27	liver_lung
chr1	4603389	4603888	down	8.38e-20	1.96e-19	liver_lung
chr1	4607497	4608196	down	1.36e-27	4.74e-27	liver_lung
chr1	4651868	4652367	up	4.23e-43	5.97e-42	liver_lung
chr1	4661319	4662218	up	9.02e-21	2.21e-20	liver_lung
chr1	4758978	4759477	up	9.62e-41	9.89e-40	liver_lung
chr1	4765065	4765364	down	0.006038211	0.006141786	liver_lung
chr1	4774149	4774648	up	3.69e-35	2.12e-34	liver_lung
chr1	4791580	4792079	up	2.21e-44	3.79e-43	liver_lung
chr1	4798685	4799184	up	4.55e-20	1.08e-19	liver_lung
chr1	4800085	4800984	up	4.64e-27	1.56e-26	liver_lung
chr1	5124163	5124657	up	7.6e-21	1.87e-20	liver_lung
chr1	5248189	5248488	up	1.49e-16	2.98e-16	liver_lung
chr1	5301762	5302261	up	7.15e-19	1.6e-18	liver_lung
chr1	6203139	6203438	down	0.000958251	0.00103022	liver_lung
chr1	7079748	7080247	up	9.32e-27	3.09e-26	liver_lung
chr1	7388350	7388649	down	9.43e-08	1.25e-07	liver_lung
chr1	8407165	8407464	up	6.74e-15	1.25e-14	liver_lung
chr1	8862891	8863190	up	3.25e-37	2.26e-36	liver_lung
chr1	9537596	9537895	up	1.21e-06	1.52e-06	liver_lung
chr1	9539196	9539495	up	4.32e-05	5.02e-05	liver_lung
chr1	9549771	9550070	up	1.46e-13	2.56e-13	liver_lung
chr1	9553141	9553640	up	9.17e-05	0.000104848	liver_lung
chr1	9554141	9555640	up	6.29e-41	6.62e-40	liver_lung
chr1	9555941	9556240	up	0.005595246	0.005707706	liver_lung
chr1	9574809	9575108	up	1.45e-48	5.33e-47	liver_lung
chr1	9611445	9612144	up	1.42e-23	4.01e-23	liver_lung
chr1	9617326	9618025	down	9.74e-19	2.16e-18	liver_lung
chr1	9621126	9621425	down	1.46e-05	1.74e-05	liver_lung
chr1	9621526	9622025	up	3.7e-18	8e-18	liver_lung
chr1	9628728	9629427	up	2.27e-21	5.73e-21	liver_lung
chr1	9639340	9639839	down	1.42e-15	2.72e-15	liver_lung
chr1	9737603	9737902	up	3.98e-07	5.13e-07	liver_lung
chr1	9840280	9840579	up	1.16e-17	2.45e-17	liver_lung
chr1	9921944	9922243	up	2.18e-23	6.08e-23	liver_lung
chr1	9937677	9938176	up	2.28e-36	1.46e-35	liver_lung
chr1	9971627	9972126	up	9.84e-16	1.9e-15	liver_lung
chr1	9975638	9976137	up	4.55e-18	9.78e-18	liver_lung
chr1	9978549	9979248	up	6.37e-41	6.7e-40	liver_lung
chr1	10030289	10030588	up	1.07e-06	1.35e-06	liver_lung
chr1	10132858	10133357	up	4.18e-29	1.58e-28	liver_lung
chr1	10275297	10275996	down	7.91e-18	1.68e-17	liver_lung
chr1	10290595	10290894	down	4.36e-12	7.09e-12	liver_lung
chr1	10867436	10867935	down	1.07e-10	1.63e-10	liver_lung
chr1	11006991	11007290	down	1.25e-06	1.57e-06	liver_lung
chr1	11023157	11024056	down	2.09e-24	6.13e-24	liver_lung
chr1	11200673	11201172	down	4.46e-19	1.01e-18	liver_lung
chr1	11404181	11404480	down	0.00387914	0.004002258	liver_lung
chr1	12981107	12981406	down	0.0007437	0.000805585	liver_lung
chr1	12982107	12983006	down	1.63e-08	2.25e-08	liver_lung
chr1	13105680	13105979	up	1.35e-19	3.12e-19	liver_lung
chr1	13193720	13194019	up	4.9e-29	1.84e-28	liver_lung
chr1	13231384	13231883	up	7.96e-48	2.51e-46	liver_lung
chr1	13277716	13278015	up	1.69e-08	2.33e-08	liver_lung
chr1	13284901	13285400	down	4.04e-11	6.29e-11	liver_lung
chr1	13294998	13295497	up	1.74e-23	4.87e-23	liver_lung
chr1	13302581	13303080	up	4.23e-25	1.29e-24	liver_lung
chr1	13303981	13304480	up	1.45e-11	2.3e-11	liver_lung
chr1	13313210	13313509	up	6.03e-23	1.65e-22	liver_lung
chr1	13350672	13350971	down	0.007671092	0.007745323	liver_lung
chr1	13362951	13363250	down	9.59e-05	0.000109489	liver_lung
chr1	13457291	13457590	up	2.21e-43	3.25e-42	liver_lung
chr1	13477908	13478407	up	2.01e-40	1.98e-39	liver_lung
chr1	13551487	13551986	up	7.47e-23	2.03e-22	liver_lung
chr1	13553447	13553946	up	1.54e-14	2.8e-14	liver_lung
chr1	13564921	13565420	up	1.17e-47	3.57e-46	liver_lung
chr1	13618217	13618916	up	5.98e-18	1.28e-17	liver_lung
chr1	13636575	13636874	up	2.86e-27	9.76e-27	liver_lung
chr1	13646147	13647046	up	2.1e-20	5.05e-20	liver_lung
chr1	13659529	13660028	up	1.32e-26	4.34e-26	liver_lung
chr1	13667651	13668950	up	2.87e-31	1.24e-30	liver_lung
chr1	13670051	13670350	up	0.000866649	0.000934793	liver_lung
chr1	13689671	13690170	up	1.1e-41	1.28e-40	liver_lung
chr1	14171920	14172219	down	2e-07	2.61e-07	liver_lung
chr1	14213457	14213756	down	8.95e-22	2.31e-21	liver_lung
chr1	14299695	14299994	down	1.47e-09	2.12e-09	liver_lung
chr1	15598220	15598719	up	3.77e-46	8.84e-45	liver_lung
chr1	15599620	15599919	up	1.78e-19	4.11e-19	liver_lung
chr1	15600420	15601119	up	6.85e-35	3.85e-34	liver_lung
chr1	15605629	15606128	up	1.82e-32	8.49e-32	liver_lung
chr1	16161977	16162476	up	2.93e-26	9.47e-26	liver_lung
chr1	16189371	16189870	up	1.77e-46	4.4e-45	liver_lung
chr1	16218033	16218532	down	2.15e-07	2.81e-07	liver_lung
chr1	16595127	16595426	up	1.04e-16	2.1e-16	liver_lung
chr1	19311620	19312113	down	0.00053255	0.00058159	liver_lung
chr1	20048462	20048761	up	1.39e-31	6.14e-31	liver_lung
chr1	20121931	20122806	up	3.88e-58	1.48e-55	liver_lung
chr1	20467811	20468310	up	3.68e-27	1.24e-26	liver_lung
chr1	20607870	20608569	up	1.11e-19	2.58e-19	liver_lung
chr1	20643629	20644528	up	5.66e-07	7.24e-07	liver_lung
chr1	20880324	20881423	down	6.68e-12	1.08e-11	liver_lung
chr1	20941225	20941724	down	3.41e-12	5.58e-12	liver_lung
chr1	20985406	20986105	down	1.54e-18	3.38e-18	liver_lung
chr1	20986750	20987049	down	5.9e-12	9.53e-12	liver_lung
chr1	20987950	20988449	down	3.44e-13	5.91e-13	liver_lung
chr1	20998843	20999341	down	1.54e-15	2.94e-15	liver_lung
chr1	21004518	21005017	down	4.54e-20	1.08e-19	liver_lung
chr1	21042361	21042860	down	4.82e-09	6.8e-09	liver_lung
chr1	21049562	21050261	up	2.77e-39	2.39e-38	liver_lung
chr1	21059852	21060351	up	1.46e-28	5.36e-28	liver_lung
chr1	21070430	21070929	up	1.3e-29	5.07e-29	liver_lung
chr1	21114918	21115617	up	3.32e-31	1.43e-30	liver_lung
chr1	21122274	21122773	up	9.34e-42	1.1e-40	liver_lung
chr1	21218835	21219334	up	1.18e-33	6.02e-33	liver_lung
chr1	21221762	21222261	up	3.54e-07	4.57e-07	liver_lung
chr1	21230304	21231003	up	2.01e-10	3.02e-10	liver_lung
chr1	21236304	21236603	up	1.44e-24	4.26e-24	liver_lung
chr1	21242704	21243403	up	1.41e-16	2.84e-16	liver_lung
chr1	21294800	21295099	up	7.47e-29	2.79e-28	liver_lung
chr1	21314011	21314710	up	2.33e-30	9.51e-30	liver_lung
chr1	21316787	21317286	up	2.16e-41	2.42e-40	liver_lung
chr1	21318587	21318886	up	7.6e-12	1.22e-11	liver_lung
chr1	21520819	21521318	up	8.25e-10	1.21e-09	liver_lung
chr1	21951401	21951700	down	0.000168349	0.000189538	liver_lung
chr1	22106595	22106894	up	3.17e-41	3.48e-40	liver_lung
chr1	22305584	22306083	up	2.94e-18	6.38e-18	liver_lung
chr1	22627641	22628140	up	3.49e-40	3.33e-39	liver_lung
chr1	23170187	23170686	up	1.16e-40	1.19e-39	liver_lung
chr1	23185289	23185788	down	1.22e-15	2.34e-15	liver_lung
chr1	23189434	23189733	up	5.98e-20	1.41e-19	liver_lung
chr1	23191500	23191999	down	5.9e-20	1.39e-19	liver_lung
chr1	23194404	23194703	up	9.39e-08	1.25e-07	liver_lung
chr1	23196653	23196952	down	3.2e-10	4.77e-10	liver_lung
chr1	23197253	23197552	down	1.07e-19	2.49e-19	liver_lung
chr1	23207243	23207742	down	1.81e-21	4.59e-21	liver_lung
chr1	23209243	23210142	down	1.96e-29	7.54e-29	liver_lung
chr1	23261170	23261469	up	5.08e-12	8.24e-12	liver_lung
chr1	23268290	23268989	up	3.08e-07	3.99e-07	liver_lung
chr1	23271229	23271528	down	0.00096924	0.001041814	liver_lung
chr1	23272429	23272928	up	7.66e-13	1.29e-12	liver_lung
chr1	23286533	23287232	down	2.96e-16	5.85e-16	liver_lung
chr1	23491399	23491898	up	6.61e-47	1.76e-45	liver_lung
chr1	23712300	23712599	up	8.29e-20	1.94e-19	liver_lung
chr1	23770639	23770938	down	0.000996445	0.001070042	liver_lung
chr1	24014540	24014839	down	0.00114157	0.001221001	liver_lung
chr1	24114179	24115278	up	9.84e-31	4.11e-30	liver_lung
chr1	24757153	24757652	up	2.51e-40	2.45e-39	liver_lung
chr1	25114598	25114897	down	3.08e-21	7.71e-21	liver_lung
chr1	27940471	27940970	up	7.17e-36	4.39e-35	liver_lung
chr1	30775244	30775943	down	6.64e-27	2.22e-26	liver_lung
chr1	30858632	30859131	up	5.36e-12	8.69e-12	liver_lung
chr1	30931497	30931796	up	0.001421535	0.001511017	liver_lung
chr1	30994263	30994762	up	8.61e-32	3.85e-31	liver_lung
chr1	31007337	31007636	up	9.82e-17	1.99e-16	liver_lung
chr1	31072880	31073379	up	2.72e-41	3.02e-40	liver_lung
chr1	31074280	31074579	up	8.23e-31	3.45e-30	liver_lung
chr1	31076026	31076725	up	3.92e-35	2.25e-34	liver_lung
chr1	31090572	31091265	up	6.65e-22	1.73e-21	liver_lung
chr1	31129948	31130447	up	1.99e-10	3e-10	liver_lung
chr1	31150968	31151267	up	0.001818915	0.00191926	liver_lung
chr1	31151568	31152067	up	1.39e-39	1.24e-38	liver_lung
chr1	31152968	31153667	up	2.92e-52	2.47e-50	liver_lung
chr1	31210022	31210321	up	5.44e-17	1.11e-16	liver_lung
chr1	31210622	31211121	up	7.17e-31	3.02e-30	liver_lung
chr1	33153767	33154066	up	1.45e-25	4.53e-25	liver_lung
chr1	33271090	33271589	up	4.44e-47	1.22e-45	liver_lung
chr1	33714364	33714863	down	2.74e-21	6.88e-21	liver_lung
chr1	33790791	33791690	up	7.17e-30	2.83e-29	liver_lung
chr1	33810933	33811432	up	1.04e-05	1.25e-05	liver_lung
chr1	33811733	33812432	up	2.75e-27	9.36e-27	liver_lung
chr1	34067728	34068627	down	5.64e-10	8.32e-10	liver_lung
chr1	34117234	34117733	down	9.74e-18	2.06e-17	liver_lung
chr1	34176950	34177249	down	0.002418439	0.002531301	liver_lung
chr1	34179550	34180049	up	1.02e-11	1.63e-11	liver_lung
chr1	34184476	34185375	down	9.31e-17	1.89e-16	liver_lung
chr1	34192406	34192705	up	0.00148094	0.001572073	liver_lung
chr1	34196874	34197373	down	1.12e-28	4.14e-28	liver_lung
chr1	34294322	34294821	up	1.3e-22	3.48e-22	liver_lung
chr1	34295122	34295421	up	2.73e-15	5.17e-15	liver_lung
chr1	34309235	34309534	up	6.67e-17	1.36e-16	liver_lung
chr1	34317919	34318218	down	2.01e-12	3.33e-12	liver_lung
chr1	34325351	34325850	down	6.79e-09	9.52e-09	liver_lung
chr1	34363630	34363929	up	2.29e-13	3.96e-13	liver_lung
chr1	34445923	34446822	down	6.75e-28	2.39e-27	liver_lung
chr1	34466697	34466996	down	0.000231835	0.000258752	liver_lung
chr1	34490206	34490505	down	0.005900038	0.006006934	liver_lung
chr1	34491806	34492105	down	0.001070311	0.001146707	liver_lung
chr1	34519637	34519936	down	1.22e-07	1.61e-07	liver_lung
chr1	34529293	34530192	down	8.03e-16	1.55e-15	liver_lung
chr1	34858451	34858750	down	0.008917772	0.008954206	liver_lung
chr1	34859051	34859550	down	0.000357709	0.00039493	liver_lung
chr1	34908395	34908694	down	0.00050645	0.000553857	liver_lung
chr1	34915542	34915841	down	1.11e-07	1.47e-07	liver_lung
chr1	34921203	34921502	down	3.16e-14	5.7e-14	liver_lung
chr1	35893381	35893880	up	3.58e-41	3.91e-40	liver_lung
chr1	35983070	35983369	up	5.27e-37	3.59e-36	liver_lung
chr1	36116866	36117165	down	3.66e-08	4.96e-08	liver_lung
chr1	36121670	36121969	down	1.52e-05	1.81e-05	liver_lung
chr1	36122670	36123569	up	1.2e-57	3.89e-55	liver_lung
chr1	36124070	36124969	up	3.72e-27	1.26e-26	liver_lung
chr1	36128070	36128569	up	3.78e-07	4.87e-07	liver_lung
chr1	36129670	36130969	up	2.28e-48	8.03e-47	liver_lung
chr1	36131270	36133169	up	1.14e-56	2.89e-54	liver_lung
chr1	36136070	36136369	up	0.000127711	0.00014476	liver_lung
chr1	36136870	36137169	up	0.005207885	0.005322564	liver_lung
chr1	36139070	36139569	up	3.26e-10	4.87e-10	liver_lung
chr1	36150445	36151144	up	7.91e-42	9.42e-41	liver_lung
chr1	36155245	36155744	up	9.26e-16	1.79e-15	liver_lung
chr1	36166757	36167256	up	3.51e-38	2.68e-37	liver_lung
chr1	36219435	36219934	down	1.12e-06	1.42e-06	liver_lung
chr1	36312058	36312357	up	2.18e-05	2.57e-05	liver_lung
chr1	36318965	36319264	down	4.05e-10	6.01e-10	liver_lung
chr1	36320922	36321421	down	5.34e-10	7.88e-10	liver_lung
chr1	36327431	36327930	down	5.6e-09	7.88e-09	liver_lung
chr1	36329231	36330530	down	9.03e-16	1.74e-15	liver_lung
chr1	36360032	36360931	down	1.72e-41	1.96e-40	liver_lung
chr1	36364274	36365173	down	1.15e-06	1.45e-06	liver_lung
chr1	36366274	36366973	down	6.29e-25	1.89e-24	liver_lung
chr1	36379964	36380263	down	0.000376482	0.000415162	liver_lung
chr1	36390005	36390504	up	7.85e-09	1.1e-08	liver_lung
chr1	36413801	36414500	up	7.88e-30	3.11e-29	liver_lung
chr1	36522542	36522841	up	1.1e-33	5.65e-33	liver_lung
chr1	36526659	36527358	up	4.09e-28	1.46e-27	liver_lung
chr1	36533259	36533758	up	1.19e-12	1.99e-12	liver_lung
chr1	36549164	36549663	down	3.99e-08	5.41e-08	liver_lung
chr1	36575285	36575584	up	0.005990716	0.006095604	liver_lung
chr1	36583732	36584231	up	6.83e-31	2.88e-30	liver_lung
chr1	36592946	36593245	down	0.001237502	0.00132101	liver_lung
chr1	36611426	36611725	down	7.14e-06	8.65e-06	liver_lung
chr1	36612826	36614725	down	2.48e-37	1.75e-36	liver_lung
chr1	36615026	36615325	down	2.51e-06	3.1e-06	liver_lung
chr1	36625687	36625986	down	2.18e-08	2.98e-08	liver_lung
chr1	36626487	36626986	down	2.88e-05	3.38e-05	liver_lung
chr1	36628287	36629786	down	1.09e-30	4.53e-30	liver_lung
chr1	36637166	36637665	down	6.86e-05	7.89e-05	liver_lung
chr1	36646267	36646766	down	2.68e-10	4.01e-10	liver_lung
chr1	36652762	36653461	down	6.92e-12	1.12e-11	liver_lung
chr1	36660227	36660526	down	0.008115942	0.008176102	liver_lung
chr1	36661227	36661926	up	2.74e-44	4.64e-43	liver_lung
chr1	36837518	36838017	up	1.03e-45	2.23e-44	liver_lung
chr1	36839318	36839617	up	2.48e-40	2.41e-39	liver_lung
chr1	36841743	36842042	up	2.13e-07	2.79e-07	liver_lung
chr1	36896728	36897027	up	2.36e-31	1.03e-30	liver_lung
chr1	36918591	36919090	up	9.48e-24	2.7e-23	liver_lung
chr1	36940661	36940960	down	8.81e-13	1.48e-12	liver_lung
chr1	36976530	36977629	down	3.48e-40	3.33e-39	liver_lung
chr1	36991620	36991919	up	2.81e-08	3.83e-08	liver_lung
chr1	36996205	36997104	down	1.4e-06	1.75e-06	liver_lung
chr1	37033740	37034039	up	6.13e-38	4.57e-37	liver_lung
chr1	37082176	37082475	up	1.05e-26	3.48e-26	liver_lung
chr1	37082776	37083475	up	4.21e-46	9.79e-45	liver_lung
chr1	37097907	37098406	up	8.31e-58	2.82e-55	liver_lung
chr1	37114239	37114538	up	1.72e-06	2.15e-06	liver_lung
chr1	37398067	37399166	up	2.45e-48	8.6e-47	liver_lung
chr1	37404061	37404560	up	6.98e-22	1.81e-21	liver_lung
chr1	37407675	37408574	up	6.25e-34	3.26e-33	liver_lung
chr1	37548432	37548931	down	2.15e-05	2.53e-05	liver_lung
chr1	37597748	37598247	down	6.25e-08	8.38e-08	liver_lung
chr1	37722272	37722771	down	3.31e-16	6.52e-16	liver_lung
chr1	37723272	37723971	down	1.82e-20	4.41e-20	liver_lung
chr1	37743973	37744672	down	3.47e-10	5.17e-10	liver_lung
chr1	37776637	37776936	down	0.000728317	0.000789424	liver_lung
chr1	37934725	37935424	up	6.4e-49	2.52e-47	liver_lung
chr1	38166690	38166989	up	8.39e-28	2.95e-27	liver_lung
chr1	38175497	38175796	up	2.32e-31	1.01e-30	liver_lung
chr1	38232859	38233358	up	7.11e-30	2.81e-29	liver_lung
chr1	38259600	38260099	up	2.34e-15	4.44e-15	liver_lung
chr1	38298003	38299702	up	4.75e-53	4.83e-51	liver_lung
chr1	38364865	38365964	up	4.15e-31	1.77e-30	liver_lung
chr1	38441293	38441592	down	3.04e-12	4.99e-12	liver_lung
chr1	38497118	38497417	down	1.97e-05	2.34e-05	liver_lung
chr1	38534945	38535644	down	8.97e-38	6.57e-37	liver_lung
chr1	38602552	38602851	down	1.41e-11	2.23e-11	liver_lung
chr1	38635161	38635460	down	1.77e-20	4.28e-20	liver_lung
chr1	38647899	38648398	down	2.56e-15	4.85e-15	liver_lung
chr1	38661356	38661655	down	1.59e-23	4.48e-23	liver_lung
chr1	38684035	38684734	down	2.51e-16	4.97e-16	liver_lung
chr1	38686035	38686534	down	8.57e-30	3.37e-29	liver_lung
chr1	38721647	38722146	down	8.98e-19	2e-18	liver_lung
chr1	38723247	38723746	down	2.12e-24	6.21e-24	liver_lung
chr1	38954623	38955119	down	2.89e-13	4.98e-13	liver_lung
chr1	39082172	39082471	up	2.94e-08	4.01e-08	liver_lung
chr1	39124728	39125227	up	4.21e-44	6.91e-43	liver_lung
chr1	39159752	39160251	up	3.14e-21	7.86e-21	liver_lung
chr1	39200517	39201005	up	6.83e-30	2.7e-29	liver_lung
chr1	39253597	39253896	down	0.000951924	0.00102358	liver_lung
chr1	39294438	39294737	down	0.000253117	0.000281858	liver_lung
chr1	39406281	39406580	down	4.19e-13	7.17e-13	liver_lung
chr1	39435927	39436421	down	8.79e-10	1.29e-09	liver_lung
chr1	39450054	39450353	down	1.17e-14	2.16e-14	liver_lung
chr1	39474503	39475202	down	2.15e-21	5.42e-21	liver_lung
chr1	39475703	39476202	down	7.99e-19	1.78e-18	liver_lung
chr1	39482339	39482638	up	0.002991918	0.003110555	liver_lung
chr1	39491008	39491507	up	1.53e-35	9.12e-35	liver_lung
chr1	39502433	39502732	up	1.05e-27	3.68e-27	liver_lung
chr1	39513199	39513498	down	8.54e-07	1.08e-06	liver_lung
chr1	39572124	39572623	up	1.38e-40	1.39e-39	liver_lung
chr1	39635221	39635520	up	0.000439498	0.000482682	liver_lung
chr1	39648448	39649347	up	4.56e-44	7.43e-43	liver_lung
chr1	39650648	39651147	up	1.58e-16	3.15e-16	liver_lung
chr1	39665220	39665519	up	1.05e-21	2.69e-21	liver_lung
chr1	39669304	39669803	up	3.41e-22	8.98e-22	liver_lung
chr1	39755184	39755683	down	4.09e-12	6.67e-12	liver_lung
chr1	39767388	39767887	down	3.83e-23	1.06e-22	liver_lung
chr1	39770588	39771687	down	1.25e-28	4.58e-28	liver_lung
chr1	39791072	39791771	down	1.02e-10	1.56e-10	liver_lung
chr1	39792672	39793571	down	1.76e-15	3.36e-15	liver_lung
chr1	39815183	39815482	down	2.1e-05	2.49e-05	liver_lung
chr1	39818887	39819186	down	0.000407629	0.000448612	liver_lung
chr1	39827169	39827657	down	1.12e-14	2.05e-14	liver_lung
chr1	39829436	39829935	down	2.13e-13	3.68e-13	liver_lung
chr1	39869913	39870212	up	2.84e-29	1.09e-28	liver_lung
chr1	39957089	39957988	down	8.55e-40	7.79e-39	liver_lung
chr1	39959889	39960188	up	6.51e-14	1.16e-13	liver_lung
chr1	39979398	39980097	down	6.2e-33	2.99e-32	liver_lung
chr1	39996199	39996698	down	3.62e-11	5.65e-11	liver_lung
chr1	40038916	40039215	down	0.000156915	0.000176993	liver_lung
chr1	40196609	40197105	down	2.22e-16	4.41e-16	liver_lung
chr1	40212834	40213333	up	2.4e-42	3.07e-41	liver_lung
chr1	40221212	40221511	up	1.73e-24	5.09e-24	liver_lung
chr1	40232544	40233043	up	3.72e-43	5.29e-42	liver_lung
chr1	40240375	40240674	down	6.24e-13	1.06e-12	liver_lung
chr1	40285846	40286145	up	1.07e-27	3.73e-27	liver_lung
chr1	40286646	40287145	up	3.07e-40	2.96e-39	liver_lung
chr1	40293659	40293958	up	8.71e-05	9.97e-05	liver_lung
chr1	40299621	40299920	up	1.32e-13	2.31e-13	liver_lung
chr1	40332044	40332543	down	5.26e-10	7.78e-10	liver_lung
chr1	40381291	40381590	down	5.87e-11	9.07e-11	liver_lung
chr1	40522141	40522840	down	9.62e-20	2.25e-19	liver_lung
chr1	40530511	40530810	down	1.83e-13	3.17e-13	liver_lung
chr1	40558478	40558777	down	1.72e-18	3.77e-18	liver_lung
chr1	41612369	41613066	up	2.66e-41	2.95e-40	liver_lung
chr1	41616107	41616606	up	1.41e-42	1.86e-41	liver_lung
chr1	42589768	42590067	up	1.45e-27	5.03e-27	liver_lung
chr1	42798279	42799178	up	9.92e-21	2.43e-20	liver_lung
chr1	42812743	42813242	up	0.000171971	0.00019352	liver_lung
chr1	43220611	43221110	down	4.33e-05	5.03e-05	liver_lung
chr1	43307014	43307713	up	1.47e-26	4.84e-26	liver_lung
chr1	43362225	43363124	up	5.68e-36	3.5e-35	liver_lung
chr1	43394245	43394744	down	3.67e-07	4.74e-07	liver_lung
chr1	43415041	43415340	down	1.28e-14	2.35e-14	liver_lung
chr1	43417448	43417947	down	8.36e-24	2.39e-23	liver_lung
chr1	43418248	43418547	down	1.74e-07	2.28e-07	liver_lung
chr1	43502000	43503099	down	1.94e-19	4.45e-19	liver_lung
chr1	43524423	43524922	down	4.3e-12	7.01e-12	liver_lung
chr1	43529043	43529342	down	2.08e-12	3.43e-12	liver_lung
chr1	43542084	43542383	up	1.72e-30	7.08e-30	liver_lung
chr1	43587556	43587855	down	0.000751135	0.000813379	liver_lung
chr1	43959731	43960030	up	9.8e-18	2.07e-17	liver_lung
chr1	43992930	43993229	up	0.000205359	0.000230001	liver_lung
chr1	44072399	44072898	up	3.78e-28	1.35e-27	liver_lung
chr1	44255304	44255603	up	0.000292289	0.000324353	liver_lung
chr1	44275761	44276060	down	1.08e-21	2.78e-21	liver_lung
chr1	44608226	44609725	down	1.78e-12	2.96e-12	liver_lung
chr1	44949221	44949720	down	1.22e-19	2.83e-19	liver_lung
chr1	45488695	45489171	up	3.84e-09	5.45e-09	liver_lung
chr1	45559775	45560274	down	9.46e-06	1.14e-05	liver_lung
chr1	45822562	45822861	down	1.3e-18	2.87e-18	liver_lung
chr1	45933395	45933694	up	2.69e-28	9.7e-28	liver_lung
chr1	45954948	45955247	up	1.54e-37	1.11e-36	liver_lung
chr1	45961123	45961422	up	7.77e-32	3.49e-31	liver_lung
chr1	45961923	45962622	up	7.06e-22	1.83e-21	liver_lung
chr1	45977443	45978142	up	7.45e-42	8.89e-41	liver_lung
chr1	45980189	45980688	up	1.31e-30	5.41e-30	liver_lung
chr1	45981389	45981688	up	0.000264015	0.000293705	liver_lung
chr1	46909486	46909785	down	0.000735417	0.00079695	liver_lung
chr1	46910486	46910785	down	0.003676454	0.003799673	liver_lung
chr1	46920194	46920893	down	5.13e-25	1.55e-24	liver_lung
chr1	50739624	50740323	up	6.91e-59	3.07e-56	liver_lung
chr1	50984095	50984594	down	1.09e-06	1.38e-06	liver_lung
chr1	51145817	51146313	down	1.27e-25	3.99e-25	liver_lung
chr1	51153979	51154478	down	1.43e-16	2.88e-16	liver_lung
chr1	51193619	51194118	down	5.57e-13	9.48e-13	liver_lung
chr1	51248087	51248586	down	2.96e-38	2.28e-37	liver_lung
chr1	51281959	51282858	down	1.14e-23	3.23e-23	liver_lung
chr1	51302338	51302637	down	0.00023858	0.000266062	liver_lung
chr1	51322371	51323270	down	7.08e-20	1.66e-19	liver_lung
chr1	51344955	51346254	down	8.92e-31	3.73e-30	liver_lung
chr1	51347355	51347854	down	1.9e-09	2.73e-09	liver_lung
chr1	51537341	51537640	down	0.000757893	0.000820458	liver_lung
chr1	51569230	51569529	up	1.27e-37	9.21e-37	liver_lung
chr1	51569830	51570329	up	6.47e-11	9.99e-11	liver_lung
chr1	51571830	51572129	down	2.13e-09	3.05e-09	liver_lung
chr1	51586991	51587490	down	0.000117278	0.000133216	liver_lung
chr1	51641874	51642173	down	4.99e-15	9.31e-15	liver_lung
chr1	51776909	51777608	up	7.47e-45	1.38e-43	liver_lung
chr1	51797818	51798117	up	0.002758993	0.002875281	liver_lung
chr1	51804419	51804718	down	4.27e-07	5.49e-07	liver_lung
chr1	51816293	51816992	up	2.21e-30	9.02e-30	liver_lung
chr1	51826805	51827304	up	2.44e-34	1.31e-33	liver_lung
chr1	51906406	51906905	up	1.45e-13	2.54e-13	liver_lung
chr1	51912705	51913204	up	1.6e-09	2.31e-09	liver_lung
chr1	51939566	51940465	up	2.63e-45	5.28e-44	liver_lung
chr1	51950445	51950744	down	0.008611491	0.008655834	liver_lung
chr1	51950845	51951144	up	5.07e-07	6.5e-07	liver_lung
chr1	51951645	51951944	up	0.000149444	0.000168809	liver_lung
chr1	51952645	51953544	up	5.43e-40	5.07e-39	liver_lung
chr1	51968131	51968630	down	5.15e-06	6.28e-06	liver_lung
chr1	51991331	51991830	down	3.64e-05	4.25e-05	liver_lung
chr1	52065237	52065736	down	9.23e-09	1.29e-08	liver_lung
chr1	52206817	52207116	down	0.000121133	0.000137518	liver_lung
chr1	52214878	52215377	up	9.15e-14	1.62e-13	liver_lung
chr1	52289029	52289728	down	2.13e-09	3.06e-09	liver_lung
chr1	52290429	52290728	down	0.007174798	0.007258958	liver_lung
chr1	52522740	52523239	up	2.97e-44	5e-43	liver_lung
chr1	52552497	52552796	up	5.8e-25	1.75e-24	liver_lung
chr1	52635158	52635657	down	9.03e-15	1.67e-14	liver_lung
chr1	52654749	52655048	down	3.6e-05	4.21e-05	liver_lung
chr1	52733159	52733458	down	1.13e-09	1.65e-09	liver_lung
chr1	52740453	52740752	down	3.14e-19	7.15e-19	liver_lung
chr1	52779558	52779857	down	3.73e-06	4.58e-06	liver_lung
chr1	52783273	52783772	down	4.48e-07	5.75e-07	liver_lung
chr1	52806783	52807277	up	9.33e-50	4.4e-48	liver_lung
chr1	52856235	52856534	down	0.000868754	0.000936964	liver_lung
chr1	52857035	52857734	down	2.17e-05	2.56e-05	liver_lung
chr1	52903422	52903721	up	0.000802219	0.000867154	liver_lung
chr1	52906196	52906695	up	1.58e-50	8.92e-49	liver_lung
chr1	53127601	53127900	up	2.31e-38	1.81e-37	liver_lung
chr1	53348064	53348563	up	4.74e-35	2.7e-34	liver_lung
chr1	53686899	53687198	down	1.07e-20	2.62e-20	liver_lung
chr1	53830887	53831186	down	1.16e-11	1.86e-11	liver_lung
chr1	53848191	53848690	down	1.12e-14	2.06e-14	liver_lung
chr1	53880532	53881031	down	5.2e-12	8.43e-12	liver_lung
chr1	53907548	53908647	down	7.34e-33	3.51e-32	liver_lung
chr1	53988168	53988667	down	8.42e-09	1.17e-08	liver_lung
chr1	53996945	53997444	down	7.73e-15	1.43e-14	liver_lung
chr1	54034743	54035842	down	3.44e-27	1.17e-26	liver_lung
chr1	54072593	54072892	down	0.009220294	0.009246813	liver_lung
chr1	54602080	54602579	up	3.4e-35	1.96e-34	liver_lung
chr1	54613641	54613940	up	2e-05	2.36e-05	liver_lung
chr1	54642064	54642763	down	7.69e-14	1.36e-13	liver_lung
chr1	54671701	54672197	up	2.45e-36	1.57e-35	liver_lung
chr1	54741007	54741306	down	0.001132346	0.001211547	liver_lung
chr1	54747203	54747902	down	1.37e-19	3.17e-19	liver_lung
chr1	54797756	54798455	down	1.49e-31	6.58e-31	liver_lung
chr1	54806428	54807327	down	2.75e-14	4.97e-14	liver_lung
chr1	54822330	54823229	down	1.85e-40	1.83e-39	liver_lung
chr1	54855198	54855697	down	1.51e-13	2.64e-13	liver_lung
chr1	54866682	54867381	down	9.86e-16	1.9e-15	liver_lung
chr1	54886949	54887648	down	1.21e-21	3.09e-21	liver_lung
chr1	54894484	54895583	down	1.67e-13	2.91e-13	liver_lung
chr1	54896684	54897383	down	4.78e-35	2.73e-34	liver_lung
chr1	54898684	54898983	down	6.11e-17	1.25e-16	liver_lung
chr1	54906820	54907319	up	1.59e-10	2.41e-10	liver_lung
chr1	54910380	54911079	up	8.1e-25	2.42e-24	liver_lung
chr1	54916727	54917026	up	2.37e-06	2.94e-06	liver_lung
chr1	54944636	54944935	down	1.77e-20	4.27e-20	liver_lung
chr1	54953187	54953686	down	5.53e-07	7.08e-07	liver_lung
chr1	54969872	54970171	up	8.46e-07	1.07e-06	liver_lung
chr1	54970272	54970571	down	5.46e-09	7.68e-09	liver_lung
chr1	54980856	54981155	down	1.21e-07	1.6e-07	liver_lung
chr1	54991764	54992063	down	1.18e-06	1.48e-06	liver_lung
chr1	55036483	55036782	up	0.00420373	0.0043249	liver_lung
chr1	55040216	55040715	up	6.97e-17	1.42e-16	liver_lung
chr1	55085688	55086187	down	1.02e-08	1.41e-08	liver_lung
chr1	55133132	55133631	up	6.59e-16	1.28e-15	liver_lung
chr1	55136551	55136850	up	5.16e-36	3.2e-35	liver_lung
chr1	55143751	55144050	up	7.13e-09	9.98e-09	liver_lung
chr1	55146951	55147250	up	1.43e-13	2.5e-13	liver_lung
chr1	55227695	55229194	up	9.79e-40	8.87e-39	liver_lung
chr1	55230495	55231194	up	2.71e-48	9.39e-47	liver_lung
chr1	55248856	55249155	down	4.47e-05	5.2e-05	liver_lung
chr1	55250056	55250555	down	9.3e-16	1.8e-15	liver_lung
chr1	55258557	55259056	down	6.91e-08	9.24e-08	liver_lung
chr1	55272213	55272712	down	1.49e-13	2.61e-13	liver_lung
chr1	55462409	55463108	down	3.79e-28	1.36e-27	liver_lung
chr1	55585696	55586195	down	4.09e-11	6.37e-11	liver_lung
chr1	55632542	55633229	down	1.15e-25	3.61e-25	liver_lung
chr1	55756278	55756977	up	1.08e-09	1.56e-09	liver_lung
chr1	55763422	55764321	up	8.38e-46	1.84e-44	liver_lung
chr1	56596554	56597453	up	4.01e-42	4.97e-41	liver_lung
chr1	56598354	56598653	up	0.002268365	0.002378678	liver_lung
chr1	56954482	56954781	down	0.000147295	0.00016645	liver_lung
chr1	57026223	57026722	up	2.55e-21	6.41e-21	liver_lung
chr1	57353094	57353393	down	3.38e-11	5.28e-11	liver_lung
chr1	57425208	57425707	up	8.38e-28	2.94e-27	liver_lung
chr1	57799054	57799553	up	9.93e-19	2.2e-18	liver_lung
chr1	57831516	57832215	down	0.000142754	0.000161422	liver_lung
chr1	57902015	57902314	up	8.62e-05	9.87e-05	liver_lung
chr1	57909399	57910098	down	7.44e-18	1.58e-17	liver_lung
chr1	57947070	57947569	down	2.38e-09	3.41e-09	liver_lung
chr1	58087265	58087764	up	3.93e-05	4.58e-05	liver_lung
chr1	58113704	58114202	down	9.75e-18	2.06e-17	liver_lung
chr1	58128265	58128764	up	2.65e-20	6.36e-20	liver_lung
chr1	58134851	58135750	up	4.99e-42	6.09e-41	liver_lung
chr1	58158324	58159023	up	4.67e-08	6.3e-08	liver_lung
chr1	58169710	58170209	up	1.46e-22	3.92e-22	liver_lung
chr1	58201068	58201767	up	5.59e-64	1.75e-60	liver_lung
chr1	58398445	58398939	up	8.52e-27	2.83e-26	liver_lung
chr1	58410232	58410931	up	8.82e-47	2.3e-45	liver_lung
chr1	58439299	58439598	up	0.00304103	0.003160004	liver_lung
chr1	58458249	58458748	up	6.05e-36	3.72e-35	liver_lung
chr1	58642215	58642514	up	0.000108565	0.000123536	liver_lung
chr1	58667396	58667895	up	4.67e-13	7.98e-13	liver_lung
chr1	58671248	58671747	up	1.36e-16	2.73e-16	liver_lung
chr1	58769364	58769663	up	6.21e-05	7.16e-05	liver_lung
chr1	58783701	58784400	down	3.94e-21	9.82e-21	liver_lung
chr1	58830285	58830584	down	0.000987551	0.00106077	liver_lung
chr1	58859095	58859994	down	2.01e-22	5.36e-22	liver_lung
chr1	59002849	59003148	up	6.9e-08	9.24e-08	liver_lung
chr1	59010576	59010875	down	0.000129113	0.000146301	liver_lung
chr1	59012953	59013452	down	7.52e-25	2.26e-24	liver_lung
chr1	59014784	59015083	up	3.31e-19	7.53e-19	liver_lung
chr1	59026920	59027419	up	1.03e-10	1.57e-10	liver_lung
chr1	59031120	59031419	up	1.41e-09	2.03e-09	liver_lung
chr1	59113868	59114167	up	5.36e-24	1.54e-23	liver_lung
chr1	59158990	59159289	up	5.67e-23	1.55e-22	liver_lung
chr1	59176417	59177316	down	4.88e-11	7.58e-11	liver_lung
chr1	59191282	59191581	down	7.56e-27	2.52e-26	liver_lung
chr1	59214653	59215152	up	3.65e-20	8.67e-20	liver_lung
chr1	59231407	59232306	up	2.65e-40	2.57e-39	liver_lung
chr1	59258167	59258866	up	3.72e-52	3.05e-50	liver_lung
chr1	59259167	59259666	up	6.37e-39	5.27e-38	liver_lung
chr1	59268396	59269695	up	1.43e-46	3.63e-45	liver_lung
chr1	59378278	59379777	up	1.04e-41	1.22e-40	liver_lung
chr1	59424894	59425393	up	1.73e-46	4.32e-45	liver_lung
chr1	59439726	59440425	up	4.32e-16	8.47e-16	liver_lung
chr1	59480310	59481009	up	1.21e-25	3.8e-25	liver_lung
chr1	59492945	59493844	up	4.15e-54	5.29e-52	liver_lung
chr1	59495945	59496444	up	4.43e-30	1.77e-29	liver_lung
chr1	59544297	59544996	up	6.47e-13	1.1e-12	liver_lung
chr1	59560486	59560985	up	9.59e-46	2.08e-44	liver_lung
chr1	59565370	59565869	down	3.96e-11	6.16e-11	liver_lung
chr1	59573022	59573521	down	7.83e-23	2.13e-22	liver_lung
chr1	59796360	59797259	down	1.31e-14	2.39e-14	liver_lung
chr1	59805897	59806196	down	1.01e-18	2.24e-18	liver_lung
chr1	59820287	59820586	down	4.39e-06	5.37e-06	liver_lung
chr1	59854836	59855135	down	2.71e-12	4.45e-12	liver_lung
chr1	59890392	59891091	down	4.1e-35	2.35e-34	liver_lung
chr1	59952205	59952704	down	3.69e-08	5e-08	liver_lung
chr1	59959322	59960021	down	1.7e-09	2.45e-09	liver_lung
chr1	59964621	59964920	down	0.000219801	0.000245704	liver_lung
chr1	59969256	59970355	down	1.9e-13	3.3e-13	liver_lung
chr1	59972656	59973155	down	5.43e-08	7.3e-08	liver_lung
chr1	59979964	59980463	down	6.89e-11	1.06e-10	liver_lung
chr1	59999330	59999629	down	1.05e-12	1.77e-12	liver_lung
chr1	60000730	60001029	down	7.71e-16	1.49e-15	liver_lung
chr1	60073261	60073560	down	0.000266813	0.00029672	liver_lung
chr1	60227166	60227465	up	2.61e-23	7.26e-23	liver_lung
chr1	60466089	60466988	down	2.01e-22	5.35e-22	liver_lung
chr1	60619763	60620262	up	1.13e-31	5.02e-31	liver_lung
chr1	60628458	60628757	up	1.15e-18	2.54e-18	liver_lung
chr1	60655962	60656461	up	2.91e-26	9.41e-26	liver_lung
chr1	60666106	60666605	down	1.36e-06	1.7e-06	liver_lung
chr1	60698322	60698621	up	0.000896435	0.000965951	liver_lung
chr1	60709477	60709976	down	9.02e-23	2.44e-22	liver_lung
chr1	60716465	60716964	up	2.56e-40	2.49e-39	liver_lung
chr1	60719071	60719770	up	1.47e-18	3.23e-18	liver_lung
chr1	60724841	60725140	up	0.00043202	0.000474751	liver_lung
chr1	60725841	60726340	up	2.09e-38	1.64e-37	liver_lung
chr1	60772425	60773124	down	6.48e-15	1.2e-14	liver_lung
chr1	60775425	60775924	down	1.66e-10	2.51e-10	liver_lung
chr1	60881650	60881949	up	2.07e-07	2.7e-07	liver_lung
chr1	60883765	60884255	up	2.91e-50	1.56e-48	liver_lung
chr1	60916657	60917156	up	1.22e-45	2.59e-44	liver_lung
chr1	61017283	61017782	down	1.96e-07	2.56e-07	liver_lung
chr1	61430625	61431124	down	0.002208789	0.002318232	liver_lung
chr1	61676522	61676821	down	1.39e-18	3.05e-18	liver_lung
chr1	61686341	61686640	down	2.34e-06	2.91e-06	liver_lung
chr1	61826533	61827032	down	1.95e-19	4.48e-19	liver_lung
chr1	61893209	61893508	up	8.03e-45	1.48e-43	liver_lung
chr1	62434631	62434930	up	0.000107883	0.00012278	liver_lung
chr1	62469574	62469873	up	3.36e-10	5.01e-10	liver_lung
chr1	62625622	62626321	down	1.45e-18	3.19e-18	liver_lung
chr1	62711339	62712038	down	3.5e-32	1.6e-31	liver_lung
chr1	62770264	62770963	up	3.03e-50	1.61e-48	liver_lung
chr1	62771664	62772163	up	6.17e-14	1.1e-13	liver_lung
chr1	62780989	62781488	up	3.42e-22	8.99e-22	liver_lung
chr1	62788648	62788947	down	9.13e-06	1.1e-05	liver_lung
chr1	62794873	62795372	up	4.5e-25	1.37e-24	liver_lung
chr1	62806681	62806980	down	1.17e-07	1.55e-07	liver_lung
chr1	62856190	62856689	up	5.12e-51	3.32e-49	liver_lung
chr1	62870086	62870785	up	4.68e-40	4.39e-39	liver_lung
chr1	62873875	62874374	up	6.67e-39	5.51e-38	liver_lung
chr1	62994337	62994836	down	2.55e-21	6.4e-21	liver_lung
chr1	63051530	63052029	up	0.001299498	0.001385015	liver_lung
chr1	63170315	63171214	up	2.35e-47	6.77e-46	liver_lung
chr1	63185140	63185639	up	5.16e-29	1.94e-28	liver_lung
chr1	63228909	63229208	up	4.5e-09	6.35e-09	liver_lung
chr1	64000083	64000382	down	2.91e-05	3.42e-05	liver_lung
chr1	64065065	64066164	down	1.38e-17	2.91e-17	liver_lung
chr1	64082357	64082856	down	1.29e-23	3.65e-23	liver_lung
chr1	64083357	64084056	down	2.64e-39	2.28e-38	liver_lung
chr1	64087286	64088185	down	3.06e-38	2.36e-37	liver_lung
chr1	64124935	64125634	down	6.17e-20	1.45e-19	liver_lung
chr1	64134620	64135519	down	1.77e-26	5.78e-26	liver_lung
chr1	64143950	64144449	down	3.9e-10	5.79e-10	liver_lung
chr1	64151263	64151562	down	3.02e-14	5.44e-14	liver_lung
chr1	64167819	64168918	down	1.52e-06	1.9e-06	liver_lung
chr1	64272288	64272987	down	2.32e-28	8.42e-28	liver_lung
chr1	64348376	64348875	down	0.001904145	0.002006804	liver_lung
chr1	64349376	64349875	down	2.59e-13	4.47e-13	liver_lung
chr1	64351883	64352582	down	5e-20	1.18e-19	liver_lung
chr1	64492519	64493018	down	0.001108596	0.001186884	liver_lung
chr1	64736378	64736877	up	3.07e-20	7.33e-20	liver_lung
chr1	64784730	64785029	up	0.000320463	0.000354721	liver_lung
chr1	64789080	64789779	up	1.63e-37	1.16e-36	liver_lung
chr1	64801238	64801537	up	1.36e-25	4.24e-25	liver_lung
chr1	64833938	64834837	up	2.43e-42	3.1e-41	liver_lung
chr1	64839001	64839700	up	7.32e-10	1.07e-09	liver_lung
chr1	64841801	64842300	up	2.83e-28	1.02e-27	liver_lung
chr1	64855691	64856190	down	1.34e-11	2.13e-11	liver_lung
chr1	64900525	64900824	down	2.16e-09	3.1e-09	liver_lung
chr1	64906470	64906969	up	3.16e-19	7.18e-19	liver_lung
chr1	64972229	64972720	down	3.14e-12	5.15e-12	liver_lung
chr1	64974514	64974813	down	5.26e-07	6.74e-07	liver_lung
chr1	65017243	65017737	down	1.9e-15	3.62e-15	liver_lung
chr1	65164973	65165472	up	5.6e-05	6.47e-05	liver_lung
chr1	65201282	65201981	up	6.24e-17	1.27e-16	liver_lung
chr1	65213914	65214213	up	0.00086528	0.000933365	liver_lung
chr1	65216114	65216413	up	1.37e-06	1.72e-06	liver_lung
chr1	65224490	65224789	up	2.96e-10	4.43e-10	liver_lung
chr1	65359486	65359785	up	1.75e-25	5.44e-25	liver_lung
chr1	65384357	65384856	up	3.83e-39	3.25e-38	liver_lung
chr1	65454102	65454401	up	1.2e-12	2e-12	liver_lung
chr1	66148068	66148367	up	7.02e-20	1.65e-19	liver_lung
chr1	66221376	66221875	down	1.99e-08	2.73e-08	liver_lung
chr1	66718015	66718497	up	2.08e-33	1.04e-32	liver_lung
chr1	66863330	66864229	down	2.48e-08	3.39e-08	liver_lung
chr1	66892676	66892975	down	9.8e-18	2.07e-17	liver_lung
chr1	66947510	66948009	up	5.23e-06	6.37e-06	liver_lung
chr1	67043418	67043913	down	7.88e-27	2.62e-26	liver_lung
chr1	67048669	67049168	up	5.18e-38	3.88e-37	liver_lung
chr1	67102423	67102722	up	6.9e-42	8.26e-41	liver_lung
chr1	67108065	67108564	up	1.64e-10	2.48e-10	liver_lung
chr1	67124285	67124784	up	4.91e-52	3.93e-50	liver_lung
chr1	67149913	67150812	up	2.13e-43	3.14e-42	liver_lung
chr1	67159835	67160334	up	1.53e-35	9.12e-35	liver_lung
chr1	67163035	67163734	up	7.21e-49	2.81e-47	liver_lung
chr1	67164435	67164734	up	2.28e-40	2.24e-39	liver_lung
chr1	67169208	67169907	up	3.57e-49	1.48e-47	liver_lung
chr1	67172008	67172507	up	6.49e-31	2.74e-30	liver_lung
chr1	67174808	67175107	up	9.56e-29	3.54e-28	liver_lung
chr1	67180008	67180507	up	2.87e-35	1.67e-34	liver_lung
chr1	67192408	67192707	up	3.83e-35	2.2e-34	liver_lung
chr1	67193608	67193907	up	2.63e-38	2.04e-37	liver_lung
chr1	67196008	67196307	up	8.2e-37	5.48e-36	liver_lung
chr1	67201408	67202107	up	1.13e-36	7.42e-36	liver_lung
chr1	67204408	67204907	up	5.59e-38	4.17e-37	liver_lung
chr1	67222008	67222307	up	7.01e-35	3.94e-34	liver_lung
chr1	67238608	67238907	up	1.39e-33	7.04e-33	liver_lung
chr1	67264008	67264307	up	1.39e-35	8.29e-35	liver_lung
chr1	70738836	70739535	up	2.97e-31	1.28e-30	liver_lung
chr1	71277666	71278359	up	6.49e-46	1.45e-44	liver_lung
chr1	71622514	71623013	up	2.18e-33	1.09e-32	liver_lung
chr1	71625971	71626670	up	5.16e-19	1.16e-18	liver_lung
chr1	71678341	71678840	up	9.93e-34	5.1e-33	liver_lung
chr1	71680941	71681640	up	1.2e-51	8.81e-50	liver_lung
chr1	71693341	71694040	up	6e-50	2.99e-48	liver_lung
chr1	71697341	71697840	up	2.45e-43	3.58e-42	liver_lung
chr1	71770241	71770740	up	2.4e-36	1.54e-35	liver_lung
chr1	71854169	71854468	up	4.1e-05	4.78e-05	liver_lung
chr1	71933461	71935160	up	1.26e-53	1.46e-51	liver_lung
chr1	71940142	71940641	down	3.52e-18	7.6e-18	liver_lung
chr1	71958878	71959577	up	7.97e-41	8.27e-40	liver_lung
chr1	71984429	71985528	up	2.77e-12	4.54e-12	liver_lung
chr1	72010980	72011478	up	6.17e-16	1.2e-15	liver_lung
chr1	72049020	72049319	down	2.11e-12	3.5e-12	liver_lung
chr1	72059252	72059751	up	2.96e-31	1.28e-30	liver_lung
chr1	72078749	72079248	up	1.58e-42	2.06e-41	liver_lung
chr1	72219916	72220415	up	1.15e-45	2.46e-44	liver_lung
chr1	72226588	72226887	up	4.6e-37	3.14e-36	liver_lung
chr1	72257510	72257809	up	3.7e-19	8.39e-19	liver_lung
chr1	72272835	72273334	up	8.41e-16	1.63e-15	liver_lung
chr1	72324472	72324971	up	1.98e-38	1.56e-37	liver_lung
chr1	72329076	72329575	up	5.65e-17	1.16e-16	liver_lung
chr1	72334476	72335775	up	2.26e-42	2.91e-41	liver_lung
chr1	72340476	72341175	up	3.85e-31	1.65e-30	liver_lung
chr1	72381330	72381828	up	5.67e-41	6.01e-40	liver_lung
chr1	72639674	72640573	down	9.57e-30	3.75e-29	liver_lung
chr1	72645698	72646397	down	0.000107768	0.000122663	liver_lung
chr1	72719695	72719994	down	5.79e-25	1.75e-24	liver_lung
chr1	72765637	72765936	up	0.000160304	0.000180736	liver_lung
chr1	72819141	72820236	up	5.72e-48	1.86e-46	liver_lung
chr1	72837257	72837556	up	1.76e-37	1.26e-36	liver_lung
chr1	72838257	72839156	up	3.92e-44	6.47e-43	liver_lung
chr1	72855848	72856947	up	2.24e-52	1.94e-50	liver_lung
chr1	72870954	72871453	up	1.75e-13	3.05e-13	liver_lung
chr1	72889101	72889600	up	5.85e-50	2.93e-48	liver_lung
chr1	72901194	72901893	up	2.45e-26	7.96e-26	liver_lung
chr1	72916635	72917734	up	8.74e-31	3.66e-30	liver_lung
chr1	72918435	72918734	up	2.08e-06	2.58e-06	liver_lung
chr1	72976331	72976830	down	0.000223009	0.00024914	liver_lung
chr1	73010092	73010391	down	0.000402379	0.000442989	liver_lung
chr1	73187201	73187500	down	4.32e-06	5.28e-06	liver_lung
chr1	73199910	73200406	down	1.8e-06	2.25e-06	liver_lung
chr1	73346485	73346984	up	2.55e-26	8.29e-26	liver_lung
chr1	73410073	73410572	down	2.77e-21	6.95e-21	liver_lung
chr1	73676775	73677474	up	7.08e-49	2.76e-47	liver_lung
chr1	73730152	73730451	up	1.46e-13	2.56e-13	liver_lung
chr1	73851825	73852124	down	4.67e-19	1.05e-18	liver_lung
chr1	73869250	73869749	down	1.56e-13	2.73e-13	liver_lung
chr1	73870850	73871349	down	4.24e-10	6.29e-10	liver_lung
chr1	73909330	73909629	down	0.000188789	0.00021188	liver_lung
chr1	73969530	73970429	down	2.59e-22	6.86e-22	liver_lung
chr1	73974930	73975429	down	1.13e-18	2.5e-18	liver_lung
chr1	73975730	73976229	up	5.9e-25	1.78e-24	liver_lung
chr1	73981930	73982629	down	5.94e-08	7.97e-08	liver_lung
chr1	73983130	73983429	up	1.11e-06	1.4e-06	liver_lung
chr1	73984330	73984829	up	1.77e-09	2.55e-09	liver_lung
chr1	74001130	74001629	down	1.57e-05	1.87e-05	liver_lung
chr1	74001930	74002629	down	7.02e-20	1.65e-19	liver_lung
chr1	74002930	74003229	down	0.000124074	0.000140763	liver_lung
chr1	74008530	74009029	down	0.000820408	0.000886299	liver_lung
chr1	74009330	74010229	down	1.03e-28	3.8e-28	liver_lung
chr1	74012730	74013629	down	5.43e-34	2.84e-33	liver_lung
chr1	74015730	74016229	down	4.26e-06	5.22e-06	liver_lung
chr1	74034027	74035126	down	6.02e-45	1.13e-43	liver_lung
chr1	74038827	74039526	down	2.15e-09	3.09e-09	liver_lung
chr1	74040427	74041126	down	3.29e-26	1.06e-25	liver_lung
chr1	74044627	74046126	down	7.08e-36	4.34e-35	liver_lung
chr1	74046827	74047326	down	7.17e-19	1.6e-18	liver_lung
chr1	74048027	74048526	down	1.59e-10	2.4e-10	liver_lung
chr1	74051627	74051926	down	1.03e-08	1.43e-08	liver_lung
chr1	74054227	74054726	down	2.08e-16	4.14e-16	liver_lung
chr1	74055227	74055926	down	5.85e-07	7.47e-07	liver_lung
chr1	74059627	74060326	up	1.05e-47	3.24e-46	liver_lung
chr1	74064427	74064726	down	4.15e-10	6.16e-10	liver_lung
chr1	74066827	74067926	up	9.57e-14	1.69e-13	liver_lung
chr1	74071827	74072326	down	2.72e-06	3.37e-06	liver_lung
chr1	74073227	74073726	down	0.000134033	0.000151787	liver_lung
chr1	74074027	74074326	down	3.08e-06	3.8e-06	liver_lung
chr1	74078427	74078926	down	8.21e-11	1.26e-10	liver_lung
chr1	74081227	74081926	down	1.5e-28	5.5e-28	liver_lung
chr1	74082227	74082526	down	0.005110053	0.005226243	liver_lung
chr1	74083627	74083926	down	4.02e-07	5.18e-07	liver_lung
chr1	74090227	74091526	up	5.41e-42	6.56e-41	liver_lung
chr1	74103923	74107222	up	1.72e-22	4.6e-22	liver_lung
chr1	74116043	74117142	up	3.25e-39	2.78e-38	liver_lung
chr1	74130891	74131790	down	6.47e-09	9.07e-09	liver_lung
chr1	74138847	74139346	down	2.83e-19	6.46e-19	liver_lung
chr1	74152271	74152570	up	4.75e-07	6.09e-07	liver_lung
chr1	74168421	74168920	down	1.44e-10	2.19e-10	liver_lung
chr1	74236921	74237620	up	1.13e-29	4.43e-29	liver_lung
chr1	74242763	74243862	up	1.81e-44	3.15e-43	liver_lung
chr1	74273949	74274248	down	3.28e-07	4.24e-07	liver_lung
chr1	74276518	74276817	up	6.13e-33	2.95e-32	liver_lung
chr1	74283110	74283409	down	0.000138676	0.000156906	liver_lung
chr1	74295315	74295814	down	1.19e-07	1.57e-07	liver_lung
chr1	74295915	74296414	up	1.2e-16	2.42e-16	liver_lung
chr1	74341565	74344264	down	9.67e-54	1.14e-51	liver_lung
chr1	74345565	74346064	down	1.76e-10	2.66e-10	liver_lung
chr1	74351565	74351864	down	0.000219434	0.000245307	liver_lung
chr1	74382000	74382699	up	9.23e-39	7.5e-38	liver_lung
chr1	74386768	74387467	up	7.69e-44	1.21e-42	liver_lung
chr1	74389768	74390267	up	9.91e-05	0.000113067	liver_lung
chr1	74414759	74415258	down	5.76e-10	8.49e-10	liver_lung
chr1	74425638	74425937	up	3.66e-38	2.79e-37	liver_lung
chr1	74433678	74433977	down	8.67e-10	1.27e-09	liver_lung
chr1	74436478	74436977	down	1.78e-12	2.95e-12	liver_lung
chr1	74438078	74438377	down	0.00588286	0.005990192	liver_lung
chr1	74439278	74439577	up	1.15e-09	1.68e-09	liver_lung
chr1	74447038	74447537	up	2.96e-38	2.28e-37	liver_lung
chr1	74450883	74451382	up	7.15e-21	1.76e-20	liver_lung
chr1	74484731	74485030	down	7.32e-10	1.07e-09	liver_lung
chr1	74557898	74558197	up	1.22e-17	2.57e-17	liver_lung
chr1	74670657	74671154	down	7.93e-24	2.27e-23	liver_lung
chr1	74714976	74715275	up	6.94e-15	1.29e-14	liver_lung
chr1	74745282	74745781	up	7.6e-06	9.2e-06	liver_lung
chr1	74759267	74759766	up	1.09e-18	2.42e-18	liver_lung
chr1	74765846	74766345	up	1.82e-46	4.51e-45	liver_lung
chr1	74767723	74768822	up	1.32e-55	2.64e-53	liver_lung
chr1	74795977	74796276	down	0.000189136	0.000212257	liver_lung
chr1	74797177	74797876	up	9.34e-19	2.07e-18	liver_lung
chr1	74854200	74854699	up	1.22e-27	4.25e-27	liver_lung
chr1	74901375	74901674	down	0.008447603	0.008496545	liver_lung
chr1	74995885	74996984	up	1.29e-18	2.84e-18	liver_lung
chr1	74998085	74998584	up	3.38e-05	3.96e-05	liver_lung
chr1	75009297	75009796	up	4.83e-25	1.46e-24	liver_lung
chr1	75056595	75057082	up	3.45e-36	2.18e-35	liver_lung
chr1	75061051	75061350	up	2.62e-13	4.52e-13	liver_lung
chr1	75121793	75122092	down	0.007612255	0.007687439	liver_lung
chr1	75130568	75130867	up	3.14e-05	3.68e-05	liver_lung
chr1	75139117	75139416	down	0.000856593	0.000924264	liver_lung
chr1	75143974	75144873	up	4.9e-50	2.5e-48	liver_lung
chr1	75145174	75145873	up	4.25e-49	1.73e-47	liver_lung
chr1	75208992	75209491	up	6.22e-34	3.25e-33	liver_lung
chr1	75210792	75212891	up	4.25e-42	5.24e-41	liver_lung
chr1	75213192	75214491	up	4.03e-33	1.97e-32	liver_lung
chr1	75314489	75314788	down	3.81e-06	4.68e-06	liver_lung
chr1	75340840	75341339	down	3.78e-05	4.41e-05	liver_lung
chr1	75356712	75357011	down	6.26e-10	9.21e-10	liver_lung
chr1	75378475	75378774	down	4.8e-06	5.86e-06	liver_lung
chr1	75395144	75395643	down	0.000246176	0.00027433	liver_lung
chr1	75475048	75476347	down	2.74e-22	7.25e-22	liver_lung
chr1	75501964	75502463	down	5.32e-10	7.86e-10	liver_lung
chr1	75502764	75503263	down	1.67e-05	1.99e-05	liver_lung
chr1	75542790	75543489	down	3.47e-12	5.68e-12	liver_lung
chr1	75632078	75632377	up	6.95e-14	1.23e-13	liver_lung
chr1	75656963	75657662	up	2.63e-42	3.34e-41	liver_lung
chr1	75689820	75690119	up	5.74e-05	6.64e-05	liver_lung
chr1	76015553	76016052	down	6.16e-05	7.11e-05	liver_lung
chr1	76035435	76036134	down	4.2e-17	8.64e-17	liver_lung
chr1	76370462	76370943	up	1.37e-14	2.52e-14	liver_lung
chr1	76907894	76908390	up	1.07e-40	1.09e-39	liver_lung
chr1	76916051	76916550	up	3.05e-52	2.56e-50	liver_lung
chr1	76939197	76939692	down	2.57e-07	3.34e-07	liver_lung
chr1	77107007	77107306	up	0.007914504	0.007983385	liver_lung
chr1	77203081	77203575	up	2.81e-20	6.73e-20	liver_lung
chr1	77438606	77438905	down	5.76e-20	1.36e-19	liver_lung
chr1	77458350	77459249	down	5.73e-19	1.29e-18	liver_lung
chr1	77511418	77511917	down	6.59e-07	8.39e-07	liver_lung
chr1	77961142	77961641	up	9.5e-08	1.26e-07	liver_lung
chr1	78288896	78289395	down	4.68e-17	9.6e-17	liver_lung
chr1	78334665	78335364	down	4.33e-19	9.79e-19	liver_lung
chr1	78442660	78443159	up	1.84e-16	3.67e-16	liver_lung
chr1	78507255	78507954	up	6.01e-33	2.9e-32	liver_lung
chr1	78534435	78534734	up	0.00149026	0.001581349	liver_lung
chr1	78564681	78565180	up	7.08e-29	2.64e-28	liver_lung
chr1	78646281	78646580	up	2.49e-36	1.59e-35	liver_lung
chr1	78856391	78857090	down	1.82e-14	3.31e-14	liver_lung
chr1	79436495	79436794	up	0.000188993	0.000212103	liver_lung
chr1	79463119	79463618	up	2.33e-50	1.27e-48	liver_lung
chr1	79589324	79589623	up	0.000228328	0.000254922	liver_lung
chr1	79693901	79694200	down	0.007696545	0.007770061	liver_lung
chr1	79707974	79708273	down	1.32e-05	1.58e-05	liver_lung
chr1	79742479	79743178	down	3.81e-30	1.53e-29	liver_lung
chr1	79747664	79747963	down	2.4e-05	2.83e-05	liver_lung
chr1	79928951	79929450	down	2.15e-18	4.69e-18	liver_lung
chr1	80065824	80066123	up	3.99e-05	4.65e-05	liver_lung
chr1	80209690	80210989	down	9.96e-28	3.49e-27	liver_lung
chr1	80214859	80215158	down	9.51e-21	2.33e-20	liver_lung
chr1	80243848	80244147	up	5.67e-13	9.63e-13	liver_lung
chr1	80633686	80634185	down	0.001929437	0.002032515	liver_lung
chr1	80653001	80653300	down	0.000431998	0.000474739	liver_lung
chr1	80661796	80662095	down	1.32e-10	2.01e-10	liver_lung
chr1	80754939	80755238	down	0.00983648	0.009843236	liver_lung
chr1	81741591	81742090	up	3.26e-16	6.42e-16	liver_lung
chr1	82028877	82029376	up	6.91e-36	4.23e-35	liver_lung
chr1	82147285	82147784	down	1.21e-30	5.03e-30	liver_lung
chr1	82155729	82156227	up	5.66e-40	5.28e-39	liver_lung
chr1	82164877	82165176	up	2.12e-36	1.37e-35	liver_lung
chr1	82165477	82165976	up	2.17e-46	5.32e-45	liver_lung
chr1	82176953	82177450	up	6.14e-42	7.4e-41	liver_lung
chr1	82180464	82181163	up	1.84e-45	3.8e-44	liver_lung
chr1	82231094	82231593	up	2.38e-43	3.48e-42	liver_lung
chr1	82234801	82235300	up	6.19e-19	1.39e-18	liver_lung
chr1	82244042	82244741	up	5.28e-29	1.99e-28	liver_lung
chr1	82249763	82250062	down	7.96e-20	1.86e-19	liver_lung
chr1	82250363	82250862	down	1.51e-22	4.04e-22	liver_lung
chr1	82270902	82271201	down	1.97e-05	2.33e-05	liver_lung
chr1	82574261	82575160	down	1.34e-23	3.78e-23	liver_lung
chr1	82583330	82583829	down	0.001203637	0.001285768	liver_lung
chr1	82599790	82600289	down	1.76e-12	2.92e-12	liver_lung
chr1	82714343	82714642	down	1.16e-20	2.83e-20	liver_lung
chr1	82780191	82780490	down	3.64e-19	8.26e-19	liver_lung
chr1	82792129	82793028	down	6.69e-33	3.21e-32	liver_lung
chr1	82794772	82795271	down	8.89e-11	1.36e-10	liver_lung
chr1	82812554	82812853	up	2.54e-07	3.31e-07	liver_lung
chr1	82828518	82828817	down	3.91e-05	4.56e-05	liver_lung
chr1	82835558	82836057	down	0.001099972	0.001177836	liver_lung
chr1	82858685	82859165	down	1.98e-05	2.35e-05	liver_lung
chr1	82968629	82969128	down	7.21e-08	9.64e-08	liver_lung
chr1	82970429	82971328	down	1.89e-27	6.53e-27	liver_lung
chr1	82972429	82972728	down	2.38e-05	2.81e-05	liver_lung
chr1	83138685	83138984	down	2.56e-18	5.57e-18	liver_lung
chr1	83903430	83903929	up	2.51e-41	2.79e-40	liver_lung
chr1	84237758	84238257	up	7.54e-40	6.92e-39	liver_lung
chr1	84250362	84250861	up	6.57e-34	3.42e-33	liver_lung
chr1	84274855	84275954	up	2.18e-54	3.03e-52	liver_lung
chr1	84282122	84282621	up	1.13e-47	3.46e-46	liver_lung
chr1	84296237	84296536	up	3.54e-07	4.57e-07	liver_lung
chr1	84359212	84359911	up	1.73e-34	9.43e-34	liver_lung
chr1	84396241	84396740	up	7.39e-37	4.96e-36	liver_lung
chr1	84403508	84403807	down	7.66e-05	8.79e-05	liver_lung
chr1	84415859	84416558	up	2.53e-29	9.69e-29	liver_lung
chr1	84718956	84719455	up	3.63e-39	3.1e-38	liver_lung
chr1	84848044	84848743	up	3.64e-29	1.38e-28	liver_lung
chr1	84867585	84868284	up	3.47e-28	1.25e-27	liver_lung
chr1	84868585	84869284	up	7.44e-29	2.77e-28	liver_lung
chr1	84874067	84874566	up	3.49e-28	1.25e-27	liver_lung
chr1	84876205	84876504	up	6.53e-12	1.05e-11	liver_lung
chr1	84943857	84944356	up	2.17e-18	4.74e-18	liver_lung
chr1	85111224	85111723	up	3.7e-06	4.55e-06	liver_lung
chr1	85283884	85284183	up	0.002865882	0.00298317	liver_lung
chr1	87495124	87495623	down	2.84e-05	3.33e-05	liver_lung
chr1	87546473	87546772	down	1.22e-07	1.61e-07	liver_lung
chr1	87599742	87600841	down	2.47e-40	2.41e-39	liver_lung
chr1	87632237	87632736	down	3.66e-17	7.55e-17	liver_lung
chr1	87647965	87648664	down	1.54e-15	2.95e-15	liver_lung
chr1	87690900	87691199	up	0.002374926	0.002486842	liver_lung
chr1	87721459	87721947	down	3.5e-17	7.21e-17	liver_lung
chr1	87725559	87725858	down	0.000139776	0.000158116	liver_lung
chr1	87734480	87734979	down	1.01e-11	1.62e-11	liver_lung
chr1	87791938	87792437	down	0.000112274	0.000127653	liver_lung
chr1	87793338	87793637	down	3.13e-08	4.26e-08	liver_lung
chr1	87935050	87935549	up	2.1e-08	2.88e-08	liver_lung
chr1	87943411	87944110	up	1.3e-35	7.81e-35	liver_lung
chr1	87949529	87950228	up	1.62e-32	7.57e-32	liver_lung
chr1	87952607	87953306	up	7.7e-52	5.96e-50	liver_lung
chr1	87955407	87955906	up	3.77e-12	6.16e-12	liver_lung
chr1	88072568	88073067	up	3.84e-34	2.04e-33	liver_lung
chr1	88199670	88199969	down	6.45e-05	7.43e-05	liver_lung
chr1	88294919	88295218	down	3.98e-10	5.91e-10	liver_lung
chr1	88303458	88303957	up	2.6e-12	4.28e-12	liver_lung
chr1	88330569	88331668	down	5.86e-22	1.52e-21	liver_lung
chr1	88331969	88332468	down	2.07e-08	2.84e-08	liver_lung
chr1	88337169	88337468	down	2.25e-05	2.65e-05	liver_lung
chr1	88337769	88339468	down	1.99e-18	4.34e-18	liver_lung
chr1	88344271	88345170	down	5.13e-12	8.31e-12	liver_lung
chr1	88368640	88369739	down	1.9e-28	6.9e-28	liver_lung
chr1	88384152	88384451	down	0.00181157	0.001911856	liver_lung
chr1	88387352	88387851	up	9.77e-06	1.18e-05	liver_lung
chr1	88388152	88389651	down	6.48e-18	1.38e-17	liver_lung
chr1	88393896	88394995	up	7.76e-26	2.46e-25	liver_lung
chr1	88399896	88400395	down	2.19e-06	2.72e-06	liver_lung
chr1	88400896	88401395	down	6.52e-13	1.1e-12	liver_lung
chr1	88421521	88421820	down	0.002339566	0.002451326	liver_lung
chr1	88422721	88423420	down	4.17e-09	5.9e-09	liver_lung
chr1	88491970	88492469	up	1.27e-15	2.44e-15	liver_lung
chr1	88514988	88515487	up	5.21e-18	1.12e-17	liver_lung
chr1	88608672	88608971	up	3.3e-28	1.18e-27	liver_lung
chr1	88609672	88610171	up	9.52e-36	5.77e-35	liver_lung
chr1	88755291	88755990	down	7.84e-20	1.84e-19	liver_lung
chr1	88776115	88776614	up	3.26e-42	4.1e-41	liver_lung
chr1	88848408	88848900	up	6.62e-37	4.46e-36	liver_lung
chr1	88919959	88920458	up	0.00054316	0.000592907	liver_lung
chr1	88928826	88929525	up	5.64e-43	7.8e-42	liver_lung
chr1	89070613	89070912	up	0.001049004	0.0011245	liver_lung
chr1	89114358	89115057	up	6.12e-12	9.89e-12	liver_lung
chr1	89155064	89155561	up	1.14e-12	1.91e-12	liver_lung
chr1	89189268	89189767	up	2.3e-10	3.46e-10	liver_lung
chr1	89190468	89191567	up	1.22e-35	7.3e-35	liver_lung
chr1	89213348	89213647	up	0.009557978	0.009572995	liver_lung
chr1	89223412	89223711	down	4.37e-09	6.18e-09	liver_lung
chr1	89368769	89369668	up	3.77e-28	1.35e-27	liver_lung
chr1	89469627	89471526	up	8.38e-12	1.35e-11	liver_lung
chr1	89471827	89472126	up	4.69e-05	5.45e-05	liver_lung
chr1	89497088	89497587	up	1.33e-18	2.94e-18	liver_lung
chr1	89516499	89517398	down	1.04e-20	2.54e-20	liver_lung
chr1	89517899	89518398	down	3.77e-05	4.4e-05	liver_lung
chr1	89522923	89523422	down	2.05e-29	7.91e-29	liver_lung
chr1	89534038	89534537	down	4.66e-13	7.97e-13	liver_lung
chr1	89536298	89537597	down	1.01e-27	3.55e-27	liver_lung
chr1	89542358	89542657	down	8.33e-09	1.16e-08	liver_lung
chr1	89547167	89547866	down	1.9e-43	2.82e-42	liver_lung
chr1	89554536	89554835	down	0.006819768	0.006912106	liver_lung
chr1	89557336	89557835	down	1.2e-15	2.31e-15	liver_lung
chr1	89660357	89660856	up	1.65e-38	1.31e-37	liver_lung
chr1	89668320	89668619	up	7.37e-37	4.95e-36	liver_lung
chr1	89675710	89676409	up	3.5e-43	4.99e-42	liver_lung
chr1	89694725	89695224	up	2.2e-47	6.37e-46	liver_lung
chr1	89724809	89725308	down	1.75e-12	2.91e-12	liver_lung
chr1	89743724	89744223	down	1.97e-05	2.33e-05	liver_lung
chr1	89749499	89749998	down	1.1e-05	1.32e-05	liver_lung
chr1	89776843	89777942	down	9.01e-07	1.14e-06	liver_lung
chr1	89788918	89789617	up	2.93e-28	1.06e-27	liver_lung
chr1	89793364	89793863	up	5.43e-26	1.74e-25	liver_lung
chr1	89802985	89803284	up	9.64e-12	1.54e-11	liver_lung
chr1	89805185	89805884	up	3.34e-17	6.9e-17	liver_lung
chr1	89821494	89821793	up	9.74e-37	6.45e-36	liver_lung
chr1	89904298	89904597	up	1.36e-06	1.71e-06	liver_lung
chr1	89910242	89911741	up	2.73e-42	3.46e-41	liver_lung
chr1	89912042	89912341	up	1.58e-37	1.13e-36	liver_lung
chr1	89920689	89920988	up	2.58e-37	1.81e-36	liver_lung
chr1	89921489	89921988	up	6.18e-37	4.18e-36	liver_lung
chr1	89941363	89941859	up	5.55e-44	8.93e-43	liver_lung
chr1	89945580	89946079	up	1.23e-48	4.59e-47	liver_lung
chr1	89951820	89952119	up	1.33e-07	1.75e-07	liver_lung
chr1	89967160	89967459	up	6.38e-40	5.9e-39	liver_lung
chr1	89970960	89971459	up	4.61e-38	3.48e-37	liver_lung
chr1	90002087	90002786	up	2.84e-28	1.02e-27	liver_lung
chr1	90005680	90006179	up	1.84e-34	1e-33	liver_lung
chr1	90033718	90034217	up	7.17e-16	1.39e-15	liver_lung
chr1	90037144	90037643	up	1.34e-15	2.56e-15	liver_lung
chr1	90062305	90062804	up	1.66e-44	2.9e-43	liver_lung
chr1	90068691	90069190	up	1.26e-43	1.92e-42	liver_lung
chr1	90076008	90076707	up	1.99e-48	7.09e-47	liver_lung
chr1	90088116	90088615	up	2.01e-14	3.65e-14	liver_lung
chr1	90092116	90092815	up	2.34e-28	8.49e-28	liver_lung
chr1	90096953	90097452	up	4.44e-11	6.9e-11	liver_lung
chr1	90102210	90102509	down	0.004899831	0.005017908	liver_lung
chr1	90103410	90103909	up	2.8e-37	1.96e-36	liver_lung
chr1	90108090	90111789	up	5.01e-62	6.81e-59	liver_lung
chr1	90112090	90112389	up	4.03e-05	4.69e-05	liver_lung
chr1	90113290	90114989	up	2.67e-09	3.81e-09	liver_lung
chr1	90115490	90117389	up	1.57e-07	2.07e-07	liver_lung
chr1	90120490	90121789	up	4.6e-44	7.5e-43	liver_lung
chr1	90122090	90122389	up	0.000106852	0.000121658	liver_lung
chr1	90142890	90143389	up	5.35e-05	6.2e-05	liver_lung
chr1	90149290	90150789	up	2.58e-39	2.23e-38	liver_lung
chr1	90153290	90153789	up	5.45e-12	8.83e-12	liver_lung
chr1	90155690	90157789	up	1.72e-41	1.96e-40	liver_lung
chr1	90163890	90165389	up	1.32e-53	1.53e-51	liver_lung
chr1	90165890	90166989	up	1.24e-49	5.68e-48	liver_lung
chr1	90172428	90172927	up	0.000580497	0.000632783	liver_lung
chr1	90174828	90176927	up	2.56e-51	1.77e-49	liver_lung
chr1	90180628	90185527	up	1.43e-77	5.84e-73	liver_lung
chr1	90186428	90186927	up	1.62e-07	2.13e-07	liver_lung
chr1	90197995	90198894	up	1.27e-11	2.03e-11	liver_lung
chr1	90302920	90304019	up	1.62e-44	2.84e-43	liver_lung
chr1	90304920	90305419	up	1.21e-16	2.44e-16	liver_lung
chr1	90315554	90316053	up	1.17e-44	2.09e-43	liver_lung
chr1	90318587	90319082	up	1.74e-22	4.64e-22	liver_lung
chr1	90319564	90319863	up	5.37e-33	2.6e-32	liver_lung
chr1	90325033	90325332	down	4.6e-08	6.2e-08	liver_lung
chr1	90333791	90334690	down	7.8e-26	2.47e-25	liver_lung
chr1	90359763	90360262	down	1.77e-13	3.08e-13	liver_lung
chr1	90371081	90371580	down	6.28e-07	8.01e-07	liver_lung
chr1	90372081	90372380	down	7.99e-08	1.07e-07	liver_lung
chr1	90379056	90379555	down	5.16e-20	1.22e-19	liver_lung
chr1	90483933	90484432	down	3.01e-06	3.71e-06	liver_lung
chr1	90502291	90502590	down	0.001123745	0.001202661	liver_lung
chr1	90521795	90522094	down	1.45e-10	2.2e-10	liver_lung
chr1	90536007	90536706	down	0.000234811	0.000261952	liver_lung
chr1	90551364	90552063	down	2.57e-14	4.64e-14	liver_lung
chr1	90595893	90596392	down	4.12e-10	6.11e-10	liver_lung
chr1	90598093	90599392	down	6.66e-28	2.35e-27	liver_lung
chr1	90601597	90602096	down	1.03e-05	1.23e-05	liver_lung
chr1	90654306	90654805	down	3.97e-11	6.18e-11	liver_lung
chr1	90851207	90851906	up	7.43e-47	1.96e-45	liver_lung
chr1	90912046	90912545	down	1.05e-11	1.68e-11	liver_lung
chr1	90922553	90923052	up	4.11e-45	7.95e-44	liver_lung
chr1	90937758	90938257	down	1.07e-11	1.71e-11	liver_lung
chr1	90959627	90959926	down	9.2e-18	1.95e-17	liver_lung
chr1	90966402	90966701	down	0.004960827	0.005078462	liver_lung
chr1	90967002	90967301	down	3.73e-07	4.82e-07	liver_lung
chr1	90989057	90989756	down	7.36e-23	2e-22	liver_lung
chr1	91004757	91005656	down	7.32e-08	9.78e-08	liver_lung
chr1	91020611	91021110	down	7.02e-21	1.73e-20	liver_lung
chr1	91028253	91028752	down	1.7e-23	4.78e-23	liver_lung
chr1	91032559	91033056	down	3.35e-11	5.23e-11	liver_lung
chr1	91079948	91080647	down	1.95e-27	6.71e-27	liver_lung
chr1	91087671	91088370	down	8.67e-10	1.27e-09	liver_lung
chr1	91131535	91132234	down	4.26e-08	5.76e-08	liver_lung
chr1	91142293	91142592	down	6.7e-07	8.53e-07	liver_lung
chr1	91177811	91178310	down	2.72e-16	5.37e-16	liver_lung
chr1	91183672	91184171	up	8.57e-11	1.31e-10	liver_lung
chr1	91205344	91205843	down	1.04e-09	1.51e-09	liver_lung
chr1	91219164	91219663	down	8.07e-26	2.55e-25	liver_lung
chr1	91309619	91310118	down	8.97e-14	1.58e-13	liver_lung
chr1	91325190	91325489	down	0.003940592	0.004063194	liver_lung
chr1	91352980	91353479	up	6.35e-10	9.34e-10	liver_lung
chr1	91359728	91360027	down	3.26e-11	5.09e-11	liver_lung
chr1	91364106	91364805	down	1.11e-47	3.4e-46	liver_lung
chr1	91370506	91371005	up	4.06e-06	4.98e-06	liver_lung
chr1	91377506	91378405	down	1.22e-41	1.42e-40	liver_lung
chr1	91392657	91393356	up	4.03e-55	7.06e-53	liver_lung
chr1	91425524	91425823	down	4.5e-05	5.23e-05	liver_lung
chr1	91453719	91454418	up	5.48e-36	3.38e-35	liver_lung
chr1	91473613	91474112	down	1.06e-05	1.27e-05	liver_lung
chr1	91476525	91477024	down	1.01e-06	1.27e-06	liver_lung
chr1	91492760	91493259	down	1.36e-12	2.27e-12	liver_lung
chr1	91514151	91514450	up	5.69e-08	7.65e-08	liver_lung
chr1	91540568	91541067	down	1.35e-18	2.97e-18	liver_lung
chr1	91542768	91543467	up	4e-28	1.43e-27	liver_lung
chr1	91553338	91553837	down	2.34e-12	3.86e-12	liver_lung
chr1	91566392	91567291	up	1.61e-46	4.04e-45	liver_lung
chr1	91606388	91606887	up	1.15e-27	4e-27	liver_lung
chr1	91607188	91607487	down	3.35e-06	4.13e-06	liver_lung
chr1	91610573	91611872	up	8.68e-34	4.48e-33	liver_lung
chr1	91615373	91615872	down	1.54e-15	2.94e-15	liver_lung
chr1	91627317	91627616	down	4.46e-05	5.19e-05	liver_lung
chr1	91718814	91719913	up	8.12e-33	3.87e-32	liver_lung
chr1	91773131	91773630	down	3.02e-31	1.3e-30	liver_lung
chr1	91792326	91792825	up	7.85e-29	2.92e-28	liver_lung
chr1	91806294	91806793	up	8.77e-43	1.19e-41	liver_lung
chr1	91815643	91816342	up	9.34e-29	3.46e-28	liver_lung
chr1	92000433	92001132	down	7.31e-34	3.8e-33	liver_lung
chr1	92049947	92050246	down	0.000277743	0.000308556	liver_lung
chr1	92100271	92101170	down	1.32e-11	2.1e-11	liver_lung
chr1	92101871	92102170	down	0.000274662	0.000305232	liver_lung
chr1	92103271	92103770	down	5.16e-10	7.63e-10	liver_lung
chr1	92122143	92122641	down	5.73e-12	9.26e-12	liver_lung
chr1	92130923	92131622	up	2.54e-23	7.06e-23	liver_lung
chr1	92134723	92135222	up	9.37e-26	2.95e-25	liver_lung
chr1	92136723	92137222	up	5.46e-36	3.37e-35	liver_lung
chr1	92174156	92174455	down	1.98e-08	2.71e-08	liver_lung
chr1	92178956	92179455	down	1.35e-27	4.71e-27	liver_lung
chr1	92194357	92194656	down	1.14e-10	1.74e-10	liver_lung
chr1	92231663	92231962	down	0.001198394	0.001280301	liver_lung
chr1	92234471	92234770	down	9.22e-11	1.41e-10	liver_lung
chr1	92301363	92301862	up	1.92e-10	2.9e-10	liver_lung
chr1	92304963	92306262	down	1.2e-33	6.09e-33	liver_lung
chr1	92308872	92309771	down	5.13e-36	3.17e-35	liver_lung
chr1	92386839	92387338	down	1.26e-23	3.55e-23	liver_lung
chr1	92394147	92394646	down	4.8e-23	1.32e-22	liver_lung
chr1	92399416	92399715	down	3.75e-10	5.57e-10	liver_lung
chr1	92495628	92496327	down	1.64e-30	6.75e-30	liver_lung
chr1	92530076	92530375	down	6.76e-05	7.78e-05	liver_lung
chr1	92534974	92535273	down	9.91e-10	1.44e-09	liver_lung
chr1	92612771	92613268	down	3.68e-15	6.92e-15	liver_lung
chr1	92629427	92629726	down	8.94e-10	1.31e-09	liver_lung
chr1	92630627	92631126	down	3.58e-12	5.85e-12	liver_lung
chr1	92640623	92640922	down	1.58e-06	1.98e-06	liver_lung
chr1	92654776	92655275	down	2.02e-07	2.64e-07	liver_lung
chr1	92773321	92773820	down	2.83e-21	7.1e-21	liver_lung
chr1	92793178	92793877	down	5.94e-13	1.01e-12	liver_lung
chr1	92811415	92811714	down	4.4e-05	5.12e-05	liver_lung
chr1	92823801	92824300	down	1.49e-10	2.26e-10	liver_lung
chr1	92865681	92866180	up	8.83e-13	1.49e-12	liver_lung
chr1	92877085	92877584	down	4.69e-14	8.4e-14	liver_lung
chr1	92894849	92895748	down	8.6e-23	2.33e-22	liver_lung
chr1	92897763	92898062	down	1.51e-09	2.18e-09	liver_lung
chr1	92910231	92910730	down	9.85e-07	1.25e-06	liver_lung
chr1	92913834	92914133	down	0.000241386	0.000269118	liver_lung
chr1	92920432	92920931	down	3.41e-12	5.58e-12	liver_lung
chr1	92938061	92938560	down	1.13e-23	3.21e-23	liver_lung
chr1	92940861	92941560	down	5.95e-21	1.47e-20	liver_lung
chr1	92945910	92946209	down	4.91e-17	1.01e-16	liver_lung
chr1	92949377	92949676	down	3.47e-11	5.41e-11	liver_lung
chr1	92950577	92950876	down	0.003357289	0.003479419	liver_lung
chr1	92951377	92951876	down	5.11e-16	9.98e-16	liver_lung
chr1	92952177	92952676	down	9.35e-10	1.36e-09	liver_lung
chr1	92953777	92954276	up	6.17e-21	1.52e-20	liver_lung
chr1	92958777	92959476	down	7.01e-28	2.47e-27	liver_lung
chr1	92961177	92961676	up	3.83e-19	8.67e-19	liver_lung
chr1	92976845	92977344	down	5.31e-08	7.15e-08	liver_lung
chr1	92991757	92992056	down	0.00114562	0.001225268	liver_lung
chr1	92992157	92992656	up	1.73e-20	4.18e-20	liver_lung
chr1	92998138	92999037	up	1.49e-45	3.11e-44	liver_lung
chr1	93076369	93076668	down	0.002884539	0.003002041	liver_lung
chr1	93077769	93078268	down	8.02e-11	1.23e-10	liver_lung
chr1	93113030	93113329	down	6.55e-05	7.55e-05	liver_lung
chr1	93144798	93145097	down	0.006958012	0.007046269	liver_lung
chr1	93197655	93198354	up	1.69e-34	9.2e-34	liver_lung
chr1	93208805	93209304	up	2.97e-17	6.15e-17	liver_lung
chr1	93214108	93214807	up	9.58e-43	1.29e-41	liver_lung
chr1	93277601	93278100	up	7.02e-06	8.51e-06	liver_lung
chr1	93308750	93309049	up	4.82e-07	6.19e-07	liver_lung
chr1	93316981	93317680	up	1.42e-31	6.25e-31	liver_lung
chr1	93336281	93337180	up	2.59e-51	1.79e-49	liver_lung
chr1	93338481	93339180	up	6.53e-13	1.11e-12	liver_lung
chr1	93339481	93339980	up	9.89e-14	1.74e-13	liver_lung
chr1	93342481	93342980	up	7.82e-11	1.2e-10	liver_lung
chr1	93345081	93345580	down	1.86e-14	3.39e-14	liver_lung
chr1	93352109	93352408	up	0.000408911	0.000449983	liver_lung
chr1	93354709	93355408	down	5.34e-18	1.15e-17	liver_lung
chr1	93359815	93360514	up	4.19e-39	3.54e-38	liver_lung
chr1	93361015	93361314	up	6.66e-07	8.48e-07	liver_lung
chr1	93426668	93427367	up	1.48e-32	6.95e-32	liver_lung
chr1	93718975	93719274	up	1.73e-28	6.31e-28	liver_lung
chr1	93719975	93720674	up	5e-22	1.31e-21	liver_lung
chr1	93779628	93780127	up	3.72e-43	5.29e-42	liver_lung
chr1	93790876	93791375	up	2.24e-40	2.2e-39	liver_lung
chr1	93799860	93800759	up	1.08e-47	3.32e-46	liver_lung
chr1	93825612	93826111	down	1.1e-22	2.96e-22	liver_lung
chr1	93857803	93858302	up	7.73e-18	1.64e-17	liver_lung
chr1	93884967	93885866	up	3.65e-56	8.21e-54	liver_lung
chr1	93924771	93925070	up	4.51e-33	2.2e-32	liver_lung
chr1	93948162	93949261	down	1.04e-19	2.42e-19	liver_lung
chr1	93976608	93977105	down	1.03e-10	1.57e-10	liver_lung
chr1	93984415	93984714	up	1.1e-29	4.29e-29	liver_lung
chr1	93996945	93997644	up	1.2e-26	3.97e-26	liver_lung
chr1	94033751	94034050	down	1.25e-09	1.82e-09	liver_lung
chr1	94077313	94077812	down	1.33e-08	1.84e-08	liver_lung
chr1	94275656	94276155	down	2.35e-21	5.92e-21	liver_lung
chr1	94334106	94335005	down	2.19e-29	8.41e-29	liver_lung
chr1	94605855	94607354	up	2.97e-41	3.27e-40	liver_lung
chr1	94620654	94621153	up	1.13e-54	1.72e-52	liver_lung
chr1	94833001	94833500	up	5.77e-25	1.74e-24	liver_lung
chr1	94853483	94853982	down	0.001371346	0.001459228	liver_lung
chr1	94925903	94926602	up	1.12e-53	1.31e-51	liver_lung
chr1	94967986	94968285	down	0.006422733	0.00652112	liver_lung
chr1	95019802	95020101	up	2.09e-44	3.6e-43	liver_lung
chr1	95020402	95020901	up	6.15e-41	6.49e-40	liver_lung
chr1	95024706	95025605	up	6.62e-55	1.11e-52	liver_lung
chr1	95026813	95027112	down	7.77e-06	9.4e-06	liver_lung
chr1	95029213	95029712	up	9.23e-37	6.12e-36	liver_lung
chr1	95031491	95032190	up	1.19e-49	5.49e-48	liver_lung
chr1	95035091	95035590	up	1.58e-34	8.62e-34	liver_lung
chr1	95039470	95039769	up	2.48e-34	1.34e-33	liver_lung
chr1	95054303	95054602	down	0.000184082	0.000206807	liver_lung
chr1	95056503	95057202	down	9.66e-27	3.2e-26	liver_lung
chr1	95057903	95059002	down	1.28e-10	1.95e-10	liver_lung
chr1	95106593	95107292	down	4.99e-13	8.5e-13	liver_lung
chr1	95122670	95122969	up	1.69e-09	2.44e-09	liver_lung
chr1	95142505	95143004	down	2.26e-13	3.91e-13	liver_lung
chr1	95328638	95329137	up	3.76e-45	7.32e-44	liver_lung
chr1	95350350	95350649	up	9.32e-11	1.43e-10	liver_lung
chr1	95374809	95375708	down	8.7e-10	1.27e-09	liver_lung
chr1	95530924	95531423	down	3.65e-14	6.55e-14	liver_lung
chr1	95538553	95538852	up	1.63e-34	8.9e-34	liver_lung
chr1	95575092	95575391	up	5.48e-15	1.02e-14	liver_lung
chr1	95583223	95583922	up	1.19e-24	3.53e-24	liver_lung
chr1	95584423	95585322	up	1.15e-21	2.94e-21	liver_lung
chr1	95590010	95591109	up	4.14e-37	2.85e-36	liver_lung
chr1	95666501	95666992	down	1.12e-24	3.34e-24	liver_lung
chr1	95931360	95932259	down	1.27e-14	2.33e-14	liver_lung
chr1	97347546	97347845	down	3.81e-10	5.66e-10	liver_lung
chr1	97478882	97479181	down	3.55e-25	1.09e-24	liver_lung
chr1	97561006	97561305	down	2.26e-10	3.4e-10	liver_lung
chr1	97561606	97561905	down	2.92e-12	4.79e-12	liver_lung
chr1	97562606	97563105	down	1.36e-16	2.72e-16	liver_lung
chr1	97563806	97564705	down	8.26e-37	5.52e-36	liver_lung
chr1	98701899	98702379	down	2.63e-25	8.08e-25	liver_lung
chr1	99495653	99495952	up	1.72e-33	8.63e-33	liver_lung
chr1	99499952	99500251	up	1.35e-11	2.15e-11	liver_lung
chr1	99511041	99511540	up	1.96e-13	3.41e-13	liver_lung
chr1	99551158	99551457	up	0.000698423	0.000757787	liver_lung
chr1	99553758	99554257	up	3.53e-05	4.13e-05	liver_lung
chr1	99555851	99556350	down	8e-06	9.67e-06	liver_lung
chr1	99665667	99666166	up	2.07e-14	3.76e-14	liver_lung
chr1	99667667	99667966	up	4.67e-06	5.7e-06	liver_lung
chr1	99724133	99724432	down	1.24e-28	4.56e-28	liver_lung
chr1	99814996	99815495	down	1.13e-36	7.44e-36	liver_lung
chr1	99834605	99834904	down	5.43e-12	8.8e-12	liver_lung
chr1	99873281	99874180	down	1.09e-14	2.01e-14	liver_lung
chr1	99976183	99976682	down	2.2e-21	5.55e-21	liver_lung
chr1	99980496	99980795	down	1.18e-17	2.49e-17	liver_lung
chr1	100025285	100026184	up	0.000894373	0.00096378	liver_lung
chr1	102307285	102307584	up	6.65e-34	3.46e-33	liver_lung
chr1	102603477	102603976	up	4.29e-33	2.09e-32	liver_lung
chr1	105658672	105658971	up	1.07e-43	1.65e-42	liver_lung
chr1	106501765	106502264	up	9.38e-26	2.95e-25	liver_lung
chr1	106835676	106836175	up	1.75e-31	7.66e-31	liver_lung
chr1	106985590	106985889	up	2.37e-06	2.93e-06	liver_lung
chr1	107009271	107010170	up	3.26e-46	7.72e-45	liver_lung
chr1	107011271	107012370	up	2.33e-45	4.72e-44	liver_lung
chr1	107012871	107013170	up	5.07e-08	6.83e-08	liver_lung
chr1	107014489	107014988	up	0.00032894	0.000363798	liver_lung
chr1	107075185	107076284	up	3.11e-55	5.71e-53	liver_lung
chr1	107095767	107096466	down	2.29e-31	9.97e-31	liver_lung
chr1	107252975	107253874	up	4.5e-36	2.8e-35	liver_lung
chr1	107560396	107560695	down	1.83e-07	2.39e-07	liver_lung
chr1	107614946	107615245	up	2.44e-19	5.58e-19	liver_lung
chr1	107763485	107763784	down	1.48e-08	2.04e-08	liver_lung
chr1	107802703	107803402	up	8.18e-26	2.59e-25	liver_lung
chr1	107804814	107805713	up	3.25e-50	1.71e-48	liver_lung
chr1	107822078	107822777	up	4.9e-09	6.9e-09	liver_lung
chr1	107823478	107823977	up	6.29e-42	7.58e-41	liver_lung
chr1	107850636	107851135	up	2.57e-39	2.23e-38	liver_lung
chr1	107874005	107874704	up	2.75e-40	2.66e-39	liver_lung
chr1	107910404	107910703	up	2.22e-14	4.04e-14	liver_lung
chr1	107970694	107971193	down	8.39e-18	1.78e-17	liver_lung
chr1	107973624	107974323	down	1.79e-30	7.32e-30	liver_lung
chr1	107990393	107990692	down	4.56e-19	1.03e-18	liver_lung
chr1	107993883	107994182	down	1.86e-15	3.54e-15	liver_lung
chr1	107997061	107997560	down	5.69e-26	1.82e-25	liver_lung
chr1	108066295	108066794	up	1.47e-31	6.46e-31	liver_lung
chr1	108089462	108090161	up	5.22e-48	1.7e-46	liver_lung
chr1	108128298	108128797	down	2.98e-06	3.68e-06	liver_lung
chr1	108129098	108129397	up	9.99e-10	1.46e-09	liver_lung
chr1	108153801	108154300	up	4.81e-08	6.49e-08	liver_lung
chr1	108164689	108164988	up	0.004113592	0.004235368	liver_lung
chr1	108176876	108177175	up	1.04e-06	1.31e-06	liver_lung
chr1	108213150	108214049	down	5.28e-21	1.31e-20	liver_lung
chr1	108304479	108304978	down	7.21e-07	9.17e-07	liver_lung
chr1	108523775	108524274	down	7.09e-08	9.48e-08	liver_lung
chr1	108525975	108527074	down	4.77e-09	6.74e-09	liver_lung
chr1	108590825	108591324	down	5.22e-18	1.12e-17	liver_lung
chr1	108610304	108611203	down	9.94e-20	2.32e-19	liver_lung
chr1	108671497	108671796	up	3.28e-37	2.28e-36	liver_lung
chr1	109510689	109510988	up	4.13e-48	1.39e-46	liver_lung
chr1	109534624	109535123	up	7.07e-11	1.09e-10	liver_lung
chr1	109541677	109541976	up	5.6e-07	7.16e-07	liver_lung
chr1	109813571	109813870	up	4.23e-17	8.7e-17	liver_lung
chr1	109834117	109834416	up	5.03e-32	2.28e-31	liver_lung
chr1	111265869	111266368	up	9.07e-41	9.35e-40	liver_lung
chr1	112695734	112696229	up	2.3e-07	3e-07	liver_lung
chr1	114844167	114844866	up	4.97e-12	8.06e-12	liver_lung
chr1	117886775	117887274	up	5.97e-13	1.01e-12	liver_lung
chr1	120193324	120193623	down	6.82e-16	1.32e-15	liver_lung
chr1	120231585	120232284	up	8.13e-46	1.79e-44	liver_lung
chr1	120294988	120295487	down	5.29e-20	1.25e-19	liver_lung
chr1	120350312	120350611	down	0.004824227	0.004943088	liver_lung
chr1	120377893	120378192	up	3.02e-07	3.92e-07	liver_lung
chr1	120491716	120492415	up	2.83e-32	1.31e-31	liver_lung
chr1	120510064	120510763	up	1.92e-45	3.94e-44	liver_lung
chr1	120540108	120540607	down	1.77e-13	3.08e-13	liver_lung
chr1	120544508	120545007	down	3.57e-10	5.31e-10	liver_lung
chr1	120546508	120547207	down	1.67e-11	2.65e-11	liver_lung
chr1	120578472	120579171	up	1.07e-12	1.8e-12	liver_lung
chr1	120586325	120586824	down	2.74e-13	4.72e-13	liver_lung
chr1	120637768	120638267	up	7.73e-27	2.58e-26	liver_lung
chr1	120774812	120775111	up	7.09e-11	1.09e-10	liver_lung
chr1	120810196	120810895	down	5.78e-24	1.66e-23	liver_lung
chr1	120864566	120865065	up	1.19e-13	2.09e-13	liver_lung
chr1	120873156	120873649	down	6.78e-18	1.45e-17	liver_lung
chr1	120880014	120880313	up	2.86e-15	5.41e-15	liver_lung
chr1	120918706	120919405	up	2.11e-31	9.22e-31	liver_lung
chr1	120922052	120922751	down	9.91e-05	0.000113097	liver_lung
chr1	120927787	120928086	up	1.47e-13	2.57e-13	liver_lung
chr1	120928787	120929086	up	2.23e-05	2.64e-05	liver_lung
chr1	120930387	120930886	down	2.43e-07	3.17e-07	liver_lung
chr1	121043347	121043646	up	8.57e-40	7.81e-39	liver_lung
chr1	121060418	121060717	up	3.05e-18	6.62e-18	liver_lung
chr1	121087714	121088213	up	6.43e-39	5.32e-38	liver_lung
chr1	121106170	121106469	down	0.003361537	0.003483733	liver_lung
chr1	121117588	121118087	up	2.09e-25	6.47e-25	liver_lung
chr1	121145388	121145887	up	2.75e-31	1.19e-30	liver_lung
chr1	121149865	121150364	up	2.6e-14	4.69e-14	liver_lung
chr1	121190318	121190817	up	2.78e-19	6.35e-19	liver_lung
chr1	121191918	121192217	up	3.18e-06	3.92e-06	liver_lung
chr1	121218491	121218790	down	2.25e-14	4.09e-14	liver_lung
chr1	121343560	121343859	down	3.01e-12	4.93e-12	liver_lung
chr1	121395960	121396459	up	7.67e-36	4.69e-35	liver_lung
chr1	121405051	121405550	down	3.12e-07	4.04e-07	liver_lung
chr1	121415394	121415693	up	5.3e-30	2.11e-29	liver_lung
chr1	121417688	121417987	down	1.13e-05	1.36e-05	liver_lung
chr1	121419288	121419787	up	1.29e-07	1.7e-07	liver_lung
chr1	121437516	121438015	up	8.49e-10	1.24e-09	liver_lung
chr1	121443139	121443438	down	2.18e-08	2.99e-08	liver_lung
chr1	121448286	121448585	up	6.28e-16	1.22e-15	liver_lung
chr1	121454539	121454838	up	1.68e-06	2.1e-06	liver_lung
chr1	121462060	121462559	up	8.45e-43	1.15e-41	liver_lung
chr1	121486577	121487069	up	6.02e-07	7.69e-07	liver_lung
chr1	121499000	121499299	up	0.000420244	0.000462121	liver_lung
chr1	121533807	121534306	up	4.45e-30	1.78e-29	liver_lung
chr1	121563440	121563922	up	1.73e-28	6.32e-28	liver_lung
chr1	121733747	121734246	down	1.75e-11	2.77e-11	liver_lung
chr1	121933658	121934333	up	1.17e-27	4.07e-27	liver_lung
chr1	121952170	121952469	down	1.34e-06	1.68e-06	liver_lung
chr1	121960655	121961354	up	1.43e-30	5.89e-30	liver_lung
chr1	121962606	121963105	up	3.05e-33	1.5e-32	liver_lung
chr1	121969350	121969649	up	2.87e-06	3.55e-06	liver_lung
chr1	121979528	121980227	down	3.21e-11	5.02e-11	liver_lung
chr1	121996976	121997475	up	2.21e-37	1.56e-36	liver_lung
chr1	122012232	122013331	up	1.45e-47	4.36e-46	liver_lung
chr1	122016632	122017131	up	5.71e-11	8.83e-11	liver_lung
chr1	122021516	122021815	up	6.32e-24	1.81e-23	liver_lung
chr1	122072689	122073186	down	3.1e-08	4.21e-08	liver_lung
chr1	122155295	122155594	down	1.14e-06	1.44e-06	liver_lung
chr1	122166679	122167178	up	1.96e-26	6.38e-26	liver_lung
chr1	122253783	122254282	down	7.67e-13	1.3e-12	liver_lung
chr1	122551385	122552084	up	9.91e-52	7.48e-50	liver_lung
chr1	123140438	123140928	up	7.76e-37	5.19e-36	liver_lung
chr1	123225777	123226476	up	4.48e-22	1.17e-21	liver_lung
chr1	123229177	123229476	up	3.79e-37	2.62e-36	liver_lung
chr1	123232446	123232945	up	2.23e-46	5.45e-45	liver_lung
chr1	123245411	123246110	up	1.72e-45	3.55e-44	liver_lung
chr1	124105239	124105538	up	3.67e-46	8.62e-45	liver_lung
chr1	127331130	127331429	down	0.001697008	0.001794341	liver_lung
chr1	127337938	127338637	down	5.13e-21	1.27e-20	liver_lung
chr1	127363336	127363635	down	1.68e-09	2.42e-09	liver_lung
chr1	127385996	127386295	up	5.23e-06	6.38e-06	liver_lung
chr1	127422607	127422906	down	5.37e-26	1.72e-25	liver_lung
chr1	127456769	127457068	down	0.00643101	0.006528952	liver_lung
chr1	127457769	127458268	down	1.7e-12	2.83e-12	liver_lung
chr1	127464936	127465235	down	9.01e-23	2.44e-22	liver_lung
chr1	127474685	127474984	down	3.24e-23	8.97e-23	liver_lung
chr1	127559536	127560235	down	7.43e-15	1.38e-14	liver_lung
chr1	127571890	127572189	down	1.66e-11	2.62e-11	liver_lung
chr1	127584473	127584972	down	0.000925758	0.000996468	liver_lung
chr1	127590915	127591414	up	3.47e-44	5.78e-43	liver_lung
chr1	127614447	127614946	up	5.23e-23	1.43e-22	liver_lung
chr1	127808608	127809107	down	7.28e-08	9.73e-08	liver_lung
chr1	128263358	128263657	up	6.61e-35	3.73e-34	liver_lung
chr1	128358141	128358840	down	1.57e-30	6.46e-30	liver_lung
chr1	128381101	128381800	down	3.43e-17	7.09e-17	liver_lung
chr1	128386398	128386897	down	2.19e-15	4.16e-15	liver_lung
chr1	128389198	128389697	down	2.11e-17	4.4e-17	liver_lung
chr1	128465291	128465790	down	6.91e-19	1.55e-18	liver_lung
chr1	128489608	128490307	down	3.4e-20	8.11e-20	liver_lung
chr1	128491408	128491707	down	4.19e-05	4.88e-05	liver_lung
chr1	128513906	128514605	down	4.9e-35	2.79e-34	liver_lung
chr1	128713945	128714644	down	7.92e-16	1.53e-15	liver_lung
chr1	128821931	128822430	down	7.12e-23	1.94e-22	liver_lung
chr1	128824767	128825066	down	2.05e-07	2.68e-07	liver_lung
chr1	128942304	128942803	up	2.93e-46	6.98e-45	liver_lung
chr1	129118597	129118896	down	0.000195544	0.000219256	liver_lung
chr1	129157563	129158062	down	1.14e-07	1.51e-07	liver_lung
chr1	129166947	129167246	down	0.000231698	0.000258607	liver_lung
chr1	129174621	129175098	up	1.01e-29	3.97e-29	liver_lung
chr1	129251719	129252218	up	6.7e-50	3.3e-48	liver_lung
chr1	129294059	129294558	up	1.58e-09	2.29e-09	liver_lung
chr1	129294859	129295158	up	0.005906101	0.006012807	liver_lung
chr1	129315799	129316098	up	1.2e-12	2e-12	liver_lung
chr1	129321651	129321950	down	4.23e-12	6.89e-12	liver_lung
chr1	129523792	129524091	down	1.11e-17	2.34e-17	liver_lung
chr1	129620186	129620685	up	4.46e-07	5.73e-07	liver_lung
chr1	129625491	129626190	up	4.29e-32	1.95e-31	liver_lung
chr1	129627691	129627990	up	1.04e-16	2.09e-16	liver_lung
chr1	129628891	129629790	up	8.6e-45	1.57e-43	liver_lung
chr1	129631854	129632353	up	3.44e-30	1.39e-29	liver_lung
chr1	129647150	129647649	up	3.11e-47	8.75e-46	liver_lung
chr1	129670472	129670971	down	2.16e-05	2.55e-05	liver_lung
chr1	129672854	129673153	up	0.002836026	0.00295277	liver_lung
chr1	129801547	129802046	up	0.000129655	0.000146907	liver_lung
chr1	129886387	129886686	up	0.001028032	0.001102859	liver_lung
chr1	129970609	129970908	up	2.79e-33	1.38e-32	liver_lung
chr1	129977995	129978294	up	1.46e-35	8.71e-35	liver_lung
chr1	129979386	129979685	up	2.96e-20	7.08e-20	liver_lung
chr1	130131654	130132153	up	1.78e-38	1.4e-37	liver_lung
chr1	130313014	130313313	up	0.001267529	0.001352214	liver_lung
chr1	130353488	130354187	down	6.52e-28	2.3e-27	liver_lung
chr1	130369006	130369502	down	3.42e-09	4.87e-09	liver_lung
chr1	130487308	130488207	down	2.38e-20	5.73e-20	liver_lung
chr1	130488508	130490207	down	5.73e-20	1.35e-19	liver_lung
chr1	130504677	130504976	down	1.45e-18	3.19e-18	liver_lung
chr1	130511129	130512028	down	4.17e-25	1.27e-24	liver_lung
chr1	130601446	130602145	down	4.97e-14	8.87e-14	liver_lung
chr1	130609191	130609890	down	2.03e-15	3.86e-15	liver_lung
chr1	130722889	130723388	up	7.58e-47	1.99e-45	liver_lung
chr1	132206382	132206681	up	5.39e-40	5.04e-39	liver_lung
chr1	132358919	132359618	down	7.43e-12	1.2e-11	liver_lung
chr1	132447478	132447777	down	0.00043396	0.000476805	liver_lung
chr1	132558016	132558515	up	2.77e-40	2.68e-39	liver_lung
chr1	132575050	132575549	up	1.22e-54	1.84e-52	liver_lung
chr1	132578250	132578549	up	5.19e-32	2.35e-31	liver_lung
chr1	132596747	132597046	down	0.000143042	0.000161743	liver_lung
chr1	132628336	132628635	down	0.000182634	0.000205214	liver_lung
chr1	132630336	132631035	up	1.25e-07	1.65e-07	liver_lung
chr1	132637381	132637880	down	2.14e-15	4.07e-15	liver_lung
chr1	132658005	132658504	up	3.82e-14	6.86e-14	liver_lung
chr1	132666866	132667565	down	1.51e-22	4.06e-22	liver_lung
chr1	132694609	132695508	up	5.88e-37	3.98e-36	liver_lung
chr1	132717001	132717300	down	7.03e-05	8.08e-05	liver_lung
chr1	132718401	132719300	up	6.97e-50	3.41e-48	liver_lung
chr1	132723134	132723633	up	1.01e-23	2.87e-23	liver_lung
chr1	132725134	132725633	up	1.28e-34	7.02e-34	liver_lung
chr1	132728734	132729233	up	8.5e-18	1.8e-17	liver_lung
chr1	132731781	132732480	up	2.01e-39	1.76e-38	liver_lung
chr1	132737538	132738037	up	1.22e-40	1.24e-39	liver_lung
chr1	132944715	132945014	up	1.43e-07	1.89e-07	liver_lung
chr1	132968840	132969339	up	1.19e-13	2.09e-13	liver_lung
chr1	132980240	132980539	up	4.79e-08	6.46e-08	liver_lung
chr1	132986640	132987339	up	3.55e-37	2.46e-36	liver_lung
chr1	132987840	132988539	up	1.05e-24	3.13e-24	liver_lung
chr1	132989440	132989939	up	1.82e-09	2.63e-09	liver_lung
chr1	132990440	132990939	up	1.92e-33	9.63e-33	liver_lung
chr1	132993440	132993739	down	1.72e-10	2.59e-10	liver_lung
chr1	133004408	133004907	down	4.31e-19	9.72e-19	liver_lung
chr1	133009014	133009513	down	4.86e-09	6.86e-09	liver_lung
chr1	133015234	133015533	down	1.93e-07	2.52e-07	liver_lung
chr1	133022572	133023471	up	4.85e-52	3.89e-50	liver_lung
chr1	133057716	133058015	down	4.29e-17	8.82e-17	liver_lung
chr1	133069560	133070059	down	1.54e-10	2.33e-10	liver_lung
chr1	133070360	133070859	down	0.001151195	0.001231102	liver_lung
chr1	133081150	133082249	up	4.13e-46	9.62e-45	liver_lung
chr1	133085150	133085649	down	2.4e-08	3.29e-08	liver_lung
chr1	133095628	133095927	up	0.001149537	0.001229361	liver_lung
chr1	133096428	133097127	down	3.36e-23	9.29e-23	liver_lung
chr1	133104557	133105056	up	2.04e-35	1.2e-34	liver_lung
chr1	133111059	133111358	up	2.64e-31	1.14e-30	liver_lung
chr1	133134753	133135052	up	1.11e-15	2.14e-15	liver_lung
chr1	133135553	133135852	down	0.000189998	0.000213201	liver_lung
chr1	133139276	133139775	up	2.65e-21	6.67e-21	liver_lung
chr1	133171286	133172185	up	9.56e-44	1.48e-42	liver_lung
chr1	133173286	133173785	up	7.37e-05	8.46e-05	liver_lung
chr1	133178286	133178785	up	1.15e-32	5.43e-32	liver_lung
chr1	133241907	133243006	down	1.34e-09	1.94e-09	liver_lung
chr1	133323952	133324451	down	2.15e-05	2.54e-05	liver_lung
chr1	133362425	133362924	up	7.47e-21	1.84e-20	liver_lung
chr1	133382552	133383051	up	6.2e-30	2.46e-29	liver_lung
chr1	133385898	133386390	up	1.27e-38	1.02e-37	liver_lung
chr1	133408708	133409007	up	3.83e-12	6.26e-12	liver_lung
chr1	133422574	133422873	down	0.002139904	0.002248015	liver_lung
chr1	133423574	133423873	down	0.009998802	0.009998802	liver_lung
chr1	133443398	133444097	up	6.14e-38	4.57e-37	liver_lung
chr1	133466945	133467444	up	2.89e-37	2.02e-36	liver_lung
chr1	133509245	133509544	up	3.39e-22	8.93e-22	liver_lung
chr1	133511245	133511544	up	3.19e-38	2.45e-37	liver_lung
chr1	133535307	133535606	up	8.31e-08	1.11e-07	liver_lung
chr1	133587018	133587517	down	3.85e-21	9.61e-21	liver_lung
chr1	133657785	133658484	down	7.07e-25	2.12e-24	liver_lung
chr1	133661185	133661684	down	1.04e-27	3.62e-27	liver_lung
chr1	133691704	133692203	up	7.47e-25	2.24e-24	liver_lung
chr1	133693504	133694603	up	3.41e-32	1.56e-31	liver_lung
chr1	133709273	133709572	up	4.72e-39	3.96e-38	liver_lung
chr1	133724416	133725115	down	0.00142917	0.001518698	liver_lung
chr1	133741599	133741898	up	3.38e-35	1.95e-34	liver_lung
chr1	133814218	133814517	up	1.4e-38	1.12e-37	liver_lung
chr1	133815618	133816117	up	3.05e-27	1.04e-26	liver_lung
chr1	133835614	133835913	up	9.52e-12	1.53e-11	liver_lung
chr1	133860696	133861195	up	8.66e-05	9.91e-05	liver_lung
chr1	133865158	133866057	up	3.37e-52	2.81e-50	liver_lung
chr1	133866758	133867257	up	4.01e-34	2.13e-33	liver_lung
chr1	133868958	133870057	up	1.78e-23	5e-23	liver_lung
chr1	133870758	133871057	up	0.003449634	0.003571675	liver_lung
chr1	133877986	133878285	up	0.005950733	0.006056281	liver_lung
chr1	133886592	133887491	up	3.04e-44	5.11e-43	liver_lung
chr1	133888999	133890698	up	1.62e-52	1.45e-50	liver_lung
chr1	133904159	133904858	down	1.53e-08	2.12e-08	liver_lung
chr1	133936633	133937332	down	1.19e-22	3.2e-22	liver_lung
chr1	133972503	133972802	up	1.33e-06	1.66e-06	liver_lung
chr1	134022335	134023034	up	7.27e-39	5.97e-38	liver_lung
chr1	134024735	134025234	down	2.69e-16	5.33e-16	liver_lung
chr1	134034414	134034913	up	2.46e-08	3.36e-08	liver_lung
chr1	134035214	134035913	up	5.26e-08	7.07e-08	liver_lung
chr1	134038414	134038713	up	2.28e-15	4.33e-15	liver_lung
chr1	134047446	134047745	down	1.65e-07	2.16e-07	liver_lung
chr1	134054155	134054454	up	0.003854414	0.003977753	liver_lung
chr1	134066704	134067003	up	4.24e-39	3.58e-38	liver_lung
chr1	134143118	134143617	up	2.31e-14	4.19e-14	liver_lung
chr1	134163399	134163898	down	6.57e-22	1.71e-21	liver_lung
chr1	134188925	134189824	down	1.62e-08	2.23e-08	liver_lung
chr1	134219242	134219941	down	3.65e-25	1.11e-24	liver_lung
chr1	134223230	134223929	up	2.56e-21	6.45e-21	liver_lung
chr1	134224830	134225729	up	1.27e-44	2.25e-43	liver_lung
chr1	134234997	134235296	up	0.008569875	0.008615277	liver_lung
chr1	134238138	134239037	down	2.43e-24	7.11e-24	liver_lung
chr1	134264189	134265088	down	1e-30	4.18e-30	liver_lung
chr1	134267158	134267857	down	5.09e-23	1.39e-22	liver_lung
chr1	134268158	134268657	down	2.86e-05	3.36e-05	liver_lung
chr1	134270558	134271657	down	1.74e-31	7.62e-31	liver_lung
chr1	134273558	134274057	down	6.74e-22	1.75e-21	liver_lung
chr1	134280646	134281345	down	2.28e-20	5.48e-20	liver_lung
chr1	134284446	134284945	down	5.4e-18	1.16e-17	liver_lung
chr1	134285246	134286145	down	1.36e-19	3.15e-19	liver_lung
chr1	134286646	134287745	down	1.44e-17	3.03e-17	liver_lung
chr1	134288046	134288745	down	2.59e-25	7.96e-25	liver_lung
chr1	134333327	134333826	down	1.27e-07	1.67e-07	liver_lung
chr1	134416268	134416767	up	1.25e-39	1.11e-38	liver_lung
chr1	134422455	134422754	up	0.000520438	0.000568804	liver_lung
chr1	134483148	134483847	up	5.77e-29	2.17e-28	liver_lung
chr1	134544395	134545094	up	1.85e-27	6.37e-27	liver_lung
chr1	134969717	134970216	down	3.52e-08	4.78e-08	liver_lung
chr1	134980747	134981246	down	1.65e-05	1.96e-05	liver_lung
chr1	134987008	134987707	down	4.99e-28	1.77e-27	liver_lung
chr1	134988008	134988507	down	1.31e-20	3.18e-20	liver_lung
chr1	134999800	135000299	up	2.28e-29	8.76e-29	liver_lung
chr1	135016625	135017124	up	3.46e-22	9.1e-22	liver_lung
chr1	135020674	135021173	up	1.69e-39	1.49e-38	liver_lung
chr1	135027538	135028437	down	3.86e-08	5.23e-08	liver_lung
chr1	135030538	135031037	up	1.93e-12	3.2e-12	liver_lung
chr1	135055879	135056178	down	0.004454629	0.004575185	liver_lung
chr1	135098045	135098544	down	3.97e-13	6.8e-13	liver_lung
chr1	135101108	135101407	down	1.69e-11	2.67e-11	liver_lung
chr1	135106776	135107875	up	8.93e-35	4.98e-34	liver_lung
chr1	135110231	135111130	up	5.88e-25	1.77e-24	liver_lung
chr1	135121825	135122124	up	1.73e-11	2.74e-11	liver_lung
chr1	135133698	135133997	down	0.000576844	0.000628885	liver_lung
chr1	135142026	135143325	up	9.51e-43	1.28e-41	liver_lung
chr1	135143826	135144325	up	4.83e-08	6.52e-08	liver_lung
chr1	135150688	135151387	up	1.33e-07	1.76e-07	liver_lung
chr1	135151688	135152587	up	5.91e-49	2.34e-47	liver_lung
chr1	135159694	135159993	up	3.33e-14	6e-14	liver_lung
chr1	135161094	135162593	up	4.41e-52	3.59e-50	liver_lung
chr1	135174998	135175697	up	6.65e-41	6.97e-40	liver_lung
chr1	135182340	135183039	up	3.07e-38	2.36e-37	liver_lung
chr1	135184140	135185039	up	1.78e-47	5.24e-46	liver_lung
chr1	135193002	135193301	up	6.03e-06	7.33e-06	liver_lung
chr1	135206077	135207376	up	3.05e-41	3.35e-40	liver_lung
chr1	135225880	135226379	up	3.88e-11	6.05e-11	liver_lung
chr1	135244068	135244767	up	4.75e-47	1.3e-45	liver_lung
chr1	135249868	135250367	up	2.11e-10	3.17e-10	liver_lung
chr1	135257468	135260567	up	3.78e-57	1.1e-54	liver_lung
chr1	135260868	135262367	up	5.86e-16	1.14e-15	liver_lung
chr1	135263268	135263967	up	2.2e-44	3.77e-43	liver_lung
chr1	135267868	135269167	up	2.76e-48	9.52e-47	liver_lung
chr1	135272068	135273367	up	1.19e-63	3.02e-60	liver_lung
chr1	135273868	135274567	up	4.57e-09	6.45e-09	liver_lung
chr1	135276668	135277167	up	1.26e-05	1.51e-05	liver_lung
chr1	135279468	135279967	up	1.85e-22	4.93e-22	liver_lung
chr1	135289831	135290130	down	2.06e-12	3.4e-12	liver_lung
chr1	135294158	135294657	down	1.32e-12	2.2e-12	liver_lung
chr1	135296758	135297457	down	7.76e-49	3e-47	liver_lung
chr1	135303205	135304504	down	1.36e-14	2.49e-14	liver_lung
chr1	135308083	135308382	down	1.6e-06	2e-06	liver_lung
chr1	135309283	135309982	down	4.85e-26	1.55e-25	liver_lung
chr1	135314683	135315182	down	4.63e-10	6.85e-10	liver_lung
chr1	135317083	135317582	down	4.09e-10	6.07e-10	liver_lung
chr1	135319083	135319582	down	7.4e-17	1.51e-16	liver_lung
chr1	135331050	135331349	down	6.74e-05	7.76e-05	liver_lung
chr1	135344842	135345541	down	6.06e-35	3.43e-34	liver_lung
chr1	135349227	135349726	up	8.37e-24	2.39e-23	liver_lung
chr1	135367496	135367995	down	1.11e-07	1.47e-07	liver_lung
chr1	135389079	135389578	down	3.75e-05	4.38e-05	liver_lung
chr1	135389879	135390378	down	1.17e-17	2.47e-17	liver_lung
chr1	135514828	135515327	up	5.03e-34	2.64e-33	liver_lung
chr1	135561236	135561535	up	1.96e-29	7.54e-29	liver_lung
chr1	135582239	135583138	up	3.65e-07	4.72e-07	liver_lung
chr1	135590733	135591232	up	9.79e-27	3.25e-26	liver_lung
chr1	135609374	135609865	up	3.63e-13	6.23e-13	liver_lung
chr1	135641132	135641631	down	1.12e-09	1.62e-09	liver_lung
chr1	135694952	135695251	down	9.58e-06	1.15e-05	liver_lung
chr1	135697352	135698051	down	6.63e-13	1.12e-12	liver_lung
chr1	135730918	135731217	down	0.001646869	0.00174259	liver_lung
chr1	135779097	135779596	up	7.07e-35	3.98e-34	liver_lung
chr1	135789643	135790142	down	0.000153969	0.000173747	liver_lung
chr1	135814702	135815001	down	5.05e-05	5.85e-05	liver_lung
chr1	135817902	135818401	down	1.62e-09	2.33e-09	liver_lung
chr1	135829826	135831525	up	1.27e-37	9.17e-37	liver_lung
chr1	135856066	135856565	down	2.57e-12	4.23e-12	liver_lung
chr1	135875220	135875719	down	1.77e-11	2.8e-11	liver_lung
chr1	135885411	135885710	down	2.9e-11	4.55e-11	liver_lung
chr1	135956838	135958337	down	2.98e-45	5.9e-44	liver_lung
chr1	135959438	135960737	down	1.35e-20	3.29e-20	liver_lung
chr1	135961638	135961937	down	4.8e-14	8.59e-14	liver_lung
chr1	135963638	135964337	down	9.75e-41	1e-39	liver_lung
chr1	135966843	135967142	down	7.95e-09	1.11e-08	liver_lung
chr1	135967843	135968342	down	3.85e-23	1.06e-22	liver_lung
chr1	135974043	135974542	down	3.27e-06	4.03e-06	liver_lung
chr1	135976243	135976742	down	3.27e-22	8.62e-22	liver_lung
chr1	135979443	135979942	down	3.69e-05	4.31e-05	liver_lung
chr1	135983197	135984096	down	2.08e-17	4.34e-17	liver_lung
chr1	135989331	135989630	down	0.001468986	0.001559748	liver_lung
chr1	135990331	135991230	down	1.34e-38	1.07e-37	liver_lung
chr1	135992531	135994830	down	1.04e-22	2.8e-22	liver_lung
chr1	135995531	135995830	down	1.35e-07	1.78e-07	liver_lung
chr1	135996331	135996830	down	0.000169173	0.000190457	liver_lung
chr1	136029941	136030240	up	2.87e-08	3.91e-08	liver_lung
chr1	136061100	136061399	down	2.53e-11	3.98e-11	liver_lung
chr1	136078812	136079111	down	0.008048858	0.008113091	liver_lung
chr1	136085679	136085978	down	1.41e-15	2.69e-15	liver_lung
chr1	136131192	136131891	up	1.7e-18	3.74e-18	liver_lung
chr1	136133992	136134491	up	5.76e-44	9.23e-43	liver_lung
chr1	136172246	136173145	down	0.000238521	0.000266004	liver_lung
chr1	136199152	136199851	down	1.66e-16	3.32e-16	liver_lung
chr1	136249755	136250254	up	4.45e-23	1.22e-22	liver_lung
chr1	136254049	136254348	up	3.04e-39	2.61e-38	liver_lung
chr1	136257683	136258182	up	4.51e-18	9.7e-18	liver_lung
chr1	136302235	136302534	down	0.008203728	0.008262461	liver_lung
chr1	136310653	136310952	up	6.31e-17	1.29e-16	liver_lung
chr1	136312053	136312352	down	0.000520605	0.000568972	liver_lung
chr1	136392522	136393021	up	1.99e-08	2.74e-08	liver_lung
chr1	136416626	136416925	up	3.34e-42	4.19e-41	liver_lung
chr1	136453752	136454051	down	0.008779346	0.00881847	liver_lung
chr1	136456466	136456765	down	0.000976894	0.00104982	liver_lung
chr1	136461948	136462447	up	4.42e-29	1.67e-28	liver_lung
chr1	136540337	136540636	down	4.94e-11	7.67e-11	liver_lung
chr1	136548150	136548649	down	1.71e-06	2.14e-06	liver_lung
chr1	136601378	136601677	down	0.00077076	0.000834076	liver_lung
chr1	136650498	136650797	down	0.004368935	0.004490564	liver_lung
chr1	136667747	136668246	down	5.26e-11	8.15e-11	liver_lung
chr1	136680458	136680957	down	7.02e-24	2.01e-23	liver_lung
chr1	136700232	136700731	down	1.03e-07	1.36e-07	liver_lung
chr1	136713127	136713626	down	1.12e-24	3.32e-24	liver_lung
chr1	136726197	136726496	down	6.33e-06	7.69e-06	liver_lung
chr1	136755167	136755466	down	8.26e-06	9.97e-06	liver_lung
chr1	136771885	136772184	up	6.81e-33	3.27e-32	liver_lung
chr1	137027474	137027973	down	8.13e-09	1.13e-08	liver_lung
chr1	137028874	137029773	down	1.59e-18	3.5e-18	liver_lung
chr1	137043935	137044434	down	7.49e-15	1.39e-14	liver_lung
chr1	137065552	137066651	up	2.69e-17	5.58e-17	liver_lung
chr1	137078804	137079103	up	2.69e-14	4.86e-14	liver_lung
chr1	137123788	137124687	down	1.63e-26	5.33e-26	liver_lung
chr1	137144877	137145576	down	7.55e-21	1.86e-20	liver_lung
chr1	137157535	137158034	down	3.73e-19	8.46e-19	liver_lung
chr1	137182922	137183221	down	9.51e-10	1.39e-09	liver_lung
chr1	137207824	137208323	up	2.08e-43	3.07e-42	liver_lung
chr1	137221225	137221524	down	0.001416855	0.001506161	liver_lung
chr1	137271459	137272158	down	1.37e-11	2.18e-11	liver_lung
chr1	137307561	137308060	down	8.37e-21	2.06e-20	liver_lung
chr1	137363581	137363880	down	0.000606367	0.000660348	liver_lung
chr1	137411899	137412198	down	8.39e-06	1.01e-05	liver_lung
chr1	137413499	137413798	down	5.42e-08	7.29e-08	liver_lung
chr1	137431704	137432403	down	5.31e-35	3.02e-34	liver_lung
chr1	137445279	137445778	down	1.58e-06	1.97e-06	liver_lung
chr1	137458660	137459159	up	3.79e-05	4.42e-05	liver_lung
chr1	137527638	137528537	down	3.47e-33	1.7e-32	liver_lung
chr1	137555994	137556493	down	1.98e-12	3.27e-12	liver_lung
chr1	137556794	137557093	down	0.000746338	0.000808313	liver_lung
chr1	137560431	137560930	down	4.88e-17	1e-16	liver_lung
chr1	137565541	137566040	down	0.000925229	0.000995925	liver_lung
chr1	137572110	137572409	down	0.00461049	0.004730263	liver_lung
chr1	137583122	137584021	down	1.38e-29	5.36e-29	liver_lung
chr1	137584722	137585221	down	1.4e-17	2.93e-17	liver_lung
chr1	137587522	137588021	down	0.00496008	0.005077825	liver_lung
chr1	137595877	137596376	down	1.31e-05	1.56e-05	liver_lung
chr1	137622551	137622850	down	0.000934055	0.001005134	liver_lung
chr1	137625302	137626401	down	4.29e-18	9.23e-18	liver_lung
chr1	137626902	137627401	down	2.77e-23	7.69e-23	liver_lung
chr1	137628302	137629001	down	3.28e-25	1.01e-24	liver_lung
chr1	137630702	137631401	down	7.16e-19	1.6e-18	liver_lung
chr1	137635846	137636745	down	2.42e-38	1.89e-37	liver_lung
chr1	137637646	137638145	down	2.31e-22	6.14e-22	liver_lung
chr1	137640358	137640857	down	1e-14	1.85e-14	liver_lung
chr1	137641558	137641857	down	4.56e-06	5.57e-06	liver_lung
chr1	137651761	137652260	down	7.41e-13	1.25e-12	liver_lung
chr1	137662277	137663376	down	2.17e-28	7.89e-28	liver_lung
chr1	137667426	137668125	down	1.27e-37	9.21e-37	liver_lung
chr1	137679373	137679872	down	6.04e-22	1.57e-21	liver_lung
chr1	137690411	137691110	down	3.3e-18	7.15e-18	liver_lung
chr1	137717160	137718059	up	2.78e-28	1e-27	liver_lung
chr1	137740977	137741476	down	1.6e-10	2.42e-10	liver_lung
chr1	137897888	137898587	up	8.2e-11	1.26e-10	liver_lung
chr1	138027416	138028715	down	1.06e-35	6.38e-35	liver_lung
chr1	138031416	138032715	down	3.64e-33	1.79e-32	liver_lung
chr1	138033016	138033515	down	5.32e-09	7.49e-09	liver_lung
chr1	138070489	138070988	down	0.004733634	0.004853188	liver_lung
chr1	138073548	138074047	down	2.93e-21	7.35e-21	liver_lung
chr1	138075148	138075847	down	7.86e-40	7.19e-39	liver_lung
chr1	138124578	138125877	up	5.98e-24	1.72e-23	liver_lung
chr1	138156443	138157342	up	2.44e-23	6.79e-23	liver_lung
chr1	138242657	138242956	down	0.009475541	0.009493925	liver_lung
chr1	138311863	138312362	down	4.83e-10	7.14e-10	liver_lung
chr1	138337374	138337673	up	5.62e-36	3.46e-35	liver_lung
chr1	138339503	138339802	up	1.39e-26	4.55e-26	liver_lung
chr1	138434688	138435387	up	1.94e-45	3.98e-44	liver_lung
chr1	138438044	138438943	up	2.8e-54	3.79e-52	liver_lung
chr1	138452494	138452793	down	0.008986998	0.00902216	liver_lung
chr1	138466171	138466670	up	8.43e-14	1.49e-13	liver_lung
chr1	138529374	138529873	up	8.14e-34	4.21e-33	liver_lung
chr1	138558444	138558943	up	7.12e-17	1.45e-16	liver_lung
chr1	138583060	138583559	up	7.63e-44	1.2e-42	liver_lung
chr1	138621748	138622047	down	1.52e-13	2.66e-13	liver_lung
chr1	138629901	138630200	down	1.56e-10	2.36e-10	liver_lung
chr1	138678796	138679295	down	1.72e-24	5.06e-24	liver_lung
chr1	138680666	138681165	down	9.75e-21	2.39e-20	liver_lung
chr1	138745502	138745801	up	2.45e-34	1.32e-33	liver_lung
chr1	138792390	138792889	up	2.05e-37	1.46e-36	liver_lung
chr1	138807983	138808482	up	4.33e-28	1.54e-27	liver_lung
chr1	138812063	138812362	up	0.003834572	0.003957877	liver_lung
chr1	138822362	138823061	up	8.55e-40	7.79e-39	liver_lung
chr1	138826177	138826676	up	1.62e-43	2.44e-42	liver_lung
chr1	138830701	138831000	up	6.08e-31	2.57e-30	liver_lung
chr1	138832274	138832573	up	1.07e-36	7.04e-36	liver_lung
chr1	138842500	138842999	up	8.34e-37	5.56e-36	liver_lung
chr1	138845700	138846199	up	1.15e-25	3.6e-25	liver_lung
chr1	138856052	138856551	up	1.39e-45	2.91e-44	liver_lung
chr1	138856852	138857551	up	3.77e-49	1.56e-47	liver_lung
chr1	138863276	138863975	up	7.65e-45	1.41e-43	liver_lung
chr1	138906945	138907644	up	2.1e-50	1.16e-48	liver_lung
chr1	138917156	138917455	up	1.8e-40	1.79e-39	liver_lung
chr1	138975965	138976264	down	5.03e-21	1.25e-20	liver_lung
chr1	139068723	139069222	up	8.75e-50	4.17e-48	liver_lung
chr1	139091671	139092163	up	3.83e-17	7.89e-17	liver_lung
chr1	139457451	139457950	down	1.53e-14	2.79e-14	liver_lung
chr1	139461951	139462650	down	2.2e-31	9.58e-31	liver_lung
chr1	139550020	139550496	down	9.01e-07	1.14e-06	liver_lung
chr1	139794835	139795334	down	9.79e-24	2.78e-23	liver_lung
chr1	139796635	139797334	down	7.95e-15	1.47e-14	liver_lung
chr1	139820419	139820718	down	4.6e-10	6.81e-10	liver_lung
chr1	139824484	139824783	down	7.06e-11	1.09e-10	liver_lung
chr1	140032801	140033500	down	1.81e-18	3.97e-18	liver_lung
chr1	140088292	140089191	down	9.52e-19	2.11e-18	liver_lung
chr1	140106246	140106745	up	4.84e-26	1.55e-25	liver_lung
chr1	140219525	140220024	down	0.000411068	0.000452262	liver_lung
chr1	140384088	140384387	down	0.005548807	0.005660782	liver_lung
chr1	140407078	140407577	up	3.69e-44	6.13e-43	liver_lung
chr1	140413956	140414255	down	3.34e-12	5.47e-12	liver_lung
chr1	140436229	140436716	up	5.06e-08	6.81e-08	liver_lung
chr1	140503283	140503781	up	1.63e-36	1.06e-35	liver_lung
chr1	140808686	140809185	up	0.000784963	0.000849063	liver_lung
chr1	140825097	140825596	up	2.26e-37	1.59e-36	liver_lung
chr1	140878665	140879164	down	2.61e-07	3.4e-07	liver_lung
chr1	140888986	140889481	up	2.92e-27	9.95e-27	liver_lung
chr1	141397743	141398442	up	3.71e-36	2.33e-35	liver_lung
chr1	141445220	141445519	up	1.68e-37	1.2e-36	liver_lung
chr1	141447862	141448361	up	6.57e-35	3.71e-34	liver_lung
chr1	141456525	141457024	up	1.86e-43	2.77e-42	liver_lung
chr1	141755173	141755672	up	2.92e-41	3.22e-40	liver_lung
chr1	141760408	141760707	up	2.16e-38	1.69e-37	liver_lung
chr1	141915491	141915790	up	2.01e-37	1.43e-36	liver_lung
chr1	142079771	142080270	up	6.91e-24	1.98e-23	liver_lung
chr1	142163400	142163899	up	1e-39	9.06e-39	liver_lung
chr1	142277756	142278055	up	1.38e-29	5.37e-29	liver_lung
chr1	142303130	142303821	up	4.66e-34	2.46e-33	liver_lung
chr1	142305882	142306581	up	2.93e-27	9.96e-27	liver_lung
chr1	142312255	142312754	up	2.47e-38	1.92e-37	liver_lung
chr1	145338851	145339150	up	5.48e-22	1.43e-21	liver_lung
chr1	145405552	145405851	up	4.59e-33	2.23e-32	liver_lung
chr1	145510188	145510687	up	4e-29	1.52e-28	liver_lung
chr1	145528254	145528753	up	2.34e-18	5.11e-18	liver_lung
chr1	145617716	145618015	down	3.39e-12	5.55e-12	liver_lung
chr1	145763628	145764127	down	5.47e-11	8.46e-11	liver_lung
chr1	145793946	145794445	up	8.46e-29	3.14e-28	liver_lung
chr1	145851312	145851811	down	2.08e-07	2.71e-07	liver_lung
chr1	145853612	145853911	down	2.92e-06	3.61e-06	liver_lung
chr1	146177475	146177774	down	2.72e-08	3.71e-08	liver_lung
chr1	149233429	149233728	up	6.86e-10	1.01e-09	liver_lung
chr1	151808092	151808591	down	0.000372407	0.000410802	liver_lung
chr1	151946841	151947330	down	6.54e-13	1.11e-12	liver_lung
chr1	152011898	152012395	down	3.87e-20	9.2e-20	liver_lung
chr1	152024439	152024938	up	0.00040994	0.00045107	liver_lung
chr1	152251650	152252149	up	2.21e-30	9.01e-30	liver_lung
chr1	152306194	152306493	up	2.13e-32	9.89e-32	liver_lung
chr1	152313286	152313585	up	1.07e-21	2.74e-21	liver_lung
chr1	152713666	152714165	down	1.27e-16	2.55e-16	liver_lung
chr1	152720336	152720835	down	3.43e-17	7.08e-17	liver_lung
chr1	152840158	152841257	down	1.34e-19	3.12e-19	liver_lung
chr1	152887979	152888678	down	6.2e-21	1.53e-20	liver_lung
chr1	152909371	152910270	down	1.28e-27	4.44e-27	liver_lung
chr1	152958830	152959329	down	2.03e-19	4.66e-19	liver_lung
chr1	152970941	152971640	up	2.41e-38	1.88e-37	liver_lung
chr1	152975118	152975613	up	1.58e-23	4.43e-23	liver_lung
chr1	152977254	152977753	up	4.25e-27	1.43e-26	liver_lung
chr1	152994897	152995196	up	0.003332174	0.003453917	liver_lung
chr1	152998216	152998715	up	1.19e-36	7.82e-36	liver_lung
chr1	153000416	153000915	up	3.14e-35	1.82e-34	liver_lung
chr1	153005062	153005761	up	3.07e-21	7.7e-21	liver_lung
chr1	153014298	153014997	up	7.98e-31	3.35e-30	liver_lung
chr1	153063533	153064032	up	1.2e-18	2.64e-18	liver_lung
chr1	153097733	153098432	down	1.44e-21	3.67e-21	liver_lung
chr1	153111733	153112432	up	1.59e-45	3.32e-44	liver_lung
chr1	153134592	153135091	down	3.75e-19	8.51e-19	liver_lung
chr1	153143650	153143949	up	7.5e-27	2.5e-26	liver_lung
chr1	153185906	153186205	up	2.25e-06	2.79e-06	liver_lung
chr1	153188506	153189005	up	1.56e-07	2.05e-07	liver_lung
chr1	153274391	153274690	down	0.000672366	0.000730215	liver_lung
chr1	153312060	153312359	up	7.06e-11	1.09e-10	liver_lung
chr1	153418353	153418852	down	3.19e-06	3.93e-06	liver_lung
chr1	153472048	153472347	down	1.85e-18	4.05e-18	liver_lung
chr1	153533893	153534392	down	1.03e-06	1.3e-06	liver_lung
chr1	153546383	153546882	up	5.9e-15	1.1e-14	liver_lung
chr1	153600073	153600572	up	4.68e-09	6.61e-09	liver_lung
chr1	153710777	153711076	down	4.63e-06	5.66e-06	liver_lung
chr1	153866334	153866633	down	0.000558397	0.000609213	liver_lung
chr1	153879295	153879594	down	4.31e-17	8.86e-17	liver_lung
chr1	153898919	153899218	down	0.000335723	0.000371169	liver_lung
chr1	153937198	153937697	down	4.57e-14	8.18e-14	liver_lung
chr1	154120655	154120954	up	1.88e-12	3.11e-12	liver_lung
chr1	154245298	154246197	up	2.03e-43	3.01e-42	liver_lung
chr1	154264635	154265134	down	8.35e-17	1.7e-16	liver_lung
chr1	154291726	154292425	up	3.18e-49	1.34e-47	liver_lung
chr1	154308851	154309950	down	2.39e-21	6.01e-21	liver_lung
chr1	154344949	154345448	down	3.13e-10	4.67e-10	liver_lung
chr1	154366034	154366533	up	3.27e-26	1.06e-25	liver_lung
chr1	154385930	154386429	up	2.25e-30	9.16e-30	liver_lung
chr1	154403076	154403975	down	2.25e-24	6.6e-24	liver_lung
chr1	154423910	154424409	down	1.52e-07	2e-07	liver_lung
chr1	154432616	154433115	down	1.23e-25	3.85e-25	liver_lung
chr1	154439655	154440354	down	6.04e-32	2.73e-31	liver_lung
chr1	154446342	154447041	down	3.37e-25	1.03e-24	liver_lung
chr1	154453453	154453752	down	0.000193384	0.000216882	liver_lung
chr1	154462253	154462552	up	0.000768319	0.000831457	liver_lung
chr1	154471016	154471315	down	0.005742577	0.005852463	liver_lung
chr1	154472016	154472515	down	2.01e-05	2.37e-05	liver_lung
chr1	154487573	154488072	down	1.59e-06	1.99e-06	liver_lung
chr1	154516982	154517281	down	1.54e-07	2.03e-07	liver_lung
chr1	154524645	154525344	down	6.02e-14	1.07e-13	liver_lung
chr1	154645285	154645784	down	2.05e-19	4.7e-19	liver_lung
chr1	154654615	154655114	down	5.66e-14	1.01e-13	liver_lung
chr1	154656949	154657448	down	0.000941923	0.00101328	liver_lung
chr1	154662318	154662817	down	5.06e-08	6.82e-08	liver_lung
chr1	154664918	154665417	down	0.000118367	0.000134427	liver_lung
chr1	154749829	154750128	down	3.96e-06	4.86e-06	liver_lung
chr1	154861487	154861786	down	4.64e-05	5.39e-05	liver_lung
chr1	154895183	154895682	down	1.45e-11	2.3e-11	liver_lung
chr1	154916281	154916980	down	3.84e-23	1.06e-22	liver_lung
chr1	154938820	154939519	down	9.9e-24	2.81e-23	liver_lung
chr1	154943512	154943811	down	2.53e-09	3.62e-09	liver_lung
chr1	154977109	154977608	down	4.53e-18	9.75e-18	liver_lung
chr1	155033178	155033477	down	8.1e-05	9.28e-05	liver_lung
chr1	155112690	155113184	down	1.34e-11	2.13e-11	liver_lung
chr1	155164511	155164810	down	1.85e-12	3.06e-12	liver_lung
chr1	155261288	155261787	down	2.76e-09	3.93e-09	liver_lung
chr1	155262088	155262587	down	3.36e-07	4.35e-07	liver_lung
chr1	155328751	155329250	up	1.56e-33	7.88e-33	liver_lung
chr1	155336313	155336612	down	0.009245873	0.009271326	liver_lung
chr1	155353564	155353863	up	0.002774914	0.002891356	liver_lung
chr1	155362541	155362840	up	0.000209414	0.000234401	liver_lung
chr1	155406914	155407213	up	1.27e-18	2.8e-18	liver_lung
chr1	155445929	155446228	down	1.52e-10	2.31e-10	liver_lung
chr1	155508381	155509080	up	2.42e-42	3.09e-41	liver_lung
chr1	155525996	155527095	up	3.14e-40	3.02e-39	liver_lung
chr1	155536836	155537135	up	1.6e-33	8.09e-33	liver_lung
chr1	155538036	155538735	up	1.95e-39	1.71e-38	liver_lung
chr1	155539636	155540135	up	1.34e-33	6.82e-33	liver_lung
chr1	155544636	155545135	up	3.05e-48	1.04e-46	liver_lung
chr1	155545436	155545935	up	5.34e-45	1.01e-43	liver_lung
chr1	155548567	155549066	up	2.08e-45	4.26e-44	liver_lung
chr1	155549767	155550066	up	1.93e-37	1.37e-36	liver_lung
chr1	155577674	155578173	up	4.07e-12	6.63e-12	liver_lung
chr1	155587061	155587760	up	6.99e-12	1.13e-11	liver_lung
chr1	155598861	155599360	down	5.86e-07	7.49e-07	liver_lung
chr1	155617509	155617808	up	6.07e-30	2.41e-29	liver_lung
chr1	155746692	155746991	down	0.002351795	0.002463632	liver_lung
chr1	155756892	155758991	up	4.02e-24	1.17e-23	liver_lung
chr1	155769921	155770220	down	2.74e-07	3.56e-07	liver_lung
chr1	155832780	155833275	up	3.12e-40	3e-39	liver_lung
chr1	155835507	155835806	up	4.14e-33	2.02e-32	liver_lung
chr1	155837825	155838321	up	5.77e-53	5.76e-51	liver_lung
chr1	155839507	155840002	up	1.47e-33	7.46e-33	liver_lung
chr1	155881355	155881854	up	8.01e-11	1.23e-10	liver_lung
chr1	155913111	155913410	down	3.49e-15	6.56e-15	liver_lung
chr1	155949885	155950584	down	2.53e-29	9.71e-29	liver_lung
chr1	155959459	155959958	down	6.99e-22	1.81e-21	liver_lung
chr1	155995718	155996617	up	2.07e-25	6.41e-25	liver_lung
chr1	155997518	155998217	up	4.33e-25	1.32e-24	liver_lung
chr1	156001024	156001323	up	8.11e-15	1.5e-14	liver_lung
chr1	156029551	156030250	up	2.98e-30	1.21e-29	liver_lung
chr1	156874650	156875149	down	1.04e-05	1.25e-05	liver_lung
chr1	156887307	156887806	down	6.48e-29	2.43e-28	liver_lung
chr1	156897184	156898483	down	2.19e-18	4.78e-18	liver_lung
chr1	156898784	156899283	down	2.76e-06	3.42e-06	liver_lung
chr1	156906534	156907233	down	1.43e-23	4.05e-23	liver_lung
chr1	156929261	156929760	down	5.86e-09	8.23e-09	liver_lung
chr1	156930061	156930360	down	0.002870993	0.002988338	liver_lung
chr1	156930861	156931160	down	0.001953922	0.002057565	liver_lung
chr1	156931061	156931560	up	1.21e-18	2.67e-18	liver_lung
chr1	156938411	156939510	down	3.53e-05	4.13e-05	liver_lung
chr1	156940211	156941110	down	1.54e-09	2.22e-09	liver_lung
chr1	156946675	156947174	down	0.008098163	0.008159564	liver_lung
chr1	157046714	157047213	up	6.21e-41	6.55e-40	liver_lung
chr1	157051956	157052255	up	7.68e-13	1.3e-12	liver_lung
chr1	157059677	157060176	down	1.24e-12	2.08e-12	liver_lung
chr1	157077265	157077564	down	3.27e-05	3.83e-05	liver_lung
chr1	157080865	157081764	down	2.64e-14	4.76e-14	liver_lung
chr1	157084465	157084764	down	0.001512292	0.001604269	liver_lung
chr1	157091065	157091964	down	1.92e-10	2.89e-10	liver_lung
chr1	157121972	157122471	up	1.05e-36	6.95e-36	liver_lung
chr1	157122972	157124071	up	2.89e-46	6.89e-45	liver_lung
chr1	157259951	157260250	down	0.001361049	0.001448611	liver_lung
chr1	157264368	157264867	down	3.8e-07	4.9e-07	liver_lung
chr1	157269112	157269611	up	1.56e-05	1.85e-05	liver_lung
chr1	157338311	157338810	down	1.07e-05	1.29e-05	liver_lung
chr1	157379922	157380621	up	9.47e-24	2.7e-23	liver_lung
chr1	157624624	157625323	up	6.32e-13	1.07e-12	liver_lung
chr1	157641896	157642595	up	1.39e-21	3.54e-21	liver_lung
chr1	157642896	157643395	up	9.81e-26	3.09e-25	liver_lung
chr1	157655352	157655851	up	2.87e-43	4.14e-42	liver_lung
chr1	157656952	157657251	up	5.4e-24	1.55e-23	liver_lung
chr1	157673162	157673461	up	3.02e-47	8.54e-46	liver_lung
chr1	157673762	157674461	up	1.25e-32	5.89e-32	liver_lung
chr1	157702428	157702922	up	1.09e-26	3.6e-26	liver_lung
chr1	157734118	157734417	up	8.25e-34	4.27e-33	liver_lung
chr1	157820183	157820682	down	1.66e-06	2.08e-06	liver_lung
chr1	157850469	157850768	up	0.003069632	0.003188994	liver_lung
chr1	157883137	157883436	down	5.96e-09	8.37e-09	liver_lung
chr1	157891537	157891836	up	6.48e-13	1.1e-12	liver_lung
chr1	157920273	157920772	up	8.25e-41	8.53e-40	liver_lung
chr1	158113749	158114448	up	2.07e-14	3.77e-14	liver_lung
chr1	158282687	158282986	up	2.18e-11	3.44e-11	liver_lung
chr1	158367494	158367793	down	0.001586231	0.001680476	liver_lung
chr1	158389685	158390184	down	0.004020935	0.004143209	liver_lung
chr1	158404050	158404949	down	1.36e-43	2.06e-42	liver_lung
chr1	158545509	158545808	down	5.02e-05	5.82e-05	liver_lung
chr1	158585072	158585571	down	5.09e-17	1.04e-16	liver_lung
chr1	158587472	158588171	up	2.2e-48	7.79e-47	liver_lung
chr1	158588672	158589171	up	1.31e-47	3.95e-46	liver_lung
chr1	158589894	158590591	up	1.1e-27	3.85e-27	liver_lung
chr1	158597480	158597979	down	1.16e-22	3.14e-22	liver_lung
chr1	158599432	158600131	down	8.79e-15	1.62e-14	liver_lung
chr1	158647845	158648144	up	0.001377516	0.001465564	liver_lung
chr1	158738392	158738891	up	7.52e-16	1.46e-15	liver_lung
chr1	158749390	158749875	up	6.86e-33	3.29e-32	liver_lung
chr1	158768244	158768743	up	5.13e-17	1.05e-16	liver_lung
chr1	158772496	158772995	up	3.58e-24	1.04e-23	liver_lung
chr1	158908730	158909229	up	1e-49	4.69e-48	liver_lung
chr1	158926677	158926976	down	0.000419632	0.000461486	liver_lung
chr1	158938348	158939047	down	4.19e-23	1.15e-22	liver_lung
chr1	158943191	158943890	up	9.27e-22	2.39e-21	liver_lung
chr1	159003857	159004156	up	7.42e-07	9.44e-07	liver_lung
chr1	159006803	159007302	up	7.15e-31	3.01e-30	liver_lung
chr1	159010250	159010549	up	2.29e-05	2.7e-05	liver_lung
chr1	159011050	159011949	up	7.99e-17	1.63e-16	liver_lung
chr1	159160594	159160893	up	6.23e-05	7.19e-05	liver_lung
chr1	159184247	159184746	up	7.66e-31	3.22e-30	liver_lung
chr1	159347900	159348599	down	2.84e-23	7.88e-23	liver_lung
chr1	159373300	159373999	down	4.17e-14	7.48e-14	liver_lung
chr1	159378500	159378999	down	1.62e-08	2.23e-08	liver_lung
chr1	159433135	159433634	up	3.13e-42	3.94e-41	liver_lung
chr1	159437350	159437649	up	8.23e-17	1.67e-16	liver_lung
chr1	159455707	159457206	up	1.78e-44	3.11e-43	liver_lung
chr1	160629433	160629732	down	4.09e-15	7.66e-15	liver_lung
chr1	161093253	161093730	down	2.57e-25	7.91e-25	liver_lung
chr1	161117018	161117317	down	1.08e-09	1.56e-09	liver_lung
chr1	161162289	161162588	down	0.000124471	0.000141198	liver_lung
chr1	161323430	161323929	down	2.39e-06	2.96e-06	liver_lung
chr1	161601000	161601299	down	3.09e-11	4.83e-11	liver_lung
chr1	161742904	161743203	down	1.01e-13	1.77e-13	liver_lung
chr1	161853175	161853474	down	7.27e-15	1.35e-14	liver_lung
chr1	161859063	161859562	down	4.15e-19	9.39e-19	liver_lung
chr1	161965761	161966060	down	2.4e-08	3.29e-08	liver_lung
chr1	161966961	161967860	down	6.7e-23	1.82e-22	liver_lung
chr1	161983078	161983377	down	2.04e-06	2.53e-06	liver_lung
chr1	161983878	161984977	down	4.5e-11	6.99e-11	liver_lung
chr1	161987702	161988201	down	4.46e-23	1.23e-22	liver_lung
chr1	161990529	161991028	down	4.56e-21	1.13e-20	liver_lung
chr1	162009303	162009802	down	1.3e-06	1.64e-06	liver_lung
chr1	162176113	162176412	down	2.82e-09	4.03e-09	liver_lung
chr1	162193863	162194562	down	2.38e-31	1.04e-30	liver_lung
chr1	162239036	162239533	down	4.66e-14	8.34e-14	liver_lung
chr1	162303392	162303891	up	4.34e-43	6.1e-42	liver_lung
chr1	162304592	162305091	up	5.39e-43	7.47e-42	liver_lung
chr1	162619615	162620108	up	1.73e-38	1.37e-37	liver_lung
chr1	162622967	162623266	up	1.71e-21	4.35e-21	liver_lung
chr1	162714217	162714716	up	1.01e-30	4.2e-30	liver_lung
chr1	162715822	162716321	up	7.02e-38	5.2e-37	liver_lung
chr1	162721992	162722491	up	0.000189625	0.000212788	liver_lung
chr1	162770776	162771257	up	3.46e-39	2.96e-38	liver_lung
chr1	162908195	162908894	up	7.45e-45	1.38e-43	liver_lung
chr1	162910195	162911494	up	5.87e-46	1.33e-44	liver_lung
chr1	162916890	162917989	up	4.9e-53	4.97e-51	liver_lung
chr1	162918690	162919189	up	2.46e-38	1.91e-37	liver_lung
chr1	162964842	162965141	down	0.004121811	0.004243401	liver_lung
chr1	163006225	163006724	up	1.14e-33	5.84e-33	liver_lung
chr1	163177220	163177719	up	3.96e-13	6.77e-13	liver_lung
chr1	163178220	163178719	up	7.1e-13	1.2e-12	liver_lung
chr1	163180620	163180919	up	2.85e-19	6.49e-19	liver_lung
chr1	163198221	163198520	up	0.00050428	0.000551587	liver_lung
chr1	163199021	163199320	up	1.74e-06	2.17e-06	liver_lung
chr1	163199621	163200120	down	3.45e-13	5.93e-13	liver_lung
chr1	163308627	163309312	up	2.12e-48	7.54e-47	liver_lung
chr1	163310078	163310573	up	6.49e-27	2.17e-26	liver_lung
chr1	163393752	163394244	down	1.17e-10	1.78e-10	liver_lung
chr1	163643157	163643456	down	0.000482104	0.000528011	liver_lung
chr1	163680800	163681099	up	7.84e-14	1.39e-13	liver_lung
chr1	163696733	163697032	down	5.4e-14	9.62e-14	liver_lung
chr1	163843843	163844142	down	2.55e-09	3.64e-09	liver_lung
chr1	164137398	164137697	down	8e-07	1.02e-06	liver_lung
chr1	164147479	164147978	down	9.09e-05	0.000103927	liver_lung
chr1	164177497	164177796	up	4.14e-37	2.85e-36	liver_lung
chr1	164230176	164230475	down	0.001410256	0.001499341	liver_lung
chr1	164318813	164319312	down	4.56e-14	8.15e-14	liver_lung
chr1	164500825	164501124	down	0.007711705	0.007785174	liver_lung
chr1	164743722	164744021	up	1.02e-13	1.79e-13	liver_lung
chr1	164770343	164770642	up	9.01e-10	1.32e-09	liver_lung
chr1	164784034	164784733	up	4.47e-36	2.79e-35	liver_lung
chr1	164790331	164790830	up	6.23e-12	1.01e-11	liver_lung
chr1	164801739	164802238	up	0.000621679	0.00067668	liver_lung
chr1	164809775	164810274	down	7.5e-13	1.27e-12	liver_lung
chr1	164822042	164822541	down	5.69e-09	8e-09	liver_lung
chr1	164861513	164862212	down	1.91e-29	7.37e-29	liver_lung
chr1	164893634	164894133	up	4.61e-28	1.64e-27	liver_lung
chr1	164896287	164896786	up	2.76e-35	1.61e-34	liver_lung
chr1	164916240	164917139	up	2.2e-21	5.54e-21	liver_lung
chr1	164917640	164918139	up	4.63e-28	1.65e-27	liver_lung
chr1	164939504	164939803	down	2.51e-09	3.59e-09	liver_lung
chr1	165268983	165269482	up	3.66e-38	2.79e-37	liver_lung
chr1	165859568	165859867	down	2.24e-05	2.64e-05	liver_lung
chr1	165861168	165861667	up	2.48e-27	8.49e-27	liver_lung
chr1	166065384	166066483	down	9.21e-28	3.23e-27	liver_lung
chr1	166081498	166082197	up	1.66e-30	6.83e-30	liver_lung
chr1	166083098	166083397	up	5.88e-22	1.53e-21	liver_lung
chr1	166085108	166085407	up	2.43e-36	1.55e-35	liver_lung
[truncated: 99,015 more rows]
