# Supplementary material for: Integrative QTL analysis of gene expression and chromatin accessibility identifies multi-tissue patterns of genetic regulation
Source: PLoS Genet. 2020 Jan 21;16(1):e1008537. doi: 10.1371/journal.pgen.1008537 (PMC7010298; doi:10.1371/journal.pgen.1008537)
Supplement: S3 File — (CSV) [file pgen.1008537.s034.csv]

gene	gene_end	gene_start	gene_chr	eqtl_chr	eqtl_pos	eqtl_locus	fixef_eqtl_effect_size	ranef_eqtl_effect_size	eqtl_qval_genomewide	eqtl_pval_genomewide	ranef_A	ranef_B	ranef_C	ranef_D	ranef_E	ranef_F	ranef_G	ranef_H	eqtl_qval_chrwide	eqtl_pval_chrwide	eqtl_pval_method3genomewide	eqtl_pval_method3chrwide	detection_method	tissue
0610005C13Rik	52.830546	52.830545	7	7	53.308496	UNC12738460	0.655557914741012	0.318952517385686	0.0513250524455369	0.00254112501611126	0.617614857651324	0.26142877537595	-0.200490121069278	0.206360181455197	-0.671812791805679	-0.327979141490158	-0.217866646242565	0.33274488612521	0.00351342747183027	0.000427771250842479	0.00254112501611126	0.000427771250842479	method 1	liver
0610043K17Rik	101.026388	101.026387	4	4	100.96383	backupUNC040539500_to_UNC7850038	0.773892146158616	0.391538383684963	7.89242084638928e-07	3.39312877795095e-09	0.000670236077121482	-0.0423601613723043	-0.124533667609417	-0.209435338100287	0.324030793525104	-0.617179269421781	-0.0747691910505401	0.743576597952104	9.44097309371621e-08	7.49498574315055e-10	3.39312877795095e-09	7.49498574315055e-10	method 1	liver
1500015A07Rik	61.886044	61.886043	18	18	63.416978	UNC29426369_to_UNC29426431	0.663880043408499	0.333927324447844	0.0241499403404386	0.000793766602100732	-0.305615853908186	-0.0782572408507464	0.450892282654914	-0.495509815387778	0.0914722591074001	-0.242136169718322	-0.182062911946087	0.761217450048805	2.7414781979269e-06	3.30812899296262e-08	0.000793766602100732	3.30812899296262e-08	method 1	liver
1600002H07Rik	24.357714	24.357713	17	17	26.173928	JAX00434363	0.70103310394424	0.505550883880236	0.0079905019440928	0.000176197442163128	-0.93247702800356	0.392755985949374	-0.227749004352292	-0.371919110591378	-0.23347985188924	0.212524509004117	1.01176657607154	0.148577923811436	2.8849379696488e-05	6.87087085338156e-07	0.000176197442163128	6.87087085338156e-07	method 1	liver
1810037I17Rik	122.627315	122.627314	3	3	120.211435	UNC6087361	0.67927686091942	0.422019448393818	1.29807471090805e-05	8.28106005990037e-08	-0.331512217412817	-0.072238057382357	0.386828985285555	-0.0518068340380619	-0.24220618009154	0.275223290661933	0.877098718735814	-0.841387705758527	0.000541595254483935	3.13011490681303e-05	8.28106005990037e-08	3.13011490681303e-05	method 1	liver
1810064F22Rik	22.018304	22.018303	9	9	27.382726	JAX00688165_to_UNC16047350	0.669100084474168	0.36344155990106	0.00841622476936174	0.000187919399187608	-0.392473331384843	-0.433569177489897	-0.487849160901232	0.199529046316004	-0.138787799863544	0.482682992370624	0.714868061450739	0.0555993695021494	0.00329579450385702	0.000377038989797684	0.000187919399187608	0.000377038989797684	method 1	liver
2010001A14Rik	57.614969	57.614968	11	11	57.1837	JAX00312085_to_UNC19698214	0.628775295753169	0.339115516076312	0.109544670808566	0.00846561511334176	-0.310809590039087	-0.0876260697660264	-0.0218416593400866	0.101969482749699	0.00175632249876697	0.893857936629192	-0.793016277133473	0.215709854401015	0.012436015642391	0.0029499584835172	0.00846561511334176	0.0029499584835172	method 2	liver
2010107G23Rik	61.573761	61.57376	10	10	68.638362	UNC18167896	0.65946551559362	0.301221002399137	0.01235601527471	0.000309992774883971	-0.318129560844688	-0.167265718758491	0.679140803263318	-0.595268504510913	-0.0233114682171369	0.106551915345046	-0.168169592877353	0.486452126600217	0.0033137717767037	0.000381994174701972	0.000309992774883971	0.000381994174701972	method 1	liver
2200002D01Rik	30.033486	30.033485	7	7	28.904221	UNC12542036	0.602118210653038	0.25029485399596	0.114251669303905	0.00914253814526256	0.269051626339175	0.297816596141864	0.470893984974748	-0.286888937004692	-0.112021773714802	-0.115289441414641	-0.732938588260982	0.20937653293933	0.00473432115454554	0.000653974801283486	0.00914253814526256	0.000653974801283486	method 2	liver
2410089E03Rik	8.119106	8.119105	15	15	10.124279	JAX00206298_to_UNC25019131	0.662376844726575	0.361001074444801	0.0503839357276117	0.00247356749367844	0.165291981943883	0.00125418881992035	0.0384883159093032	0.787562095711444	0.0372840317341716	-0.420563021666207	-0.770397388712752	0.161079796260237	0.00165852258388608	0.000141146536626557	0.00247356749367844	0.000141146536626557	method 1	liver
2510009E07Rik	21.694738	21.694737	16	16	21.701782	UNC26453945_to_UNC26456884	0.614552866671236	0.294981348607705	0.103956150531781	0.00775641216240941	0.272576863903008	-0.153313040610407	0.263572558811145	-0.148994871566586	-0.235623002530251	-0.0472174811895487	0.762731104202528	-0.713732131019889	0.00139335770818387	0.00011282798897283	0.00775641216240941	0.00011282798897283	method 2	liver
2610005L07Rik	20.020392	20.020391	8	8	25.991615	JAX00663556	0.614958424798029	0.302129841080559	0.0752749317608936	0.00478128093259322	0.200421321438854	-0.0830501174617672	0.416505746311151	-0.225301994707603	-0.124621656613052	0.518945734014311	0.191236908461225	-0.894135941443118	0.00485766566535299	0.000691937410617016	0.00478128093259322	0.000691937410617016	method 1	liver
2610507I01Rik	59.015933	59.015932	11	11	58.826506	UNC19722711_to_JAX00312461	0.770921738811814	0.45696947099923	0.000826425952471696	1.02005213066247e-05	-0.244479569283547	0.711934848264043	-0.274829593498384	-0.263277054748414	0.255254617545635	-0.0241905843975624	0.394863293266412	-0.555275957148182	0.000320949310649027	1.49819320998112e-05	1.02005213066247e-05	1.49819320998112e-05	method 1	liver
2810021J22Rik	58.680742	58.680741	11	11	60.130884	JAX00312685_to_UNC19743088	0.582652158009583	0.236777594340426	0.184504141084939	0.0217497093407316	-0.379960440066153	-0.173171422481096	0.49344470443847	-0.05670478539917	0.535928208855792	-0.263549104114967	-0.457376950549661	0.301389789316785	0.0173900289476688	0.00470493840480801	0.0217497093407316	0.00470493840480801	method 2	liver
2810403A07Rik	88.489716	88.489715	3	3	94.184458	UNC5773162	0.596271415089931	0.303759624703318	0.114345671586428	0.00926106623721157	0.357969256664512	0.186599769177302	-0.241594657341568	0.133150689358095	0.764057273227057	-0.442234093874109	-0.554378017641345	-0.203570219569944	0.00975047916798505	0.00201019974415739	0.00926106623721157	0.00201019974415739	method 2	liver
4632415L05Rik	19.794871	19.79487	3	3	21.103913	UNC4839139_to_UNC4839321	0.63026417273455	0.351403373073024	0.0602487235494919	0.00330045153311809	0.47694735458484	0.074100867577449	0.142433136884271	0.00749020594845003	0.00390003081041768	-0.645849954208283	-0.789982780904393	0.730961139307248	0.0119555047594216	0.00272208144268071	0.00330045153311809	0.00272208144268071	method 1	liver
4930452B06Rik	9.498804	9.498803	14	14	8.799436	JAX00372157	0.653823463122448	0.314180996886335	0.0300824910943173	0.00107744847259361	-0.224660384837263	-0.0679827035179984	0.30424532706175	-0.491790102399684	-0.376468077056842	0.718021409445145	0.407571098230747	-0.268936566925855	0.00110696038854899	8.33094886634189e-05	0.00107744847259361	8.33094886634189e-05	method 1	liver
4930480K23Rik	70.132591	70.13259	14	14	70.498584	UNC24197696	0.700136418106734	0.30724852675451	0.000871585462999005	1.1120548772392e-05	-0.270729408098184	0.00925805154112956	0.56212731932765	-0.341872847155149	-0.247077769029955	0.00259163963171842	0.609373506308981	-0.32367049252619	1.23905201287435e-05	2.27335189784128e-07	1.1120548772392e-05	2.27335189784128e-07	method 1	liver
4930523C07Rik	161.974511	161.97451	1	1	162.4996	UNC2057127_to_UNC2068275	0.606079422284741	0.284680521026583	0.0984183913970523	0.00720673576006159	0.149549130778467	0.447063720431003	-0.0753229583754764	0.244423681145291	-0.203207133258172	-0.580740006162404	-0.597779643760648	0.616013209201939	0.00229847794005648	0.000230643630216076	0.00720673576006159	0.000230643630216076	method 1	liver
4933421O10Rik	33.118298	33.118297	4	4	35.160432	UNC7048955_to_UNC7050195	0.615632970141859	0.349913130787071	0.0182936970999059	0.000555615064660508	0.77647205990772	0.450797998272441	0.121085546935809	-0.0500197264915823	0.257181335483309	-0.907460576354804	-0.423745897886054	-0.224310739866839	0.0058478871692788	0.000926645396934545	0.000555615064660508	0.000926645396934545	method 1	liver
4933431E20Rik	107.699131	107.69913	3	3	105.346068	JAX00111349_to_UNC5906376	0.628170397681461	0.282760087832487	0.0525632447207077	0.00268748383934647	0.315971042640821	0.308744789544329	0.111365895540048	0.248896939364355	-0.426177791938652	-0.620178347065641	-0.424751236362243	0.486128708276983	0.000816154899016339	5.41667676738911e-05	0.00268748383934647	5.41667676738911e-05	method 1	liver
5033406O09Rik	113.182693	113.182692	12	12	112.701832	UNC21894876	0.630437563204534	0.274418662842631	0.0764145806576154	0.00488546125347245	0.715715092208925	-0.042245473703323	0.0660173035513456	0.165075281897178	-0.64696624126502	-0.364615198456131	-0.1514930182789	0.258512254045926	0.000343799096749832	1.66381957581452e-05	0.00488546125347245	1.66381957581452e-05	method 1	liver
6030458C11Rik	12.754412	12.754411	15	15	10.567001	JAX00058901_to_UNC25056047	0.619958651474438	0.284539434568373	0.0645655650192726	0.00361233803201066	-0.212113330110746	0.130761032836875	0.241191213669115	0.456141532372699	0.433767140500717	-0.612418478266336	-0.513473016776353	0.0761439057740291	0.00292753445765276	0.000322586012916015	0.00361233803201066	0.000322586012916015	method 1	liver
9030025P20Rik	15.115828	15.115827	17	17	15.975663	UNC27606788	0.815072657610313	0.585473075491165	4.41791767287549e-09	9.80315828513767e-12	0.814098782103931	-0.47311268881631	0.361160462096872	-0.266345396180939	0.20138282632412	-0.0256968053781308	-0.934807063627671	0.323319883478128	5.41910898739473e-11	2.06501482580279e-13	9.80315828513767e-12	2.06501482580279e-13	method 1	liver
9130401M01Rik	57.865849	57.865848	15	15	59.955479	UNC25697375	0.639198587048793	0.34836601237876	0.0391933723851718	0.00162616367014434	0.555455831749462	0.30320322841322	0.294969508065912	0.294768885250262	0.230498418601947	-0.45780965818125	-0.820125287363854	-0.400960926535699	0.00128569106335704	0.000101251705788674	0.00162616367014434	0.000101251705788674	method 1	liver
9130409I23Rik	182.981368	182.981367	1	1	182.437704	JAX00278258_to_UNC010667356	0.746780073332487	0.412312034846089	8.41066490723917e-06	5.13229274634597e-08	0.574842216164683	-0.228492203754421	-0.207907368794921	-0.259423583514813	-0.628037673630569	0.1188925901103	0.724592679426917	-0.094466656007175	5.07903027339055e-05	1.29028257100927e-06	5.13229274634597e-08	1.29028257100927e-06	method 1	liver
9230114K14Rik	52.58192	52.581919	5	5	51.277183	UNC9164947_to_UNC9166199	0.62581430012059	0.521233540038561	0.0463974631935079	0.00209623174923779	-0.192175613115007	-0.0740349212159853	0.253609928924914	0.301870838796892	0.0552094287980285	0.372441181088783	-1.48229613006356	0.765375286785935	0.00319037703351659	0.0003609593575985	0.00209623174923779	0.0003609593575985	method 1	liver
9430037G07Rik	88.494081	88.49408	9	9	87.27319	JAX00701045_to_UNC16820593	0.749517543819357	0.373628304509237	7.47678400388648e-06	4.45873543641895e-08	-0.0909490799183536	0.0778493320498405	0.0742578528144969	-0.052690596069171	-0.628846420384918	0.740402020623063	0.29771301608495	-0.417736125199908	6.99239869341256e-14	2.22044604925031e-16	4.45873543641895e-08	2.22044604925031e-16	method 1	liver
9530068E07Rik	52.20993	52.209929	11	11	51.688546	UNC19621066_to_UNC19625062	0.568341710112655	0.189795205966146	0.195596649844324	0.0242430637078264	0.139488639962643	0.656738125738577	0.314607278234633	-0.32147999298771	-0.108182360237864	-0.143596056250345	-0.343814665891682	-0.193760968568251	0.0104602138543665	0.0022520825210246	0.0242430637078264	0.0022520825210246	method 2	liver
Aadac	59.83571	59.835709	3	3	59.939823	JAX00524417	0.595459630203192	0.240085617052351	0.104757626778751	0.00788885356179225	-0.279073285238338	0.372776165504998	-0.440460464613894	-0.227628040449001	0.346984063236798	-0.352042663961043	-0.0736551863058857	0.653099411826366	0.00585075611099345	0.000930815835818222	0.00788885356179225	0.000930815835818222	method 2	liver
Abca3	24.488968	24.488967	17	17	23.738591	UNC27679622	0.590609868120708	0.236006618535854	0.174854226254922	0.0196025335740342	0.133381900625012	-0.344926038165686	0.34686270531861	0.161608392092312	0.218565135749811	-0.698531261077156	-0.296317192676293	0.479356358133389	0.0156697353971363	0.00412008373163653	0.0196025335740342	0.00412008373163653	method 2	liver
Abcb10	126.507022	126.507021	8	8	125.634129	UNC15671007_to_UNC15671070	0.60118320871539	0.256542811741757	0.0750541212443176	0.00469662252912095	-0.412940564533399	-0.0149910802087592	0.503067544990242	0.209941893205603	-0.365325799584407	0.57909537685598	-0.585426877748283	0.0865795070230238	0.014621750002221	0.00376095741157845	0.00469662252912095	0.00376095741157845	method 1	liver
Abhd14b	106.350971	106.35097	9	9	106.875154	JAX00175342	0.631029880925894	0.269299886776919	0.0152013904214072	0.000430072718753838	-0.0131305267421241	0.526233787731985	-0.213427334619786	-0.221545676610668	-0.349851610466328	-0.160150768589038	0.758284571468396	-0.326412442172437	0.00229743731081812	0.000229080098074763	0.000430072718753838	0.000229080098074763	method 1	liver
Abhd2	86.418152	86.418151	7	7	86.34198	UNC13203711	0.725453072311233	0.378693253352915	4.85285610125813e-05	3.63926847657403e-07	-0.253818271003176	-0.476228543820996	0.134916416549509	-0.54089631378679	-0.0680918764783428	0.541557231078621	0.0302231912327202	0.632338166228455	2.4204514547348e-05	5.38032436936398e-07	3.63926847657403e-07	5.38032436936398e-07	method 1	liver
Acad10	122.110519	122.110518	5	5	122.144408	UNC050201481_to_UNC10051392	0.592979235847712	0.24551362880473	0.180409483208076	0.0209060511096772	0.167142651002398	-0.429960119876357	0.353382523218869	-0.609754991189825	-0.300557938851191	0.468194996367637	0.0180753783412123	0.333477500987255	0.0184662293977383	0.0053079185217374	0.0209060511096772	0.0053079185217374	method 2	liver
Acbd3	182.656174	182.656173	1	1	182.437704	JAX00278258_to_UNC010667356	0.594254091775502	0.255419174901343	0.155879489726949	0.0155650272584714	-0.163080722611711	0.21847416638422	0.44629112968228	-0.159814813408414	0.026832172214877	-0.762807129890384	-0.103657674175483	0.497762871804617	0.0145918195721884	0.00374862515407326	0.0155650272584714	0.00374862515407326	method 2	liver
Acbd4	102.963002	102.963001	11	11	102.955767	JAX00320471_to_UNC20283246	0.726064819074913	0.337808921318027	5.44178133692203e-05	4.45268028004264e-07	0.235868094408218	0.051753818278383	-0.017118962047824	0.35156859242189	-0.613207832065882	-0.429214676188764	-0.151205581299182	0.571556546493161	6.43475648255661e-05	1.75824103765265e-06	4.45268028004264e-07	1.75824103765265e-06	method 1	liver
Acnat1	49.463981	49.46398	4	4	55.03774	UNC7283848_to_UNC7286811	0.608388492549486	0.257601058969908	0.0899748586125285	0.00638880374672013	0.573705062936857	-0.188514267386125	0.277650647939499	0.148956637394455	-0.0597838275600261	-0.317511309271746	-0.733785075260978	0.299282131208065	0.0122313364281544	0.00280457422216973	0.00638880374672013	0.00280457422216973	method 1	liver
Acot11	106.472436	106.472435	4	4	103.904764	UNC7889427_to_UNC7894754	0.668805733255538	0.284663359729406	0.0192378331449289	0.000597630269022376	0.407014775967371	0.207628492284003	0.50580550360934	-0.49218571101076	-0.558371901036685	-0.068067790354542	-0.217617198065402	0.215793828606676	0.000552167818094204	3.26135502476399e-05	0.000597630269022376	3.26135502476399e-05	method 1	liver
Acot13	24.923358	24.923357	13	13	26.660303	UNC22306136_to_UNC22309755	0.692476245977177	0.257592495923866	0.0064949715369773	0.000134744513935359	0.214348612041011	0.273345539832058	0.460562762750394	-0.357553360130178	0.2657435378245	-0.36138089930845	3.67510517069358e-09	-0.495066196684439	3.53311093746904e-07	3.36583305671212e-09	0.000134744513935359	3.36583305671212e-09	method 1	liver
Acox2	9.091533	9.091532	14	14	10.330648	JAX00049927	0.719440533312895	0.417231373258787	0.0044832509917487	8.135071245019e-05	0.164795125706384	0.163362442554048	-0.559483511513935	-0.448019163024982	0.399041190808068	-0.00196232471529464	-0.509673780440421	0.791940020626134	2.68416638714976e-05	6.13699786877753e-07	8.135071245019e-05	6.13699786877753e-07	method 1	liver
Adamdec1	69.200129	69.200128	14	14	69.413139	UNC24183773_to_UNC24184635	0.616777832522506	0.322049634573676	0.118223209533838	0.0096611369048103	-0.531076076245023	-0.545299469908477	0.0459328306171206	-0.41565509295448	0.19141412606767	0.154439552319842	0.786381727606097	0.313862402497251	0.0055088815207449	0.000848917351005785	0.0096611369048103	0.000848917351005785	method 2	liver
Adgrf1	43.407296	43.407295	17	17	43.63996	UNC27890326_to_UNC27900428	0.784142490889256	0.492732567512903	0.000213584224779567	2.19194325123961e-06	0.243086850839305	0.77849826705748	-0.137544615640622	-0.00625352855829796	0.408897063512137	-0.628739517321337	-0.664221156445071	0.00627663655640497	0.000205355030362606	8.41219049074748e-06	2.19194325123961e-06	8.41219049074748e-06	method 1	liver
Adgrg3	97.541592	97.541591	8	8	97.474294	UNC15291212_to_UNC15298896	0.581195194303468	0.281968075880852	0.189888925245012	0.0228848371642411	-0.369428418093622	0.113631023996657	0.190442738944191	0.365180559529874	0.251259995329901	0.588847622144406	-0.923281287802564	-0.216652234048844	0.013837996110687	0.0034539002652203	0.0228848371642411	0.0034539002652203	method 2	liver
Adhfe1	9.538127	9.538126	1	1	7.248849	UNC45743_to_JAX00241338	0.60943952636252	0.240013277465516	0.099563198979582	0.00737341219386545	0.0258565735366683	0.180523396285318	-0.394443260854029	-0.61038737440318	-0.204411359174894	0.311607257727846	0.123175197454897	0.568079569427374	0.00862725675272778	0.00167389408936325	0.00737341219386545	0.00167389408936325	method 1	liver
Adprm	66.86612	66.866119	11	11	68.507673	UNC19859596_to_UNC19861751	0.69592607820126	0.38708359809831	1.33281886954011e-06	6.83913647936407e-09	0.170328027224501	-0.00425841231262753	0.188243779368863	0.0526885952307528	0.0325942041619915	0.739742499416676	-0.392330729699276	-0.787007963390881	2.10501371671892e-05	4.47861546404305e-07	6.83913647936407e-09	4.47861546404305e-07	method 1	liver
Agmat	141.30259	141.302589	4	4	142.492139	UNC8390884	0.595367069131069	0.22601855459092	0.182217671250482	0.0213032802351821	-0.176544601320234	-0.383937415725699	-0.189809169282808	0.347089167525068	-0.0597548983182238	0.713419417838921	-0.129556918109962	-0.120905582607063	0.00816391875459365	0.00155029340860457	0.0213032802351821	0.00155029340860457	method 2	liver
Agpat9	101.275248	101.275247	5	5	100.306782	UNC9768856_to_JAX00589724	0.695919021076166	0.321201802639475	0.0152013904214072	0.000428909902438934	0.453961469848658	-0.382316588224817	0.300801629148435	-0.57316244038323	0.479950303726563	0.0539915949655448	0.0302664170514328	-0.363492386132587	0.000293249157215003	1.34095223117692e-05	0.000428909902438934	1.34095223117692e-05	method 1	liver
Ahcy	154.900233	154.900232	2	2	157.883418	UNC4307862	0.716175029788386	0.334263535171519	2.30060982126502e-05	1.56339048040799e-07	0.307208022114913	0.587071758929134	-0.406672819119443	-0.313721822260383	-0.426944805736041	0.096092910437817	0.43674908970799	-0.279782334073987	7.88111338277943e-05	2.37032665417747e-06	1.56339048040799e-07	2.37032665417747e-06	method 1	liver
Ak3	29.122392	29.122391	19	19	28.873921	UNC30161592	0.642066834344652	0.281244486779191	0.0569070099426863	0.00303846970329291	0.296131084283441	0.0739500353405345	0.488946645539213	0.0849842678221949	-0.086517075206885	-0.48984512940023	-0.683114133224882	0.315464304846614	0.00385457338523822	0.000492058132447459	0.00303846970329291	0.000492058132447459	method 1	liver
Akap6	53.80037	53.800369	12	12	52.144116	UNC21095290_to_UNC120142417	0.614349121357093	0.23170214899159	0.0436944761675516	0.00192520103917426	-0.128830494790586	-0.465362594620292	0.60038836123936	-0.200541831007952	0.254218056393486	-2.59170192584977e-08	0.238357653686536	-0.298229124983533	0.00162862373192955	0.000135499000834649	0.00192520103917426	0.000135499000834649	method 1	liver
Akap7	25.018969	25.018968	10	10	26.3489	JAX00285831_to_UNC17630322	0.606401318766614	0.315682792448993	0.0743771010285878	0.00460047335192681	-0.0921282858278001	0.0614407053700909	-0.0671457428327465	0.497148874453742	0.537679782463111	-0.114789576215593	3.72022518167485e-08	-0.822205794613057	0.00705535017369737	0.00125016350028562	0.00460047335192681	0.00125016350028562	method 1	liver
Akip1	116.847251	116.84725	7	7	116.278915	UNC13589089_to_UNC13594380	0.654841451231571	0.297380016927218	0.0347965394687482	0.00137028986082222	0.127506916478807	0.366174130235076	0.39896887333692	-0.176919459558581	-0.162754210655111	-0.392157421652134	-0.669820077688711	0.509001249503735	0.00257852316616684	0.000269217005965605	0.00137028986082222	0.000269217005965605	method 1	liver
Akr7a5	138.866659	138.866658	4	4	141.488285	JAX00569113_to_UNC8380850	0.67546990137442	0.362719001780146	0.0131759275341159	0.000338050310914051	0.436077122032968	0.165458849738935	0.000221548709107046	0.046556920626507	0.561987494167549	-0.981624204940109	0.050318626036301	-0.278996356371258	0.0033137717767037	0.000387243784602864	0.000338050310914051	0.000387243784602864	method 1	liver
Alas2	146.98196	146.981959	X	X	151.623727	UNC31483636	0.636917491322061	0.332551372613591	0.0127420799309012	0.000323384967929718	0.19308819638914	-0.000160961526119452	0.45144746874471	0.506883387551528	0.32864031909961	-0.810907537057855	-0.536829438264182	-0.132161434936831	0.00165852258388608	0.000139145314773881	0.000323384967929718	0.000139145314773881	method 1	liver
Aldh1a1	20.676472	20.676471	19	19	18.902738	UNC29999296_to_UNC30000038	0.599650871906441	0.255781641783074	0.138682260352058	0.0123284181089717	0.5490280731477	0.00577723857922387	0.372079245605284	0.0677498265637262	-0.272959093377257	-0.213748601657032	-0.775252969335405	0.267326280473759	0.00603425374204271	0.000979792685639413	0.0123284181089717	0.000979792685639413	method 2	liver
Aldh1a7	20.802046	20.802045	19	19	19.058551	UNC30001791	0.618166514311377	0.261046415205324	0.0703223563491573	0.0041917947826976	-0.0458505861956569	-0.421911863232875	-0.345386241031891	-0.221843480721257	0.519216506496855	0.557090826190246	0.272441181020177	-0.313756342525598	0.00669801520573351	0.00113972074122115	0.0041917947826976	0.00113972074122115	method 1	liver
Alg1	5.233714	5.233713	16	16	6.749457	UNC160010398_to_UNC26283249	0.654940690121732	0.342106353321531	0.0260885394562555	0.000875575389222449	0.185925545251976	0.102384446151811	0.321878901500181	-0.422556026248694	0.456167213015154	-0.376677390440958	-0.70165473019125	0.43453204096178	0.00433408272777583	0.000584894623501975	0.000875575389222449	0.000584894623501975	method 1	liver
Alkbh2	114.578185	114.578184	5	5	123.430175	UNC10063577	0.696119787641184	0.368173887060644	0.0044832509917487	8.14503139395795e-05	-0.143626493792334	0.0178891807682454	-0.317746304119187	-0.536831218825084	0.882599445548604	-0.392707668188311	0.430660528328109	0.0597625302799579	9.44097309371621e-08	7.48534456640471e-10	8.14503139395795e-05	7.48534456640471e-10	method 1	liver
Ank	27.396432	27.396431	15	15	28.044164	UNC25257057_to_UNC25260072	0.59166361740568	0.316029213585986	0.0844751557650665	0.00592799640760011	0.556182518578899	0.454815002546998	-0.12234492289576	0.247557901176214	0.173704269609506	-0.408596373321159	-0.726637552423155	-0.174680843271542	0.00108375853678677	8.0875026541305e-05	0.00592799640760011	8.0875026541305e-05	method 1	liver
Anxa5	36.374809	36.374808	3	3	35.48509	UNC5030866	0.669853172650217	0.316057194200712	0.0436944761675516	0.00192700158043813	0.503767220375478	0.464773783335262	-0.358254327983875	0.230439603731254	0.316941633275793	-0.120306974175608	-0.551727776506013	-0.48563316205229	1.56024244445324e-05	3.12138026425934e-07	0.00192700158043813	3.12138026425934e-07	method 1	liver
Apmap	150.434259	150.434258	2	2	152.468096	UNC4244689	0.647520639399627	0.317847100161644	0.0436944761675516	0.00192474760874206	-0.309973387180429	-0.358953801503789	-0.590448537827873	0.430259281454641	0.0380835267560514	0.845760962764198	-0.11351756611063	0.0587895216478306	0.000629726449575137	3.97941336023333e-05	0.00192474760874206	3.97941336023333e-05	method 1	liver
Apol7a	77.22954	77.229539	15	15	77.037767	JAX00063879_to_UNC25921510	0.722109246355395	0.404087278153427	0.00148872813960368	2.12657662458371e-05	0.517751567774587	0.521345837329832	0.539080140778888	-0.168153920707341	-0.623497834152532	-0.00851696328894611	-0.556183891757605	-0.221824935976883	3.53311093746904e-07	3.29679639143876e-09	2.12657662458371e-05	3.29679639143876e-09	method 1	liver
Apopt1	112.95148	112.951479	12	12	113.785057	UNC21911375_to_UNC21916527	0.591822473109336	0.297649671924156	0.112654667882693	0.00890332305462382	0.00133171225822574	0.0237851434809121	-0.00294014972558332	0.182770736985996	0.0216174825500827	0.794112975752963	-0.0156816260248305	-1.00499627527777	0.00307494908575247	0.000343711952745074	0.00890332305462382	0.000343711952745074	method 2	liver
Aqp11	104.886757	104.886756	7	7	101.969453	JAX00647502	0.818315325378484	0.471691498928535	1.04963969860505e-06	4.80377437828139e-09	0.421786994230467	-0.143100214383091	0.709844817014062	0.135614186376763	0.111379684933124	-0.474011037832829	-0.560287930237384	-0.201226500101112	7.54711682387936e-05	2.18090379100477e-06	4.80377437828139e-09	2.18090379100477e-06	method 1	liver
Arhgef16	153.674004	153.674003	4	4	153.879406	UNC8513612_to_UNC8514829	0.610386833345051	0.277958024946401	0.114698066924671	0.00930551424571169	-0.357491193814151	0.18635839466654	-0.273442153787992	-0.261935925264085	-0.121191040756231	0.386634997953511	0.858911431118695	-0.417844510116287	0.00813360392557276	0.00154195391428014	0.00930551424571169	0.00154195391428014	method 2	liver
Arhgef5	43.215643	43.215642	6	6	38.969621	UNC10916653_to_UNC10917495	0.631855156309927	0.33721859730008	0.0686824999359679	0.00402447958797969	0.242885087543284	0.505033344144053	0.231977685621929	0.216562069578781	0.25214271643903	-0.757857048373124	-0.492509014298667	-0.198234840655285	0.00610081561575727	0.000997721132684704	0.00402447958797969	0.000997721132684704	method 1	liver
Armcx4	131.221058	131.221057	X	X	136.415206	UNC31385036_to_UNC31385641	0.644379562944905	0.330229146412472	9.55552990136456e-09	2.38536967955838e-11	0.570642523242009	-0.248277127191501	0.3552008108655	-0.203437115668722	0.389388614747914	0.158407056580806	-0.712633901382665	-0.309290861193342	0.00103858029250803	7.55248031946154e-05	2.38536967955838e-11	7.55248031946154e-05	method 1	liver
Arsb	94.541634	94.541633	13	13	97.971649	UNC23167127	0.590597069203038	0.25453103123097	0.165570420256292	0.0173689781709183	-0.376695332140164	0.544575999830859	-0.419041712405471	0.32761681373469	-0.461491728747534	0.494800967100405	-0.152945951188955	0.0431809438161694	0.00704942072839565	0.00124687428654247	0.0173689781709183	0.00124687428654247	method 2	liver
Arsk	76.236108	76.236107	13	13	74.333358	UNC22865662_to_backupUNC131047427	0.635528076980711	0.348800492949137	0.0588852077647345	0.00317973982040809	-0.0246720330793456	0.249210658013648	-0.29931926452751	-0.31733554913508	-0.785038029388067	0.134702691330292	0.342631456785252	0.69982007000081	0.00376023456626763	0.000471234567368195	0.00317973982040809	0.000471234567368195	method 1	liver
Asah2	32.17763	32.177629	19	19	31.807527	UNC30202476	0.663751409385337	0.323133791963887	0.03609189934228	0.00145103731828444	0.311519426563656	-0.169306506974615	-0.378520079504735	0.335963623522603	0.144846190902854	-0.552966314630119	0.703091318670555	-0.3946276585502	0.0037571715163129	0.000467942487307083	0.00145103731828444	0.000467942487307083	method 1	liver
Asic5	81.800844	81.800843	3	3	81.164148	UNC5637994_to_UNC5645844	0.718719186264179	0.368355059891265	0.00177705978542772	2.6863150834e-05	0.595205106279883	-0.299877345258102	0.506857940630146	-0.409212879242779	-0.123390049356484	0.0436110809362111	0.17203290570107	-0.485226759689946	0.000355714452568717	1.75084319061769e-05	2.6863150834e-05	1.75084319061769e-05	method 1	liver
Atox1	55.27464	55.274639	11	11	55.174923	UNC19664388	0.628367869129779	0.262212169731121	0.0796076033436932	0.005162756558444	-0.494278087761658	0.641679881393062	-0.291795403584526	-0.421210769559963	-0.10018757937822	0.456872770918393	0.117543232734984	0.0913759552379284	0.0032470824414132	0.000370170500627376	0.005162756558444	0.000370170500627376	method 1	liver
Atp1a1	101.40863	101.408629	3	3	104.837562	UNC5893653	0.62800193730886	0.292976350105297	0.0319167564527841	0.00119069202095623	0.108123683915914	0.116138777868852	0.310771721398682	0.356356287848824	0.482799226651219	-0.730210237596906	-0.361348183480051	-0.282631276606534	6.11191689119742e-06	8.92789994155763e-08	0.00119069202095623	8.92789994155763e-08	method 1	liver
Atp5sl	26.404433	26.404432	7	7	25.679337	UNC12508574	0.595322158719005	0.266529295076982	0.193815388473324	0.0238572153846018	0.446319553764037	0.266752100140766	0.23292991085103	-0.499179579448209	0.241853810097597	-0.24350742782102	-0.732081894086946	0.286913526502744	0.00965613731450682	0.00196857743902956	0.0238572153846018	0.00196857743902956	method 2	liver
Atp8b1	64.820654	64.820653	18	18	64.823412	JAX00084364	0.605616295502634	0.243159341263497	0.136059459454395	0.0118500216518738	-0.359208616788186	-0.349826764889367	0.107893905398696	0.283970240929098	-0.575457983266973	0.270608123116019	0.563500942557005	0.0585201529437078	0.00513783931562094	0.000758690996991662	0.0118500216518738	0.000758690996991662	method 2	liver
Atp8b5	43.280031	43.28003	4	4	38.041382	UNC7079482_to_UNC7079668	0.690542004735853	0.364291303264503	0.00460512923182461	8.493081571459e-05	0.219720324151901	-0.669389091849111	0.036865758487168	0.275081243909864	-0.0807139615524158	0.721094819157601	-0.588509817796725	0.0858507254917169	0.000185955948343005	7.32227107580474e-06	8.493081571459e-05	7.32227107580474e-06	method 1	liver
Atr	95.758016	95.758015	9	9	105.59704	UNC17063480	0.630507837819577	0.322313885024639	0.0912478313991486	0.00650450249298085	0.290802217247824	0.252695920511558	0.145155280090293	0.689845260442853	-0.170337511267001	-0.372821569896068	-0.888669772664897	0.053330175535439	0.00692892565088562	0.00121235984247514	0.00650450249298085	0.00121235984247514	method 1	liver
Atxn7l3b	112.366082	112.366081	10	10	112.244479	UNC18739134	0.605918979873081	0.275031712817398	0.121320039700231	0.0100278358731503	0.420839463418328	0.394218173034067	0.286429622197964	0.411595336453509	-0.0507533434498828	-0.584295144783796	-0.690921289229892	-0.187112817640297	0.00975047916798505	0.0020041858533586	0.0100278358731503	0.0020041858533586	method 2	liver
AW549542	120.030367	120.030366	5	5	119.523956	JAX00594309	0.589050673778376	0.265496918836354	0.167400437930351	0.0178530056858451	-0.0571627319361802	0.454810359644496	-0.059167998388514	0.42107442060422	0.567402513870739	-0.48685068933541	-0.642632372042044	-0.197473502417308	0.00692892565088562	0.00121128945781546	0.0178530056858451	0.00121128945781546	method 2	liver
B4galnt3	120.244577	120.244576	6	6	120.571415	UNC11972591	0.670390438416993	0.321261842578747	0.0321111848161086	0.00120239872763261	0.115403565875196	0.0502557559011614	0.22322763598143	0.129105169144261	0.063329141455075	-0.662745832263608	-0.541403554158776	0.622828118065261	0.00055650643219578	3.3046527989633e-05	0.00120239872763261	3.3046527989633e-05	method 1	liver
Bbs10	110.735735	110.735734	10	10	109.484027	UNC18700285_to_UNC18705309	0.643079070633677	0.294114994547827	0.0486390356655087	0.00227997492060583	-0.189491443193225	-0.470915723389143	-0.0924912882991563	-0.150570188544792	0.00635666516108671	0.771452007589084	-0.367370416357567	0.493030387033713	0.000409050422823352	2.14325987112352e-05	0.00227997492060583	2.14325987112352e-05	method 1	liver
BC026585	159.388713	159.388712	1	1	157.820419	UNC010630474	0.584085643408083	0.229345003332982	0.110423533675329	0.00861659973554052	-0.0863436509661909	0.463313454607576	0.187048240732488	0.274554969295267	-0.659210504030839	-0.300040893530297	-0.295377348976221	0.416055732868218	0.0122313364281544	0.00282394126464336	0.00861659973554052	0.00282394126464336	method 2	liver
BC089597	127.303532	127.303531	10	10	127.919711	JAX00302406	0.63756848443315	0.391328226947032	0.048816123097556	0.00230858610897189	0.307006555355033	0.594991261867719	0.162695624575684	0.412587324765136	-0.214651874439062	-0.417389812801548	-0.941613044594974	0.0963739652720119	0.000468767604880476	2.5901259440797e-05	0.00230858610897189	2.5901259440797e-05	method 1	liver
Bco2	50.363243	50.363242	9	9	50.606459	UNC16349774_to_UNC16351650	0.698018794333787	0.402784439590475	0.00550532761350184	0.000107299072068523	-0.632993824391031	0.148091733313569	-0.00373672619387323	-0.720235894419581	0.0563441486733149	0.633202823279441	-0.0484685703318451	0.567796310070006	1.61448787080589e-05	3.28117053638444e-07	0.000107299072068523	3.28117053638444e-07	method 1	liver
Bicc1	70.622382	70.622381	10	10	75.561224	JAX00019727	0.5976273301532	0.291756104042758	0.149570134324507	0.014209011602098	-0.0962687209485728	-0.240961567250435	-0.323746686672722	0.229487980254058	-0.159480460139955	0.467902213090265	-0.627190631059207	0.750257872726568	0.0139903094567413	0.00350524490414539	0.014209011602098	0.00350524490414539	method 2	liver
Bid	120.866838	120.866837	6	6	116.590792	UNC11919336_to_UNC11922293	0.611852374571465	0.245554844520509	0.081898433703775	0.0056108797170602	-0.390983946289044	0.256881055541962	-0.251968013650903	-0.369091619581064	0.328497430915893	0.221720171633438	-0.365886542308528	0.570831463738246	0.00213280365338059	0.000210632463661709	0.0056108797170602	0.000210632463661709	method 1	liver
Bloc1s6	122.564241	122.56424	2	2	119.35994	UNC3842618_to_UNC3888299	0.658452968617786	0.311619666187782	0.0147834904504664	0.00041348997969326	0.199750731964507	-0.431803769166619	0.14709248466898	0.269568180569211	0.509643705826547	-1.26815058454913	0.119682535950429	0.454216714736072	0.00422689734471345	0.000565090282292902	0.00041348997969326	0.000565090282292902	method 1	liver
Bri3bp	125.921938	125.921937	5	5	124.445524	UNC10074565	0.711637146142464	0.3433405794794	0.00356560463407002	6.0328347569194e-05	-0.321519957787469	0.0160155175991464	-0.378677402134149	0.322600504849508	0.831228565339166	-0.278069757390616	-0.277197973498644	0.0856205030230568	1.23905201287435e-05	2.28208372421435e-07	6.0328347569194e-05	2.28208372421435e-07	method 1	liver
Brip1os	86.014862	86.014861	11	11	91.793702	JAX00318230_to_UNC20136539	0.66836273652953	0.389854922274753	0.0146623052507999	0.000398553605014729	-0.716567353814684	0.796933690067418	-0.472040186994358	0.19013995545955	0.422007658033298	-0.408049767571733	-0.0119524792053802	0.199528484025889	1.07195720619889e-05	1.78376806436731e-07	0.000398553605014729	1.78376806436731e-07	method 1	liver
Btnl9	49.000591	49.00059	11	11	48.264372	UNC19579611_to_UNC19587440	0.666293919422902	0.308847176103321	0.00949990209285834	0.000218703448571334	0.498133599212744	0.240703336117255	-0.140412464950383	0.267721049075797	-0.554942790608821	-0.38821763609451	0.490350421564402	-0.413335514316484	0.000242757592369404	1.03076992207241e-05	0.000218703448571334	1.03076992207241e-05	method 1	liver
C1ra	124.462639	124.462638	6	6	122.563807	UNC11995424_to_UNC11995925	0.681773468119823	0.284411916497601	0.0342562497107023	0.0013207269058032	0.195897681642335	-0.163725933622188	0.0776742025517754	-0.274005031174526	0.252440112812575	-0.426179261137932	-0.406110467595513	0.744008696523474	0.000415386721009733	2.20284085549194e-05	0.0013207269058032	2.20284085549194e-05	method 1	liver
C1s2	124.586103	124.586102	6	6	116.845615	UNC11923477	0.571021393664698	0.194962086863024	0.180812391136183	0.0210637595870133	0.355259234019485	-0.47742181098583	-0.438503792386105	0.123772007375603	-0.178836057961604	0.0676006325303799	0.0137752417639842	0.534354545644088	0.00750128053591593	0.00138873059954503	0.0210637595870133	0.00138873059954503	method 2	liver
C2cd2	98.144243	98.144242	16	16	97.051922	UNC27469522	0.61625825997475	0.249805163408344	0.0686824999359679	0.00402032057418789	0.670812408221878	0.110512570760427	0.208276265811929	0.0671264121058255	-0.715660758603656	0.122317521876458	-0.203375530181217	-0.260008889991643	0.00724123006994113	0.00130516766031741	0.00402032057418789	0.00130516766031741	method 1	liver
C4a	34.960399	34.960398	17	17	34.211145	JAX00436767	0.636219201646763	0.369142087292659	0.0441198816064188	0.00195800019346104	0.851116710017329	-0.0788743856823662	-0.176904720379074	0.27906828355403	0.531114825550472	-0.536847428935511	-0.680791755096763	-0.187881529028117	6.99239869341256e-14	2.22044604925031e-16	0.00195800019346104	2.22044604925031e-16	method 1	liver
C730036E19Rik	152.985164	152.985163	1	1	152.676673	UNC010313917_to_UNC1943175	0.60429474619645	0.28203261935018	0.143560631122247	0.0131947313390334	-0.414666371471371	0.579335762933109	-0.10122522385244	0.746245985989401	-0.043911903919674	-0.494425301598356	-0.106700660073444	-0.164652288007225	0.00762124318879267	0.00142304026439244	0.0131947313390334	0.00142304026439244	method 2	liver
Cadm4	25.267042	25.267041	7	7	19.473458	UNC12476157_to_JAX00149159	0.596950251656463	0.253911601970518	0.155444107459585	0.0151981873650604	0.495808756660448	0.344033618020322	0.254741728858136	-0.462299509717317	0.291147113856044	-0.596495385818073	-0.391213007971172	0.0642766861116111	0.00319110643414019	0.000362775841977303	0.0151981873650604	0.000362775841977303	method 2	liver
Cage1	38.128806	38.128805	13	13	37.82261	UNC22438112	0.649996423424919	0.303158680878153	0.0423674780892097	0.00183555429188853	0.338859485307446	-0.446604240695233	0.453131505179697	-0.211089817112999	-0.523537619323318	0.648223043785148	-0.0065246323752688	-0.252457724765473	0.00165852258388608	0.000140170841460674	0.00183555429188853	0.000140170841460674	method 1	liver
Cald1	34.659444	34.659443	6	6	34.760874	UNC10866591	0.643001916666068	0.256488821582227	0.0525632447207077	0.00274822274869779	-0.212412471415307	0.190320549243832	0.524900939650392	-0.0558062664628376	0.120164192394119	0.360053888904429	-0.510785047789571	-0.416435784525058	0.000107754921343841	3.76394996715046e-06	0.00274822274869779	3.76394996715046e-06	method 1	liver
Capns1	30.980067	30.980066	7	7	34.779772	JAX00150003	0.597233999379207	0.21646905626273	0.147139756725527	0.01381487997399	-0.529779584211571	0.468680442261884	0.392956419382892	0.0417736174651582	0.250065629960714	0.0373144708146313	-0.271754424014788	-0.389256571658919	0.00253411344296805	0.000263140592298594	0.01381487997399	0.000263140592298594	method 2	liver
Cbr1	93.608082	93.608081	16	16	93.575058	UNC27423310	0.668607544445793	0.331548163883732	0.017967429766415	0.000540722079257705	0.58795356150711	0.259817369491296	0.170219892706799	0.363872937547177	-0.113206330693444	-0.7643559735985	-0.453463688595272	-0.0508377683651655	0.000922758030355707	6.29999690009431e-05	0.000540722079257705	6.29999690009431e-05	method 1	liver
Cbx3	51.420615	51.420614	6	6	49.728797	UNC11048708_to_UNC11060356	0.631689385033856	0.297415326589681	0.0750541212443176	0.00469936668465343	0.0467824447348316	0.123578488886062	0.288963144033329	-0.413596668523319	-0.545257456621099	0.757701998218651	0.134884563364953	-0.393056514093408	0.000898157404773816	6.10351857458502e-05	0.00469936668465343	6.10351857458502e-05	method 1	liver
Cc2d2a	44.053618	44.053617	5	5	44.075539	UNC9060026	0.70757071164509	0.392025166007824	0.010777189082262	0.000261701747157228	-0.141778258224561	-0.0456720333527964	0.0300867122157492	0.0745725611077355	0.796571213676704	-0.314216449618883	-0.854762358274105	0.455198612470156	5.63637133154067e-05	1.52136200370911e-06	0.000261701747157228	1.52136200370911e-06	method 1	liver
Ccdc141	77.008692	77.008691	2	2	75.002042	UNC3346321_to_UNC3351078	0.633428486280515	0.368530396965231	0.0308720147450352	0.00113288011942059	-0.593752606593381	-0.52267617612699	-0.453758631824391	-0.0472333346706408	0.228458944583012	0.818066814525577	0.533941931897092	0.0369530582097222	0.0055088815207449	0.00085052961960197	0.00113288011942059	0.00085052961960197	method 1	liver
Ccdc163	116.381535	116.381534	4	4	116.282506	UNC8046482	0.630750196639693	0.231257432592032	0.0650437624753012	0.00367835497076907	0.155454719524079	0.0354606366824097	0.0901371936824714	0.375227326861268	-0.674846813114012	-0.471482544871104	0.39063388134026	0.0994155998946274	0.00204076457284791	0.000193766251288308	0.00367835497076907	0.000193766251288308	method 1	liver
Ccdc171	83.171449	83.171448	4	4	78.460636	UNC7567699_to_UNC7604463	0.585206587692383	0.275580749530489	0.15876997939057	0.0160428124793577	-0.854234279171682	0.186017415726922	-0.217517989928078	-0.00837936515050291	0.0473768109001426	0.0613508359612655	0.744583283291554	0.040803288370379	0.0174732100374597	0.0048077912268023	0.0160428124793577	0.0048077912268023	method 2	liver
Ccdc68	70.085213	70.085212	18	18	70.568027	UNC29539368_to_UNC29541133	0.670819879265259	0.281958763532363	0.0423560691883071	0.00182089073759872	0.511443714128931	-0.416300084941171	-0.432890235191108	0.456485375624701	0.359925344811846	0.0683009604285392	-0.306758879750867	-0.240206195110871	0.000800142308783994	5.23417812245963e-05	0.00182089073759872	5.23417812245963e-05	method 1	liver
Ccl6	83.406589	83.406588	11	11	87.562215	UNC20066219_to_JAX00030090	0.63316996443306	0.30894949992616	0.00622932722338048	0.000125267254972417	-0.111382967022112	0.426489952859688	0.557044491931956	0.175172226077021	0.061105788571188	-0.485987466366729	-0.645909482057226	0.0234674560062134	0.00513783931562094	0.000756755589856883	0.000125267254972417	0.000756755589856883	method 1	liver
Ccm2l	152.891691	152.89169	2	2	150.661811	JAX00507227_to_UNC4228626	0.604840803190971	0.238711892483735	0.0686836896486225	0.00404828389629164	-0.191580600881579	0.144404451968902	0.608020938321694	-0.277300035531356	-0.130352551076991	-0.143621539379558	-0.5097418472341	0.500171183812988	0.00172779794862302	0.000149236790523699	0.00404828389629164	0.000149236790523699	method 1	liver
Ccnf	24.388354	24.388353	17	17	26.173928	JAX00434363	0.699255415831098	0.467340303091122	0.00855710209500087	0.000192251679223432	-0.733377377249253	0.406707100980945	-0.0644120317082781	-0.58397650292693	-0.155015476235977	0.383577986867622	0.967364985194515	-0.220868684922643	4.48179866768728e-06	6.11976634923295e-08	0.000192251679223432	6.11976634923295e-08	method 1	liver
Cct6a	130.293232	130.293231	5	5	131.157768	UNC10173561_to_UNC10176866	0.721877126883551	0.532139280139145	4.85285610125813e-05	3.61815414184896e-07	0.186953742685414	0.383802882870257	-0.127107999867593	-0.662628475462242	0.205283474906027	0.865731913563491	-0.793305440876823	-0.0587300978185307	7.93166354559461e-05	2.4431495976307e-06	3.61815414184896e-07	2.4431495976307e-06	method 1	liver
Cd276	58.388747	58.388746	9	9	58.928826	UNC16444141_to_UNC16460782	0.622349640793233	0.324010975006415	0.0522650306963787	0.00263691321845216	-0.486868581312862	-0.41326329189816	-0.535207442899248	-0.190224885474558	0.103130712646906	0.761309484036512	0.460476778834655	0.300647226066756	0.00416109862558229	0.000548240734656869	0.00263691321845216	0.000548240734656869	method 1	liver
Cd300ld	114.8512	114.851199	11	11	114.913613	UNC20455886_to_UNC20460292	0.680855037542758	0.347439030511723	0.0126301083094668	0.000318791605221191	-0.531541705357281	0.634888893411704	0.334421630324919	0.0470123920681131	0.124541999768974	-0.440408924670532	-0.516151057953687	0.347236772407789	0.000652131639826253	4.16241493846892e-05	0.000318791605221191	4.16241493846892e-05	method 1	liver
Cda	137.92387	137.923869	4	4	139.177844	UNC8343624_to_JAX00568686	0.650497052780469	0.271643940688611	0.0204661561157591	0.000647141935215756	-0.202383279230015	0.319932244489472	-0.182142566415881	0.266600609370243	0.230005400782451	0.47651123447308	-0.268318537276283	-0.640205106193068	0.00470329253605328	0.000646701593004728	0.000647141935215756	0.000646701593004728	method 1	liver
Cdc42bpa	181.89122	181.891219	1	1	182.177416	JAX00013222_to_UNC2307153	0.580942740867681	0.22171983996578	0.190398597066003	0.0230781385092776	-0.0944205147704143	0.411253596028362	0.441031871605038	0.351274406072647	-0.48232102289237	-0.174599614018026	-0.656616299201363	0.204397577176127	1.11242706486109e-12	3.88578058618805e-15	0.0230781385092776	3.88578058618805e-15	method 2	liver
Cdh13	120.807511	120.80751	8	8	128.810124	UNC15719919_to_UNC15720388	0.580111405864082	0.225086081053521	0.181971274885682	0.0212492371254495	0.221942277296553	0.522730242791158	0.320787672241753	-0.448988189029816	0.319173017390354	-0.300100579193657	-0.345835587781689	-0.289708853714655	0.00750128053591593	0.00138670274045172	0.0212492371254495	0.00138670274045172	method 2	liver
Cdyl2	119.256891	119.25689	8	8	116.818419	UNC15538220	0.598328140210483	0.26756695399476	0.168461794761146	0.0181140789086541	0.225711367659981	0.327642974965352	0.702861018700197	-0.44379003337136	0.291692553272471	-0.37638600734685	-0.606824915766534	-0.120906958113257	0.0096766567160799	0.00197583352443143	0.0181140789086541	0.00197583352443143	method 2	liver
Cep162	87.150367	87.150366	9	9	87.01578	UNC16814676_to_JAX00701023	0.637280721164991	0.284619877656492	0.0391638461188788	0.00161856450925923	0.0629083386660121	0.132432989760403	-0.531740235244032	0.200141084814831	0.701879162573694	-0.307966242764771	-0.504064309961507	0.24640921215537	0.000563433546542691	3.36367937943116e-05	0.00161856450925923	3.36367937943116e-05	method 1	liver
Cep170b	113.960385	113.960384	12	12	113.755394	UNC21910865	0.612539332391925	0.27624756448282	0.114308517948635	0.00924220425826394	0.662713044175334	-0.323548916650411	-0.203487803712642	-0.269374486560528	0.27066831811629	0.302912020074482	-0.678197290743691	0.238315115301167	0.0055088815207449	0.000850758582107369	0.00924220425826394	0.000850758582107369	method 2	liver
Cep76	67.80099	67.800989	18	18	67.115995	UNC29486228	0.672381480907899	0.303698185234709	0.0167849950106466	0.000491170285749631	-0.0798905085284726	0.129618034569618	0.079775635785497	0.49030910587857	0.623443971190705	-0.467237680058555	-0.359489271296055	-0.416529287541307	0.00422493446550367	0.000562144598879044	0.000491170285749631	0.000562144598879044	method 1	liver
Cep83os	94.151358	94.151357	10	10	94.530426	UNC18479155_to_UNC18479472	0.701720658129233	0.342432746997448	0.00428239478498894	7.36439035186054e-05	-0.124645955426776	-0.12301392030052	-0.681045193480614	0.0283853397612622	0.70599853908419	0.352430553844544	-0.0646696147965656	-0.093439748685522	0.00081164059712435	5.36094237690854e-05	7.36439035186054e-05	5.36094237690854e-05	method 1	liver
Cep85	133.743	133.742999	4	4	132.283635	UNC8247956_to_UNC8248992	0.781940871535585	0.43571723384866	0.00205342513899776	3.21799771760833e-05	-0.183233963602994	0.616149369247628	0.0687674895790013	-0.579959495150396	0.500280056971789	0.138522855807776	-0.576092383210043	0.0155660703572389	9.02650689665598e-09	5.15948395118926e-11	3.21799771760833e-05	5.15948395118926e-11	method 1	liver
Ces1b	95.603916	95.603915	8	8	95.411111	UNC15261596_to_UNC15289340	0.716242282625573	0.439127297862841	2.16921113649e-06	1.14317794119856e-08	0.132701743730594	-0.290973271043236	0.128431345526925	0.0142791443395391	0.22924457302199	0.906209866272078	-0.490460529461202	-0.629432872386688	9.73524085070985e-06	1.54571971888728e-07	1.14317794119856e-08	1.54571971888728e-07	method 1	liver
Ces1c	95.655182	95.655181	8	8	94.224558	UNC15242852_to_UNC080349791	0.580508084604481	0.211990230836627	0.170318310538933	0.0186538152575864	0.466844558758293	-0.594992314901564	0.227819236377792	0.201234055829339	0.308979524832561	-0.305316423997984	-0.0139641196136216	-0.290604517284816	0.00826439492127023	0.00157842868485381	0.0186538152575864	0.00157842868485381	method 2	liver
Cfhr1	141.456799	141.456798	1	1	138.997221	JAX00268641	0.72028942716131	0.357348399476618	0.00155918876412779	2.24884979732609e-05	-0.760355451711501	0.170922127582712	-0.140489875912218	0.438985282572102	0.293573727881221	-0.203385781347355	-0.303008923995521	0.503758894930559	0.000242757592369404	1.04755558010261e-05	2.24884979732609e-05	1.04755558010261e-05	method 1	liver
Cfhr2	141.755276	141.755275	1	1	142.983253	UNC1805686	0.847547158527647	0.540603429079488	1.45552318138078e-13	2.22044604925031e-16	-0.758650113414116	0.333606590383532	0.593877307389795	-0.194463653491486	0.53017431392779	-0.00143637509204692	-0.296151414449977	-0.206956655253493	3.04309191137315e-10	1.36191058430768e-12	2.22044604925031e-16	1.36191058430768e-12	method 1	liver
Chd1	15.841931	15.84193	17	17	10.318454	UNC27555142	0.644389034357879	0.267034161135556	0.0411218126298864	0.00175081008302114	0.554488500083403	-0.505927363316336	0.471705152871339	-0.294077331322127	0.227016132039372	-0.235145719432114	-0.358289721923806	0.14023035100027	0.00438847528022674	0.000593659330488272	0.00175081008302114	0.000593659330488272	method 1	liver
Chd3	69.182928	69.182927	11	11	68.472925	UNC19859115	0.629874709043706	0.39275362933167	0.110423533675329	0.0086218100290214	-1.00156095197283	0.135594177243914	-0.267962160168476	-0.222376526168824	-0.119458411671411	0.4495646685967	0.685712440110563	0.340486764030368	0.00602863190386126	0.000972392163787195	0.0086218100290214	0.000972392163787195	method 2	liver
Chmp7	70.132377	70.132376	14	14	70.498584	UNC24197696	0.573233901945282	0.211156961194062	0.198806106618121	0.025338076635011	-0.210990170566333	-0.0248982161006658	0.467622376793473	-0.0297901125928185	-0.429903693433418	0.19160785851682	0.527144377374382	-0.490792419991439	0.0047944652448542	0.000663805286111319	0.025338076635011	0.000663805286111319	method 2	liver
Chp1	119.373443	119.373442	2	2	127.185235	UNC020187887_to_JAX00502868	0.596853623770174	0.268325521068395	0.145336974361307	0.0135246815675512	0.117748560072971	0.556411946619539	-0.179342986368698	-0.112836356278874	-0.00149145276816803	-0.930858460137853	0.534422653870264	0.0159460949908189	0.00447557949093785	0.00060828497120391	0.0135246815675512	0.00060828497120391	method 2	liver
Ciapin1	97.36224	97.362239	8	8	91.167171	UNC15195666	0.612748550530824	0.24474895563527	0.0709656245115844	0.004281201802951	0.261345136189823	-0.647145695891787	-0.0653608263967475	0.257447947800162	0.287810552138929	0.198362002210043	-0.430018548787984	0.137559432737562	0.0048125069575786	0.00068005717002384	0.004281201802951	0.00068005717002384	method 1	liver
Cisd3	97.547266	97.547265	11	11	97.008591	UNC20202262_to_UNC20210147	0.80847637745088	0.465511949551959	7.57475547526898e-05	6.82826532427683e-07	-0.0682200385520781	0.260853327242164	0.11636342180499	-0.175290535954802	-0.000510008069471374	0.800725637489847	-0.206635978591208	-0.727285825369441	4.70071930642533e-07	4.62743210416505e-09	6.82826532427683e-07	4.62743210416505e-09	method 1	liver
Clec1a	129.402018	129.402017	6	6	134.241431	JAX00147066_to_UNC12146593	0.576588371800087	0.186253734072981	0.154085195428264	0.0149584766288428	-0.377185579142461	-0.186562009870153	-0.165704851474872	-0.351947882465907	0.0127664290331446	0.442709505472693	0.0462299052488993	0.579694483198657	0.0069677392617873	0.00122357632284775	0.0149584766288428	0.00122357632284775	method 2	liver
Clec2d	129.130633	129.130632	6	6	129.539495	JAX00146720	0.627306624322356	0.305221110139658	0.0727867551011299	0.00443664898116614	-0.177571288348165	0.676762653780412	0.301419061511789	0.0773553062800404	-0.374041620544865	-0.677145367781477	0.284416593197061	-0.111195338094795	0.00513783931562094	0.000761066707714142	0.00443664898116614	0.000761066707714142	method 1	liver
Clec2h	128.612403	128.612402	6	6	135.036358	UNC12149808_to_UNC12151535	0.720737766938496	0.32466183340954	0.00441282059697541	7.8063370693604e-05	-0.295241659179929	0.230575878463936	-0.196507521161563	-0.267998167004483	-0.0111739937801025	0.332076696715886	-0.476923196669685	0.685191962615941	5.6951247890829e-06	8.1382270256114e-08	7.8063370693604e-05	8.1382270256114e-08	method 1	liver
Cln5	103.469433	103.469432	14	14	103.577512	UNC24646547	0.720279990220092	0.454865978103087	9.35670002435724e-05	8.69412585369211e-07	0.200781119339563	0.342696254129603	0.112681327934091	0.759723173767576	-0.0938689463713245	-0.148420923336058	-0.398876135960881	-0.77471586950257	0.000470162261626625	2.61276204159833e-05	8.69412585369211e-07	2.61276204159833e-05	method 1	liver
Cmtm8	114.75327	114.753269	9	9	113.43243	JAX00706086_to_UNC17161747	0.69949431871872	0.336188604434243	0.000891577241041265	1.15852325441868e-05	-0.398258991238714	0.0722924708106043	-0.201164932028335	0.184803427288437	0.850530008848706	-0.585672787651995	-0.0620114767903041	0.139482280761601	0.000604709228589059	3.74439666874782e-05	1.15852325441868e-05	3.74439666874782e-05	method 1	liver
Cnot11	39.592647	39.592646	1	1	42.075848	UNC533184_to_UNC536360	0.645099238309788	0.274711326188664	0.0860170773991555	0.00608391688371779	-0.0918704556850443	-0.292766808378204	-0.552326824976214	-0.142142227045995	-0.104115084474566	0.247062543641159	0.196150213393111	0.740008643525753	0.00380239424831347	0.000478152436094392	0.00608391688371779	0.000478152436094392	method 1	liver
Cnot8	57.917655	57.917654	11	11	57.574117	UNC19704874_to_JAX00312217	0.701251985510749	0.392015968740508	0.00579895373855423	0.000114200078446314	0.60170787093757	-0.542476163346808	-0.0228902043210415	-0.0216397286724535	0.3883906402411	-0.651142332346743	-0.091427815378795	0.339477732887172	1.23306064479422e-05	2.15358079036498e-07	0.000114200078446314	2.15358079036498e-07	method 1	liver
Col15a1	47.220884	47.220883	4	4	47.394883	UNC7190877_to_UNC7192975	0.664162296915881	0.323349175572581	0.00463915560375922	8.62128796882411e-05	0.0987677645870415	0.297014226528827	-0.0538850902442949	0.546680579544323	0.00651277343364525	-0.812364145697927	0.298894190636228	-0.381620298787843	0.000874193919476319	5.88515200886652e-05	8.62128796882411e-05	5.88515200886652e-05	method 1	liver
Col20a1	180.72124	180.721239	2	2	180.062844	UNC4594428_to_UNC4602720	0.720933158172542	0.382590952011254	0.00647698442425347	0.000132942236832134	-0.0270324981666523	-0.218036637341306	0.537963188731628	0.640428667641899	-0.00504608068074446	-0.74890725690946	-0.0464302453371915	-0.132939137938172	0.00130364517984985	0.000103291446425069	0.000132942236832134	0.000103291446425069	method 1	liver
Col5a2	45.560127	45.560126	1	1	41.467766	UNC524947_to_UNC525479	0.620677028815618	0.226972791804911	0.105262770709975	0.00798528713818991	-0.264377239339858	-0.221200168827392	-0.103142145514137	-0.546197115454489	0.331963900420988	0.354881123123296	-0.0512876450641561	0.499359290655749	0.00350155607872778	0.000419974126642075	0.00798528713818991	0.000419974126642075	method 2	liver
Colgalt1	74.134923	74.134922	8	8	83.076382	UNC15084648	0.695644508246249	0.324885821723512	0.0064949715369773	0.000135112934027237	0.222845538456653	0.346915089209704	-0.221086500701241	0.580585790123262	-0.329912174887322	0.0571037996424692	0.0537978959581159	-0.710249437801641	0.000272183261967424	1.22733692798915e-05	0.000135112934027237	1.22733692798915e-05	method 1	liver
Coq5	115.729711	115.72971	5	5	113.195785	UNC9931191	0.585744417232487	0.234733041357875	0.18226495275561	0.0213593626755887	0.0450818378396072	-0.720411554475667	-0.139821380944268	-0.0836240353981022	0.0876787506518725	-0.0375717502787145	0.755741339568238	0.0929267930370344	0.0101567735938852	0.00215385568242643	0.0213593626755887	0.00215385568242643	method 2	liver
Coq7	125.67687	125.676869	7	7	125.456804	UNC13709012_to_UNC13711577	0.726204170927686	0.330924407197802	6.69760190582658e-05	5.75889862242107e-07	0.324631517063901	0.252985889750512	-0.355996040250378	-0.0321799653624268	-0.321184473329847	-0.399575930178642	-0.216928721313544	0.748247723620425	0.000161153269226199	6.14093370243651e-06	5.75889862242107e-07	6.14093370243651e-06	method 1	liver
Cox19	139.82112	139.821119	5	5	136.258327	UNC10247043	0.7686934539399	0.462785279809551	9.76805811535391e-05	9.30308775459743e-07	-0.124017751896318	0.211810691495457	-0.059961506697335	-0.0920404026616377	-0.73614669423557	0.663425959368258	-0.473780034385698	0.610709739012844	0.000931759381798408	6.42002984204693e-05	9.30308775459743e-07	6.42002984204693e-05	method 1	liver
Cox7c	86.1864	86.186399	13	13	85.947982	backupUNC130149286	0.656259751152301	0.307583491717934	0.0203262350547008	0.000639898680135809	-0.47274620644308	-0.535798379753305	0.208558216778144	0.189970882260431	0.230029503953097	0.773023011469367	-0.19424322035389	-0.198793807910764	0.00115066848744567	8.69643427577893e-05	0.000639898680135809	8.69643427577893e-05	method 1	liver
Cpb2	75.642094	75.642093	14	14	78.678038	JAX00384838_to_UNC24312997	0.685151216523207	0.284918637549898	0.00037869036561305	4.25400199077774e-06	-0.0134011224937389	0.0208861446002072	-0.381664068651452	0.144097257352789	0.261312583104326	0.387622897068471	-0.716700935572534	0.297847244591932	1.07456458933629e-05	1.84263929003947e-07	4.25400199077774e-06	1.84263929003947e-07	method 1	liver
Cpox	58.670321	58.67032	16	16	62.464947	UNC26959915	0.64407067152074	0.287692824807047	2.6970159895274e-07	9.72490310502394e-10	-0.00472298663089211	-0.520745964860964	0.448062341926171	0.369775547787989	-0.345692377748608	-0.364337417895583	3.02600826340704e-16	0.417660857421886	0.000161153269226199	6.03339970850492e-06	9.72490310502394e-10	6.03339970850492e-06	method 1	liver
Cptp	155.243549	155.243548	4	4	155.252669	UNC8533719_to_UNC8534409	0.666121951712709	0.325174473586996	0.00667060578560036	0.000141541932337397	0.48096834688618	-0.434989296812493	0.238749392908028	0.285567700440923	0.32688843216276	-0.295995354621416	-0.785583770224148	0.184394549260168	0.00119437772081198	9.14055947426329e-05	0.000141541932337397	9.14055947426329e-05	method 1	liver
Crim1	78.599588	78.599587	17	17	76.777733	UNC28372943_to_UNC28373663	0.645834445338819	0.265629105648968	0.0750541212443176	0.0046689164915753	0.437974367736046	0.360375490919092	-0.10372749633894	0.160067229057833	0.0177853960013415	-0.332879761776428	-0.724356127181078	0.184760901582133	0.0047188510277779	0.000650339359663743	0.0046689164915753	0.000650339359663743	method 1	liver
Crym	127.345502	127.345501	7	7	126.78537	UNC13728781_to_JAX00156302	0.706969063057064	0.329872084320426	0.00441282059697541	7.74617907124409e-05	0.0659498311656877	-0.230767047010166	-0.514287312916921	-0.583727344173523	0.158295934843573	0.320058915644403	0.579981002368668	0.204496020078278	6.99239869341256e-14	2.22044604925031e-16	7.74617907124409e-05	2.22044604925031e-16	method 1	liver
Cstf1	172.196503	172.196502	2	2	172.680961	UNC4531769_to_UNC4535482	0.618302237169979	0.400470272667639	0.0831650901860298	0.0057899284068299	0.0833074871960648	-0.258798047338876	-0.226148513727834	-0.928204865160166	0.259473795172161	0.415149763284772	0.91426229761074	-0.259041917036861	0.000368763882368306	1.84926896925619e-05	0.0057899284068299	1.84926896925619e-05	method 1	liver
Ctsb	63.741299	63.741298	14	14	61.947524	UNC24086226_to_UNC24086908	0.627335437048759	0.326608105176789	0.111748488990856	0.00874075962711929	-0.089412485910827	-0.776068276389542	-0.109180873500395	-0.198026867780109	0.222053065881025	0.707542263144216	0.564877973014549	-0.321784798458917	0.00648841531920426	0.00107782548740776	0.00874075962711929	0.00107782548740776	method 2	liver
Ctsc	95.426595	95.426594	7	7	86.382189	UNC13204329_to_UNC13205838	0.592499289452313	0.240521980873059	0.160623145548114	0.016430530753854	-0.0252577087430985	0.476663014979919	-0.271188349120378	-0.355862202644026	-0.559078124491703	0.379880679158769	-0.0812925972808719	0.43613528814139	0.0130195402766189	0.00314625811495906	0.016430530753854	0.00314625811495906	method 2	liver
Ctse	133.534891	133.53489	1	1	132.520411	UNC1672422	0.767113667004279	0.458853943171893	0.000891577241041265	1.16692160924137e-05	-0.49672424896156	-0.360081810038876	0.508264065124095	-0.464442596517956	0.0597077289369286	-0.127817642138436	0.636563900781355	0.244530602814449	0.000368763882368306	1.83977759103948e-05	1.16692160924137e-05	1.83977759103948e-05	method 1	liver
Cwf19l1	44.210366	44.210365	19	19	43.698134	UNC30358854_to_UNC30359130	0.65664078046555	0.294562505872401	0.0416730172499519	0.0017800576833864	-0.399324782873068	-0.310636502837568	0.48995483499388	-0.228977328274447	-0.488557857702167	0.0853344047105517	0.613655157220056	0.238552074762763	0.000460965337890963	2.53237732179556e-05	0.0017800576833864	2.53237732179556e-05	method 1	liver
Cyp2a12	27.814109	27.814108	7	7	28.59078	UNC12537732	0.708725437498295	0.351508510316997	0.00984076509412024	0.00022928020451729	0.752918315896079	0.0177744895791449	0.110096964957807	-0.858213676942226	0.0292156871305349	0.103775483429954	0.00590866737886134	-0.161475931430156	0.00102942179282334	7.45319094217489e-05	0.00022928020451729	7.45319094217489e-05	method 1	liver
Cyp2c44	44.103737	44.103736	19	19	43.755804	UNC30359657_to_UNC30365399	0.673421857385091	0.360688721509797	0.0163141770605236	0.000470605415074599	-0.373535355229148	0.0785718067093707	0.065667656445136	-0.452955415545024	-0.703545088997154	0.500829394813594	0.705879078448505	0.179087923354721	0.000181932603860171	7.10607340193015e-06	0.000470605415074599	7.10607340193015e-06	method 1	liver
Cyp2c55	39.081509	39.081508	19	19	37.964176	UNC30280868_to_UNC30281085	0.60772075137081	0.224088341708304	0.155444107459585	0.0151780379257289	-0.0732411829992079	0.63456278668291	-0.212489488792311	-0.241968213919331	-0.0594807157003924	0.285252487822617	0.234809488532169	-0.567445161626453	0.00374734616006791	0.000464035821736153	0.0151780379257289	0.000464035821736153	method 2	liver
Cyp2c67	39.723532	39.723531	19	19	38.086496	UNC30282872	0.582584663698996	0.267467010240821	0.134267040791676	0.0116193657016574	0.0209697157522436	-0.0802434141230456	0.41338973234155	0.0783923917078831	-0.224085874743867	0.0505061356102436	-0.879174486376548	0.62024579983154	0.00978713092420138	0.00202376457681597	0.0116193657016574	0.00202376457681597	method 2	liver
Cyp2d13	82.472475	82.472474	15	15	85.328875	UNC26022086_to_UNC26028766	0.664917657862953	0.375443500466996	0.0147834904504664	0.000412721838859986	-0.225931788006688	-0.351344604310588	-0.144502172360822	-0.370296746096137	-0.506440711441346	0.74523027945992	0.513636383500365	0.339649359255295	0.00209793794969246	0.000203702238483983	0.000412721838859986	0.000203702238483983	method 1	liver
Cyp2d22	82.21069	82.210689	15	15	84.521947	UNC26011349_to_UNC26012417	0.649953580069818	0.255876018371651	0.0170386850944754	0.000505916109218907	-0.544156364259562	0.231771324032276	-0.150963806272112	-0.221504054089162	0.0100403522841688	0.494402717077524	-0.308291221986897	0.488701053213764	0.00107633536399947	7.99792835733948e-05	0.000505916109218907	7.99792835733948e-05	method 1	liver
Cyp3a25	146.821194	146.821193	5	5	145.303844	JAX00600299_to_UNC10364697	0.581982397411145	0.265002327234369	0.166560225296648	0.0176589671915784	0.356179765852399	-0.108051994882316	-0.18785914908395	-0.173577310051285	-0.322657730700676	0.639576709350058	-0.766200471701834	0.562590181217605	0.00685553230318042	0.00118991267503976	0.0176589671915784	0.00118991267503976	method 2	liver
Cyp46a1	109.572591	109.57259	12	12	109.649648	UNC21855778	0.753404263477434	0.344989051877937	9.76805811535391e-05	9.34729048052141e-07	-0.203286882339344	-0.390395531539526	-0.493460199037561	0.603172186304879	-0.0599489923453515	0.16367786588765	0.285935604122824	0.0943059489464304	8.23567101882413e-08	5.75354763832081e-10	9.34729048052141e-07	5.75354763832081e-10	method 1	liver
Cyp4a32	115.273543	115.273542	4	4	108.25808	backupUNC040220249_to_JAX00123104	0.621997068430608	0.292588191834481	0.0289131910979506	0.00102250307033047	0.369438879004804	-0.477728483876027	-0.273412828667065	-0.0377685025995261	-0.523368311017587	0.656027464508039	0.244929900347139	0.0418818823002227	0.000944366588048488	6.68743415194184e-05	0.00102250307033047	6.68743415194184e-05	method 1	liver
Cyp4f15	32.822604	32.822603	17	17	31.433739	UNC27768354	0.667364939157725	0.325051451245253	0.0144620373007702	0.000387092895023589	-0.347318619704752	-0.195530373856137	0.0235622990970842	0.449371864717344	-0.00132622666871475	-0.653915418457443	0.0428779528838898	0.682278521988729	0.000242757592369404	1.05530558007771e-05	0.000387092895023589	1.05530558007771e-05	method 1	liver
Cyp4f17	32.643407	32.643406	17	17	32.255498	UNC27780292	0.64031311323612	0.337247851850053	0.0588852077647345	0.00318492516574731	0.292717325077287	-0.254590703856201	-0.558816788978116	0.117684354161695	-0.357594480502714	0.445977024760221	0.718332600460002	-0.403709331122173	0.00175510132857123	0.000153267096890675	0.00318492516574731	0.000153267096890675	method 1	liver
D930016D06Rik	104.954754	104.954753	5	5	104.555457	backupUNC050484879_to_UNC9837278	0.628532748161432	0.258530746035968	0.0680602878574539	0.00393602864364195	-0.276861532417654	0.26942581107957	0.476346226319542	0.237604380977219	-0.431344594925496	0.265025878715575	0.115836576202739	-0.656032745951495	0.00515292347044703	0.000767433190080213	0.00393602864364195	0.000767433190080213	method 1	liver
Daglb	144.225361	144.22536	5	5	139.344235	UNC10284974_to_UNC10289685	0.661959835859486	0.328997998861835	0.030995614429025	0.00114343188937083	-0.0502279081592512	0.257211190944751	-0.725715618558522	-0.316387328758088	-0.0342384582801694	-0.232516355378225	0.796424543494376	0.305449934695129	0.000320949310649027	1.49692177430216e-05	0.00114343188937083	1.49692177430216e-05	method 1	liver
Dcaf7	105.898186	105.898185	11	11	107.792901	UNC20336291_to_UNC20336303	0.609299815864903	0.322430011381734	0.0703223563491573	0.00421313693817671	0.509099923377348	0.452574401922238	-0.273301364449136	-0.205983455384368	0.542561995716386	0.00191308015954393	-0.859296426618621	-0.167568154723391	0.00183549043836873	0.000163780114905476	0.00421313693817671	0.000163780114905476	method 1	liver
Dcbld2	58.408648	58.408647	16	16	58.562352	UNC26908820	0.610794050126251	0.271845032868564	0.0433139516792982	0.00189219885429981	0.148464757547117	-0.518426041295616	0.302017029672473	-0.11762908854437	-0.343402638930977	-0.129982355368936	4.73579508941668e-16	0.65895833692031	0.000483744225514358	2.71896177925779e-05	0.00189219885429981	2.71896177925779e-05	method 1	liver
Dclk3	111.341585	111.341584	9	9	112.085581	UNC17139221_to_UNC090238609	0.697785442012821	0.391594910668067	0.000115445916117263	1.1457389580416e-06	0.338979590610349	0.0594093737507178	0.300339422395849	0.596695188527246	0.301025451338158	-0.621391628696072	-0.663369244073026	-0.311688153853222	0.0033137717767037	0.000384296756323788	1.1457389580416e-06	0.000384296756323788	method 1	liver
Dct	118.451468	118.451467	14	14	118.166429	UNC24850414_to_UNC24853594	0.748809009507299	0.372153681819407	4.26769509581246e-05	2.95931913196767e-07	0.353284981458626	0.172996855819107	-0.605887624389546	0.312136018754235	0.332228716829979	-0.23424161365251	-0.4821630298813	0.15164569506141	0.000181932603860171	7.01236028444185e-06	2.95931913196767e-07	7.01236028444185e-06	method 1	liver
Ddah1	145.421656	145.421655	3	3	144.102554	JAX00540786_to_UNC6448505	0.580526757967685	0.239911510529728	0.177216705688385	0.0201846773945509	0.0956546855355536	0.0747083560501117	-0.23163579353376	-0.264496319709517	-0.641420523726845	0.669821140211094	0.455070790833173	-0.157702335659811	0.00755297463059814	0.00140309777047232	0.0201846773945509	0.00140309777047232	method 2	liver
Ddc	11.798147	11.798146	11	11	10.30757	UNC19072737	0.5801280439981	0.264272731529066	0.188836101547495	0.0226793880370246	0.239990460580901	-0.159832981027138	-0.311184593282379	-0.0277252451801456	0.232329555005084	0.418157029830309	0.473752651947587	-0.865486877874219	0.0102273643656228	0.00218571149021074	0.0226793880370246	0.00218571149021074	method 2	liver
Degs1	184.21289	184.212889	1	1	184.221533	UNC2329976_to_UNC2331491	0.769298426516356	0.417731042856425	4.65347773554277e-06	2.71053702816104e-08	0.202435119671492	-0.386520194840458	-0.286075389264694	0.0930905574381424	0.592715621757677	-0.730365926360455	0.0946517602026676	0.420068451395627	5.19260181288197e-07	5.27653765125535e-09	2.71053702816104e-08	5.27653765125535e-09	method 1	liver
Desi1	81.84657	81.846569	15	15	82.614825	UNC25987024_to_UNC25987404	0.59853500622339	0.271609699758958	0.166673370719228	0.0177314655470335	-0.0254391171076478	-0.264125484081303	0.152451207857127	-0.845137982868478	-0.165840457646399	0.369048842318794	0.636359882298783	0.142683109229125	0.00737277120753216	0.00133918577742176	0.0177314655470335	0.00133918577742176	method 2	liver
Dgka	128.181112	128.181111	10	10	128.126786	JAX00302433_to_UNC18973218	0.693921645064819	0.329049178131567	0.0178863685405122	0.000535802011622843	-0.191012114860971	-0.319200326121457	-0.133758596084669	-0.291090333334514	-0.0673815512513793	0.776429012689187	-0.312620041623486	0.538633950587289	0.00202358713003995	0.000189907290818692	0.000535802011622843	0.000189907290818692	method 1	liver
Dhrs7	73.765815	73.765814	12	12	74.459982	JAX00337932_to_JAX00037689	0.695375039422899	0.341929724544134	0.0101432195260373	0.00023773380595582	0.0106030681932328	-0.0657281018932723	0.490748347267406	0.165164364138067	0.526844006174975	4.59801393647229e-09	-0.65008569074416	-0.477545997734263	0.000207395437971536	8.56163272988653e-06	0.00023773380595582	8.56163272988653e-06	method 1	liver
Dhtkd1	5.863838	5.863837	2	2	5.515434	JAX00482470	0.732991266809726	0.407849118523251	7.36204828374895e-07	3.06300940167148e-09	-0.532803796939818	-0.264574996012652	0.24449321987517	-0.455225043062646	-0.309674297650421	0.675364316566311	0.443470794743205	0.198949802480851	0.000190210969037209	7.59165976482734e-06	3.06300940167148e-09	7.59165976482734e-06	method 1	liver
Dhx40	86.621162	86.621161	11	11	85.839289	UNC20049682_to_JAX00198920	0.739968283808621	0.404714010688372	0.000804752656562662	9.82140239191853e-06	0.00056750774290214	0.336316166543555	-0.1573374692035	0.592483778753521	-0.215020131718077	-0.555898070448036	-0.522157711067498	0.521045929397132	4.73819250812778e-06	6.62032668685697e-08	9.82140239191853e-06	6.62032668685697e-08	method 1	liver
Dio1	106.979773	106.979772	4	4	115.695586	UNC8040943_to_UNC8044341	0.698904547032675	0.317815088519187	1.96489806544625e-05	1.30800581921164e-07	-0.079655059744399	0.358780445823764	0.673142783474128	-0.613542676066598	0.273680974501849	-0.359521629059533	-0.209786813827036	-0.0430980251021753	7.93166354559461e-05	2.42213139789449e-06	1.30800581921164e-07	2.42213139789449e-06	method 1	liver
Dnph1	46.633738	46.633737	17	17	47.525642	UNC27945133	0.607479373871243	0.27119976386662	0.114251669303905	0.00913833160193012	0.0658988038817556	0.00210521688031529	0.574707673310089	-0.525619502744538	0.364535626888608	-0.0388941856084955	-0.614010965623379	0.171277333015645	0.00238350465033499	0.000240689511821324	0.00913833160193012	0.000240689511821324	method 2	liver
Dpp7	25.211852	25.211851	2	2	27.394044	UNC2782632_to_UNC2782888	0.642879474640734	0.299782594854071	0.0494114997348515	0.00236415281136526	0.169249642779437	-0.319405295834318	-0.51062898031543	0.215964804016093	-0.499241451559971	-0.150294967200637	0.509748649171022	0.584607598943804	0.00064266670383618	4.08159433146205e-05	0.00236415281136526	4.08159433146205e-05	method 1	liver
Dpy19l1	24.307584	24.307583	9	9	21.91502	UNC15974661	0.615725134015746	0.256027864150382	0.071477620062207	0.00433191507942421	0.319364914017916	0.279328635673608	0.140672036569058	0.443070782380667	-0.0642493277690403	-0.374349436458493	-0.197371387877895	-0.54646621653582	0.00288920387806079	0.000314429541042771	0.00433191507942421	0.000314429541042771	method 1	liver
Dpys	39.689016	39.689015	15	15	40.817108	UNC25433543_to_UNC25435188	0.625938741717857	0.238721856855587	0.0580270214414918	0.00312241351346132	-0.188623606547162	-0.181181711565097	0.743691712443656	-0.0386999146466757	-0.270142061974918	0.19689750204282	-0.390568735665846	0.128626815913223	0.00104450185074309	7.6950463700487e-05	0.00312241351346132	7.6950463700487e-05	method 1	liver
Dsg2	20.716575	20.716574	18	18	20.87739	UNC28849580_to_UNC28850626	0.683200089941731	0.364933827204937	0.0300824910943173	0.00107803260145967	0.581677900875053	0.50518331834326	-0.169692426592832	-0.172057639425318	0.404843920591004	-0.23254869814346	-0.704613183180017	-0.212793192467689	0.000243982264057818	1.07692906899937e-05	0.00107803260145967	1.07692906899937e-05	method 1	liver
Dstn	143.741067	143.741066	2	2	139.524533	UNC4081522_to_UNC4086878	0.633420582456623	0.269811263217224	0.0709656245115844	0.00427246676562254	0.325438889433513	0.46698592574782	-0.38795298631786	0.320811050860979	-0.231731400091024	-0.178764648572151	-0.395988528315815	0.0812016972545383	3.36651908743185e-05	8.23163014307404e-07	0.00427246676562254	8.23163014307404e-07	method 1	liver
E430025E21Rik	59.205707	59.205706	15	15	62.184483	UNC25726013_to_UNC25727477	0.611503220586775	0.219955658453287	0.0740064386428654	0.00455701952423482	-0.140467936171293	-0.056714262258071	0.410777889043094	-0.148162002336784	-0.304489970416046	-0.0463933302451619	-0.408413277121049	0.69386288950531	0.00161767346855169	0.000134074261200712	0.00455701952423482	0.000134074261200712	method 1	liver
Ebpl	61.979282	61.979281	14	14	61.947524	UNC24086226_to_UNC24086908	0.697026619343123	0.447051187843806	0.00172512255503193	2.5838787040211e-05	0.340812045249872	-0.926515024720716	0.21749098133807	-0.364139749226702	-0.0349828681935843	0.0405739921007882	-0.190471984463221	0.917232607915493	0.00257852316616684	0.000269389694652067	2.5838787040211e-05	0.000269389694652067	method 1	liver
Ech1	29.610357	29.610356	7	7	29.110157	UNC12543724	0.714163572750337	0.336974155765034	0.00037869036561305	4.24747225236111e-06	0.100985091263912	0.181025105220399	-0.623864796504527	0.340006127646022	0.585746045641263	-0.102927585759588	-0.291494876194396	-0.189475111313083	0.00115338211243989	8.75356891454349e-05	4.24747225236111e-06	8.75356891454349e-05	method 1	liver
Echdc3	6.13404	6.134039	2	2	12.913448	UNC2598046_to_JAX00091400	0.626770685391066	0.37569354679982	0.0336059005757134	0.00129099250503006	-0.173849126443262	-0.138939341649447	-0.362127409705506	0.0129213935910412	0.390178146003825	0.150836782135839	0.945141937775206	-0.824162381707696	0.00169104826932556	0.000144988584834027	0.00129099250503006	0.000144988584834027	method 1	liver
Eml6	29.926033	29.926032	11	11	35.687424	UNC19410703_to_UNC19411504	0.617766302182007	0.23541609987499	0.0852266163961105	0.00600436898148082	0.0659161752801237	0.553084425258612	0.259052066296259	-0.555310047326253	0.26224761714173	-0.262590859428734	-0.0470799991347165	-0.275319378087021	0.00548653623356178	0.000841510278370983	0.00600436898148082	0.000841510278370983	method 1	liver
Entpd4	69.955208	69.955207	14	14	69.998629	UNC24191395_to_UNC24193874	0.647809538664305	0.369014929817853	0.0268720299457411	0.000920504342757922	-0.318009495586881	1.0156337721466	0.28335257068136	-0.338451472790926	-0.365875118966512	0.159456912770258	0.146101910845051	-0.58220907909895	7.94380778705725e-05	2.49734167290239e-06	0.000920504342757922	2.49734167290239e-06	method 1	liver
Epb41l4b	57.156028	57.156027	4	4	59.431037	UNC040400501_to_UNC7348277	0.616926290052446	0.300080238713442	0.0796076033436932	0.00521585435832073	0.245816378109561	0.136257824166958	0.0138555512119689	-0.0454560989302127	-0.00225225870023684	-0.892344104031158	0.742441694999738	-0.198318986826619	0.00521556482210648	0.000784770867812812	0.00521585435832073	0.000784770867812812	method 1	liver
Ercc2	19.967388	19.967387	7	7	25.566529	UNC12507102	0.605135883964344	0.238869265655148	0.112654667882693	0.0089053801031741	0.232807043785954	0.532304177958952	-0.503075668455906	-0.563669161708233	0.286604465335264	-0.00948127407215174	0.0902754083907193	-0.0657649912345982	0.00680341295076465	0.00117095488145136	0.0089053801031741	0.00117095488145136	method 2	liver
Erlec1	30.854131	30.85413	11	11	24.474479	UNC19264343_to_JAX00306103	0.592440318708517	0.235802687119748	0.15211750436826	0.0146408764557505	0.56662436062517	-0.293047559804364	0.0299046380702686	-0.0238517940036333	-0.453482545388852	-0.268662936637212	0.0435846678825106	0.398931169256111	0.00840150757160435	0.00162025462847071	0.0146408764557505	0.00162025462847071	method 2	liver
Erp27	136.870701	136.8707	6	6	137.243942	UNC12188013	0.627225241224863	0.296190626299665	0.0170386850944754	0.000508045899020426	0.184096709676943	-0.445983470007246	0.134948739404057	0.455016162594821	0.337201003419549	-0.574041279584154	-0.405398364769135	0.314160499265164	0.00130364517984985	0.000103493590545289	0.000508045899020426	0.000103493590545289	method 1	liver
F11r	173.367692	173.367691	1	1	173.11141	UNC2196113	0.680864963299636	0.321949273081967	0.0139210969948597	0.000366822084169272	0.375436469770225	-0.772640486984925	-0.21329137710644	-0.125218725361071	0.255274389649922	-0.00798625053065823	0.569654239752128	-0.0812282591891809	0.000394793368990912	2.03094848006957e-05	0.000366822084169272	2.03094848006957e-05	method 1	liver
F12	55.528165	55.528164	13	13	47.312576	JAX00357175	0.617539769104928	0.266240256185516	0.109544670808566	0.00847722806483597	-0.653438744007217	0.524854351177617	-0.0582055742234019	0.442131418330909	0.168673566249816	-0.0803146548423092	-0.378966338182385	0.0352659754969709	0.00121353471600776	9.32570371215968e-05	0.00847722806483597	9.32570371215968e-05	method 2	liver
F2r	96.388388	96.388387	13	13	101.331222	UNC23217813	0.633790406486643	0.265009899017277	0.0754565034218309	0.00480327858294571	0.157398485780652	0.182137236750488	0.502699997287623	0.442421965480026	-0.354206171342607	-0.717429067528801	-0.0996750252992838	-0.113347421128098	0.00353624585525049	0.000433454782019838	0.00480327858294571	0.000433454782019838	method 1	liver
F830016B08Rik	60.453034	60.453033	18	18	58.702505	UNC29351831_to_UNC29361090	0.767579435650176	0.458624324691707	0.00503157899613271	9.49011811202105e-05	0.46910549080975	0.418276409377112	-0.130521535734239	0.220162444192464	-0.344249582888099	-0.755079536034242	-0.28227328798572	0.404579598262973	6.51833561964382e-05	1.82151785443896e-06	9.49011811202105e-05	1.82151785443896e-06	method 1	liver
Faah	115.690507	115.690506	4	4	115.695586	UNC8040943_to_UNC8044341	0.61654278772415	0.257716368737149	0.143560631122247	0.0132001024227953	0.712018509484079	-0.410882149331987	0.125043282608026	-0.438735984522907	0.201158944646254	-0.031579729656444	0.252924421033058	-0.409947294260079	0.00840150757160435	0.00162208961884791	0.0132001024227953	0.00162208961884791	method 2	liver
Fam171b	83.652885	83.652884	2	2	76.913048	UNC3371968	0.611621117986761	0.320687490301584	0.157757190310146	0.0158619137136843	-0.0460958998483725	-0.206062455432608	0.110255550484828	-0.354899521468361	-0.119424754712406	0.592493186925731	-0.733688577155019	0.757422471206208	0.00995146798607549	0.00208443455550056	0.0158619137136843	0.00208443455550056	method 2	liver
Fam173b	31.531871	31.53187	15	15	31.992267	UNC25317218_to_UNC25317662	0.69500727515604	0.272568977391786	0.00771189843131385	0.000168984473040146	0.281676002961497	-0.0473211867145476	-0.682464162333382	0.377875148821113	0.189934369287226	-0.145765084084485	-0.292003946788873	0.318068858851453	0.00195334643387428	0.000177402342280031	0.000168984473040146	0.000177402342280031	method 1	liver
Fam213b	154.273152	154.273151	4	4	154.297784	UNC8520308	0.842922525826317	0.613971054237452	3.40339225404048e-07	1.27439536701246e-09	0.674694060099728	-0.0448282486679239	0.384357409332869	0.497019087953615	-0.0590524112615824	-0.892532243106062	-0.133740050963099	-0.425917603387545	6.99239869341256e-14	2.22044604925031e-16	1.27439536701246e-09	2.22044604925031e-16	method 1	liver
Fam25c	35.168579	35.168578	14	14	37.256877	UNC23861387_to_UNC23863377	0.721031320825132	0.378551144770663	0.000515873501416191	5.93813034510671e-06	-0.057860877732661	0.336244109215678	-0.684384021348615	0.30514326893957	0.407657846608797	-0.388090717471888	-0.443513167306017	0.524803559095136	1.07195720619889e-05	1.80412805583785e-07	5.93813034510671e-06	1.80412805583785e-07	method 1	liver
Fam84b	60.656635	60.656634	15	15	63.303491	UNC25738733_to_UNC25740224	0.655395028123706	0.311155655426962	0.0134878377593987	0.000349793998220882	-0.112498110284498	-0.467858609479252	0.470052192887603	-0.332801699466885	-0.00340202316961981	0.646792739326011	-0.542627433194528	0.342342943381169	0.00229847794005648	0.000229932885145057	0.000349793998220882	0.000229932885145057	method 1	liver
Fbp1	62.989642	62.989641	13	13	63.597614	UNC22744711	0.614554074113737	0.197836280343008	0.0653127357300752	0.00371372845846896	-0.215224695610488	-0.0904434445508656	0.588015008504113	-0.397473488907265	0.244459001363087	-0.0550102115488908	0.0596331260642646	-0.133955295313955	0.00433408272777583	0.00058492498055196	0.00371372845846896	0.00058492498055196	method 1	liver
Fbxl21	56.623869	56.623868	13	13	56.759288	UNC22659846_to_UNC22664034	0.600725286482284	0.295830023635506	0.0902792884921921	0.00642294061240167	-0.487055717134963	0.103198119289779	0.371803926997931	0.27655330295258	0.549380549556437	-0.796129823103905	-0.23577232395518	0.218021965397323	0.00211835700312413	0.00020786035983078	0.00642294061240167	0.00020786035983078	method 1	liver
Fbxo3	103.867956	103.867955	2	2	109.05486	backupUNC020481320_to_backupUNC020481462	0.581969388597924	0.223484640593796	0.104896548859512	0.00792608074977674	-0.687669567606784	0.139909403704596	-0.0433252046247425	0.52403678681426	0.262889974529874	-0.307498096576206	0.3332069767807	-0.221550273021699	0.000626442170699526	3.91933262526845e-05	0.00792608074977674	3.91933262526845e-05	method 2	liver
Fbxw9	87.584018	87.584017	8	8	83.247596	UNC15087355_to_UNC15087829	0.596416803670799	0.233759949359494	0.113921944446496	0.00908455476574732	-0.0355277425506566	0.221312297583149	0.154833028620723	-0.495636125978958	0.244413917993649	-0.554473072823773	-0.0685752118495586	0.533652909005427	0.00924559768684895	0.00186432987671303	0.00908455476574732	0.00186432987671303	method 2	liver
Fcgbp	28.856255	28.856254	7	7	28.904221	UNC12542036	0.650971872420637	0.294707281246852	0.0852266163961105	0.00600341679282035	-0.184735213918617	-0.460506583896703	0.349176688401185	-0.201649491192048	-0.0697108167986805	0.148468076574744	0.776681026515125	-0.357723685685007	6.86001499004993e-05	1.93878260190683e-06	0.00600341679282035	1.93878260190683e-06	method 1	liver
Fkbp14	54.543122	54.543121	6	6	53.504716	UNC060085692	0.61289697521747	0.283181648549065	0.0820112851695387	0.00566303307170613	-0.398314782223823	0.186209281242951	-0.261216200740146	-0.630435036596353	0.0730656276206052	0.262428221687248	0.771343802317217	-0.00308091330769901	0.00182185369117382	0.000160532355575338	0.00566303307170613	0.000160532355575338	method 1	liver
Fkrp	17.402081	17.40208	7	7	17.456178	UNC12457026	0.584437514750399	0.243323856793759	0.199329166464976	0.0254323851364709	0.234196039099622	-0.103633413298874	0.283992571452124	-0.336602380818992	0.380697437019506	0.0790731377255224	-0.81156483965775	0.273841448478841	0.010405428779115	0.00223367878517755	0.0254323851364709	0.00223367878517755	method 2	liver
Frmd8	5.875208	5.875207	19	19	3.628802	JAX00468987	0.638215448897599	0.255587293766335	0.0261662571410701	0.000885441442558088	0.486326111275067	0.328522844420174	0.235417999854946	0.0433696056195719	0.256124735652205	-0.429801429723793	-0.412868194092584	-0.507091673005588	0.0048125069575786	0.000671052515483161	0.000885441442558088	0.000671052515483161	method 1	liver
Fxn	24.355076	24.355075	19	19	24.289892	UNC30091384_to_UNC30092679	0.587231218350893	0.229673844703642	0.169212710403318	0.0182875688746365	0.0598928419832451	0.669270651939345	0.485367843970225	-0.0772488325519411	-0.109551700698265	-0.413144820833401	-0.424485936474967	-0.190100047334241	0.00339483328409716	0.000399950646921332	0.0182875688746365	0.000399950646921332	method 2	liver
Fzd1	4.758216	4.758215	5	5	13.262558	UNC8658303	0.640250568958515	0.238351186714517	0.0444881180790709	0.00198051201234906	-0.50378994298011	-0.313459874673375	0.144633660640287	0.591522073119353	-0.353528600023531	0.0975291257764173	0.336074708971893	0.00101884916906675	0.00348795325988702	0.000414244071086811	0.00198051201234906	0.000414244071086811	method 1	liver
Gadd45gip1	87.356181	87.35618	8	8	84.853441	JAX00674114_to_UNC15112708	0.58206607243209	0.191531331382799	0.160935184861783	0.0165385573996764	-0.266766590635695	0.380230288532705	-0.201947792131886	-0.416188387351773	0.523212719720363	0.0997791817120983	0.0583664904594238	-0.176685910305236	0.00605597025608891	0.000986541004768138	0.0165385573996764	0.000986541004768138	method 2	liver
Ganc	120.229632	120.229631	2	2	113.973765	UNC3781800_to_JAX00500181	0.724300963271009	0.423057003693761	5.18002789721479e-05	4.0948252066908e-07	-0.638608490149323	-0.682541301019534	0.0304843950195232	0.282800341969693	0.37347968927874	0.690280895263866	0.146150074813741	-0.202045605176706	9.31433123672389e-05	3.10566794714529e-06	4.0948252066908e-07	3.10566794714529e-06	method 1	liver
Gatad1	3.647936	3.647935	5	5	3.744445	UNC8543985_to_JAX00572335	0.622815095169041	0.225824003148241	0.144602443579782	0.0133961656192756	0.290143883821586	0.0975042886883939	0.063297742328299	-0.615439733726171	0.277881485117909	-0.367491013781425	-0.105031587681118	0.359134935232526	0.00182930006242862	0.000162070210040333	0.0133961656192756	0.000162070210040333	method 2	liver
Gba2	43.591736	43.591735	4	4	43.447107	JAX00223222_to_UNC7137257	0.674012562029472	0.374309844256388	0.00434413728043435	7.53081480592277e-05	-0.198581111523041	-0.0501322178887686	-0.149552216174777	-0.225295818479125	0.240800824531682	-0.677009829673798	0.777209397983605	0.282560971224222	1.71755066039481e-07	1.472608701647e-09	7.53081480592277e-05	1.472608701647e-09	method 1	liver
Gjc3	138.404187	138.404186	5	5	139.335262	UNC10284783	0.580621338595892	0.21334434302713	0.169212710403318	0.0183044210994734	0.248155507992075	-0.448613415946756	-0.53264383351331	0.419752429594083	-0.293555380493474	0.0320768872809909	0.288389032559029	0.286438772527361	0.00480152860030986	0.000666307956890599	0.0183044210994734	0.000666307956890599	method 2	liver
Glo1	30.749604	30.749603	17	17	31.28027	UNC27767093	0.652635755999988	0.247433944467945	0.0353778685436369	0.00140322111356994	-0.0905929302049803	-0.116846166166998	0.636113026671475	-0.332424732179695	-0.0670688615884553	0.312659330561859	-0.010919009893057	-0.330920657200149	0.00139335770818387	0.000112533414791449	0.00140322111356994	0.000112533414791449	method 1	liver
Glrx	75.977334	75.977333	13	13	73.58446	UNC22857212_to_UNC22857435	0.712394371760968	0.352014863555923	0.00188800297842141	2.90639118442071e-05	0.1726443490262	-0.55732528805937	0.355533513844767	0.0124360000734074	0.517553042723057	-0.471146876840085	-0.274531423879542	0.244836683111565	0.000685473003789613	4.41876022296839e-05	2.90639118442071e-05	4.41876022296839e-05	method 1	liver
Gm10768	43.913293	43.913292	19	19	43.724127	UNC30359317	0.571982169228282	0.210340603739165	0.195596649844324	0.0242758701519608	-0.568518728071556	-0.0451604645777047	0.471387893820896	-0.263491748413366	-0.215621172207533	0.354343268092245	-0.129462644203342	0.396523595560361	0.00383003272756412	0.000482844217025713	0.0242758701519608	0.000482844217025713	method 2	liver
Gm12718	103.055105	103.055104	4	4	105.024545	UNC7905001	0.652681336846731	0.294970760093091	0.0391368087144878	0.00160855537589422	0.43829349854913	0.211650701198055	0.432503547225234	0.0711413040928397	0.249199139522859	-0.512100524337692	-0.390048884963716	-0.500638781286709	0.00174394213453682	0.000151738810722279	0.00160855537589422	0.000151738810722279	method 1	liver
Gm14295	176.583305	176.583304	2	2	174.374593	UNC4556034	0.706587878432385	0.4273250425685	0.01235601527471	0.000310159740812388	-0.248489143050554	-0.389450147679892	-0.296561948843023	0.332008435513906	-0.805428983183913	0.425995917442042	0.705754290709012	0.276171579092422	4.36493589269568e-06	5.82158445894265e-08	0.000310159740812388	5.82158445894265e-08	method 1	liver
Gm14325	177.575041	177.57504	2	2	174.406645	UNC4556542_to_UNC4557139	0.773540421390209	0.46470953290254	4.37283898729917e-05	3.15351748825243e-07	-0.0198953432256178	0.0607419125927704	0.144671402871943	0.437713975325923	-0.106522690728531	0.749056188593322	-0.569658135114484	-0.696107310315325	4.28987251782282e-05	1.06255894483098e-06	3.15351748825243e-07	1.06255894483098e-06	method 1	liver
Gm14403	177.282931	177.28293	2	2	174.374593	UNC4556034	0.638889154827357	0.289259085367808	0.0820112851695387	0.00565463459582272	-0.234194920696249	-0.582454744750264	-0.105102985599577	0.527083319264836	-0.484397831526558	0.483285226331251	0.384795735760864	0.0109862012156969	0.00521556482210648	0.000785043517212314	0.00565463459582272	0.000785043517212314	method 1	liver
Gm15408	149.818538	149.818537	5	5	149.821137	UNC10425827_to_UNC10442710	0.642053998794993	0.306085803347971	0.00339135961188483	5.64395449488275e-05	0.121881352370554	-0.554668818846554	-0.44191773506473	0.661855281771908	-0.230755515362411	0.54180877498784	-0.0719479525400699	-0.0262553873165372	0.00350155607872778	0.000418387651449859	5.64395449488275e-05	0.000418387651449859	method 1	liver
Gm20319	26.755588	26.755587	16	16	23.521632	UNC26478768_to_UNC26480424	0.630318227122677	0.23496551798651	0.0793213053873744	0.00510430065033596	-0.0244335811763228	0.364761149175677	0.18911798727605	-0.0359818398124023	0.21858390413575	-0.774167927569771	-0.145758641213116	0.207878949184135	0.00393965486046925	0.000510370183504749	0.00510430065033596	0.000510370183504749	method 1	liver
Gm20594	79.768025	79.768024	6	6	77.104947	UNC11416349_to_UNC11429833	0.721256892284411	0.360637244798159	0.00507095435503241	9.63471077829459e-05	0.200997872139966	0.180678755758951	0.165471980437931	-0.167144068079888	0.362591770919643	-0.550541299135251	0.465737146738704	-0.657792158780056	6.99239869341256e-14	2.22044604925031e-16	9.63471077829459e-05	2.22044604925031e-16	method 1	liver
Gm3219	35.158241	35.15824	14	14	37.431407	UNC23863540	0.576907894057962	0.209618688863007	0.165221678128319	0.017252274364678	0.0702273221903667	0.121390114319918	-0.484843544369147	0.623641770557981	0.0512457996090733	0.278122598153777	-0.265449087616906	-0.394334972845063	0.0110039789975646	0.00242157001258192	0.017252274364678	0.00242157001258192	method 2	liver
Gm3704	152.209079	152.209078	5	5	149.249649	UNC10415636	0.65279428044573	0.278695928575557	0.0499881070791823	0.00243930949022497	0.340645350434239	0.151755233224062	-0.657483365460256	0.308395205615931	0.347787338496321	-0.301577241420229	-0.506759183922662	0.317236663032594	0.00127093310236614	9.84751294051955e-05	0.00243930949022497	9.84751294051955e-05	method 1	liver
Gm3893	41.763294	41.763293	4	4	39.815419	UNC7103657	0.636683396398501	0.283682804625299	0.0608707122225639	0.00337238756678249	-0.482342293972349	0.0911786052572771	-0.274979504430422	0.3275954126809	0.525821104230649	-0.432864359501366	0.507823401439067	-0.262232365703756	0.00718190744368763	0.00128171114867004	0.00337238756678249	0.00128171114867004	method 1	liver
Gm4951	60.371731	60.37173	18	18	61.170014	JAX00461239_to_UNC29394405	0.836446708386907	0.55057389598634	1.45552318138078e-13	2.22044604925031e-16	0.383284328735601	0.495262665309032	-0.0183530764272402	-0.286333398608114	-0.671366445436829	-0.543451045510527	-0.00180141954854552	0.642758391486622	0.000117280691873143	4.20841931625393e-06	2.22044604925031e-16	4.20841931625393e-06	method 1	liver
Gm4956	21.288393	21.288392	1	1	22.009617	UNC258238_to_UNC259179	0.63545649721795	0.304816860308923	0.0525632447207077	0.00271534493611048	-0.263036293402825	0.479907780687427	0.486542268806334	-0.412681893769912	-0.138805353895726	0.0565965031713939	-0.560660983297664	0.352137971700972	0.00392288330067241	0.000504515431537955	0.00271534493611048	0.000504515431537955	method 1	liver
Gm7609	85.196186	85.196185	1	1	88.609381	JAX00258020_to_JAX00258101	0.595696353804505	0.313902347583503	0.136248274051041	0.0119706242623929	0.103587212147521	0.196011222265497	0.0378112330770325	0.905661975373437	0.21528856473479	-0.290981806496215	-0.825269006245109	-0.342109394856953	0.0052454180876349	0.000799068055326035	0.0119706242623929	0.000799068055326035	method 2	liver
Gna14	16.510157	16.510156	19	19	19.00407	UNC30000910	0.64311153123277	0.271081485762305	0.0551277340479013	0.00291619332532511	0.207988003467622	0.108489259407392	-0.431434213217351	-0.148241276355592	-0.335770041426565	0.818573606894015	0.100842040366579	-0.3204473791361	0.0101567735938852	0.00216127865893856	0.00291619332532511	0.00216127865893856	method 1	liver
Gne	44.097049	44.097048	4	4	43.96704	UNC7142392_to_UNC7149423	0.67925402926127	0.335794519986651	0.0106508235305882	0.000255726855922567	0.0621581746154676	0.249671773510114	-0.0377994308357345	0.387693356065561	0.548984331828287	-0.435420087327238	-0.829566112342535	0.0542779944860783	0.00165230945912681	0.000137994310266065	0.000255726855922567	0.000137994310266065	method 1	liver
Gnpda1	38.498647	38.498646	18	18	38.498524	UNC29071034_to_UNC29073307	0.787237747014515	0.449370469009991	2.38116650934559e-06	1.28790190734307e-08	0.101753782134148	0.0985563390227148	0.606277185765312	-0.1414727697201	0.5548437425541	-0.153219211079587	-0.272392326782982	-0.794346741893606	6.43475648255661e-05	1.77772840270762e-06	1.28790190734307e-08	1.77772840270762e-06	method 1	liver
Gsta4	78.039773	78.039772	9	9	83.16607	UNC16761662_to_UNC16770842	0.688708812129812	0.330086010898746	0.0319167564527841	0.0011877574842647	-0.10283637215865	-0.507109628197858	-0.530241538825818	0.308728097827276	0.183538715945774	0.0700394001947001	0.741612551841333	-0.163731226626757	0.000341294279951381	1.62567718627882e-05	0.0011877574842647	1.62567718627882e-05	method 1	liver
Gstcd	132.754704	132.754703	3	3	133.047832	UNC6284127_to_UNC6284764	0.588026719512443	0.265419842382952	0.135532116914967	0.0117664368594201	-0.00776155526963706	-0.188306747655545	-0.339088310365196	-0.592688095614409	0.319388790328367	0.0519805173132099	0.999403273222469	-0.242927871959259	0.0107227225733408	0.00234946079781639	0.0117664368594201	0.00234946079781639	method 2	liver
Gstk1	42.195934	42.195933	6	6	37.319607	JAX00607392	0.650392640844694	0.316715220975568	0.0391368087144878	0.00161201943181255	-0.380531965321873	-0.212558422842402	-0.378045068424243	-0.112583731750451	-0.209409813669798	-0.0289086199050593	0.914960528412259	0.407077093501568	0.00287419691813169	0.000308868787398442	0.00161201943181255	0.000308868787398442	method 1	liver
Gstm2	107.789354	107.789353	3	3	108.301602	UNC5928502_to_UNC5930792	0.631661382301084	0.284533570432087	0.0499881070791823	0.00241458592417909	0.163229919980834	0.0461758752394629	0.0740950799578316	0.132313032788516	-0.63034028232695	0.703433344249196	-0.602951183284536	0.114044213395646	0.00127922261613575	9.9929859901926e-05	0.00241458592417909	9.9929859901926e-05	method 1	liver
Gstm3	107.772092	107.772091	3	3	108.301602	UNC5928502_to_UNC5930792	0.726233262857174	0.389688604832565	6.20343910997595e-05	5.161930914932e-07	0.111099902638203	0.339520542221228	0.127139235141269	0.476898732847464	-0.48204776607237	-0.122931268455672	-0.834506537026953	0.384827158706831	9.92732041811349e-06	1.60774163315835e-07	5.161930914932e-07	1.60774163315835e-07	method 1	liver
Gstm5	107.698772	107.698771	3	3	109.085762	UNC5939524_to_UNC5940005	0.663458730002595	0.284086802014715	0.0505295062106557	0.00248772185176505	0.277774205544717	0.233417382709189	0.42568353717629	0.419760780878401	-0.540615373312899	-0.503282210788038	-0.188223594116074	-0.124514728091585	0.000879489282705944	5.9487291758864e-05	0.00248772185176505	5.9487291758864e-05	method 1	liver
Gstm6	107.746667	107.746666	3	3	108.301602	UNC5928502_to_UNC5930792	0.632993785312945	0.232764840979124	0.0606719290058102	0.0033320491794625	0.0473365006708368	-0.0380347228934138	0.195576463014329	0.317536996583354	-0.68521066142862	0.46157454202463	-0.28100124585213	-0.0177778721189858	0.00303558999642763	0.000338348512820441	0.0033320491794625	0.000338348512820441	method 1	liver
Gstm7	107.734663	107.734662	3	3	105.846504	UNC030165183_to_UNC5917457	0.678566907476731	0.287315619596792	0.00053051041145089	6.18018693021583e-06	-0.330428092490338	-0.149086278886887	-0.342656691553413	-0.234213856654191	0.711828300766486	0.296824481503761	0.331979323453038	-0.284247186138455	2.31255419034444e-07	2.05619354876063e-09	6.18018693021583e-06	2.05619354876063e-09	method 1	liver
Gsto1	47.929463	47.929462	19	19	48.369097	UNC30425371	0.732036897703061	0.425593187554272	7.30192023275917e-05	6.48105149325673e-07	-0.624277821666396	0.439670806134206	-0.224085767713169	0.144896463979503	0.308459017852563	0.128028717404774	-0.726821959571805	0.554130543580325	0.00119437772081198	9.13433484074355e-05	6.48105149325673e-07	9.13433484074355e-05	method 1	liver
Gstp3	4.059294	4.059293	19	19	3.637651	UNC29827168_to_UNC29830560	0.631094147625614	0.332895406447776	0.0525632447207077	0.00271560918246527	0.212581666057509	-0.151263231514254	0.224877232078496	0.0145583017348761	-0.141068747067813	0.854882149489263	-0.754738703970335	-0.259828666807742	0.00239698999652512	0.000242812447801666	0.00271560918246527	0.000242812447801666	method 1	liver
Gstt1	75.261329	75.261328	10	10	75.536703	JAX00293142	0.716063177358938	0.431333281053338	0.00441282059697541	7.89467753518069e-05	-0.145836571512785	0.419294371917368	0.274691126622695	-0.177054805799748	0.204557826120267	-0.728426746054422	0.721812097373643	-0.569037298667019	0.00038818606075432	1.97832019926958e-05	7.89467753518069e-05	1.97832019926958e-05	method 1	liver
H2.Bl	36.221194	36.221193	17	17	37.203217	UNC170082654	0.846767144636242	0.627826457836179	2.30751484002056e-07	7.88269782781015e-10	-0.777347235812151	-0.330081934817663	0.313956372643566	-0.270860413529911	0.0775508431243163	0.699010065214836	0.65162889519911	-0.363856592022105	7.61251802009939e-06	1.14249417149104e-07	7.88269782781015e-10	1.14249417149104e-07	method 1	liver
H2.Eb1	34.442812	34.442811	17	17	34.312397	JAX00436797	0.609810176161403	0.286006656006261	0.16251865768025	0.0167498170476515	0.0489227330752535	0.338181239845348	0.166576695966787	0.0130405943796234	0.283640719843201	0.456691403438835	-0.84226364063511	-0.464789745913938	0.0052454180876349	0.000795398600158426	0.0167498170476515	0.000795398600158426	method 2	liver
H2.K1	34.137278	34.137277	17	17	33.344929	UNC27793027_to_UNC27794958	0.582490411818833	0.214410241380329	0.192780368457091	0.0234757930140463	-0.043939482235675	0.60997851800344	0.466862962311874	-0.514343737152208	-0.127855057681162	-0.0580095454323657	-0.316306597569947	-0.0163870602439557	0.00750128053591593	0.00138591372123575	0.0234757930140463	0.00138591372123575	method 2	liver
H2.K2	34.115736	34.115735	17	17	34.208805	UNC27801007	0.785788866362319	0.482938569821343	0.00397786453774934	6.78552593424975e-05	-0.103531750743497	-0.156203969418102	-0.0387763643116882	0.47524561987451	0.469364731972961	0.613331821645584	-0.550931755997681	-0.708498333022087	2.36113384044535e-06	2.77419108796195e-08	6.78552593424975e-05	2.77419108796195e-08	method 1	liver
H2.Q10	35.607034	35.607033	17	17	35.207143	UNC27814922_to_UNC27822205	0.676896848723032	0.360846290304026	0.0158085612928825	0.000453827811235374	-0.583590390451414	0.231586265958339	0.193763091370196	-0.382517628932889	0.867456461998602	-0.441233125363804	-0.0176664435321585	0.132201768953129	0.00204218755111457	0.000195198359108972	0.000453827811235374	0.000195198359108972	method 1	liver
Habp4	64.263174	64.263173	13	13	69.453023	UNC22793260_to_UNC22793845	0.634986545047935	0.300394807876945	0.0467375532204956	0.0021389878923459	-0.553813422335828	0.449755151655646	-0.202659649284314	-0.214660579449315	-0.43010733091631	0.711309437864768	0.182167290019301	0.0580091024460523	0.0004430295235191	2.37757056652521e-05	0.0021389878923459	2.37757056652521e-05	method 1	liver
Hamp2	31.7092	31.709199	7	7	31.330982	UNC12573980_to_JAX00634665	0.723353757848696	0.404745110882824	0.00500401841762066	9.36873773554892e-05	0.0124184177822779	-0.167992241058876	-0.176365984442119	0.0966080387965315	0.540659768612564	-0.526475419657115	0.779380695742598	-0.558233275775862	6.99239869341256e-14	2.22044604925031e-16	9.36873773554892e-05	2.22044604925031e-16	method 1	liver
Hc	34.916961	34.91696	2	2	36.845639	UNC2885367_to_JAX00487356	0.670553305956908	0.288125826418694	0.0261071074633386	0.000879819218078337	-0.506511582901165	0.248624085621612	0.36231581807894	-0.584378815671417	0.0010769920561765	0.1343685094629	-0.117903882301066	0.46240887565402	8.6739332303146e-05	2.86459649712079e-06	0.000879819218078337	2.86459649712079e-06	method 1	liver
Hddc3	87.488023	87.488022	7	7	85.991236	backupUNC070523867_to_UNC13201239	0.593870236450968	0.252874747789298	0.132132659453314	0.0112733167741073	0.534591910505655	-0.774578126607803	0.0417958853015754	0.118017341055719	-0.268119473814059	0.154843295385912	-0.198062726892388	0.391511895065388	0.00906669843048215	0.00180522256759741	0.0112733167741073	0.00180522256759741	method 2	liver
Hdhd3	62.163234	62.163233	4	4	63.1941	UNC7371772_to_JAX00552868	0.622893505470811	0.276391145668109	0.0525441688954155	0.00266706761616364	0.591671405827647	-0.266122599558874	0.490934287321624	0.146504754312357	0.268542387195314	-0.507675290863201	-0.275107826231812	-0.448747118003056	0.00420934588958694	0.000558733792163979	0.00266706761616364	0.000558733792163979	method 1	liver
Heatr6	83.567139	83.567138	11	11	81.818416	UNC20003679	0.630156777973155	0.281697389388473	0.0752621114299234	0.00475959121622072	-0.535122356270363	-0.0868786207805868	-0.446599091818378	-0.181907363520299	0.749310524702167	-0.0953582244392149	0.275036357479383	0.321518774647292	0.00148947912819931	0.00012155745188458	0.00475959121622072	0.00012155745188458	method 1	liver
Hist1h4i	22.133231	22.13323	13	13	22.152058	UNC22253286_to_UNC22255977	0.601974244039476	0.273175974441888	0.177216705688385	0.0202048723119099	0.174955953840669	-0.349907829594738	0.0700081929266202	0.0939301394446142	-0.51320575851937	0.488288219804893	-0.537736606219928	0.573667688317239	0.00288920387806079	0.000314692470339106	0.0202048723119099	0.000314692470339106	method 2	liver
Hlcs	94.509463	94.509462	16	16	94.465141	UNC27433512_to_UNC27436877	0.739889279096694	0.441637529809725	0.000418733230358056	4.76189366960256e-06	-0.297588650618913	-0.172709823679348	-0.736166534115707	0.042077011724094	0.0217242040999421	0.834407779377829	0.390614804120694	-0.0823587909085908	0.000944366588048488	6.64852807970018e-05	4.76189366960256e-06	6.64852807970018e-05	method 1	liver
Hmgcl	135.502368	135.502367	4	4	132.607354	UNC040296531_to_UNC8257810	0.634072615112073	0.259554929110159	0.0930023914121159	0.00670696242462265	0.160915245856741	-0.472486964509799	0.137769573323871	-0.36454199404051	0.162297621042351	0.232320879046168	0.548155913140722	-0.404430273859543	0.0016759784784412	0.000143164308514687	0.00670696242462265	0.000143164308514687	method 1	liver
Hook1	95.63407	95.634069	4	4	97.277203	UNC7801297	0.605876323420447	0.232518886960868	0.161525666262574	0.0166216395472215	-0.00873332453106938	0.197653153468989	-0.161696570714273	-0.0188023823826949	0.231174997072428	-0.755386498153329	-0.0573840644413814	0.57317468968133	0.0055088815207449	0.000851934951186961	0.0166216395472215	0.000851934951186961	method 2	liver
Hsd17b13	104.406407	104.406406	5	5	100.306782	UNC9768856_to_JAX00589724	0.647042944670919	0.301768354129292	0.0235000064716679	0.000765886223830003	-0.530209582535128	-0.547655126688214	-0.433246141814286	0.420411815225889	0.278145431652373	0.241448358866751	0.501819975178478	0.0692852701141377	0.00651992916832456	0.00109110748573205	0.000765886223830003	0.00109110748573205	method 1	liver
Hsd3b2	98.528466	98.528465	3	3	97.124892	UNC5799631_to_JAX00531070	0.782150076527167	0.473307233189379	3.81855591734962e-07	1.48281031897568e-09	-0.313485188954018	-0.172628319005022	0.403721874243247	0.657634798540452	0.247319302115967	-0.495349065326509	-0.633880533501562	0.306667131887444	0.00106055616849482	7.84699973241931e-05	1.48281031897568e-09	7.84699973241931e-05	method 1	liver
Ifrd2	107.490049	107.490048	9	9	105.59704	UNC17063480	0.61193543951772	0.299634054684453	0.0494427866139226	0.0023793636815459	-0.585387978186275	0.223105002719744	-0.350154886724982	-0.402249258683585	0.133732230959415	0.217937318463849	0.823008186819542	-0.0599906153677072	0.00591127592234307	0.000943878844494206	0.0023793636815459	0.000943878844494206	method 1	liver
Ift46	44.581092	44.581091	9	9	41.246129	UNC16231229_to_UNC16238840	0.606889368940578	0.268616893674448	0.112164291644353	0.00879797104509072	0.200451186830269	-0.103509181495464	0.525353382963877	0.512109554994397	-0.404646313690651	-0.638366200663097	-0.154269615408132	0.0628771864688019	0.00698397892076884	0.00123086364791947	0.00879797104509072	0.00123086364791947	method 2	liver
Ift81	123.064527	123.064526	5	5	123.350757	UNC10062151	0.626532841607041	0.293901949090438	0.0323804094065533	0.00122595180177876	0.541426484412763	-0.277149604678423	0.288049483687097	0.131319897381448	-0.404544713739282	-0.747146919066879	-0.000411268653954738	0.46845664065723	0.00603425374204271	0.000976269296960375	0.00122595180177876	0.000976269296960375	method 1	liver
Igsf5	96.583364	96.583363	16	16	92.993538	backupUNC160144984_to_UNC27418159	0.597876678286235	0.226549150926272	0.104081772953373	0.00780908878050413	0.310250046347644	0.332962694747259	0.00336513875672735	-0.439137839181599	0.303829025149595	0.260161782207544	-0.662131854597593	-0.109298993429579	0.00904643109118379	0.00179776585392721	0.00780908878050413	0.00179776585392721	method 2	liver
Il1rap	26.581791	26.58179	16	16	34.101617	JAX00068170_to_UNC26623203	0.582781958659379	0.215114052645823	0.17932727363087	0.0205923113631716	0.0816968005558465	-0.170793702713863	-0.197074526811937	-0.34669501330928	0.121026610862875	0.758923184673662	-0.37219308301627	0.125109729758967	0.00416109862558229	0.000545991408032687	0.0205923113631716	0.000545991408032687	method 2	liver
Impad1	4.720453	4.720452	4	4	6.224673	UNC6667407_to_UNC040002854	0.627106284403554	0.241783062130057	0.0663272343553806	0.00380820784828162	0.0928047377042907	0.445880190091744	0.0530502286369172	4.31835749221819e-05	0.253611745127608	-0.869925430119583	0.0440265555336783	-0.0194912105495775	0.00904643109118379	0.00179498811045364	0.00380820784828162	0.00179498811045364	method 1	liver
Inmt	55.124984	55.124983	6	6	54.017737	JAX00610496	0.637026129505019	0.285447752338755	0.0463974631935079	0.0021105541213231	0.19686372308809	0.385152059996718	0.290537933660961	0.202201075332607	0.268312490995596	-0.609199021338596	-0.529113324491951	-0.204754937243425	0.000604709228589059	3.74451220397365e-05	0.0021105541213231	3.74451220397365e-05	method 1	liver
Iqcg	33.056272	33.056271	16	16	34.403831	JAX00417751_to_JAX00417772	0.721133374407071	0.372929429903648	1.37191210774954e-07	4.18578949279436e-10	0.0960080907762112	-0.116898314486759	-0.36111854851289	0.0105059914841462	0.0574649572062032	0.767436808621562	0.287578788600265	-0.740977773688738	0.00038818606075432	1.98463138453286e-05	4.18578949279436e-10	1.98463138453286e-05	method 1	liver
Isoc2b	4.817781	4.81778	7	7	4.69008	UNC12381586	0.620683876054222	0.311023353614178	0.106301097067795	0.00807879743304907	-0.196963348250953	0.25599542901757	0.0715027074961402	-0.522647844778415	0.397422193523526	-0.494808061169684	0.752723804993099	-0.263224880831284	0.00155752454849774	0.00012760528118394	0.00807879743304907	0.00012760528118394	method 2	liver
Itih5	10.07517	10.075169	2	2	9.195332	UNC2545032_to_UNC2558229	0.79855407979571	0.46486900179573	3.65487796903381e-08	1.06443853731264e-10	0.121687603267301	-0.0890978026569233	0.523947816371862	0.577513119889587	0.171503149964338	-0.190087618545923	-0.28941262621629	-0.826053642073952	4.52995723439722e-08	3.0208380241703e-10	1.06443853731264e-10	3.0208380241703e-10	method 1	liver
Katnal1	149.740223	149.740222	5	5	149.757328	UNC10424778	0.577536874513369	0.300461108461585	0.141230073684828	0.0127899480558979	0.125835230288143	0.522685077392399	0.321798466882933	-0.100172794300073	0.688539185315114	-0.302315630784447	-0.963732342882969	-0.292637191911101	0.0049367597455479	0.000711677058894522	0.0127899480558979	0.000711677058894522	method 2	liver
Kcna2	106.904485	106.904484	3	3	105.09561	UNC5897677	0.623911327788575	0.262014553687168	0.0686824999359679	0.00399444377795222	0.0959171709406341	0.367495348457509	0.494394365237292	0.28895971938193	-0.463644280806569	-0.559391744727535	-0.38110302811302	0.157372449629759	0.0052454180876349	0.000797977875979905	0.00399444377795222	0.000797977875979905	method 1	liver
Kcnb1	167.014318	167.014317	2	2	166.421472	UNC4436339_to_UNC4440151	0.70409777096563	0.356297355093121	5.18002789721479e-05	4.04084746552513e-07	-0.0152080066879029	0.249478125130642	-0.445197316623085	0.162218427477402	0.735327439500679	0.136705446953483	-0.104277813545891	-0.719046302205328	0.000538835929490753	3.09705675485272e-05	4.04084746552513e-07	3.09705675485272e-05	method 1	liver
Kctd20	29.090161	29.09016	17	17	28.215862	UNC170067119	0.594939841085645	0.259834412574089	0.149627933272061	0.0142352535421607	0.348190570293346	-0.155335991444788	-0.336540732860988	-0.149956692830723	-0.276835694138833	0.406288330275377	0.640979278380332	-0.476789067673723	0.00946605442915661	0.0019208077438988	0.0142352535421607	0.0019208077438988	method 2	liver
Kdsr	108.656319	108.656318	1	1	102.686297	UNC1260464_to_UNC1280065	0.610742273667225	0.243659821820352	0.130030229313338	0.0109281177610612	-0.664336799959873	0.218897924800584	-0.26011949739231	-0.0137462926233823	0.168629372359823	0.653529523130673	0.0261651705987154	-0.12901940091423	0.000429484821980568	2.29124296572403e-05	0.0109281177610612	2.29124296572403e-05	method 2	liver
Kitl	99.478458	99.478457	10	10	100.092121	UNC18554470	0.632386947268886	0.2969247291489	0.0423674780892097	0.00183910008630028	0.212345287995138	0.499615065724128	0.416227834478999	-0.544930484785637	0.345251037505322	-0.504791396327691	-0.280938738055779	-0.14277860653448	0.00206071628270755	0.000197623773731337	0.00183910008630028	0.000197623773731337	method 1	liver
Klhdc4	124.353469	124.353468	8	8	128.810124	UNC15719919_to_UNC15720388	0.586360561218052	0.233920873932453	0.14543567030486	0.0135742053476835	-0.0864780158700801	-0.0304792643349432	-0.73653037797706	-0.299921290858362	0.316809418723979	0.211332748177725	0.609414450678708	0.0158523314600327	0.00651407291515052	0.00108653773128997	0.0135742053476835	0.00108653773128997	method 2	liver
Kmo	177.562324	177.562323	1	1	175.272395	UNC2220523	0.606516046572961	0.25065378394325	0.115265970033336	0.00936757414377754	0.117107814228136	0.505475432321328	-0.412674247353144	-0.62941753915029	-0.182349001265166	0.0983301280759193	0.0425075194330118	0.461019893710204	0.00513783931562094	0.000761923626396488	0.00936757414377754	0.000761923626396488	method 2	liver
Krt23	99.354424	99.354423	11	11	99.632151	UNC20234878_to_UNC20236127	0.593725817764388	0.235916512111538	0.157231374532427	0.0157861909073688	-0.386265530678969	-0.0145212009077986	-0.352820982530758	-0.373466460454572	0.125341961886272	0.595669192549435	0.416430190554343	-0.0103671704179519	0.00756344186740384	0.00140744402526893	0.0157861909073688	0.00140744402526893	method 2	liver
Lap3	45.884613	45.884612	5	5	48.545919	UNC9123487_to_UNC9124430	0.615460918594592	0.318573009078196	0.158693533006655	0.0159813411705332	0.033946250283006	0.229670628321938	-0.356642852741282	-0.0329025060997393	-0.614772737754589	-0.500652509841817	0.971128400495324	0.270225327337158	0.00740330841777044	0.00135358028474941	0.0159813411705332	0.00135358028474941	method 2	liver
Lcn2	32.243259	32.243258	2	2	32.143261	UNC2837330	0.690024342285989	0.343646127790694	0.00460512923182461	8.49418815426217e-05	0.319598648094425	0.208540529548513	0.0476814838076322	0.318838243716248	-0.651599909106873	-0.563348420183128	-0.242357845237591	0.562647269360774	8.71020668200717e-06	1.35530981326681e-07	8.49418815426217e-05	1.35530981326681e-07	method 1	liver
Lgals4	29.618813	29.618812	7	7	29.330932	UNC12545679	0.63267154945376	0.292469056644783	0.0242931325731867	0.000808580336339015	-0.0484015305286918	0.258044670594608	-0.381978194550843	0.406308843900129	0.562352993260369	-0.254937912577845	-0.677598539988421	0.136209669890695	0.00648841531920426	0.00107965243968389	0.000808580336339015	0.00107965243968389	method 1	liver
Lmbrd2	9.070326	9.070325	15	15	8.74409	JAX00058763	0.645124966480026	0.334512034030397	0.036792223833618	0.00148993493680216	0.387002950625744	-0.0334302697342227	-0.0340336618738707	0.328845209006603	0.344371934941701	-0.806685897844782	-0.539641201163043	0.35357093604187	0.000931759381798408	6.42062862498127e-05	0.00148993493680216	6.42062862498127e-05	method 1	liver
Lrit1	37.868016	37.868015	14	14	37.451	JAX00377773	0.76155969724319	0.400403123954837	1.45552318138078e-13	2.22044604925031e-16	0.551340504612741	0.378090211809736	-0.444148406706866	0.41736331553558	-0.68990280553902	-0.142359333767587	0.0837411479047452	-0.154124633849328	3.51813799760686e-09	1.78750347856749e-11	2.22044604925031e-16	1.78750347856749e-11	method 1	liver
Lrrc24	76.552603	76.552602	15	15	75.84388	UNC25909655_to_JAX00406117	0.657405004688579	0.293329842463895	0.0525632447207077	0.00274261097640727	0.113168808470787	-0.54231253991174	-0.352660912696129	0.391516136631332	0.621681826539872	-0.34871919166322	-0.224293987479788	0.341619860108884	7.69135387332136e-05	2.24700823059365e-06	0.00274261097640727	2.24700823059365e-06	method 1	liver
Lrsam1	32.816775	32.816774	2	2	32.191852	UNC2837615_to_UNC2839179	0.600583639259481	0.295448121659915	0.149344931745349	0.0141461938836953	0.123413666392831	-0.210360790957884	-0.435722146557721	-0.344992293207935	-0.00299557476847537	0.885280750544345	-0.469551533894195	0.454927922449034	0.00243372148825748	0.000248851802531092	0.0141461938836953	0.000248851802531092	method 2	liver
Ltn1	87.432851	87.43285	16	16	87.359151	UNC27325630_to_UNC27331306	0.616800798227333	0.288614160556662	0.144248961838917	0.0133434134758665	-0.206251241175618	0.0742527908123509	0.360145557294268	-0.46857389752933	0.428932802511318	0.627928930769474	-0.100119391666353	-0.716315551016109	0.0107227225733408	0.00234920353140522	0.0133434134758665	0.00234920353140522	method 2	liver
Manba	135.148575	135.148574	3	3	133.047832	UNC6284127_to_UNC6284764	0.628664600207461	0.328690632731248	0.0306807355512697	0.00111720254788217	0.0750490294767795	0.374869398294954	-0.473724126967196	-0.273094789783059	0.0981057180624772	0.708275039398786	0.148695355689112	-0.658175624171854	0.00648533716931626	0.0010750213890719	0.00111720254788217	0.0010750213890719	method 1	liver
Mansc1	134.582506	134.582505	6	6	131.767047	JAX00146884_to_UNC12134198	0.598138498735569	0.214840201238939	0.177216705688385	0.0200911748983723	0.450188809031843	-0.442722533440265	-0.116907905088434	0.23364500252982	-0.311791173596544	-0.124860717584958	-0.195658742708747	0.508107260857285	0.00507161377090742	0.000739218624667193	0.0200911748983723	0.000739218624667193	method 2	liver
Map9	82.161994	82.161993	3	3	82.856379	UNC030485727_to_UNC5663586	0.663498463647871	0.313291741694329	0.0391368087144878	0.00160739301318291	0.294919442818978	-0.291702865698825	0.461426111604596	-0.459388463288847	0.379708533640918	-0.0292511847839894	-0.68794068320038	0.332229108907549	0.00241953996996506	0.000246633391933426	0.00160739301318291	0.000246633391933426	method 1	liver
Mapk1ip1l	47.917989	47.917988	14	14	50.935892	UNC23990985_to_UNC23994875	0.588811058672811	0.202140990890682	0.170318310538933	0.0186602236867156	-0.104525313506941	-0.115504710119483	0.501333754573809	0.377587553070084	0.0305394222758321	-0.0291784851194614	0.0305669481312545	-0.690819169305094	0.00575352721235142	0.000906212170489917	0.0186602236867156	0.000906212170489917	method 2	liver
Marcksl1.ps4	4.247981	4.24798	13	13	11.039954	UNC22119007	0.650134441675313	0.332076101311165	0.0343838759188645	0.0013351844813172	-0.0524898503251058	0.636627556166226	0.10375515840001	0.2528823668013	-0.695973508884179	-0.285005597046926	-0.446563182563307	0.486767057451982	0.0052454180876349	0.000799868750645971	0.0013351844813172	0.000799868750645971	method 1	liver
Mctp2	79.451481	79.45148	7	7	78.575538	UNC13093934_to_UNC13095305	0.761119569298071	0.460862395382331	1.28687795039e-06	6.24645790647804e-09	0.405731756765013	0.761187813802802	0.252817665088919	-0.5716721988868	-0.201024974638015	-0.682629089796759	-0.0919082533762023	0.127497281041042	0.000161153269226199	6.05504376249844e-06	6.24645790647804e-09	6.05504376249844e-06	method 1	liver
Med21	146.591101	146.5911	6	6	146.527912	UNC12332564_to_UNC12343227	0.595844087919425	0.247314145190372	0.141879925079459	0.0129401098578757	-0.489551508489161	0.485865578096304	-0.17161060584516	-0.479268926192454	0.227328502588784	0.268632865680547	0.474016487348394	-0.315412393187253	0.00904225624996389	0.00178569856512345	0.0129401098578757	0.00178569856512345	method 2	liver
Metap1d	71.291395	71.291394	2	2	72.882014	JAX00493029_to_UNC3324924	0.730294055745249	0.335914858910313	0.00944947870998505	0.000216232121248217	-0.602189698929059	0.258259565737363	0.0477462595343105	-0.393272608475248	0.526568618312977	0.187467658591801	-0.217944454813819	0.193364660041675	0.000566608563316542	3.41861959249901e-05	0.000216232121248217	3.41861959249901e-05	method 1	liver
Mettl6	32.308163	32.308162	14	14	33.974343	UNC23816161	0.591908645475658	0.26442079203578	0.141127961145783	0.0127611283512937	0.109758855340813	0.526910883037444	-0.210329794440169	0.383580404811049	0.398101605880025	-0.419191200653526	-0.328212600170777	-0.46061815380486	0.00792034029607616	0.00149397843567056	0.0127611283512937	0.00149397843567056	method 2	liver
Mfsd1	67.38669	67.386689	3	3	65.869408	UNC5423271	0.657445601187818	0.287277902134588	0.0347965394687482	0.00137051189443771	-0.312834726820808	-0.300420634840121	-0.605796366018192	0.537018040771628	0.209766915189356	0.112974805278965	-0.152676861181187	0.51196882762036	0.000443529650720852	2.39433890506513e-05	0.00137051189443771	2.39433890506513e-05	method 1	liver
Mfsd3	76.531972	76.531971	15	15	77.289789	UNC150390748_to_JAX00406382	0.617038795283867	0.257552543731317	0.0752621114299234	0.00475325210563393	-0.442627564050945	-0.20779791071107	-0.247130128990348	0.349361106243397	0.11141717361016	0.296471640390786	0.544647893132145	-0.404342209624124	0.00174394213453682	0.000151442754063202	0.00475325210563393	0.000151442754063202	method 1	liver
Miip	147.242828	147.242827	4	4	148.789874	UNC8435000_to_JAX00570428	0.663294841673081	0.317555734115957	0.0192378331449289	0.000595106407877521	0.473362648979786	0.655110052568061	-0.527341848460063	-0.251816076720061	0.11251842356653	-0.0402816726371207	-0.519888462948444	0.0983369356513107	0.000226758254892573	9.50497720653143e-06	0.000595106407877521	9.50497720653143e-06	method 1	liver
Mkrn2os	115.542594	115.542593	6	6	116.776115	UNC11922370	0.701470227005928	0.362470777199523	1.47873732060062e-08	4.10156353325419e-11	0.238728522481403	0.4314739678851	0.263715243597645	0.388902854791957	0.259736469472791	-0.526879186784307	-0.739231100501643	-0.316446770942945	1.63756598631496e-10	6.76014799694258e-13	4.10156353325419e-11	6.76014799694258e-13	method 1	liver
Mmrn2	35.18869	35.188689	14	14	37.431407	UNC23863540	0.596478045489104	0.232992708209953	0.104474278513981	0.00785302682365963	-0.253392648915716	-0.587131064466981	0.115932823758215	0.397995356588633	-0.427810001646399	0.269139103204114	-0.0249537332750443	0.51022016475318	0.00294057845676034	0.000325890905250925	0.00785302682365963	0.000325890905250925	method 2	liver
Mrpl16	11.844905	11.844904	19	19	10.995	UNC29888703_to_JAX00470417	0.628314900444421	0.266823786754557	0.0343838759188645	0.00133411071631895	-0.286502071950007	0.39375416072515	0.334797158324597	-0.394787058166217	0.0059419976819979	0.664199740092608	-0.2940067269372	-0.42339719977093	0.00319037703351659	0.000361679812513005	0.00133411071631895	0.000361679812513005	method 1	liver
Mrpl50	49.533955	49.533954	4	4	49.456927	UNC7213810	0.589587054877007	0.230103210697845	0.177216705688385	0.0201519399789268	0.360489395919913	0.444149761592069	0.141863734019749	0.101855251978018	0.229801180214534	-0.184863543846781	-0.622587097422412	-0.47070868245509	0.00770744756924238	0.00144158387677451	0.0201519399789268	0.00144158387677451	method 2	liver
Mrpl9	94.247258	94.247257	3	3	94.184458	UNC5773162	0.62789920241298	0.351936743874673	0.0808620893903455	0.00542985615730285	0.485124844608301	0.308961951794521	-0.352954101641622	0.370181899751838	0.349146880458904	-0.811033697400897	-0.544517478578393	0.195089701007348	0.00429691853884674	0.000575815848238737	0.00542985615730285	0.000575815848238737	method 1	liver
Mrps12	29.5268	29.526799	7	7	29.536489	UNC12548710	0.668500384753669	0.335543541126857	0.00720660826019495	0.000156913020067484	-0.661580754533309	0.51966762846666	-0.0921882090142642	0.393862331381973	0.341153002039109	-0.196142889397921	-0.0891431134643066	-0.215627995477941	0.00206977214413448	0.00019980675371456	0.000156913020067484	0.00019980675371456	method 1	liver
Mthfs	89.106028	89.106027	9	9	85.389354	UNC16790533_to_JAX00700671	0.628946586728817	0.248340810429979	0.0828781993641581	0.00574696728550361	-0.22570487528276	0.145833286335011	0.058469337981112	-0.0507466579713746	-0.583994253628422	0.475695760136812	0.550327748380408	-0.369880345950786	0.00341716457372109	0.000404744190160455	0.00574696728550361	0.000404744190160455	method 1	liver
Mtmr7	41.720146	41.720145	8	8	37.233379	UNC14506380_to_JAX00665819	0.63552673626189	0.297051804445526	0.0525632447207077	0.00273315570305355	0.0773467842310547	-0.742798994013827	0.641518136524976	-0.0166833620689521	0.149345930993253	-0.420592404495079	0.428300522783246	-0.116436613954672	0.00351342747183027	0.000428357539643431	0.00273315570305355	0.000428357539643431	method 1	liver
Mug2	121.956816	121.956815	6	6	122.456128	JAX00624674_to_JAX00624693	0.758727175263016	0.368557735433758	1.08371223838569e-05	6.76324165560516e-08	-0.166143715840502	0.517705968023608	-0.422315837202417	-0.365522375347055	-0.379985611224264	0.0921084961930158	0.085450093781521	0.638702981616094	0.00110369819668724	8.27134962196885e-05	6.76324165560516e-08	8.27134962196885e-05	method 1	liver
Mup1	60.514832	60.514831	4	4	58.076405	UNC7326646_to_JAX00552074	0.715792473264437	0.376834480560696	0.00622932722338048	0.000124913613910094	0.0486780378677463	-0.11911303576142	0.795059003882821	0.267721702305255	0.159903400923539	-0.785000671169135	-0.317918185450325	-0.0493302525984807	0.000455949178056825	2.49034161837747e-05	0.000124913613910094	2.49034161837747e-05	method 1	liver
Mup10	60.595027	60.595026	4	4	55.631762	UNC7292051	0.695769090960895	0.341469055363939	0.00112607433765976	1.53045847536282e-05	0.247179541241902	0.113458806721696	0.659604812454352	0.0921336415039849	0.282835801858595	-0.687669841044871	-0.308862577315202	-0.398680185420456	0.000944366588048488	6.66402064548599e-05	1.53045847536282e-05	6.66402064548599e-05	method 1	liver
Mup16	61.180518	61.180517	4	4	59.431037	UNC040400501_to_UNC7348277	0.631062894159966	0.270293745940056	0.0133757293150015	0.000345031565965548	0.298422380738707	0.116841132282226	0.545080400570756	-0.116546711336413	-0.117939341695378	-0.534357929316477	0.369644408925119	-0.56114434016854	0.00138196857954708	0.000111028055209461	0.000345031565965548	0.000111028055209461	method 1	liver
Mup17	61.256864	61.256863	4	4	59.431037	UNC040400501_to_UNC7348277	0.730095206561987	0.383066146501207	0.00127381069532527	1.76657998125496e-05	0.0204824178320253	0.278376559361135	0.210042969045935	-0.157447198102149	-0.190142497952227	-0.0810606849243088	-0.802750422725501	0.722498857465091	0.000264797697681837	1.18562503184094e-05	1.76657998125496e-05	1.18562503184094e-05	method 1	liver
Mup18	61.335128	61.335127	4	4	56.283097	JAX00551680_to_UNC7303819	0.652493889473386	0.294536594500427	0.0259010611861748	0.000865691222486586	-0.33786742531287	-0.12440760455878	-0.0122030569107067	-0.526311909734423	-0.070018412793875	0.658428904603074	0.615457360071765	-0.203077855364184	0.000101686240822618	3.51967637346462e-06	0.000865691222486586	3.51967637346462e-06	method 1	liver
Mup20	61.715151	61.71515	4	4	56.24609	JAX00551665	0.694042427534585	0.379908559797773	0.00620908823108836	0.000123138052977034	-0.118020811928554	0.44511138346774	0.1523082106834	-0.304010048543597	-0.179606202107031	-0.877596687924294	0.594205951842921	0.287608204509415	9.44097309371621e-08	7.06876335243578e-10	0.000123138052977034	7.06876335243578e-10	method 1	liver
Mup7	60.083347	60.083346	4	4	58.961687	UNC7339680_to_UNC7341354	0.795346086562273	0.565210771377204	5.27389560495925e-09	1.24339427642894e-11	-0.683417626265021	0.777734753797729	-0.268855648394827	0.0739297128445683	0.0310049221777974	-0.680259614964657	0.675683396517636	0.074180104286774	3.38251147826364e-06	4.18907299959415e-08	1.24339427642894e-11	4.18907299959415e-08	method 1	liver
Mup9	60.434824	60.434823	4	4	59.431037	UNC040400501_to_UNC7348277	0.600188212123465	0.249220126774372	0.150085110117047	0.0143901794175699	0.345940401013864	-0.118744084936309	0.654808174403116	0.178265783679822	0.172226336015418	-0.521059121095091	-0.444357625382283	-0.267079863698538	0.00289774392537714	0.000316542836090727	0.0143901794175699	0.000316542836090727	method 2	liver
Myl12a	71.351873	71.351872	17	17	69.618503	UNC28260370_to_UNC28271319	0.682573465454662	0.33221782126376	0.00344076952969164	5.77390145821699e-05	0.0451736518963642	0.156625100535324	0.0645587864640663	-0.110916146160259	-0.688898395216303	-0.526925605321723	0.404318983368637	0.656063624433893	2.68971765295804e-05	6.23510247987902e-07	5.77390145821699e-05	6.23510247987902e-07	method 1	liver
Myl12b	71.339856	71.339855	17	17	70.888684	UNC28279717_to_UNC28282900	0.640294082310265	0.277377688363847	2.6221602985976e-06	1.45461359624122e-08	-0.023928577175432	-0.0321975058735278	-0.212132629943148	-0.00825027967853407	0.0102434703705733	-0.734825188853426	0.63380212051141	0.367288590642084	0.00199391493369939	0.000185518954830877	1.45461359624122e-08	0.000185518954830877	method 1	liver
Mzt1	99.445355	99.445354	14	14	105.91602	UNC24671517_to_UNC24672024	0.583156475542218	0.254402776790503	0.166226301256271	0.0174972553960651	-0.383036631455643	0.618649339112315	0.202805014704758	0.267956246705192	0.327245159285307	-0.0730159409867145	-0.391179392348778	-0.569423795016437	0.00341716457372109	0.000404751782105972	0.0174972553960651	0.000404751782105972	method 2	liver
Naglu	100.931408	100.931407	11	11	96.953376	UNC20201721	0.65693274403963	0.318345138634667	0.0300824910943173	0.0010847848540726	0.318919321589995	0.419596217342636	0.0655990181875297	0.432735420869219	0.259349853128098	-0.683177681963934	-0.596309516557572	-0.216712632595971	0.000200117303077421	8.13408400957005e-06	0.0010847848540726	8.13408400957005e-06	method 1	liver
Nat8f2	85.819131	85.81913	6	6	87.661976	UNC11547178_to_UNC11552932	0.616069911579651	0.262749094540532	0.071477620062207	0.00433155933872087	0.0358067400761939	0.494264502150991	0.0900974546547626	0.168905425147436	-0.0735275391905408	-0.489223905127741	-0.708070633418446	0.481747955707344	0.00651407291515052	0.00108805889112817	0.00433155933872087	0.00108805889112817	method 1	liver
Nat8f5	85.770966	85.770965	6	6	85.204672	JAX00616303_to_JAX00143568	0.625512370458726	0.28326430188352	0.0703223563491573	0.00420438840674775	-0.452832481975046	0.723185474042203	-0.442739081596719	-0.379229850348134	0.297258742397434	-0.229839054224408	0.273630823046823	0.210565428657847	0.00490310109540243	0.000700643995025341	0.00420438840674775	0.000700643995025341	method 1	liver
Ndufa6	82.184721	82.18472	15	15	85.895812	JAX00408161	0.635203065002375	0.237872044371621	0.0543932883132838	0.00285690287212192	-0.0917806549977135	0.261539867086031	-0.396563236470756	-0.433332761558087	-0.176068694854428	-0.0624011026688603	0.259984739805277	0.638621843658537	0.00287419691813169	0.000311232499713876	0.00285690287212192	0.000311232499713876	method 1	liver
Ndufaf6	11.003352	11.003351	4	4	16.195123	UNC040017672_to_UNC6812205	0.625854150707162	0.276668228089647	0.0656552979702748	0.00374231217272891	-0.537096785943977	0.311276193321534	0.14673501354368	-0.459074872175208	0.645475139602312	-0.353686094657639	0.00489998349336452	0.241471422815933	0.00202358713003995	0.000190741980923503	0.00374231217272891	0.000190741980923503	method 1	liver
Neto2	88.214908	88.214907	8	8	89.101514	UNC15165721	0.66034554139244	0.278848388229022	0.00701338655791398	0.000151733259970199	-0.455523564117059	0.352876583319204	-0.264595722972205	0.500736311865991	0.228822456513561	0.171049856327219	0.0995885465709976	-0.632954467507708	0.00104450185074309	7.67505017351677e-05	0.000151733259970199	7.67505017351677e-05	method 1	liver
Nln	104.899694	104.899693	13	13	106.531198	UNC130360249_to_UNC23293435	0.705526278115446	0.325978750576571	0.000891577241041265	1.17465678846074e-05	0.347860343792736	0.122048968773348	0.500421795704701	0.359578729815154	-0.343581359569902	-0.170868470063142	-0.108032976013037	-0.707427032439858	0.00104281867042782	7.6164163489989e-05	1.17465678846074e-05	7.6164163489989e-05	method 1	liver
Nlrp12	3.249741	3.24974	7	7	3.419749	UNC12370256	0.702657569466537	0.386147062589961	0.00184995701209321	2.82216717076844e-05	0.394670274027347	0.364555168783007	-0.716268088967847	0.347792545795366	-0.292524650094812	0.499656637320145	-0.370919852263201	-0.226962034600005	2.74082279932811e-05	6.44060582533079e-07	2.82216717076844e-05	6.44060582533079e-07	method 1	liver
Nmnat3	98.197002	98.197001	9	9	100.224469	JAX00703525	0.669671860920649	0.290190400515261	0.0282387869411606	0.000986904186300208	0.452118308404426	0.240307279778969	0.314111448582803	0.332772915140665	-0.661430191090166	-0.191456922806198	-0.500875755108736	0.0144529170982369	0.00128569106335704	0.000100992486138041	0.000986904186300208	0.000100992486138041	method 1	liver
Nos3	23.870637	23.870636	5	5	23.812299	UNC8810920	0.70068339907835	0.350872456505785	0.00550532761350184	0.000107654129762103	-0.548666382181229	-0.345040901412326	0.255596378132667	-0.43812617063447	0.114282479802991	0.731343439127023	0.394129203496483	-0.163518046331139	0.000566608563316542	3.41741192854128e-05	0.000107654129762103	3.41741192854128e-05	method 1	liver
Nostrin	68.973857	68.973856	2	2	71.10877	UNC3300936_to_UNC3301625	0.603169928954069	0.270799248507076	0.132132659453314	0.0112880598145997	-0.441482436425814	-0.358178201161579	-0.274941933750716	0.235560011404677	-0.495663632458336	0.336370914654577	0.581688039754013	0.416647237983178	0.0119595330031016	0.00272679637730477	0.0112880598145997	0.00272679637730477	method 2	liver
Npc1	12.394895	12.394894	18	18	12.080549	UNC28735608_to_UNC28746348	0.679167503599309	0.339859710639115	0.0117398618892995	0.000291436828719349	0.586733971167484	-0.0426954377630371	0.351397912097012	-0.0195521855149326	0.123764481550451	-0.92245596550448	-0.120707785805793	0.0435150097732956	9.5544373600487e-05	3.21606653685969e-06	0.000291436828719349	3.21606653685969e-06	method 1	liver
Nrp1	130.882973	130.882972	8	8	128.810124	UNC15719919_to_UNC15720388	0.572348292688976	0.273302539745898	0.197076620202608	0.0248593395627843	0.789532882948684	0.168231742443788	0.293783856891445	-0.44052418176053	-0.194256155181443	-0.734727448989364	0.092047709480894	0.0259115941665243	0.0113074211153758	0.0025027091834523	0.0248593395627843	0.0025027091834523	method 2	liver
Nsa2	97.907881	97.90788	13	13	98.069953	UNC23168764_to_UNC23195791	0.590649345040654	0.302958832866454	0.136434588903616	0.0120881167837961	0.0145914644672949	0.815742135969268	0.363046597262734	0.0238477631757679	0.00623019827865942	-0.874845034155215	-0.424949681756515	0.0763365567580057	0.00760820010243552	0.00141818886168288	0.0120881167837961	0.00141818886168288	method 2	liver
Nsun3	62.786542	62.786541	16	16	62.464947	UNC26959915	0.586384402070327	0.28953386292194	0.0543932883132838	0.00285899198789696	0.358115389471771	0.255750480716898	0.208962354308337	0.412171290076858	-0.0499756695178176	-0.695408145931957	-2.35055030994857e-16	-0.489615699124089	0.00215597600068473	0.000213845086392772	0.00285899198789696	0.000213845086392772	method 1	liver
Nt5e	88.222447	88.222446	9	9	86.944595	UNC16813737	0.692944399272755	0.346415104879126	0.00339135961188483	5.60268896847571e-05	0.265892072990584	-0.215459648660986	0.0881865333268365	0.351021249863802	0.428573284927731	-0.428087862771978	-0.738328937380372	0.248203307704384	9.91364026602302e-07	1.10183164814259e-08	5.60268896847571e-05	1.10183164814259e-08	method 1	liver
Nubp2	25.023295	25.023294	17	17	26.867457	UNC27716379_to_UNC27718736	0.58585512549537	0.280611599679583	0.188630517241488	0.0226023768575557	-0.856841683052436	-0.148892502122973	0.283287477412337	0.147749524785677	-0.0802387500874066	0.571736116234606	0.483425455605035	-0.40022563877484	0.00521763653535146	0.000787012218006589	0.0226023768575557	0.000787012218006589	method 2	liver
Nudt12	59.152745	59.152744	17	17	54.622638	UNC28042706	0.59936626636919	0.288515104208199	0.118223209533838	0.00967348963772252	-0.297086054948127	-0.51269438568345	-0.265890576479159	-0.227721452164885	-0.0225290008809608	0.661958741099053	0.68615518282745	-0.0221924537699213	0.00420934588958694	0.000557487129047129	0.00967348963772252	0.000557487129047129	method 2	liver
Nudt19	36.340947	36.340946	7	7	35.88034	UNC12609880_to_UNC12619950	0.602438493636043	0.271908286642742	0.0833191604969507	0.00581220982435715	0.29315661341912	0.304382144908191	0.259082730159256	-0.272095192276807	-0.484384631527211	0.380178423360572	-0.727326309857718	0.247006221814597	0.00837367100253423	0.00160873796444894	0.00581220982435715	0.00160873796444894	method 1	liver
Nuggc	66.224104	66.224103	14	14	66.832158	JAX00205122_to_UNC24147801	0.674017379756374	0.351101944357907	0.016888242224541	0.000496533693530199	0.366194371600664	-0.63408290917665	0.352311539722979	0.455090160297776	-0.229154689840265	-0.470469383949454	-0.26852176061736	0.428632671962309	0.00329579450385702	0.000377816890655414	0.000496533693530199	0.000377816890655414	method 1	liver
Nxpe2	48.148981	48.14898	9	9	47.839471	UNC16315310	0.650743852494444	0.258052028964682	0.0752621114299234	0.00473537802049206	0.0716412410849852	0.650077267761229	0.117277945582384	0.0873464441910955	0.0231380973916536	-0.188317629016668	-0.0549102247095855	-0.706253142285093	0.000343799096749832	1.68127786266403e-05	0.00473537802049206	1.68127786266403e-05	method 1	liver
Obfc1	47.61151	47.611509	19	19	54.379945	UNC30519143_to_UNC30524380	0.616330753315042	0.283111792886619	0.0750541212443176	0.00469819777196334	0.597796390164111	-0.459579479842121	0.343857774826737	-0.7560256389679	-0.0176308883565428	0.210151918202308	-0.166074739901199	0.247504663874606	0.00204218755111457	0.000194663564989317	0.00469819777196334	0.000194663564989317	method 1	liver
Orm3	63.017196	63.017195	4	4	63.924368	UNC7381541	0.600166108127244	0.248523658905964	0.17932727363087	0.0205689210584535	-0.00168648749142036	0.114060831080934	-0.033939736308607	0.129665324709864	-0.048508688550522	-0.697555586466167	-0.24780039077536	0.785764733801277	0.00969483772841895	0.0019857030432695	0.0205689210584535	0.0019857030432695	method 2	liver
Ormdl1	53.353939	53.353938	1	1	54.864353	UNC699866	0.609330084406134	0.25659285045356	0.0703223563491573	0.00420323167380676	0.258299022858563	0.337202266589994	0.277144737606683	0.293251115951797	-0.668882867944684	-0.491650050731282	-0.176883199991104	0.171518975660032	0.00669801520573351	0.00113695995053342	0.00420323167380676	0.00113695995053342	method 1	liver
Otud1	19.579689	19.579688	2	2	19.399787	UNC2676379_to_UNC2679481	0.603456006168702	0.288452643447849	0.136406244393084	0.012050417614301	0.502462655530543	-0.00872028094685788	-0.255883491310744	0.630149675789207	-0.264658873659107	-0.52813799579895	-0.359238720222506	0.284027030618415	0.00351342747183027	0.000425537391267716	0.012050417614301	0.000425537391267716	method 2	liver
Otud3	138.469862	138.469861	4	4	137.569772	UNC8321908_to_JAX00568373	0.616008878442196	0.341124564714224	0.10730270877322	0.00818468159137553	0.823892845665256	0.600377923547749	-0.0205215738425451	-0.0977941581523701	-0.00395333421121814	-0.769505684954696	-0.245753123260524	-0.286742894791652	0.00515532389477498	0.000771064849862002	0.00818468159137553	0.000771064849862002	method 2	liver
Ovca2	74.99231	74.992309	11	11	70.622314	UNC19880825_to_UNC19882609	0.617471933171177	0.278499966604127	0.0718952170984184	0.00436719439255662	0.168027712389918	0.117365478851916	0.0650695071612568	0.669104973599681	-0.0709565516995284	-0.536136597215413	-0.61290603406572	0.200431510977889	0.00361295474822494	0.00044400466143224	0.00436719439255662	0.00044400466143224	method 1	liver
Oxsm	17.082322	17.082321	14	14	20.23827	UNC23654341	0.692478320034901	0.359330222000401	0.00217562658307605	3.43967667723044e-05	-0.329747669505359	0.372113166537688	0.365076654054597	-0.788423458898759	-0.383577492571968	0.19979368006688	0.152001801722145	0.412763318594777	7.94380778705725e-05	2.49565054211143e-06	3.43967667723044e-05	2.49565054211143e-06	method 1	liver
P2ry4	97.790208	97.790207	X	X	98.715328	UNC31150536_to_UNC31150929	0.671600306751359	0.272598815119046	1.79254811850632e-07	5.71777514224436e-10	-0.244173633604178	0.174998182728778	0.60599855753979	-0.244240789690998	-0.602748052665558	0.301496427273725	0.127048078244411	-0.118378769825971	0.000867531452703839	5.81275110054236e-05	5.71777514224436e-10	5.81275110054236e-05	method 1	liver
Paox	147.311584	147.311583	7	7	147.292198	UNC13996509_to_UNC13997185	0.805051092573146	0.593763396887158	4.66775087936652e-11	8.41549052665869e-14	0.327334738349366	0.206062524065791	0.173351454463209	-0.309679145612366	0.0637381059048742	-0.514760258202964	-0.894113808921159	0.948066389953248	6.99239869341256e-14	2.22044604925031e-16	8.41549052665869e-14	2.22044604925031e-16	method 1	liver
Pcm1	42.325113	42.325112	8	8	36.981023	JAX00665728	0.624819365977581	0.295218766048014	0.100710456968858	0.00748630936454753	-0.19303002452911	0.758596528153176	-0.608152654457275	0.0819426275820681	-0.00884749771031992	0.30461287835388	-0.170730062501891	-0.164391794890528	0.00374734616006791	0.000464090269024942	0.00748630936454753	0.000464090269024942	method 2	liver
Pcp4l1	173.126399	173.126398	1	1	177.87702	UNC2261326_to_UNC2263378	0.636445578597906	0.242119495296052	0.0499881070791823	0.00244612382294507	-0.41284360320382	-0.258786664484779	0.221720297314514	0.269026620134128	-0.283992757887614	-0.183603686143117	-0.043488994173364	0.691968788444052	0.0052454180876349	0.000801196841140883	0.00244612382294507	0.000801196841140883	method 1	liver
Pctp	89.864208	89.864207	11	11	89.810003	UNC20097555_to_UNC20098025	0.596128704614423	0.259875803385338	0.141127961145783	0.0127517963785588	-0.259953844463334	0.257862037337156	-0.0617161214038713	-0.562615835508718	0.270388246221016	0.552084428238441	0.120868992857709	-0.316917903278399	0.0101530105377446	0.0021440283553793	0.0127517963785588	0.0021440283553793	method 2	liver
Pdilt	126.666996	126.666995	7	7	126.110546	UNC13720503_to_JAX00653136	0.769243447038456	0.426657142463228	7.64513551020255e-11	1.48436818392383e-13	0.0408628179627846	0.137164758353643	0.0112711876073398	0.176186651255296	0.0569475468815797	-0.569608083573639	0.77525866822711	-0.628083546714114	6.99239869341256e-14	2.22044604925031e-16	1.48436818392383e-13	2.22044604925031e-16	method 1	liver
Pdk1	71.711281	71.71128	2	2	74.419585	UNC3340219	0.606885496891429	0.230417320256764	0.105124049056959	0.0079601845506978	-0.238508033577564	0.45708532821526	0.291385513545451	-0.000494666207044378	-0.657258812953145	-0.158414884542409	-0.0166742997950911	0.322879855314542	0.00253148962065137	0.000260570330807952	0.0079601845506978	0.000260570330807952	method 2	liver
Pdxdc1	13.903238	13.903237	16	16	13.364365	UNC26364949_to_UNC26371420	0.620206321659373	0.33633679658332	0.0811887242488727	0.00553973810552211	-0.0904655023505897	-0.271353908843079	-0.339752158146194	-0.799871551293512	0.0680953072497564	0.328588438070616	0.429426548498442	0.675332826814559	0.00334878556403754	0.000393462281049528	0.00553973810552211	0.000393462281049528	method 1	liver
Pebp1	117.737573	117.737572	5	5	117.11967	UNC9985644	0.68833164449208	0.340464014294403	1.13012260248389e-06	5.3288425894138e-09	0.407861398992307	-0.528145243770174	0.443836548218106	-0.664745566341948	0.13933280972315	0.102965307008998	-0.327270458575045	0.426165204744607	0.000996899588874258	7.15441121497129e-05	5.3288425894138e-09	7.15441121497129e-05	method 1	liver
Pfas	68.821962	68.821961	11	11	69.314619	UNC19869057_to_UNC19871311	0.763377018023485	0.402751198480615	0.000223212802422089	2.32171430436523e-06	0.0185995110983048	0.0890402891721501	-0.0845449280026559	0.291221879362454	-0.701155443406103	0.0543241295361474	0.655042655189891	-0.322528092950188	2.50085837941858e-05	5.6384728042147e-07	2.32171430436523e-06	5.6384728042147e-07	method 1	liver
Phyh	4.840042	4.840041	2	2	4.157748	UNC2480370_to_UNC2484812	0.670524859329013	0.333847489730202	0.00688803376069437	0.000148066011885328	0.470800711157451	0.131033376297011	0.388783005890298	0.270290184480083	0.318224124604423	-0.462110438568689	-0.766350804383362	-0.350670159477215	0.00287419691813169	0.000310512261131768	0.000148066011885328	0.000310512261131768	method 1	liver
Pik3c2a	123.586972	123.586971	7	7	122.756714	JAX00652059_to_JAX00652183	0.720595378363475	0.385312036838329	0.000356077674631295	3.90121827620327e-06	0.451046852617933	0.360911095837531	-0.235877550094251	0.474157539435228	0.0710084318159255	-0.526395803037003	-0.454595023822393	-0.140255542752971	7.54711682387936e-05	2.17535871338548e-06	3.90121827620327e-06	2.17535871338548e-06	method 1	liver
Pitpnc1	107.332034	107.332033	11	11	111.240553	UNC20390044_to_UNC20395070	0.621721749628984	0.246759074779187	0.0767355032253152	0.00491662103389823	0.195016216010212	0.46257656448159	0.325291162075388	-0.17963267474558	-0.698878853577025	-0.188330766458408	-0.145243104468215	0.229201456682037	0.00393965486046925	0.000510425522512126	0.00491662103389823	0.000510425522512126	method 1	liver
Pitrm1	6.547403	6.547402	13	13	4.110902	UNC_rs47365060_to_UNC22053004	0.60508817735193	0.279567583117245	0.134091279251624	0.0115855590311937	0.317190487356063	0.0716766520326483	-0.0740851864367384	-0.381725673522889	-0.401712204775223	-0.584088679385895	0.535485179752916	0.517259424979118	0.00661783403939583	0.00111427581082646	0.0115855590311937	0.00111427581082646	method 2	liver
Pkd2	104.888476	104.888475	5	5	104.555457	backupUNC050484879_to_UNC9837278	0.718313320956841	0.458552859635359	5.27061099532437e-05	4.23952666306349e-07	-0.0802927324535035	0.333334654958936	0.396466578714594	0.0309333740912892	-0.0445906798547851	0.809221699603154	-0.767814037878136	-0.677258857181549	6.99239869341256e-14	2.22044604925031e-16	4.23952666306349e-07	2.22044604925031e-16	method 1	liver
Pla2g16	7.631949	7.631948	19	19	6.678377	UNC29855562_to_UNC29860444	0.706597355945174	0.316914362707569	0.00139267197228351	1.97005078104162e-05	0.0954402537722483	-0.0246370405885951	-0.188978302819879	-0.276984533024607	0.21366309645735	0.619500475478478	0.290075566179588	-0.728079515454582	0.000343799096749832	1.67101770033318e-05	1.97005078104162e-05	1.67101770033318e-05	method 1	liver
Plbd1	136.610414	136.610413	6	6	136.058323	JAX00627486_to_JAX00627491	0.590579209172649	0.296505957463416	0.141879925079459	0.0128902865206885	0.169229885149682	-0.387794755027823	0.337592759435675	0.019225241914797	0.351353814612972	0.537946606626362	-0.899850762849881	-0.127702789861785	0.0122313364281544	0.00282194023632365	0.0128902865206885	0.00282194023632365	method 2	liver
Plcl2	50.648872	50.648871	17	17	50.011188	UNC27981917_to_UNC27985048	0.613843535657213	0.276375094420802	0.0843335205739011	0.00589466570736463	-0.694638281693229	0.233765794726338	0.169997448937241	-0.331590519211474	0.360672782338964	0.698997546819537	-0.253508488672069	-0.183696283245308	0.00165852258388608	0.000139844406348288	0.00589466570736463	0.000139844406348288	method 1	liver
Plekhb2	34.906804	34.906803	1	1	32.781759	JAX00245877	0.615882631704987	0.2279905874822	0.0966914039543737	0.00706465903800535	0.28056767777372	0.19276407638829	-0.702350656290206	0.409169462762631	0.0912930863564906	-0.386364838057944	0.230907133649144	-0.115985942582125	0.00513783931562094	0.000759882155682678	0.00706465903800535	0.000759882155682678	method 1	liver
Plin3	56.429934	56.429933	17	17	53.655501	UNC28030445_to_UNC28030518	0.593499873775195	0.284732071544736	0.169723733190338	0.01839825804114	-0.275172685507711	0.723095728605824	0.0987960472242645	0.232920206418377	0.27494050332884	-0.390089839805067	-0.71202272834985	0.047532768085321	0.00165852258388608	0.000141128986061667	0.01839825804114	0.000141128986061667	method 2	liver
Pm20d1	133.693972	133.693971	1	1	132.520411	UNC1672422	0.822522892425605	0.545941842485352	1.45552318138078e-13	2.22044604925031e-16	-0.505738648000479	-0.469420293472238	0.0145478359663854	-0.547518597749143	0.233127214476955	0.115068010019781	0.300058465433439	0.8598760133253	1.80752042500517e-05	3.73087426175367e-07	2.22044604925031e-16	3.73087426175367e-07	method 1	liver
Pnrc2	135.429761	135.42976	4	4	136.646607	UNC8309009_to_JAX00568141	0.592764847774498	0.255129890284356	0.136059459454395	0.0118688270209208	-0.43894681853654	0.607097344576061	-0.0983398955468723	0.504060059397427	0.088415948966819	-0.475599748949063	0.0599285314824233	-0.246615421390256	0.0033137717767037	0.000386452016097327	0.0118688270209208	0.000386452016097327	method 2	liver
Poc5	97.158249	97.158248	13	13	100.253288	UNC23202280_to_UNC130176908	0.589383690934481	0.25730625787254	0.149717570872916	0.0143060720444655	0.129685690981469	-0.265865589865172	-0.134197428476549	-0.338899347754108	-0.503723718493	0.729364353919439	0.191803607697014	0.191832431990908	0.00907746521908667	0.00181024884802461	0.0143060720444655	0.00181024884802461	method 2	liver
Poldip3	82.979766	82.979765	15	15	83.677323	UNC25998245	0.653801615344411	0.261902814955072	0.00860255296632368	0.000194465862152327	-0.339441308239308	-0.170168883070312	0.516565596017971	-0.382235641547745	-0.291218219043996	-0.115686541026064	0.259281059012106	0.522903937897348	0.00143005857205535	0.000116253980888437	0.000194465862152327	0.000116253980888437	method 1	liver
Polh	46.339574	46.339573	17	17	46.704336	JAX00439999_to_UNC27933315	0.602884485210256	0.213659191258638	0.107310397976519	0.00820015040299016	-0.0773506709347845	0.343126584610089	-0.712639708053557	-0.240044236625452	0.238915186005878	-0.150745368793182	0.368889760418063	0.229848453372946	0.00353188437654486	0.000431798619594304	0.00820015040299016	0.000431798619594304	method 2	liver
Polr2g	8.873047	8.873046	19	19	6.571054	JAX00469668	0.617562343164217	0.246155570846594	0.0288332672471259	0.00101567786458134	0.236329773459266	-0.198059706465292	-0.191430592304773	0.149125480488352	0.299575204925059	-0.503646256574451	-0.375856464807052	0.583962561278892	0.00211961717896435	0.000208657099969201	0.00101567786458134	0.000208657099969201	method 1	liver
Polr3g	81.850012	81.850011	13	13	82.013474	UNC22954569_to_JAX00047015	0.663222496651545	0.345455326349056	0.0013092842669049	1.83393414580069e-05	0.287557760977049	0.49864536468219	-0.0328452350239356	-0.0388077137898163	0.141789717612632	-0.795484262185381	-0.577469207488292	0.516613575215555	5.41646867576094e-05	1.42760602039882e-06	1.83393414580069e-05	1.42760602039882e-06	method 1	liver
Polr3h	81.756643	81.756642	15	15	81.709388	JAX00407292_to_UNC25979938	0.801950099211574	0.533006271074525	1.34063388493046e-09	2.78888023785839e-12	0.0425680843724599	-0.0449497015367709	0.0652995530503524	0.255963504178674	0.245266388369408	-0.410231953725199	-0.939649256270691	0.785733381561767	6.61305787658376e-07	7.02998925738996e-09	2.78888023785839e-12	7.02998925738996e-09	method 1	liver
Pon2	5.248373	5.248372	6	6	7.366368	UNC10516047_to_UNC10516507	0.597859025852513	0.247668421776289	0.107973953204209	0.00829358421278803	0.389406926561724	-0.0279017705871927	-0.0854884901927281	0.324864135661145	0.146239640932053	-0.766715055175498	-0.397033492517613	0.416628105318109	0.00483669998270789	0.000686547697290818	0.00829358421278803	0.000686547697290818	method 2	liver
Pop4	39.056367	39.056366	7	7	38.620034	UNC12653794_to_UNC070485231	0.576425289459361	0.209806575487659	0.155879489726949	0.0155437516075249	-0.0770342772582356	0.109964969682641	-0.499720586401822	-0.202089808906285	0.501439799238978	0.117009233342822	0.434344446376508	-0.383913776074606	0.00740330841777044	0.00135413626217129	0.0155437516075249	0.00135413626217129	method 2	liver
Ppif	26.513656	26.513655	14	14	30.727595	UNC23776184_to_backupUNC140442244	0.588944917816313	0.303981230535252	0.162642384469655	0.0168718903529738	-0.181209168020426	-0.187861107842959	-0.199074757780407	-0.751084361159567	-0.13537821149724	0.60586115745647	0.373104269688416	0.475642179155712	0.0122313364281544	0.00283149293671348	0.0168718903529738	0.00283149293671348	method 2	liver
Ppil4	7.512692	7.512691	10	10	8.919049	UNC17394028	0.633989960793277	0.22543236431994	0.080683292007875	0.00534071610295295	-0.13724389927914	-0.386060878917435	-0.551641587148264	0.562908594068775	0.277496165448836	0.0742797333588645	0.215845668714201	-0.0555837962458373	1.52714589035979e-05	3.00667343022809e-07	0.00534071610295295	3.00667343022809e-07	method 1	liver
Ppp1r14a	30.074339	30.074338	7	7	35.135582	UNC12598012_to_UNC12599069	0.637079867675322	0.280072259222822	0.0308720147450352	0.00113459080763567	0.114874523725349	-0.28139539778386	0.491016629043559	-0.387869819364117	-0.629224686000353	0.330030569817234	0.224914324680479	0.13765385588171	0.000759168937112964	4.942040877709e-05	0.00113459080763567	4.942040877709e-05	method 1	liver
Ppwd1	105.018924	105.018923	13	13	104.175778	UNC23256141_to_JAX00368916	0.646904567963964	0.290600925244565	0.0796076033436932	0.00521908917964176	-0.11724079716216	-0.530197795147835	0.491613874835273	-0.404206377480272	0.145989477808262	-0.414272539708927	0.273716730502476	0.554597426353184	0.00464039927409763	0.000636580219283367	0.00521908917964176	0.000636580219283367	method 1	liver
Prelid2	42.110848	42.110847	18	18	42.370681	UNC29122970	0.611540181932617	0.230883132938334	0.0494427866139226	0.00237886281057054	0.359914535224699	-0.606993125558857	-0.0337856530731009	0.234406383210424	0.485631960514587	-0.00196266707578428	-0.443301244330878	0.00608981108891067	0.00559280396251725	0.000867244146157686	0.00237886281057054	0.000867244146157686	method 1	liver
Prkca	108.205202	108.205201	11	11	109.324249	UNC20358692	0.80210763365748	0.49988261284357	0.0002513658455408	2.64940452276985e-06	-0.510026774057219	0.0220835637731706	-0.175668718334312	-0.727913688145675	0.130682233770973	0.0407205934384381	0.444379815671001	0.775742973883623	3.04309191137315e-10	1.4495071809506e-12	2.64940452276985e-06	1.4495071809506e-12	method 1	liver
Psd4	24.240917	24.240916	2	2	21.041943	UNC2702570_to_UNC020377886	0.616090495836033	0.247657684722601	0.155879489726949	0.0155346993035876	0.19112150604349	-0.417036574244596	-0.464483540096463	-0.228478857230081	-0.170090478797441	0.625304761200515	0.167577643850694	0.296085539273882	0.010633034337424	0.00230954995602439	0.0155346993035876	0.00230954995602439	method 2	liver
Pstpip2	78.033289	78.033288	18	18	77.976431	UNC29652599_to_UNC29658096	0.740455306698457	0.365438530991824	0.0102050839788621	0.000240599055428059	0.47864081539434	0.281850727824213	-0.102052364038145	0.503829263146208	0.108960621601984	-0.48279763767178	-0.195843242467551	-0.592588183789269	0.000161153269226199	6.09046612531916e-06	0.000240599055428059	6.09046612531916e-06	method 1	liver
Ptgr1	58.99995	58.999949	4	4	57.842848	UNC7323423	0.645160261273368	0.325904821729325	0.0499881070791823	0.00244061312742794	0.0239057139701539	-0.547696264899545	-0.453417109536485	-0.190037532842238	0.0455384356449648	0.757928666748423	0.54095867948957	-0.177180588574844	0.00211335534538059	0.000206698481277079	0.00244061312742794	0.000206698481277079	method 1	liver
Rabl3	37.53998	37.539979	16	16	36.662457	UNC26652099	0.608849226644975	0.244820325396881	0.076009969042012	0.00484905154918047	0.548366384246797	-0.472577267543519	-0.237706096832267	-0.233099412267705	0.670426193221296	-0.158275992195796	-0.105037442049861	-0.0120963665789454	0.000282962014758576	1.28492630195876e-05	0.00484905154918047	1.28492630195876e-05	method 1	liver
Rac1	144.288861	144.28886	5	5	142.969573	UNC10334294_to_JAX00136638	0.588548448480953	0.272143148510362	0.167666738195912	0.0179046590137599	-0.335544913240187	0.522332721462854	-0.444330360655138	0.021113585619235	0.0632955368287594	0.679409946363078	-0.619488373419248	0.113211857040646	0.00880584882227011	0.00172075970645835	0.0179046590137599	0.00172075970645835	method 2	liver
Rad51b	80.398269	80.398268	12	12	79.190107	UNC21450718	0.621250345390312	0.254501979724106	0.0476403639389047	0.00219683546267158	-0.435927748245474	-0.418679710675547	0.571272899781159	-0.0495774773855954	0.109633066967244	0.453881268977604	0.165454456435135	-0.396056755854526	0.00392288330067241	0.000503568419576328	0.00219683546267158	0.000503568419576328	method 1	liver
Rarres2	48.522669	48.522668	6	6	52.33664	UNC11086263_to_UNC11087516	0.60468099896192	0.337624705460889	0.0823373702516769	0.00569804600591495	-0.401159723654422	-0.124155620435171	0.181944671323422	-0.778131953096526	0.0411737021106065	0.656561864149059	0.186845227652552	0.236921831950479	0.00685553230318042	0.00119081021208756	0.00569804600591495	0.00119081021208756	method 1	liver
Rasgrf2	92.901449	92.901448	13	13	96.058885	UNC23134670_to_UNC23135263	0.604718214092985	0.25614189799451	0.14672974074726	0.0137560346102001	0.59328562313624	0.353916075765564	0.39243782363427	0.151182674454986	-0.318689376000718	-0.388967196559004	-0.387894556949726	-0.395271067481614	0.00522368547747441	0.000789583410475414	0.0137560346102001	0.000789583410475414	method 2	liver
Rassf3	120.913306	120.913305	10	10	120.667068	UNC18861122	0.607752463439112	0.239753649771753	0.0995525760222287	0.00732836185195807	-0.263234778685634	0.0595103767967804	0.215840514776954	-0.402202260819886	-0.482993272873994	0.282908851469692	0.17289127056757	0.417279298768518	0.000446410952590959	2.42406909262138e-05	0.00732836185195807	2.42406909262138e-05	method 1	liver
Rbbp9	144.376595	144.376594	2	2	140.010559	UNC4087564_to_UNC4093344	0.571224864558066	0.26210693334705	0.153808931942858	0.0149037397247291	-0.621787993797715	0.0956166017562031	0.295186927618897	-0.0900288793080134	0.555962666387076	-0.517404623847512	0.564786055787437	-0.282330754596372	0.0048125069575786	0.000679170612761792	0.0149037397247291	0.000679170612761792	method 2	liver
Rbm20	53.751796	53.751795	19	19	54.088971	UNC30514273	0.623645443452272	0.265698541601514	0.0463974631935079	0.00210544317140748	-0.4866795968947	0.36073008381367	-0.324159257725404	-0.112695753387006	-0.499679881608918	0.231275871660841	0.281267140779495	0.549941393362022	0.00385457338523822	0.000488873422386904	0.00210544317140748	0.000488873422386904	method 1	liver
Rccd1	87.46934	87.469339	7	7	87.29923	UNC13213940_to_JAX00153457	0.622780656583436	0.269765585972733	0.0354551026399125	0.00141339049365885	-0.219652862485572	-0.349794156420182	0.282910706455763	0.608998547762324	0.126634485683659	0.429910397800931	-0.399317907323256	-0.479689211473667	0.00199391493369939	0.000184551723398041	0.00141339049365885	0.000184551723398041	method 1	liver
Rdh18.ps	127.261272	127.261271	10	10	127.068725	JAX00302230_to_UNC18963711	0.592555257654573	0.207586793851473	0.181971274885682	0.0212483904468751	0.0214625182196056	-0.107614876022674	0.243443231713591	0.048722156827989	0.2913260039221	0.470246116775133	-0.337920189256672	-0.629664962179074	0.00563600323069199	0.000880542614156044	0.0212483904468751	0.000880542614156044	method 2	liver
Rdh9	127.213461	127.21346	10	10	127.068725	JAX00302230_to_UNC18963711	0.599327977394077	0.217035968589277	0.119609846768054	0.0098533019711875	0.24785305222029	0.38686648103964	0.112262994384341	0.366152268054956	-0.273565370752388	-0.303374001319109	0.0438109979983241	-0.580006421626055	0.00559280396251725	0.000868465355534087	0.0098533019711875	0.000868465355534087	method 2	liver
Rgs5	171.585632	171.585631	1	1	172.572282	UNC2188846	0.676992004810814	0.352347761253266	0.0278833165509155	0.000967467429463409	0.33338958201136	-0.484190984405353	0.344383782563654	0.405395375166229	-0.169177970028321	-0.827791665111325	0.0531170749814091	0.344874804822346	0.00460383691958783	0.000627178650069449	0.000967467429463409	0.000627178650069449	method 1	liver
Rida	34.425001	34.425	15	15	34.163262	JAX00060667_to_UNC25348656	0.607719548798283	0.205746510096819	0.155879489726949	0.0153770296838329	0.0185352893737539	-0.223337674392253	0.54052939489364	0.309228787269053	0.0335829543696743	-0.145026595216928	0.0957962066904785	-0.629308362987419	0.0137609998108873	0.00340846339328904	0.0153770296838329	0.00340846339328904	method 2	liver
Riok3	12.287359	12.287358	18	18	12.709429	UNC28747988_to_UNC28755607	0.682927231888573	0.444308263250848	0.0138386742697134	0.000362731026604002	-0.162565136303135	-0.598547475106073	0.320424885857007	-0.649800732375769	0.307977346221213	-0.204281737448067	0.993093470836372	-0.00630062168154754	0.000343799096749832	1.67558147350366e-05	0.000362731026604002	1.67558147350366e-05	method 1	liver
Rmdn3	118.98277	118.982769	2	2	118.851607	UNC3837886	0.644274299189778	0.257514203444692	0.0577004391607775	0.00309683807081262	-0.280207976493787	0.773665180676572	-0.0554961550513931	0.0390759770235349	0.326138843625129	-0.921271447855085	0.0224114787190018	0.0956840993560268	0.000626442170699526	3.93876634603441e-05	0.00309683807081262	3.93876634603441e-05	method 1	liver
Rnf13	57.539984	57.539983	3	3	56.098735	UNC5320701_to_JAX00107703	0.598901575286608	0.296697658191562	0.0680602878574539	0.00393092679966367	0.369234515522391	0.25780049668158	0.363378251071763	0.501635912804413	-0.0122418143262915	-0.478219223574561	-0.863338141185914	-0.138249996993381	0.00310352187930031	0.000347891292934666	0.00393092679966367	0.000347891292934666	method 1	liver
Rnf150	85.387255	85.387254	8	8	90.857311	JAX00675260_to_UNC15191984	0.675442215401893	0.332979408788711	0.0147474850903718	0.000402914229715057	-0.480115461451417	0.165079744385366	0.00902185098717782	-0.234026978773372	0.362022804862851	0.238141453526765	0.623692814163279	-0.683816227700649	0.00182185369117382	0.000160831952852436	0.000402914229715057	0.000160831952852436	method 1	liver
Rnpep	137.180661	137.18066	1	1	141.229519	UNC011881810_to_UNC1788773	0.588390291141966	0.265103876250867	0.16297407973102	0.0169289011374976	-0.41145223416121	-0.40525095208466	0.0466486600614033	0.511470742703755	0.534263437084969	-0.581698921843566	0.198518265913878	0.107501002325431	0.00334878556403754	0.00039267450812186	0.0169289011374976	0.00039267450812186	method 2	liver
Rpgrip1l	93.837121	93.83712	8	8	97.402286	UNC15290259_to_UNC15290685	0.577987379842558	0.23792854672865	0.193356786098282	0.023661555922832	0.034455433083846	0.508109615709125	-0.0416237902123178	-0.0739175899422355	-0.169866945299501	-0.398910193749654	0.687949512429361	-0.546196042018623	0.0049367597455479	0.000711724453337559	0.023661555922832	0.000711724453337559	method 2	liver
Rtfdc1	172.266078	172.266077	2	2	172.061749	JAX00103214_to_UNC4524029	0.672059634799587	0.372770022164981	0.021373191269834	0.000684714879957471	-0.120267892330053	0.677984105117535	-0.0927585636681603	-0.890923473494911	0.652012480151413	-0.139529534436337	-0.0654171692999309	-0.0210999520395561	0.00350155607872778	0.000421917332573796	0.000684714879957471	0.000421917332573796	method 1	liver
S100a13	90.318357	90.318356	3	3	87.537572	JAX00110044	0.699173987810339	0.41415337082279	0.000282042516667454	3.01185264450776e-06	0.268900345694269	0.553950580527078	0.500921275029792	-0.331178584874613	0.268749437471764	-0.649935272819227	-0.744713794075627	0.133306013046564	0.000577271566433784	3.50128591374288e-05	3.01185264450776e-06	3.50128591374288e-05	method 1	liver
S1pr5	21.052887	21.052886	9	9	21.03224	UNC15965493_to_UNC15968951	0.682811047526966	0.335354950805511	0.0156152240755371	0.000446111947820294	-0.502771212043612	-0.21824400251149	-0.621287756308999	0.580167493566839	-0.114488503426417	0.375542942705404	0.28735323794571	0.213727800072565	0.000340857712819394	1.61277371401036e-05	0.000446111947820294	1.61277371401036e-05	method 1	liver
Sae1	16.973245	16.973244	7	7	25.612391	UNC12507725	0.590133595937838	0.280403503650828	0.197076620202608	0.0247977455802533	-0.631197562473564	-0.0735096932917788	0.592156994333737	-0.221577772811878	-0.198687897013161	0.353080146246581	0.526650943755342	-0.346915158745277	0.00136174510922618	0.000108970867290559	0.0247977455802533	0.000108970867290559	method 2	liver
Sc5d	42.072383	42.072382	9	9	40.218052	UNC16215275_to_UNC16215842	0.622648454705657	0.2560053066785	0.0353087335594081	0.00139558217701041	0.224607295719471	0.477613926880869	0.421356144309543	-0.286437979029463	-0.684600127541217	-0.0229193800156438	-0.217978353904386	0.0883584735808271	0.00403043680819547	0.000525142511883736	0.00139558217701041	0.000525142511883736	method 1	liver
Scarf1	75.327043	75.327042	11	11	69.314619	UNC19869057_to_UNC19871311	0.62968087043808	0.315074693701401	0.049134828548211	0.00233728665109145	-0.936300140084169	0.407323603352233	-0.161174443890095	0.371611675544674	0.145098300431513	0.187624245265948	0.36522497223697	-0.379408212857073	0.00350155607872778	0.000421227784117573	0.00233728665109145	0.000421227784117573	method 1	liver
Scpep1	88.816756	88.816755	11	11	90.596629	UNC20111092_to_backupUNC110146790	0.587564302799171	0.261011881588589	0.158693533006655	0.0160000762942342	-0.0225036316671562	0.0100763809681762	0.464881668030358	0.672718587208602	-0.440632104742847	0.21156537695965	-0.559626000577915	-0.336480276178868	0.00197142877759115	0.00018073670932206	0.0160000762942342	0.00018073670932206	method 2	liver
Sdc2	32.850478	32.850477	15	15	40.817108	UNC25433543_to_UNC25435188	0.659290720912105	0.342657993693181	0.0083262029895952	0.000184754655620512	0.0549014592789374	0.0499256399253429	0.0318809337836696	-0.794795791058203	0.0152025312506294	0.815088194590312	-0.220079129489044	0.0478761617183546	0.00161767346855169	0.00013376198566728	0.000184754655620512	0.00013376198566728	method 1	liver
Sdr9c7	127.335591	127.33559	10	10	127.068725	JAX00302230_to_UNC18963711	0.642065856788717	0.298407700869098	0.0517986330434245	0.00259330689388459	0.0037606482518494	0.334869487549307	-0.145144698747751	0.20547058541004	0.346328299133167	-0.512122992716772	-0.746942451700629	0.51378112282079	0.00127922261613575	9.9790396131394e-05	0.00259330689388459	9.9790396131394e-05	method 1	liver
Sec11c	65.960232	65.960231	18	18	66.411693	UNC29474235_to_UNC29474682	0.607133813710923	0.261573868000935	0.0608707122225639	0.00337622083830269	-0.117783516537775	-0.127954901962109	0.239613758009251	-0.69948028251851	-0.31728527230883	-0.0324160056993961	0.673141559130261	0.382164661887108	0.00280626587894162	0.000298245859616353	0.00337622083830269	0.000298245859616353	method 1	liver
Sec14l4	3.931785	3.931784	11	11	6.826402	UNC19018757	0.619454632090417	0.267757973490603	0.0686824999359679	0.0040291633557058	0.0627271823238527	0.161513144720216	-0.74923602091884	-0.110516233191678	-0.122504182823928	0.725666833952558	0.164918210769555	-0.132568934831737	0.0113875198359579	0.00253490219193131	0.0040291633557058	0.00253490219193131	method 1	liver
Senp5	32.003373	32.003372	16	16	31.549345	UNC26592641_to_UNC26602350	0.654788133835591	0.271262060850134	0.042670144776404	0.00185815602620287	-0.267396212975375	0.574888840544619	0.413525861113312	0.298501559457285	-0.0098477916500222	-0.25724044031754	-0.460268372696489	-0.292163443475791	0.000181932603860171	7.06152707563579e-06	0.00185815602620287	7.06152707563579e-06	method 1	liver
Sept11	93.522442	93.522441	5	5	96.301615	JAX00133145	0.588487877825581	0.236532352856052	0.150455856936171	0.0144600817052084	-0.567989122709549	-0.31772286252122	0.431892373314957	0.204194941767195	-0.478347514533717	0.430991460631801	0.316456877264337	-0.0194761532138039	0.000944366588048488	6.64007000968914e-05	0.0144600817052084	6.64007000968914e-05	method 2	liver
Serinc3	163.470879	163.470878	2	2	164.160549	UNC4402296_to_UNC4421734	0.589104499762443	0.232040585993073	0.195596649844324	0.0243598422041583	0.169618960588704	0.220473584419486	-0.686327689845491	0.0846917336055516	-0.017835813140897	0.511755991393981	-0.325134409991997	0.0427576429706636	0.00351342747183027	0.000428426434564866	0.0243598422041583	0.000428426434564866	method 2	liver
Serpina1b	104.976399	104.976398	12	12	105.242531	JAX00344151_to_JAX00344152	0.698385097403843	0.360415453482839	6.44992555783467e-05	5.45648481509176e-07	-0.387297080880338	-0.473758739141011	0.0591136884803719	0.58579755475825	-0.563818986186953	0.407438582734434	-0.0589141315415296	0.431439111776776	7.99295879678082e-05	2.53817531870038e-06	5.45648481509176e-07	2.53817531870038e-06	method 1	liver
Serpina1c	105.14316	105.143159	12	12	105.303273	UNC21787709	0.788693864221853	0.50501300225674	1.45552318138078e-13	2.22044604925031e-16	0.0707009955702021	0.0887092295589508	-0.0210825223140778	0.787808777906612	-0.0119401436701194	-0.537444936992552	-0.721658921077861	0.344907521018846	1.73002516764551e-06	1.97773893928499e-08	2.22044604925031e-16	1.97773893928499e-08	method 1	liver
Serpina1e	105.195107	105.195106	12	12	102.201565	UNC120334163_to_UNC120219069	0.663520532362502	0.31745820667469	0.0551277340479013	0.00292053165859396	0.210207886991726	0.489880191063356	-0.537528529175143	-0.419969528133724	0.0767994279212747	0.4457217777548	0.167107311783833	-0.432218538206123	0.00418824419696741	0.000553272861902543	0.00292053165859396	0.000553272861902543	method 1	liver
Serpina3m	105.625374	105.625373	12	12	106.089143	JAX00344390_to_UNC120435288	0.591038507872605	0.253668090105825	0.16015718013869	0.0163253374268482	0.305705957209923	0.20459379310201	-0.314404216248888	-0.494306566890444	0.427795029752326	0.343220979523273	-0.0935392985950907	-0.37906567785311	0.0138187994603941	0.00344235071778642	0.0163253374268482	0.00344235071778642	method 2	liver
Serpinb8	109.486583	109.486582	1	1	108.2196	UNC1339985_to_UNC1365888	0.623228949182929	0.352271102284805	0.114308517948635	0.00923701300988378	-0.212500269693683	-0.243622768894585	0.430019301309259	-0.340723595247638	-0.665074665955167	0.345127910112226	0.829516107557938	-0.14274201918835	0.00661783403939583	0.00111589783601795	0.00923701300988378	0.00111589783601795	method 2	liver
Sfr1	47.806246	47.806245	19	19	47.418856	UNC30409023_to_JAX00089607	0.67405045308702	0.335267876003302	0.00647698442425347	0.000132506505222008	0.703350820164984	-0.297904746436946	0.256951158162114	0.364812988692057	0.225720502452174	-0.355378277664766	-0.671571782651371	-0.225980662718246	0.0033137717767037	0.00038579843967379	0.000132506505222008	0.00038579843967379	method 1	liver
Sfxn2	46.647855	46.647854	19	19	44.224712	UNC30366563_to_UNC30373111	0.681593597160932	0.365974834087761	0.000666461986975836	7.94881242205392e-06	0.0565872970993472	0.38943778839962	-0.466347579592295	0.0141192948281689	-0.414709908687533	-0.366579210189129	0.849271491174344	-0.0617791730325228	0.00171824607703958	0.000147866125869811	7.94881242205392e-06	0.000147866125869811	method 1	liver
Sil1	35.658579	35.658578	18	18	36.965608	UNC29051843_to_JAX00456449	0.612570303640092	0.267105918324761	0.0525632447207077	0.00272450507691502	0.364615341343315	0.447365158555599	0.202668434870536	-0.338603864112084	0.231756841991848	-0.236712989029135	-0.703056644175808	0.0319677205557287	0.00995705173626595	0.00209316177745278	0.00272450507691502	0.00209316177745278	method 1	liver
Slc15a2	36.785048	36.785047	16	16	36.602586	UNC26651781	0.727151936386551	0.36855566998802	0.00312652613901344	5.11649418537541e-05	-0.210484982681845	0.451445991277743	0.691453805971047	-0.358411061640747	-0.464413530188444	0.0286299752667393	0.195646473819976	-0.33386667182447	4.989522637221e-05	1.2516996509282e-06	5.11649418537541e-05	1.2516996509282e-06	method 1	liver
Slc15a5	138.028437	138.028436	6	6	139.00957	UNC12215024	0.621271900764856	0.281788408689032	0.0522650306963787	0.00263840224080181	0.390774282553392	0.19042938609318	-0.443181958114769	0.511293696284805	-0.333636075458753	-0.242137438568128	0.386977629725138	-0.460519522514866	0.00642895249113055	0.00106363343844162	0.00263840224080181	0.00106363343844162	method 1	liver
Slc22a15	101.728376	101.728375	3	3	104.410517	JAX00111280_to_JAX00532685	0.569449246190026	0.245396026372955	0.180409483208076	0.0209111773072707	0.365102967744884	0.106732537554493	0.551845546017425	-0.255969014499138	-0.516753158411157	0.418877360546209	-0.549662560388349	-0.120173678564367	0.0150187556416308	0.00389645845733233	0.0209111773072707	0.00389645845733233	method 2	liver
Slc22a28	8.206472	8.206471	19	19	6.580813	UNC29854243	0.645395098842438	0.288708629049702	0.0524776453625202	0.0026564131316279	0.10928354338662	0.0408030160919312	0.0229755524940867	0.221472208560601	-0.35468800518047	0.772731805527768	-0.115711688853043	-0.696866432027494	0.00280626587894162	0.000298529783008594	0.0026564131316279	0.000298529783008594	method 1	liver
Slc25a17	81.191195	81.191194	15	15	81.189592	UNC25972890	0.58750518287398	0.24526329171971	0.188271485063274	0.0225071356176886	0.301756771406081	0.398691234988352	0.28140810967572	0.464888561813593	-0.0790633495804973	-0.572204189282387	-0.32518407624523	-0.470293062775631	0.00792034029607616	0.00149032340840249	0.0225071356176886	0.00149032340840249	method 2	liver
Slc25a48	56.539716	56.539715	13	13	62.302069	UNC22734330	0.679398095179013	0.386871214118696	0.0209871834492171	0.000669438073057971	-0.42353959370314	-0.481052409920571	0.0901891711068832	0.271346060487523	-0.621257285968559	0.643674481919756	0.605616111479524	-0.0849765354014165	0.00209793794969246	0.000203858163740689	0.000669438073057971	0.000203858163740689	method 1	liver
Slc26a2	61.37125	61.371249	18	18	61.385881	UNC29395578_to_UNC29400518	0.592508830853377	0.249550780402501	0.156323615285565	0.0156527338803386	-0.198068919852087	-0.227500170259353	-0.201445862579295	-0.6196862760375	0.452572583974064	0.630471497761399	0.313356409000364	-0.149699262007591	0.00669801520573351	0.00113859452502507	0.0156527338803386	0.00113859452502507	method 2	liver
Slc2a4rg.ps	181.118955	181.118954	2	2	179.91798	JAX00513189_to_JAX00513216	0.684199644759858	0.331818778604873	0.0136158331548449	0.000355001741870531	0.00939448151996846	0.199084112830692	-0.239054482808872	-0.318076351637713	0.575141795694944	0.217379729192255	0.290835763221684	-0.73470504801296	0.000400811785206364	2.07463705071964e-05	0.000355001741870531	2.07463705071964e-05	method 1	liver
Slc34a2	53.440592	53.440591	5	5	52.605769	JAX00582335	0.618066790883198	0.345729230313802	0.10844307328684	0.0083619010164544	0.155129352219195	0.246794036669919	0.124411693751078	0.234173546251396	-0.157993415378613	-0.373707540899841	-0.901303650298525	0.672495977685392	0.00062523542509104	3.89147003355683e-05	0.0083619010164544	3.89147003355683e-05	method 2	liver
Slc35d2	64.230638	64.230637	13	13	63.664426	UNC22745395	0.705676819261365	0.359297312854849	0.0242931325731867	0.000807607800804355	0.531789803980772	-0.712053573543727	0.351253128134836	0.0307373658190556	0.28276591515816	-0.333361410164137	-0.358732895378961	0.207601665994001	0.00125376429077391	9.67467115983167e-05	0.000807607800804355	9.67467115983167e-05	method 1	liver
Slc39a2	52.513285	52.513284	14	14	55.302202	JAX00053135_to_JAX00380421	0.618952915119584	0.271941610038328	0.0796076033436932	0.00515914027385256	0.361909970715149	-0.427084910890105	0.34889367247623	-0.118707931644233	0.416145602095314	-0.535918302045693	0.333407549159959	-0.37864564986662	0.00350155607872778	0.000422531143719596	0.00515914027385256	0.000422531143719596	method 1	liver
Slc44a1	53.453285	53.453284	4	4	52.279436	UNC7248356_to_UNC7251594	0.704294158111801	0.339014189076744	0.00245912227793712	3.95609331604874e-05	0.189066186882896	-0.466856808913378	-0.190227324650335	-0.10054585910693	-0.427804175595643	0.756023485147025	0.446698937428296	-0.206354441191931	7.88111338277943e-05	2.33101219615506e-06	3.95609331604874e-05	2.33101219615506e-06	method 1	liver
Slc9a9	94.570311	94.57031	9	9	94.368631	JAX00174400_to_JAX00174416	0.603134134023424	0.260250870305453	0.0750541212443176	0.00470480245467719	0.354023541401457	-0.258751076725662	0.151784460676682	0.104338839348122	0.0615046511137424	-0.586022923767803	-0.489882220939565	0.663004728893026	0.00350155607872778	0.000418855025443809	0.00470480245467719	0.000418855025443809	method 1	liver
Slfn9	82.805332	82.805331	11	11	89.071059	UNC20087034	0.585039590904098	0.247289651990587	0.144002740068663	0.0132806953648497	-0.0678171235947066	0.587429360877971	-0.471836404344568	0.390450998378186	-0.147465133744335	-0.381977540669304	-0.360736841440029	0.451952684536785	0.00787558762718673	0.00147803422768678	0.0132806953648497	0.00147803422768678	method 2	liver
Smo	29.685497	29.685496	6	6	30.409016	JAX00606018	0.765034622504327	0.471517181109588	1.0227379345488e-06	4.53881787709776e-09	0.288300734376775	-0.314937476687227	0.472520561299779	0.172281529316637	0.60395798615287	-0.484265605214253	-0.682857429105412	-0.0550003001391697	0.000200117303077421	8.13021742052111e-06	4.53881787709776e-09	8.13021742052111e-06	method 1	liver
Smpd1	112.702874	112.702873	7	7	121.193241	JAX00651735_to_UNC13654648	0.603354264688437	0.247197903799797	0.140893516224658	0.0126579819565816	-0.00324716129809687	0.219024813526066	-0.153957998420032	-0.101814211240029	0.19842070014169	-0.311453308566094	0.69611925155572	-0.543092085699223	0.00502266731353762	0.000728894469965269	0.0126579819565816	0.000728894469965269	method 2	liver
Snap47	59.263458	59.263457	11	11	59.130719	UNC19727152_to_UNC19735879	0.618241122976536	0.264811121324477	0.0995525760222287	0.00733120623878492	-0.542721899699329	0.529235290585054	0.289500320075625	0.289233881833576	-0.0446364486249917	-0.107227592529721	-0.486681990022254	0.0732984383820423	0.00880584882227011	0.00172252676947804	0.00733120623878492	0.00172252676947804	method 1	liver
Snhg6	9.934199	9.934198	1	1	5.624267	UNC26205_to_UNC38030	0.636649150872722	0.290092041546656	0.0323804094065533	0.00122478162735684	0.0295928390816975	0.735740715148405	0.106835927669869	-0.140379294799743	0.201799385105104	-0.626465291184234	-0.497469296978774	0.190345015957676	0.000405641708688837	2.11251836901294e-05	0.00122478162735684	2.11251836901294e-05	method 1	liver
Snrnp25	32.105415	32.105414	11	11	32.695696	UNC19367281_to_UNC19374454	0.658500688882925	0.285335795383462	0.0147834904504664	0.000413680677051831	0.715073967351662	-0.445384141892961	-0.189228265565584	-0.0904025081779082	-0.519012517061023	0.305577984941367	0.250786451693089	-0.0274109712886412	1.23905201287435e-05	2.264565506227e-07	0.000413680677051831	2.264565506227e-07	method 1	liver
Sntb2	109.45965	109.459649	8	8	110.757982	UNC15464189_to_UNC15469131	0.613514061714599	0.292229290438188	0.0525632447207077	0.002742695607168	0.335912359952143	-0.296521233481923	0.823386612212644	-0.31137088974416	0.245367759262132	-0.478528676816931	0.0536054370970517	-0.371851368480957	0.00236678112844844	0.00023824917336368	0.002742695607168	0.00023824917336368	method 1	liver
Socs5	87.507019	87.507018	17	17	87.754044	UNC28539686	0.62324530652028	0.298350480688299	0.0608707122225639	0.0033700602472253	-0.173386061352058	-0.0216358184562655	0.346345516479205	0.450846470892831	-0.0754566530832447	0.308211332668644	0.0644050443963943	-0.899329831545505	0.00245636652079057	0.000251947314929502	0.0033700602472253	0.000251947314929502	method 1	liver
Sord	122.060575	122.060574	2	2	119.35994	UNC3842618_to_UNC3888299	0.715096935775198	0.302178538350807	0.000856600127231296	1.06917564598463e-05	-0.35200525012958	0.723876258278155	-0.14161895073087	0.0643935205926771	-0.0172579199076115	-0.330748433851527	0.0692316847267067	-0.0158709089779498	2.09138538792755e-05	4.38320767015554e-07	1.06917564598463e-05	4.38320767015554e-07	method 1	liver
Sorl1	41.932372	41.932371	9	9	38.651857	UNC16194822_to_UNC16198233	0.683472571845833	0.341126435969867	0.00683944374985323	0.000146072989195778	-0.623582923189311	-0.353122954822174	0.633963784934313	-0.250491867683157	0.649942192938833	0.0157274898918189	-0.0893368945153787	0.0169011724450564	0.00312499015515699	0.000351290138229321	0.000146072989195778	0.000351290138229321	method 1	liver
Sowahb	93.474048	93.474047	5	5	93.185572	UNC050148542_to_JAX00588844	0.591244306175499	0.24867264222166	0.149717570872916	0.0142800394761258	-0.396701654454315	-0.172586685645226	0.718841882476183	0.155163410953352	-0.381046340790391	-0.291111959941468	-0.114386759954372	0.481828107356238	0.00904225624996389	0.00178785106771839	0.0142800394761258	0.00178785106771839	method 2	liver
Spata22	73.143243	73.143242	11	11	72.808007	JAX00315246_to_UNC19922360	0.611427457700124	0.275257959087201	0.116937493994138	0.00951963500907871	-0.186558720285342	-0.0309864377871006	0.068195764848521	-0.0936494145088597	-0.0418754350601153	0.693492493902129	-0.71134107599236	0.302722824883128	0.00271600791443577	0.000286181656066531	0.00951963500907871	0.000286181656066531	method 2	liver
Spcs3	55.615351	55.61535	8	8	49.378958	JAX00668007_to_UNC14687056	0.628856176693705	0.281464396060165	0.0921113180238398	0.00657882962503953	0.508677508156625	-0.542235923893799	0.391724842370415	-0.270316344468852	0.324052748249923	-0.0626417623684922	-0.232118179253633	-0.117142888792187	0.00296446293196346	0.000329479282133893	0.00657882962503953	0.000329479282133893	method 1	liver
Spg11	121.944122	121.944121	2	2	124.239492	UNC3894142_to_UNC3897717	0.595589688530657	0.247069605808562	0.139307891281332	0.0124033546039112	0.125580335494787	0.467194450127609	-0.423671792583795	-0.136132909660433	0.208992891509832	-0.690413389810229	0.503395579438435	-0.0549451645162046	0.00569264689764059	0.000894815478148847	0.0124033546039112	0.000894815478148847	method 2	liver
Spns2	72.303422	72.303421	11	11	63.599914	UNC19783514_to_UNC19788308	0.600603036515968	0.334914525616517	0.144171277033972	0.0133162330803702	0.873534526057794	0.344770081693477	-0.124033387482164	-0.197488124260738	0.00189999463536013	-0.737893689383442	-0.0283940770907275	-0.132395324169561	0.00718190744368763	0.00128084075107016	0.0133162330803702	0.00128084075107016	method 2	liver
Spsb4	96.918774	96.918773	9	9	100.232499	UNC16984551_to_UNC16985674	0.698367605377719	0.332233853838717	0.0147834904504664	0.000414149144178144	0.178569695778967	0.00574758344880227	0.145820128745927	0.327957499130619	-0.500323370620588	0.581880419735474	-0.731161542742851	-0.0084904134763497	0.000586094894318181	3.57341296928215e-05	0.000414149144178144	3.57341296928215e-05	method 1	liver
Sptlc2	88.729305	88.729304	12	12	87.550791	UNC21545735_to_UNC21555693	0.578603643825071	0.251125179117804	0.19817198373365	0.0251573112514388	0.208405994850468	-0.138246454780152	0.0409560382550579	-0.559376436999887	-0.163622649071087	0.331494235728147	0.706923997280493	-0.426534725263039	0.0117075938278041	0.00263589389780317	0.0251573112514388	0.00263589389780317	method 2	liver
Srp9	184.054868	184.054867	1	1	182.437704	JAX00278258_to_UNC010667356	0.697925359442665	0.313207110668761	0.010777189082262	0.000263055013904001	-0.409969432943114	0.50177457174306	0.430548854447158	-0.267226284980826	0.452464159860652	-0.43026092362926	-0.0849211155826256	-0.192409828915044	0.00059544941287906	3.64935592755966e-05	0.000263055013904001	3.64935592755966e-05	method 1	liver
Stbd1	93.032077	93.032076	5	5	91.950632	UNC9684271_to_UNC9685179	0.62826941835652	0.278072534314597	0.0484280423223814	0.00226336829395934	0.000669313780356709	0.341296360911294	-0.261082165176514	0.524863026586008	0.437806613992069	-0.179186022167055	-0.696850235913027	-0.167516892013132	0.00183549043836873	0.000163784382949839	0.00226336829395934	0.000163784382949839	method 1	liver
Stk10	32.433266	32.433265	11	11	32.057125	UNC19359353_to_UNC19366195	0.695974627799553	0.323938396439769	1.45552318138078e-13	2.22044604925031e-16	-0.0849125007135041	-0.676778661651177	-0.473300811451553	0.129959547591744	-0.0811759184092115	0.485298693985475	0.482815552314826	0.218094098333401	0.000409416177956716	2.15817734944279e-05	2.22044604925031e-16	2.15817734944279e-05	method 1	liver
Stk38	29.144882	29.144881	17	17	28.179699	UNC27730717	0.579095518118576	0.263464076715582	0.172117699053179	0.0190483269437862	-0.0621511508570629	-0.105659179078557	0.510855967134458	0.104227027527611	0.579364816897516	-0.213620810421559	-0.655235405837287	-0.157781265365119	0.00330200138442404	0.000379576978165819	0.0190483269437862	0.000379576978165819	method 2	liver
Stxbp6	46.17547	46.175469	12	12	47.473678	UNC21039766	0.664592963170193	0.317747392908207	0.0145038126269879	0.000392233971726275	0.398455079197325	-0.0118070975163564	-0.430846462605433	-0.492841156008521	0.528244721850554	2.81675724411734e-16	0.292925310994914	-0.284130395912482	0.00271600791443577	0.000284737514174238	0.000392233971726275	0.000284737514174238	method 1	liver
Sugct	17.786599	17.786598	13	13	20.210868	UNC22225547	0.780984623707408	0.434395698862342	1.33281886954011e-06	6.80847134226781e-09	0.734640168952339	0.177180092295549	-0.741991684443101	0.133814352897001	0.0317213001342701	-0.380637942664104	0.115519714284699	-0.0702460014566517	6.0810834848758e-09	3.28279625705363e-11	6.80847134226781e-09	3.28279625705363e-11	method 1	liver
Sult1a1	133.819871	133.81987	7	7	134.247488	UNC13809062_to_UNC070441554	0.580240743170777	0.265527218691865	0.16251865768025	0.0167914388831504	-0.0859513286424794	0.485471464742048	-0.108288207031941	0.401485432457427	-0.485140055199102	-0.648389204228071	0.144257067224358	0.296554830677761	0.00515532389477498	0.000769802157086219	0.0167914388831504	0.000769802157086219	method 2	liver
Sytl1	132.819002	132.819001	4	4	132.075988	UNC8245563_to_UNC8247610	0.61148927828155	0.271597408817108	0.0743771010285878	0.00459433857082148	-0.418271493977858	0.588935166610468	0.0736554310837061	0.259135332316907	0.568034481313712	-0.401534328915987	-0.362687636838651	-0.307266951592297	0.0099467211689126	0.00207835571434167	0.00459433857082148	0.00207835571434167	method 1	liver
Tacc2	137.720998	137.720997	7	7	136.651387	UNC13839842	0.613956454765886	0.33547778713987	0.112769416882581	0.00894572981633568	-0.0272950713504257	0.64422445913821	0.24155339320728	0.459697858104217	0.244914419760354	-0.851864570786107	-0.466437962824488	-0.24479252524904	0.00826439492127023	0.00158249525602838	0.00894572981633568	0.00158249525602838	method 2	liver
Tagap1	7.165505	7.165504	17	17	6.288637	UNC27525198	0.628255783673443	0.231010967424883	0.0465984475245792	0.00212615910023495	0.47205169496016	0.400782147956412	-0.153591129881625	0.0969256356897415	-0.685859502732908	0.0914012872008103	-0.0607991328828763	-0.160911000309715	0.000109755436053377	3.87951539093656e-06	0.00212615910023495	3.87951539093656e-06	method 1	liver
Tango6	109.206968	109.206967	8	8	115.706337	UNC15521546	0.623102333971693	0.39564037572192	0.0736556712474726	0.00452520576412774	0.00405691906819374	0.00548245278487031	-0.245860549011497	0.708478943479839	0.0152904974068172	0.59506618176237	-1.28650094611435	0.203986500623751	0.00723523547054104	0.00129696381203293	0.00452520576412774	0.00129696381203293	method 1	liver
Tapt1	44.617845	44.617844	5	5	44.35156	UNC050885502_to_UNC9074866	0.589315532785484	0.221920406945338	0.186537457284294	0.0221067725309042	0.185875199040665	-0.185451162605478	0.187752736886027	0.00988501070503213	-0.390939363488207	-0.462613334769506	-0.0650946925058228	0.72058560673729	0.00724136237538919	0.00131071774566849	0.0221067725309042	0.00131071774566849	method 2	liver
Tax1bp3	72.990585	72.990584	11	11	71.792912	UNC19896849_to_UNC19897468	0.661853645041613	0.378435489895855	0.0306807355512697	0.00111905112848643	-1.02734704121688	0.133831167621467	0.035986271772013	0.526911083278735	-0.330698352686638	0.372347790920203	0.400674189589744	-0.111705109278644	0.00026232366191536	1.16621747410228e-05	0.00111905112848643	1.16621747410228e-05	method 1	liver
Tbc1d23	57.231579	57.231578	16	16	60.613496	backupUNC160695447	0.570907651725893	0.184697118484248	0.136406244393084	0.0120219032900182	0.0045286678231734	-0.634760362441575	0.409921972814178	0.00695333169723173	0.0739718090157505	0.234275609771873	-3.03576608295941e-16	-0.0948910286806314	0.0123268658287773	0.00288499005681186	0.0120219032900182	0.00288499005681186	method 2	liver
Tceanc2	106.850971	106.85097	4	4	109.162482	JAX00561819	0.793394469977227	0.471643337580192	1.25784704598779e-08	3.31443761325545e-11	-0.279416692641406	0.2562062063888	-0.296708613638511	0.344552686449301	-0.690709212928674	0.565823349336751	-0.373108966354451	0.47336124338819	3.82973534032037e-06	4.96703013164179e-08	3.31443761325545e-11	4.96703013164179e-08	method 1	liver
Tcf24	9.957566	9.957565	1	1	6.956043	UNC41603	0.632567772127085	0.303402024678218	0.0811887242488727	0.00553431263033832	0.467667802777581	0.433637474275362	0.468156686732063	-0.213074366575938	0.108962894805816	-0.517920312556853	-0.476068695564505	-0.271361483893525	0.00102934356163226	7.41993758517356e-05	0.00553431263033832	7.41993758517356e-05	method 1	liver
Thap2	114.821491	114.82149	10	10	119.08309	UNC18837814	0.605742472899036	0.298260010311137	0.130672190501678	0.0110221930031883	-0.000174531743865559	0.159339554901359	0.734635481672988	0.0697476291926138	0.429998514384763	-0.124654043954623	-0.639997096789861	-0.628895507663376	0.00385457338523822	0.000490235789198934	0.0110221930031883	0.000490235789198934	method 2	liver
Thsd7a	12.699253	12.699252	6	6	14.229122	UNC10599652_to_UNC10603832	0.675636291182958	0.346707348341773	0.00441282059697541	7.85997760575086e-05	-0.21601691711598	-0.786308174825207	0.114924722248243	-0.0273274015248981	0.20569384552982	0.847666206388391	-0.1529649157606	0.0143326350602303	0.00133036748341293	0.000106037476891863	7.85997760575086e-05	0.000106037476891863	method 1	liver
Thumpd1	126.864312	126.864311	7	7	127.41915	UNC13735256_to_UNC13735698	0.602012512759022	0.253013535441864	0.113431979985995	0.00901402064770807	-0.315434327340814	0.180237018498206	0.377027478638845	0.580501601643314	-0.609484794318261	-0.185954380666383	-0.317460688494741	0.290568092039834	0.00923321994074277	0.0018589019423263	0.00901402064770807	0.0018589019423263	method 2	liver
Tifa	127.492831	127.49283	3	3	127.334944	UNC6199725	0.585977862261934	0.220793343885897	0.178885022415991	0.0204919100446632	-0.586337121535385	0.174781214544794	-0.425394589012263	0.0612871478770782	-0.0252586055244	0.346256991681169	-0.149388609447181	0.604053571416188	0.0116175049965989	0.00260847657243723	0.0204919100446632	0.00260847657243723	method 2	liver
Tlr5	184.884919	184.884918	1	1	186.146783	UNC2349225	0.598974871760446	0.210528066055297	0.145100349604059	0.0134624154977249	-0.0810741663310455	0.29052874767391	0.0275663045875355	0.226082305251017	-0.658029602462917	-0.383247323085058	0.206295111644939	0.371878622721617	0.00613293983557622	0.00100492221834669	0.0134624154977249	0.00100492221834669	method 2	liver
Tlr6	65.351273	65.351272	5	5	57.417808	UNC9245080_to_UNC9252175	0.676128933396799	0.359813940334014	0.00288159694380796	4.67570938725848e-05	0.0467588284487339	-0.718290467838994	-0.571400551899393	0.0896905975045992	-0.0800599929625667	0.143971036311391	0.479780837244133	0.609549713192098	0.000867531452703839	5.80367241714841e-05	4.67570938725848e-05	5.80367241714841e-05	method 1	liver
Tm7sf3	146.583114	146.583113	6	6	148.616592	JAX00630870	0.759005642174316	0.437670573313396	1.45552318138078e-13	2.22044604925031e-16	-0.236895666271826	0.339959293760242	-0.155021293637147	-0.207326334438736	0.244074279766283	0.644782441878416	0.125198979565996	-0.754771700623228	1.29516378735159e-05	2.50744554564086e-07	2.22044604925031e-16	2.50744554564086e-07	method 1	liver
Tmem144	79.646584	79.646583	3	3	80.595873	UNC5628278_to_UNC030121003	0.594044941470476	0.253393019056468	0.136160499456846	0.0119021447937134	-0.250374605173926	-0.0646002191287387	-0.509564447173012	0.394979573711251	0.228412801248519	-0.447791251296524	0.734984171482715	-0.0860460236702832	0.0104180402825783	0.00223969429379567	0.0119021447937134	0.00223969429379567	method 2	liver
Tmem19	114.799318	114.799317	10	10	112.352673	JAX00299139_to_UNC18741010	0.707744612790318	0.325013413444782	4.37283898729917e-05	3.12928128076706e-07	0.381460028472066	0.146158654760987	0.346226649690305	0.318697820542036	0.038014251498404	-0.722076158834982	-0.116476427955908	-0.392004818172909	8.35476890361673e-05	2.67959931377071e-06	3.12928128076706e-07	2.67959931377071e-06	method 1	liver
Tmem234	129.277951	129.27795	4	4	129.576309	backupUNC040288708_to_UNC8217501	0.644319705483153	0.31646937660408	0.0487834732282111	0.00230027652952569	0.227087093677437	-0.257644455809597	-0.0685602802099129	0.0119913532219518	0.501620281667353	-0.901119454573187	0.160361366397908	0.326264095628048	0.00194346006301829	0.000175270168060515	0.00230027652952569	0.000175270168060515	method 1	liver
Tmem38b	53.838917	53.838916	4	4	53.027501	UNC7258168_to_backupJAX00119023	0.635619769027595	0.28685844838532	0.0463974631935079	0.00210475049079972	0.256538599249005	0.0205083265907695	-0.00833594943731656	-0.319694413098018	-0.0221758446758171	-0.713976053173819	0.718810817155727	0.06832451738947	0.000101355064438662	3.44384244421736e-06	0.00210475049079972	3.44384244421736e-06	method 1	liver
Tmem50b	91.597925	91.597924	16	16	91.085677	UNC27385266_to_UNC27385619	0.56620482365293	0.248294656852131	0.194269617662353	0.0239516292257862	0.210316794434841	-0.0505847018675328	-0.244509013253495	0.317361012268488	-0.339645681013971	-0.219580189901014	0.833091846127414	-0.506450066794729	0.0132563682918741	0.00324137537869496	0.0239516292257862	0.00324137537869496	method 2	liver
Tmem51	141.640219	141.640218	4	4	140.936452	UNC8372175_to_UNC8379857	0.648433894415654	0.308361429162955	0.0274570499424507	0.000948160010173726	-0.528261603139406	-0.581018089733758	0.508977604253074	0.136316084615314	0.551504674382114	-0.310616267850002	-0.0484779642692998	0.271575561741964	0.000527048611486952	3.01257051437132e-05	0.000948160010173726	3.01257051437132e-05	method 1	liver
Tmem63b	45.823167	45.823166	17	17	49.388247	UNC27974210	0.674419572648359	0.311583709647381	0.014350371989294	0.000382113869415113	-0.288148693755478	-0.143016015517202	0.0738183283945725	-0.08200694875474	0.303172848688942	0.524199884968586	0.411527366003677	-0.799546770028357	0.00032570490399831	1.53073515190005e-05	0.000382113869415113	1.53073515190005e-05	method 1	liver
Tmprss2	97.832802	97.832801	16	16	92.599282	UNC27407550	0.774391215046201	0.473141867263818	1.45552318138078e-13	2.22044604925031e-16	0.225140383844517	-0.163519525047958	0.463369535043854	0.192717015008444	-0.648454416309301	-0.198496019214283	-0.613381522628332	0.742624549303059	3.82973534032037e-06	4.98616518074257e-08	2.22044604925031e-16	4.98616518074257e-08	method 1	liver
Tox	6.91787	6.917869	4	4	6.021129	UNC6664886_to_JAX00543984	0.67421432344547	0.286752095150082	0.0242067692166328	0.000798991576039021	0.0806425632799665	-0.0342948340573205	-0.277709837583116	-0.404552438089317	0.0288940899930858	0.754445214771486	-0.446209797348561	0.298785039033776	0.00065610486643097	4.20860988528116e-05	0.000798991576039021	4.20860988528116e-05	method 1	liver
Tpbgl	106.775613	106.775612	7	7	104.043	UNC13435555_to_JAX00154968	0.628773410757649	0.268517314525714	0.0727867551011299	0.00444153868160957	0.37157302265291	0.139170418376298	0.322121650170155	-0.509301642847067	-0.709966914595401	0.349074415774827	0.0140775834402598	0.0232514670280176	0.00490555485553722	0.000703191521636892	0.00444153868160957	0.000703191521636892	method 1	liver
Tpmt	47.138586	47.138585	13	13	46.783266	UNC22546657_to_UNC22552810	0.594204236712037	0.224072392654168	0.169723733190338	0.0184067766497511	0.460366617229233	-0.25519342901706	0.371954711599519	0.497300618471972	0.240172333668379	-0.126696395257237	-0.713320009898811	-0.474584446795997	0.00409032191639173	0.000535141643019266	0.0184067766497511	0.000535141643019266	method 2	liver
Trhde	114.238426	114.238425	10	10	114.498531	UNC18771926	0.668311558558763	0.292228788591425	0.0322286971994847	0.00121126858782417	-0.371926363111062	-0.147794151113988	0.45080544510355	-0.314822613061013	-0.477968518682963	0.499167248611154	0.0766779237131001	0.285861028541222	0.00392288330067241	0.000504304919047183	0.00121126858782417	0.000504304919047183	method 1	liver
Trim34a	111.392971	111.39297	7	7	108.923956	JAX00649178_to_UNC13541845	0.642321330770169	0.256959780612361	0.0525632447207077	0.00271358065029237	-0.51167903487182	0.279142447334854	-0.49893423622368	-0.0880115233625015	-0.235838766009262	0.435369887897806	0.34906593702573	0.270885288208875	0.00253148962065137	0.000261260380212791	0.00271358065029237	0.000261260380212791	method 1	liver
Trim44	102.241057	102.241056	2	2	96.334711	JAX00497176_to_JAX00097621	0.642456828510871	0.258785974857745	0.0344752114719917	0.00134351237929686	0.478528569248059	0.0926935976571858	-0.145391955140483	-0.280614094535062	0.636711688798348	-0.390875384431915	0.0361014338324952	-0.427153855428628	0.0101567735938852	0.00216091898471682	0.00134351237929686	0.00216091898471682	method 1	liver
Tspan17	54.890766	54.890765	13	13	56.759288	UNC22659846_to_UNC22664034	0.598495673784012	0.308959711248733	0.155879489726949	0.0154076110143859	0.270641991792056	-0.425773004257488	-0.341073531774768	0.128823835928282	-0.478469481614608	-0.343457080805293	0.904024406223133	0.285282864508687	0.0101567735938852	0.00215848144338049	0.0154076110143859	0.00215848144338049	method 2	liver
Tspan31	126.507317	126.507316	10	10	126.661556	UNC18957449_to_UNC18957931	0.637683852823895	0.272097762187031	0.0645655650192726	0.00361751828307455	0.0451966379524429	0.262550020782161	0.291868338754792	-0.201348641223927	0.245967803155234	-0.822478675111373	0.43739696007838	-0.259152444387711	0.000134204916119986	4.85833344598952e-06	0.00361751828307455	4.85833344598952e-06	method 1	liver
Tstd1	173.349164	173.349163	1	1	169.736085	UNC2145062_to_UNC2146263	0.587823185461683	0.212459165948635	0.144002740068663	0.0132614956807863	-0.148290351656858	-0.643010275800213	-0.18680989619767	0.367776776132046	-0.214539582937039	0.0213301590311431	0.259736042038017	0.543807129390573	0.00501804115276735	0.000725622622039013	0.0132614956807863	0.000725622622039013	method 2	liver
Tstd2	46.151347	46.151346	4	4	46.85254	JAX00550024	0.722433582293966	0.329027426629158	0.0147834904504664	0.00040803510041354	-0.0620710977246026	0.294106014464117	-0.110432945781349	-0.270864163197795	0.217596282585875	-0.527521190329583	-0.258286340401519	0.717473440384858	8.49619736948383e-05	2.75193902465887e-06	0.00040803510041354	2.75193902465887e-06	method 1	liver
Ttc39aos1	109.078862	109.078861	4	4	101.182928	JAX00559819	0.708713943075826	0.34638704462025	0.00508819289373593	9.80859450965266e-05	0.31710960167751	-0.113011925699439	0.353227533988218	-0.234307478877041	-0.227354868871177	-0.32058631715843	-0.52936554081045	0.754288995750808	6.99239869341256e-14	2.22044604925031e-16	9.80859450965266e-05	2.22044604925031e-16	method 1	liver
Ttc9c	8.893784	8.893783	19	19	3.637651	UNC29827168_to_UNC29830560	0.610051863607759	0.215446367669985	0.141879925079459	0.012883971255892	-0.551047358274309	0.409841653750472	0.135966177497527	-0.097975542666987	0.466863534819895	-0.140605170873096	0.166566163137525	-0.389609457391027	0.00432961469789765	0.000581572227665861	0.012883971255892	0.000581572227665861	method 2	liver
Ttll12	83.425587	83.425586	15	15	85.907325	UNC26029956_to_UNC26035128	0.58034486848413	0.197990435839087	0.18893583797618	0.0227175689747823	0.330657493870208	-0.314237633577073	-0.480090186164949	0.447726042153033	-0.15364424177988	0.0787608237652219	-0.319409849807408	0.410237551540847	0.00960401994782806	0.00195490260546449	0.0227175689747823	0.00195490260546449	method 2	liver
Tubb6	67.550385	67.550384	18	18	67.536403	UNC29492528	0.615573740380241	0.235327529840221	0.141879925079459	0.0129471821433205	-0.150720054685212	0.292368878955429	-0.710557471045769	-0.149803191324582	0.15281975899535	0.537698776554541	-0.212144250122969	0.240337552673212	0.00210231699797769	0.000204951272785192	0.0129471821433205	0.000204951272785192	method 2	liver
Tvp23b	62.692992	62.692991	11	11	59.906424	UNC19737766_to_UNC19738499	0.652209288096595	0.295307304837937	0.0206872664563524	0.000657002473077095	0.31396853048948	-0.552222464285009	0.11301565997881	-0.17023990836307	0.363561627582027	-0.239465593107709	0.610432394558153	-0.439050246852682	0.00416109862558229	0.00054836553158133	0.000657002473077095	0.00054836553158133	method 1	liver
Uap1l1	25.221146	25.221145	2	2	27.073496	backupUNC020981848_to_JAX00485829	0.612837900802673	0.238277510273572	0.132132659453314	0.0112699754986343	-0.261009043692945	0.138608044881162	0.0519473990859602	-0.261078009978833	0.493149399756118	-0.509255530355917	-0.138835905162298	0.486473645466754	0.00565990668612125	0.000886074488846922	0.0112699754986343	0.000886074488846922	method 2	liver
Ubc	125.870387	125.870386	5	5	125.289279	UNC10082664_to_UNC10098882	0.635777403316656	0.249576852572519	0.0708101070919931	0.00425217922452892	-0.34393970758005	0.372475234126152	-0.525193514905243	0.0787720880591746	0.143051327480248	-0.266104890251451	-0.0716476837870987	0.612587146858269	0.00464039927409763	0.00063649797131704	0.00425217922452892	0.00063649797131704	method 1	liver
Ubiad1	147.81886	147.818859	4	4	151.360425	UNC8472948	0.612902234667595	0.254072233194951	0.0878601818312409	0.00622646299794882	-0.217467467622409	-0.71773911941577	0.22627663013581	0.18274446701592	0.223165355301465	-0.43203780467239	0.33549558306508	0.399562356192294	0.00403043680819547	0.000526026932765156	0.00622646299794882	0.000526026932765156	method 1	liver
Uck2	169.215258	169.215257	1	1	167.33354	backupUNC012020959_to_UNC2114116	0.598538680119951	0.241881590073325	0.133597216300927	0.0114687601891553	0.205920774612921	0.172345855273608	0.472538920342784	0.226308956122179	-0.663693237587842	0.214244502587601	-0.574834658701781	-0.0528311126494692	0.00755297463059814	0.00140296776440718	0.0114687601891553	0.00140296776440718	method 2	liver
Ugt1a10	89.951986	89.951985	1	1	88.526554	JAX00006232	0.577596113261789	0.274191451507839	0.177407171066859	0.0202734096569029	-0.303365728020764	-0.598943968267328	-0.0865974181070002	0.403006393929265	0.144564582529302	0.834890439387185	-0.364514672492594	-0.0290396289580655	0.0099467211689126	0.00207525277466236	0.0202734096569029	0.00207525277466236	method 2	liver
Ugt1a6a	90.031384	90.031383	1	1	84.228321	UNC1068624_to_JAX00257769	0.607636822163372	0.267575593206738	0.125806093865879	0.010538214411797	-0.00966725575937476	0.0795041227706033	0.353272378360117	0.429598191171143	0.259857219997516	0.237876349132679	-0.578236396068641	-0.772204609604042	0.00744026060614054	0.00136375830754054	0.010538214411797	0.00136375830754054	method 2	liver
Ugt1a6b	89.999832	89.999831	1	1	90.038287	UNC1096728_to_UNC1099115	0.658958896052035	0.367043226563381	0.016414197414861	0.000476196349006974	-0.0302712736642353	0.486972378245238	0.328454273213168	0.518038924464275	0.298479041492852	-0.125745338516703	-0.829325340511507	-0.646602664723088	0.000315950472500621	1.45479250156511e-05	0.000476196349006974	1.45479250156511e-05	method 1	liver
Ugt1a7c	89.991576	89.991575	1	1	88.526554	JAX00006232	0.608100299675486	0.289174740190934	0.109970489721907	0.00852543172301212	-0.0474687524047411	-0.72767057004382	0.193842544937911	0.638303907228535	0.340788614649144	0.029118355118069	-0.555074769762696	0.128160670277598	0.0145029535167946	0.00370315908106933	0.00852543172301212	0.00370315908106933	method 2	liver
Ugt1a9	89.967354	89.967353	1	1	82.34452	UNC1043847_to_UNC1066650	0.666270830673955	0.323620707685762	0.0106508235305882	0.000254894523027849	-0.136296173581349	-0.752287189890508	0.16634700201845	0.606051681925357	0.450543367511402	-0.279715575674657	-0.209613539877198	0.154970427568502	0.00200730101878117	0.000187401851753144	0.000254894523027849	0.000187401851753144	method 1	liver
Ugt3a1	9.209584	9.209583	15	15	9.075758	UNC25008976_to_JAX00393028	0.627304061056043	0.249913599894451	0.0334220352354443	0.00127929407506233	0.35023721050605	-0.0512167691287168	-0.748791429502584	0.163916922633243	0.334462642459735	0.243093066825478	-0.397610852509099	0.105909208715894	0.00422689734471345	0.000563820264221415	0.00127929407506233	0.000563820264221415	method 1	liver
Ugt3a2	9.265353	9.265352	15	15	8.94138	UNC25007579	0.77316630427846	0.448783810552753	8.30194596775891e-05	7.5989266379306e-07	0.444335868937107	0.593563907490363	0.0518057355157391	0.136113980108328	0.359712351913439	-0.507439521870882	-0.525374081480826	-0.552718240613268	2.41253981189258e-05	5.28612735473111e-07	7.5989266379306e-07	5.28612735473111e-07	method 1	liver
Uhrf1bp1	27.993452	27.993451	17	17	27.572669	UNC27723391	0.637548178720075	0.338965974292707	0.0796076033436932	0.00522742068025894	-0.241297204279653	-0.49457873460645	0.14883695838803	-0.410140564991352	-0.411608317848533	0.658125962927524	0.661376808170345	0.0892850922400898	0.00596574478135792	0.000954793049674496	0.00522742068025894	0.000954793049674496	method 1	liver
Ulk2	61.668594	61.668593	11	11	63.515507	UNC19782141	0.725011470093157	0.422935004618791	0.000152440691542788	1.54330649559942e-06	0.405742843043785	0.373831420182414	-0.232001780081516	-0.240891054399187	-0.210755273979303	-0.266187479177259	0.831900555460917	-0.661639231049851	2.97322323937297e-05	7.17554931362052e-07	1.54330649559942e-06	7.17554931362052e-07	method 1	liver
Uox	146.260113	146.260112	3	3	146.24296	UNC6478102	0.679644517705023	0.266501060430519	0.0300824910943173	0.00108632839634015	0.511100208965935	0.148358501345642	0.19500284550305	-0.685277675156772	-0.016401949115938	0.11608144148396	-0.334680626126519	0.0658172531006412	7.61251802009939e-06	1.16033559094397e-07	0.00108632839634015	1.16033559094397e-07	method 1	liver
Ush2a	190.086717	190.086716	1	1	190.542219	UNC2402097_to_JAX00279990	0.727705059376924	0.401534172543161	0.00193742772418347	3.00934477207582e-05	-0.642053399387824	-0.386238363704931	-0.15329654267441	0.70942516376471	0.257888085769909	-0.348561739036563	0.207160708205239	0.35567608706387	0.000552167818094204	3.24891738289201e-05	3.00934477207582e-05	3.24891738289201e-05	method 1	liver
Vcpkmt	70.684015	70.684014	12	12	69.624439	UNC21328640_to_UNC21334573	0.6048707259757	0.238866799222233	0.080683292007875	0.0053361878512137	0.473329705693124	-0.252646863322911	-0.231250098240255	0.567214210981893	-0.206269487947365	-3.49099411783071e-07	0.0951301632961131	-0.445507281361186	0.00723523547054104	0.00130041851269136	0.0053361878512137	0.00130041851269136	method 1	liver
Vnn1	23.614494	23.614493	10	10	23.347779	backupJAX00285124	0.711336518708389	0.3475286850393	0.010424118196609	0.000247208757149453	-0.384393745556644	0.399028650772431	0.650175293594221	-0.293684485146423	0.295287512348242	-0.48769056802386	-0.0252021440622971	-0.153520513925669	6.61305787658376e-07	7.13995185197547e-09	0.000247208757149453	7.13995185197547e-09	method 1	liver
Vnn3	23.571268	23.571267	10	10	23.546787	UNC17585459_to_UNC17586313	0.681504990105152	0.334399703764587	0.0184103391477593	0.000561710941452964	-0.281276451448392	0.425970599720008	0.52737292716076	-0.205440159313058	0.453075720412363	-0.0380657413739063	-0.290566450080214	-0.591070445077562	5.5108309169408e-05	1.46997657746173e-06	0.000561710941452964	1.46997657746173e-06	method 1	liver
Vps13c	67.688203	67.688202	9	9	69.55369	UNC16577992	0.593445778770646	0.291020286059986	0.195596649844324	0.0242315965604932	0.847334348638733	-0.111132093916201	0.0731101824538147	0.0955893713690962	0.00988684980082229	-0.663068257464017	-0.508714608439985	0.256994207557736	0.00744026060614054	0.0013656205030288	0.0242315965604932	0.0013656205030288	method 2	liver
Vps33a	124.023024	124.023023	5	5	124.692543	JAX00135272	0.668850280790013	0.369845036268615	1.45552318138078e-13	2.22044604925031e-16	-0.166436050528465	-0.504875484210495	-0.166331080353747	-0.342861944038613	-0.468248615118699	0.578047848500733	0.820390571766775	0.250314753982511	0.000152963772422805	5.63456790858563e-06	2.22044604925031e-16	5.63456790858563e-06	method 1	liver
Vps41	18.809161	18.80916	13	13	17.70809	UNC22190603_to_UNC22201133	0.664729480454771	0.346988819927622	0.0235000064716679	0.00076471121778654	0.321920629729413	-0.371514574695212	-0.276030909754112	0.0437513664684403	-0.367119937787378	0.840918601347041	-0.414368150839096	0.222442975530905	0.00195334643387428	0.000177324924500177	0.00076471121778654	0.000177324924500177	method 1	liver
Wdfy1	79.758344	79.758343	1	1	78.646389	UNC995947_to_UNC1019367	0.766205169027738	0.4131052184798	0.000112671586494754	1.09380741519782e-06	-0.0481356633653178	-0.835661917419605	-0.210092920259828	0.000843793123649063	-0.104072141545294	0.586166413021646	0.0640587156674812	0.546893720777269	0.00192424142895323	0.000172925897663379	1.09380741519782e-06	0.000172925897663379	method 1	liver
Wdr11	136.735377	136.735376	7	7	136.974565	UNC13845336_to_UNC13849553	0.593429707027595	0.219588000002376	0.185914167741313	0.0219674929280941	-0.0744415607869653	-0.352225135724654	-0.318495932522408	-0.174549269153389	-0.380123159067962	0.330688147904202	0.306554403490707	0.662592505860469	0.00975047916798505	0.0020065975480561	0.0219674929280941	0.0020065975480561	method 2	liver
Wfdc21	83.560442	83.560441	11	11	87.562215	UNC20066219_to_JAX00030090	0.76366155470044	0.447357853952869	0.000115445916117263	1.1527615559892e-06	0.234994360436706	0.448951570881524	0.4852338224725	0.449852687619279	-0.349000097455553	-0.200172150578544	-0.815014758504996	-0.254845434870917	0.000190210969037209	7.61062188647799e-06	1.1527615559892e-06	7.61062188647799e-06	method 1	liver
Xdh	74.299536	74.299535	17	17	74.061946	UNC170168259_to_UNC28332168	0.744213383929051	0.390834704068862	0.00102623705844337	1.38053633449431e-05	0.101575043689465	0.486512855233137	-0.390887496145694	-0.0593320161174558	0.448814641743557	-0.470485509122144	-0.58365257259992	0.467455053319056	0.000242757592369404	1.06381461003613e-05	1.38053633449431e-05	1.06381461003613e-05	method 1	liver
Xrcc4	90.229213	90.229212	13	13	84.658093	UNC22984846	0.604875481777822	0.263510352745016	0.0929649744440221	0.00666558561525066	-0.613938583764729	-0.313540078344299	-0.416044455201583	0.147161927082025	-0.000907559824399694	0.408170742984053	0.681840200187314	0.107257806881618	0.00840150757160435	0.0016200483228842	0.00666558561525066	0.0016200483228842	method 1	liver
Yars	128.867039	128.867038	4	4	125.99983	JAX00124320_to_UNC8165193	0.569960023057533	0.220892841231989	0.180468677012617	0.0209956003838261	0.0254820725257999	0.116990634902643	0.67300459442007	-0.357462653761738	0.000872134329417664	-0.644302915361006	-0.0621053009142501	0.247521433859064	0.0144336583308842	0.00368049310413732	0.0209956003838261	0.00368049310413732	method 2	liver
Zadh2	84.25755	84.257549	18	18	82.571809	UNC29722165_to_UNC29724011	0.591859269113146	0.234144017682215	0.183296116395007	0.0215310439488646	-0.364519328465751	-0.133286335706596	0.36235747993137	-0.705625891834987	0.150001649109508	0.000571048099427467	0.207656257418042	0.482845121448987	0.000944366588048488	6.59610706074121e-05	0.0215310439488646	6.59610706074121e-05	method 2	liver
Zbtb40	136.60461	136.604609	4	4	137.840334	JAX00568392	0.611428316682881	0.297156826143114	0.0811887242488727	0.00551028549946897	0.770867994646074	-0.137445367751871	-0.146399803160627	-0.547102645845572	-0.107317435318943	0.42801869674765	0.170160410391455	-0.430781849708167	1.29516378735159e-05	2.50881461272279e-07	0.00551028549946897	2.50881461272279e-07	method 1	liver
Zc3h12d	7.552268	7.552267	10	10	7.777365	CEAJAX00014673	0.638202610503152	0.274557742527252	0.0487834732282111	0.0022948111430412	-0.128344841877035	0.174028986028776	-0.320273548745285	-0.565804375529468	0.289561738709707	0.383067343560837	0.51350712677317	-0.345742428920702	0.0048125069575786	0.000675487261490804	0.0022948111430412	0.000675487261490804	method 1	liver
Zfp157	138.882704	138.882703	5	5	139.308155	UNC10284313	0.655857713470166	0.264429784616796	0.016414197414861	0.000478043437714404	0.296270922529882	-0.41497758294827	-0.413809028048566	0.463199864311718	-0.407744929341175	0.0101445826809604	0.0588371349594847	0.408079035855965	0.005635993049595	0.000878751305981917	0.000478043437714404	0.000878751305981917	method 1	liver
Zfp236	82.862126	82.862125	18	18	82.752401	UNC29725095_to_JAX00467382	0.645009154041032	0.299384855709108	0.00903960123642115	0.000205599254048394	0.210631883793665	0.538900021944901	-0.337660921136812	0.544046108387501	0.191494391639007	-0.293435908517507	-0.323749097702522	-0.530226478408233	5.41646867576094e-05	1.42352416565572e-06	0.000205599254048394	1.42352416565572e-06	method 1	liver
Zfp30	30.569809	30.569808	7	7	30.938928	JAX00149774_to_UNC12572046	0.655318246527249	0.300102770301489	0.0235000064716679	0.000763015992461535	0.406488078297744	-0.257710031758102	0.309480970550548	0.370744397147647	0.305734841042605	-0.127185075486793	-0.75114794890748	-0.256405230886169	0.000701541978562602	4.54462311616499e-05	0.000763015992461535	4.54462311616499e-05	method 1	liver
Zfp354b	50.745137	50.745136	11	11	43.760637	JAX00309323	0.763658529607322	0.413770942467513	3.8418554235112e-06	2.18450623146182e-08	-0.106629758105675	0.0365724225846424	-0.10816602248441	-0.509508688850732	0.7810008154555	-0.534538613704135	0.284855022884317	0.156414822220493	0.000109755436053377	3.90353524248876e-06	2.18450623146182e-08	3.90353524248876e-06	method 1	liver
Zfp39	58.717727	58.717726	11	11	57.478872	UNC19703025_to_UNC110077264	0.618567466059812	0.271226659392769	0.137640186762651	0.012216692452324	-0.36821821065232	0.626976684235723	-0.125399799359113	0.00149022642389449	-0.0274688447566806	0.481956134378707	-0.507997986243471	-0.0813382040267398	0.0048125069575786	0.000675714644460923	0.012216692452324	0.000675714644460923	method 2	liver
Zfp458	67.370004	67.370003	13	13	69.323969	UNC22791090_to_UNC22792370	0.666247207630139	0.340139524916273	0.0327406542987363	0.00124413162799386	0.596197422411477	-0.608643259556866	-0.205434440762548	0.0645333404629953	0.661565428119916	-0.391828587069253	-0.147135207310689	0.030745303704967	0.000207441762211444	8.62941849610888e-06	0.00124413162799386	8.62941849610888e-06	method 1	liver
Zfp599	22.064339	22.064338	9	9	22.038421	JAX00169004_to_UNC15977993	0.654826278616356	0.292408002859611	0.0264771232627993	0.000899632829414077	-0.318191153072293	-0.204821510864139	-0.62207851281355	0.712145433541308	-0.246351222815609	0.260766373899432	0.300899536635357	0.117631055489493	0.00241674002171399	0.000245580542806767	0.000899632829414077	0.000245580542806767	method 1	liver
Zfp605	110.539111	110.53911	5	5	111.033454	UNC050178550	0.628282370661513	0.319596169445306	0.0811887242488727	0.0054998128229371	0.272037883233695	-0.267218643204607	-0.0185313574762983	-0.129898440703008	0.120733952446166	0.693955534907207	-0.876884838241618	0.205805909038464	0.00724549506995858	0.00131376659832627	0.0054998128229371	0.00131376659832627	method 1	liver
Zfp607a	28.645604	28.645603	7	7	29.082051	UNC12543518	0.617107183963369	0.289127159442891	0.0808620893903455	0.00543239768731196	0.486552762116252	-0.0096889072842357	0.14687603035435	0.158455987431386	-0.750167269352663	-0.124691629987075	0.413776004638195	-0.32111297791621	0.0048125069575786	0.000675606382252059	0.00543239768731196	0.000675606382252059	method 1	liver
Zfp619	46.773136	46.773135	7	7	46.918746	JAX00150383	0.689007432130601	0.308394535176476	0.00160951317182334	2.34375519636565e-05	-0.129121169628065	-0.0926226659951601	-0.416587683004363	-0.0555696464310993	0.624997644416033	0.352071693290856	0.314180044232992	-0.597348216881193	7.88111338277943e-05	2.37752571752292e-06	2.34375519636565e-05	2.37752571752292e-06	method 1	liver
Zfp69	120.624306	120.624305	4	4	123.630563	UNC8129187	0.614748937272616	0.256052959642899	0.0796076033436932	0.00513744497668689	0.112663084762424	-0.538497087255939	-0.0601154395678	0.450535052777471	-0.306837980963524	0.413876605532871	-0.480629691352674	0.409005456067172	0.00253411344296805	0.000262722308187358	0.00513744497668689	0.000262722308187358	method 1	liver
Zfp704	9.610085	9.610084	3	3	9.524978	JAX00104218_to_JAX00514759	0.582013088937299	0.184204452223377	0.174854226254922	0.0196421745607438	-0.366017384463648	-0.140085659453001	-0.0604646604836473	0.088347315745048	-0.186863746689475	-0.227086760509182	0.167948657545539	0.724222238308366	0.0111806380434091	0.00247109743643503	0.0196421745607438	0.00247109743643503	method 2	liver
Zfp729a	67.73869	67.738689	13	13	63.682445	UNC22745464	0.593792684069313	0.213417895531876	0.167755134021251	0.0179606286812434	0.00879399350868672	-0.339476605880617	0.0910442129932483	0.731240130524318	-0.274131963755531	-0.148023091809211	-0.189306761994438	0.119860086413544	0.00157663040148558	0.000129671251740238	0.0179606286812434	0.000129671251740238	method 2	liver
Zfp738	67.784449	67.784448	13	13	62.378034	UNC22734811_to_JAX00360815	0.709213231042401	0.385792397256898	0.000294144664416242	3.18188142534037e-06	0.552369307840718	0.0746064520867716	0.489281621762216	0.195089650159455	-0.101371477243994	0.0850240204316102	-0.497796263466458	-0.797203311570319	1.2628822596888e-05	2.36607723302917e-07	3.18188142534037e-06	2.36607723302917e-07	method 1	liver
Zfp788	48.888901	48.8889	7	7	49.202345	JAX00150542	0.586589666653524	0.306295176536004	0.193815388473324	0.0238503686698454	-0.485643878647117	-0.503701099376407	-0.273120868468103	0.00434876287453794	-0.367625897014817	0.782825318240703	0.662855100760716	0.180062561630486	0.0101567735938852	0.00216220264734923	0.0238503686698454	0.00216220264734923	method 2	liver
Zfp825	74.631398	74.631397	13	13	73.578008	UNC22857111	0.692565719726642	0.382760565816634	0.014469251345113	0.000389292650280204	0.140969509607392	0.0195805707178335	0.195023862461567	0.155803359020906	0.155254039145183	-0.772533993663822	-0.626263939034236	0.732166591745177	0.000542773269643839	3.17139485277451e-05	0.000389292650280204	3.17139485277451e-05	method 1	liver
Zfp870	33.028548	33.028547	17	17	34.239375	UNC27801762	0.591476582214257	0.268596766285619	0.171708423350222	0.0189077789617209	-0.35151270848383	0.195462779724363	0.2621223707582	-0.128699318090051	0.302267752388527	-0.785302409094031	-0.0811621829857154	0.586823715782536	0.0136620120290044	0.00337092992642141	0.0189077789617209	0.00337092992642141	method 2	liver
Zfp872	21.99261	21.992609	9	9	26.017275	UNC16033980_to_UNC090025985	0.718462892453166	0.463712041475662	0.00168994059401539	2.50774648087315e-05	-0.0413669022456712	-0.0108124478565885	-0.195771311990878	0.530329494178088	-0.0320536946803596	0.903400398007274	-0.933886979791656	-0.219838555620208	0.000101518692084828	3.48163958807657e-06	2.50774648087315e-05	3.48163958807657e-06	method 1	liver
Zfp951	105.289087	105.289086	5	5	104.827984	UNC9839306_to_UNC9854135	0.729468543820291	0.398384893036596	0.00126304513978277	1.73413330950556e-05	0.316519376638835	-0.144385776744855	-0.381789399535269	-0.45138140259445	0.33417531163309	-0.438898221166274	-0.0804846309127792	0.846244742681702	8.53763234873844e-05	2.79247128709414e-06	1.73413330950556e-05	2.79247128709414e-06	method 1	liver
Zfp955b	33.426489	33.426488	17	17	32.942731	UNC27787813_to_UNC27792845	0.645524032594327	0.28459442940054	0.0569070099426863	0.00303083229520884	-0.12448249402409	-0.577644528078371	0.140858297850841	-0.497444502321617	0.310547564031519	0.699378480292845	0.08842754614307	-0.0396403638941967	0.00464039927409763	0.000633961446621534	0.00303083229520884	0.000633961446621534	method 1	liver
Zfp963	72.273861	72.27386	8	8	79.965321	UNC15042824_to_UNC080506106	0.745304857338533	0.397388996147481	2.00134437439857e-13	3.33066907387547e-16	0.054014287902845	-0.331388354413699	0.396428139958404	0.146674906724434	-0.598240483265758	-0.371388145213275	-0.0855000236025248	0.789399671909573	1.2301469406632e-08	7.4220629642241e-11	3.33066907387547e-16	7.4220629642241e-11	method 1	liver
Zfp970	177.249447	177.249446	2	2	173.90517	backupUNC020295237_to_UNC4554723	0.691758979630517	0.308190017456547	0.0097203645481589	0.000225126924108698	-0.138936372659523	-0.576646925802171	-0.0736733286653938	0.406639830419186	-0.504354659582128	0.595871690458943	0.156674604405668	0.134425161425418	0.00197142877759115	0.000180922665310779	0.000225126924108698	0.000180922665310779	method 1	liver
Zfp976	49.897974	49.897973	7	7	52.367619	UNC12726717_to_UNC12728488	0.612882168570501	0.312690392637471	0.0686824999359679	0.00401349435635434	-0.221926022747423	-0.233915998007702	-0.373264302924374	-0.569668020170382	-0.110233540035753	0.6509604970056	0.666844893119739	0.191202493760295	0.00483455956705008	0.000684708653767574	0.00401349435635434	0.000684708653767574	method 1	liver
Zgrf1	127.256407	127.256406	3	3	128.93717	JAX00113101_to_UNC6223273	0.595960719934586	0.195139542568393	0.10730270877322	0.00817197172055695	-0.208819134495734	0.10062062445109	-0.151897923086011	0.713488691111905	-0.12855632046831	-0.148921346535411	0.253002930905986	-0.428917521883513	0.00439669549773959	0.000596167512873724	0.00817197172055695	0.000596167512873724	method 2	liver
0610007P14Rik	87.165495	87.165494	12	12	83.491661	UNC21499168_to_UNC21502867	0.496830470599616	0.188246747923019	NA	NA	0.38432087884147	-0.475595369023777	-0.154159190004214	-0.0757352436595003	-0.608386519003076	0.348749266289007	0.333049304979069	0.247756871581022	0.0510198785215376	0.0250474173538761	0.374510641435856	0.0250474173538761	method 2	liver
0610009B22Rik	51.502136	51.502135	11	11	44.146845	UNC19521499_to_JAX00309446	0.531933762254579	0.168820325919124	NA	NA	0.110028501692705	0.127545187203608	-0.365452575897142	-0.235751368056972	0.668055422531591	-0.344599855858774	0.241114106699203	-0.20093941831422	0.0396658536112399	0.0170927009709603	0.107544812716054	0.0170927009709603	method 2	liver
0610009O20Rik	38.409903	38.409902	18	18	39.005433	UNC29078061_to_JAX00456747	0.399494802359448	0.116729258297573	NA	NA	-0.303895726149008	0.156538690982412	-0.154621820801077	0.0806298223221679	-0.086729127497788	0.00331919696890476	0.713898497467472	-0.409139533293085	0.132584800208255	0.137675142181987	NA	NA	method 2 q<0.2	liver
0610031O16Rik	137.902627	137.902626	3	3	141.318162	UNC6404957_to_JAX00539895	0.453379367670432	0.151344957164812	NA	NA	0.276861849972038	-0.411117710888251	0.443903163784249	0.322865734088561	0.112090114529598	-0.570955930449413	-0.330356589041362	0.15670936800458	0.0954166878812585	0.076247976100402	NA	NA	method 2	liver
1110019D14Rik	13.821569	13.821568	6	6	4.074793	JAX00601929	0.56925993586174	0.267941369888002	NA	NA	0.544461424822837	0.287587602196309	0.414862818216709	0.324445524855254	-0.261888978066222	-0.573030897655265	-0.552300396043073	-0.18413709832655	0.00603425374204271	0.000981087114767853	0.0493275907211732	0.000981087114767853	method 2	liver
1110032A03Rik	50.576257	50.576256	9	9	56.849817	UNC16420862	0.402636168061396	0.111043688538073	NA	NA	0.0559114538489514	0.107821470631432	-0.115500814772327	-0.325526077136011	-0.498175263105017	-0.0302286371304482	0.228889010545219	0.5768088571182	0.146606911125001	0.166413223086992	NA	NA	method 2 q<0.2	liver
1110034G24Rik	132.516019	132.516018	2	2	135.795118	UNC4037540_to_UNC4039794	0.392864886478573	0.100216910445657	NA	NA	0.000299702521153989	0.310406372071291	-0.0421831587663789	0.212475668846157	0.263448409626639	-0.53179294823338	0.344294712787552	-0.556948758853033	0.171713807930814	0.224709729149755	NA	NA	method 2 q<0.2	liver
1110059E24Rik	21.727281	21.72728	19	19	22.71342	UNC30067256_to_UNC30069000	0.556269748774673	0.201793836590055	NA	NA	0.172590677389492	-0.315693300348348	-0.276743951913493	0.589986419500355	-0.501260411772906	0.0373989818553325	-0.187949719798559	0.481671305088126	0.0122313364281544	0.00280820193283993	0.0705802595490492	0.00280820193283993	method 2	liver
1110059G10Rik	122.860118	122.860117	9	9	123.484844	UNC17307259_to_UNC17307658	0.428160693092349	0.113528655121687	NA	NA	0.369582131770637	-0.0300214155044694	-0.321794673817867	-0.408019972687467	-0.244574616014632	-0.0134271048084148	0.189433376805732	0.458822274256481	0.116611634367939	0.108877560734953	NA	NA	method 2 q<0.2	liver
1190002N15Rik	94.4385	94.438499	9	9	100.232499	UNC16984551_to_UNC16985674	0.534541385247433	0.175429276102513	NA	NA	-0.230381676221461	0.371401159536545	-0.302222893069741	0.117147608904269	-0.0200902732187171	-0.574915775976048	0.305487564186432	0.33357428585872	0.0296593426640888	0.0106615903329415	0.127876297414753	0.0106615903329415	method 2	liver
1300017J02Rik	103.190627	103.190626	9	9	106.912555	UNC17081459	0.510442077505471	0.184707306593809	NA	NA	0.144148913869663	-0.117185359358337	0.137311767469147	0.0898300264744014	0.310067027648656	-0.843454491785755	0.349789923492023	-0.0705078078097983	0.040638501730477	0.0177549744353084	0.230566151257759	0.0177549744353084	method 2	liver
1500004A13Rik	88.636409	88.636408	3	3	87.568176	UNC5722522_to_UNC5722525	0.569933085396675	0.341601135840653	NA	NA	-0.40993892215852	0.281624160189171	0.159481800630603	0.230304994826596	0.00209221226388891	-0.617947015446399	0.914613444417301	-0.56023067472264	0.0160894564884628	0.00424066053417127	0.0407467544237109	0.00424066053417127	method 2	liver
1600014C10Rik	38.968236	38.968235	7	7	38.532718	UNC12652478	0.597844492415798	0.237437379653958	NA	NA	0.105889950383312	-0.277885943276101	0.205190879951274	0.763073316976879	-0.438047178618346	-0.243209036639297	-0.2019901070921	0.0869781183143787	0.00917557215309331	0.00184146842031208	0.0289372681834561	0.00184146842031208	method 2	liver
1700001L05Rik	83.197727	83.197726	15	15	84.907472	UNC26017112_to_UNC26017867	0.539069609938152	0.272029891980368	NA	NA	0.107002490617443	0.591131528601975	0.42976725538949	0.257910973603796	0.0174714929116066	-0.778293099360007	-0.668071336758508	0.0430806949942052	0.0246603253687736	0.0081441578801138	0.09877463304604	0.0081441578801138	method 2	liver
1700028E10Rik	152.17125	152.171249	5	5	149.757328	UNC10424778	0.475474689738546	0.136115930915869	NA	NA	0.286808188370914	0.215767625019491	-0.536249188382973	0.270720137378904	0.23700715853969	-0.126211477244211	-0.639742763147528	0.291900319465713	0.0668308818950469	0.0396324663184988	0.524833459557676	0.0396324663184988	method 2	liver
1700066M21Rik	57.434464	57.434463	1	1	59.038703	UNC749434_to_UNC752248	0.491319136577775	0.159239168308573	NA	NA	-0.127789547397378	0.547862573698051	0.033131905545026	-0.557653658334665	0.380416707870007	-0.268151543402259	0.0324450176837427	-0.0402614556625245	0.0372784735127744	0.0152465026864534	0.309518184418013	0.0152465026864534	method 2	liver
1700123O20Rik	55.305008	55.305007	14	14	58.965489	UNC24063610_to_backupUNC140693590	0.506273186562805	0.209941242160634	NA	NA	-0.0722000096673614	-0.79209473001719	0.268174343148082	0.410230302745002	0.340998738856171	-0.392953123408728	0.174009227592184	0.0638352507518395	0.0258469727028569	0.00874945357974266	0.221922127224843	0.00874945357974266	method 2	liver
1810008I18Rik	72.948938	72.948937	7	7	72.2584	UNC13007707	0.546481345499102	0.210914760554738	NA	NA	-0.0255146227788404	0.366948263769192	0.21556759066752	0.281124275638696	0.299568657011484	-0.15546249707336	-0.83483437462541	-0.147397292609282	0.0231439933933233	0.00743025116955376	0.0855183788329253	0.00743025116955376	method 2	liver
1810010H24Rik	106.889537	106.889536	11	11	109.345101	UNC20358949_to_UNC20359696	0.580201501846957	0.210302303484573	NA	NA	0.562297130724682	0.112045622332566	-0.193711204665489	0.449572430917099	0.0131810653945027	-0.475021141843086	-0.492776831876496	0.0244129290162215	0.0122313364281544	0.00282918841584812	0.041155586835907	0.00282918841584812	method 2	liver
1810013L24Rik	8.830193	8.830192	16	16	8.935525	JAX00413418_to_JAX00413427	0.422895146586191	0.138641644433441	NA	NA	-0.388332302705551	0.00454544295233961	0.149051714495028	-0.491328997568348	-0.238186787852863	0.714610195597237	0.260627266582765	-0.0109865315006079	0.120506501501261	0.115276243990716	NA	NA	method 2 q<0.2	liver
1810034E14Rik	64.350008	64.350007	13	13	63.139856	UNC22739748_to_UNC22742594	0.530969504693341	0.226076540969814	NA	NA	0.0154222016374174	0.281413654296261	-0.0285701606707941	0.100846656329047	-0.164228955586584	0.688922801290803	-0.0191313998726739	-0.874674797423476	0.0242952291115261	0.00797729367116096	0.133066048491931	0.00797729367116096	method 2	liver
1810043G02Rik	77.441395	77.441394	10	10	78.001602	JAX00019907_to_UNC18292620	0.403110205453588	0.116449215490259	NA	NA	-0.0805789039421771	-0.463170497818924	-0.390364624837193	0.321517609684981	-0.241850934698726	0.276280659556898	0.689138492571849	-0.110971800516709	0.147873168215956	0.168482909900846	NA	NA	method 2 q<0.2	liver
2310009A05Rik	72.887525	72.887524	9	9	81.518218	UNC16738264	0.383281559404737	0.103067748743376	NA	NA	-0.0974935524890084	-0.0181077373182643	0.693591443505801	0.260333160129457	-0.116693443106073	-0.209342178518913	-0.330068491945714	-0.182219200257285	0.180049563869092	0.243279593032426	NA	NA	method 2 q<0.2	liver
2310030G06Rik	50.554626	50.554625	9	9	47.839471	UNC16315310	0.572078427943668	0.2499133822346	NA	NA	0.157765833504414	-0.199726364327374	-0.713513076854861	0.171706734181557	0.474847420091227	0.30912036319005	-0.502187941680781	0.301987031895769	0.0122715139994352	0.00285633657305251	0.0365773856873614	0.00285633657305251	method 2	liver
2410004B18Rik	145.600996	145.600995	3	3	148.084366	UNC6504622	0.381136998990711	0.0995302992766341	NA	NA	-0.15738752992221	-0.169811312540243	0.406610725866214	0.434661803899485	0.25192299590064	-0.450381068568849	-0.523132896652691	0.207517282017654	0.196593415091662	0.28829488565882	NA	NA	method 2 q<0.2	liver
2500004C02Rik	153.171546	153.171545	2	2	157.148503	JAX00508457_to_UNC4303030	0.414716433523531	0.12151502350785	NA	NA	-0.034970299572354	-0.273414765030877	-0.0912586135668522	0.187688747494725	-0.00354509707296619	0.738487123596683	-0.017094066129383	-0.505893029718976	0.136645684671469	0.147134963117207	NA	NA	method 2 q<0.2	liver
2510002D24Rik	18.836673	18.836672	16	16	20.737506	UNC26441759_to_UNC26445036	0.534849871775065	0.223474696847556	NA	NA	0.0802506808490288	0.153428104072802	-0.0448631104647309	-0.00596350556077546	0.296881939482902	-0.176396541862265	-0.83473782212752	0.531400255610559	0.0175732690435358	0.00488844470076311	0.114784488067813	0.00488844470076311	method 2	liver
2610008E11Rik	78.560345	78.560344	10	10	87.431112	UNC18380181	0.458678921360859	0.149626512824655	NA	NA	0.0169852240553337	0.237076898943367	0.219945049689783	0.420371935670914	0.027961308591541	-0.594187184839256	-0.542396205564674	0.214242973452991	0.0789600497410017	0.0535577969105648	NA	NA	method 2	liver
2610301B20Rik	10.801645	10.801644	4	4	7.137079	UNC6678659_to_UNC6698408	0.555047364403527	0.187884487275731	NA	NA	0.271875516158347	-0.471522277153834	0.0979414415114946	0.520847683216414	0.00956318372858512	-0.460827567432778	0.0803970485936425	-0.0482750286218715	0.0124148108047981	0.00292915910227598	0.0493442409737882	0.00292915910227598	method 2	liver
2810004N23Rik	127.386929	127.386928	8	8	128.693158	UNC15717716_to_UNC15718770	0.431076719571319	0.126393261238322	NA	NA	0.13247909746848	-0.35048303454818	-0.180784039265019	0.486752807461473	0.285482244103834	0.250141970932633	-0.408509536650481	-0.215079509502739	0.114137937037238	0.105109521521958	NA	NA	method 2 q<0.2	liver
2900097C17Rik	156.218715	156.218714	2	2	159.896968	UNC4340865	0.468898306245796	0.169763239805614	NA	NA	0.183858616835643	0.340048017877917	-0.129828339681293	0.223508602513519	-0.857030657830362	0.353505174377911	0.241536526401209	-0.355597940494544	0.0725586018852152	0.0457365560659698	0.574323739696262	0.0457365560659698	method 2	liver
4833418N02Rik	87.682154	87.682153	17	17	88.034385	UNC28543873	0.452488320982253	0.19453450749494	NA	NA	-0.223240559904493	-0.281065886135972	0.593481444893809	0.413285691877021	0.348605490874076	-0.612176433341483	-0.303014633926938	0.0641248856639799	0.0777055692271381	0.0516458485098473	NA	NA	method 2	liver
4921531C22Rik	179.711558	179.711557	2	2	171.322606	UNC4509856	0.46610123852346	0.142271150687661	NA	NA	0.057490707937834	0.356188664297102	0.373935589564608	-0.00563450186224305	-0.0466982305667828	-0.156427583874186	0.0970995783996994	-0.675954223896032	0.049838907519944	0.0242777209904521	0.527982716462514	0.0242777209904521	method 2	liver
4930556M19Rik	10.644591	10.64459	15	15	13.074525	JAX00393944	0.400007143864906	0.102279591428495	NA	NA	0.230856846406831	0.234607546469207	-0.325743971638456	-0.287773777891249	0.466877255936532	-0.418687514702827	0.225510639994839	-0.125647024574877	0.149628768638113	0.17171858164806	NA	NA	method 2 q<0.2	liver
4930581F22Rik	34.924313	34.924312	9	9	34.856595	UNC16149084_to_UNC16151319	0.442771802922952	0.118048752636996	NA	NA	0.0204791145535765	0.448489029996912	-0.161617061522523	0.41464348009156	-0.285364962851754	-0.142581967374718	-0.00940229453480968	-0.284645338358244	0.0884510328351166	0.0655359948488086	NA	NA	method 2	liver
4932438A13Rik	36.762028	36.762027	3	3	38.239335	JAX00520150	0.389236037450945	0.102425211110425	NA	NA	0.0773410651259082	0.392824332535728	0.0386150902147869	0.123710420088284	0.0453765349763342	-0.566296014085945	0.308011333094313	-0.419582761949409	0.170260116501614	0.221064301365251	NA	NA	method 2 q<0.2	liver
4933404O12Rik	137.395016	137.395015	5	5	139.344235	UNC10284974_to_UNC10289685	0.464905819983301	0.13208393327286	NA	NA	-0.310599901509057	0.222227498709583	-0.240437941663125	-0.0849039786552183	0.136644608214297	0.352556919858349	-0.576170264702368	0.50068305974754	0.0748804331468793	0.0484267516305785	0.61858448089693	0.0484267516305785	method 2	liver
4933411K16Rik	42.126718	42.126717	19	19	32.797468	UNC30213301	0.429408779039496	0.120288619343255	NA	NA	0.129530078481456	-0.173582957127987	0.165590148735366	-0.0568258404509293	-0.206968661686713	0.0550019573388691	0.600491764553677	-0.513236489843739	0.109375693858547	0.0981190457293836	NA	NA	method 2 q<0.2	liver
4933417D19Rik	125.758991	125.75899	8	8	120.260921	UNC15593290_to_UNC15594403	0.423351853430989	0.117131991815851	NA	NA	0.432409869870014	-0.0085259563230186	0.0408462784717753	0.246078853160626	-0.562067503879016	0.270587269723794	-0.333162199909243	-0.0861666111149314	0.101639584575069	0.0847239570811581	NA	NA	method 2 q<0.2	liver
5033403H07Rik	53.383531	53.38353	5	5	53.944635	UNC9200583	0.568889094277356	0.222026810936811	NA	NA	0.0952499342328188	0.0629038923674902	0.101093415149349	0.399053980747324	0.433264878895502	-0.698066607798803	-0.560464349949154	0.166964856355475	0.0193454286373208	0.00573771900445685	0.0405517074513256	0.00573771900445685	method 2	liver
5530601H04Rik	102.265463	102.265462	X	X	96.229131	UNC31132654_to_UNC31133696	0.403070696016204	0.114991066758178	NA	NA	-0.156624520699264	-0.507601420170812	0.0700936361700163	0.120345259930733	-0.44388006484445	0.464526800462819	0.25842759934026	0.194712709810697	0.133382276881149	0.139816835166025	NA	NA	method 2 q<0.2	liver
5830473C10Rik	90.990235	90.990234	5	5	90.780935	JAX00588367_to_UNC9668854	0.470167892857638	0.172147738125737	NA	NA	-0.0666127105008323	0.180422799805744	-0.230563023820209	-0.429484206615939	0.0396141406862645	0.573275911864381	0.409194015428904	-0.475846926848314	0.0734994611666226	0.0465873923089782	0.536664439930657	0.0465873923089782	method 2	liver
6030443J06Rik	22.056231	22.05623	5	5	24.207543	UNC8815295_to_UNC8818256	0.539925006125606	0.206303134861033	NA	NA	-0.634713438255877	-0.426489775187872	0.324088779593522	0.238585763292707	-0.00283776963576786	-0.219916849260023	0.123811113489901	0.59747217596341	0.0276962973659644	0.00965690804603481	0.0923603484485377	0.00965690804603481	method 2	liver
6430573F11Rik	37.552245	37.552244	8	8	37.286685	UNC14507405_to_UNC14511045	0.501103123190544	0.135859890232221	NA	NA	-0.0597035807519148	0.397960769933371	-0.328228685609194	-0.174067324968661	-0.478987866051866	0.298041407780832	0.242185074469767	0.102800205197667	0.0335068048959887	0.0128234884565389	0.289459389568645	0.0128234884565389	method 2	liver
6530402F18Rik	29.108513	29.108512	2	2	30.946484	UNC2825318	0.450969498182909	0.150683932537687	NA	NA	-0.0970330614470573	-0.0197537571605833	0.531196332040909	0.200565702307699	-0.080445779699714	-0.705107528746044	-0.207429979189374	0.378008071894164	0.0921362844339612	0.070687344513043	NA	NA	method 2	liver
6820431F20Rik	20.020278	20.020277	8	8	11.501643	JAX00660855	0.524637230503748	0.221406282632673	NA	NA	0.124584667803181	0.0109414130378436	0.368783432922135	-0.547309944410239	-0.0248999866783791	0.171876977021657	0.542828984515172	-0.646805544211372	0.00690725342050791	0.00120198761028689	0.161048775835518	0.00120198761028689	method 2	liver
9030619P08Rik	75.262259	75.262258	15	15	75.488734	UNC25905927_to_UNC25909242	0.450240843366675	0.15707285333686	NA	NA	0.310263345046098	-0.282011469521362	0.123939400411426	0.361063305125995	0.443978569015866	-0.609961950540096	-0.402923069594953	0.0556518700570257	0.0789600497410017	0.0535446054232784	NA	NA	method 2	liver
9330162012Rik	25.02927	25.029269	13	13	25.731595	UNC22291953_to_UNC22295872	0.466074154423017	0.13099008754029	NA	NA	-0.386166623642747	-0.0159669503237068	-0.238888318645855	0.536181902529477	-0.0846488047809363	0.404260314556102	1.28561253065677e-08	-0.214771532548458	0.0633857231953858	0.0363738236295276	0.52522823196706	0.0363738236295276	method 2	liver
9530091C08Rik	68.613153	68.613152	9	9	68.144819	UNC16558390_to_JAX00697375	0.499225376951479	0.151858556584322	NA	NA	0.280254702704315	-0.445678546352357	-0.246987619243476	-0.244372685732474	0.47319304799866	0.259927167777832	-0.264703640896082	0.188367573743582	0.0482676556030859	0.0229758655226328	0.342763214149299	0.0229758655226328	method 2	liver
9930021J03Rik	29.880499	29.880498	19	19	36.340046	UNC30259117_to_JAX00476632	0.422059167456016	0.111408272483307	NA	NA	-0.308882126989706	0.0993519459427315	0.355598955458758	0.0793816668231267	-0.23237137171346	0.58637636724309	-0.254427275772662	-0.325028160991879	0.0926341821587267	0.0714811593487343	NA	NA	method 2	liver
9930104L06Rik	124.614292	124.614291	4	4	127.140931	UNC8178131	0.490551816855882	0.140012424717735	NA	NA	0.181444526362664	0.464271297198133	-0.120816834416589	-0.609285998736675	-0.0315626303418205	0.00616369197953617	-0.0627324889211686	0.172518436875919	0.0486483031872856	0.023326989120661	0.338036326494493	0.023326989120661	method 2	liver
A230046K03Rik	83.006686	83.006685	10	10	83.516785	UNC18333484	0.425130477541687	0.133507032119968	NA	NA	-0.463024492365682	0.0134462816718157	-0.126938472599493	-0.10298769579866	-0.262710878531887	0.456021563768225	0.0398729464448168	0.446320747410864	0.113745216748159	0.104134018951152	NA	NA	method 2 q<0.2	liver
A430033K04Rik	139.064087	139.064086	5	5	141.196455	JAX00599528_to_UNC10309656	0.454604580268273	0.142298619670577	NA	NA	-0.14772286548826	0.566262488174787	-0.198183905366814	0.196966288492599	-0.0728278448579781	-0.223988191075639	0.365927308634544	-0.486433278513239	0.0877359407989334	0.0644695938940391	NA	NA	method 2	liver
A430090L17Rik	114.9418	114.941799	13	13	118.86401	UNC23481318_to_JAX00049590	0.46866555607568	0.149979635297761	NA	NA	-0.414216231043274	0.175696028309424	0.322569380857623	0.56097704983731	-0.453737183800863	-0.261830346144661	-0.218405986815772	0.288947288800214	0.0617613487916443	0.0347444327869725	0.549481516303459	0.0347444327869725	method 2	liver
A630072M18Rik	20.456807	20.456806	5	5	18.66996	JAX00575166_to_JAX00575168	0.495447241429722	0.169025327906434	NA	NA	0.239180166269834	0.357918228735157	0.0489790464247407	-0.0589119005964229	-0.572854061846377	-0.554508978094056	0.215455334736738	0.324742164370386	0.0483520018815604	0.0231492169158498	0.286715035923179	0.0231492169158498	method 2	liver
AA415398	119.211374	119.211373	4	4	109.653572	UNC7962711_to_UNC7968544	0.500676260131619	0.186919068813894	NA	NA	-0.335122176026624	0.504076991552261	0.132624990327969	0.413845419771223	0.185041836092968	-0.690221976464882	0.0126456005510441	-0.22289068580396	0.0401466383087736	0.0173973972115788	0.247421445385904	0.0173973972115788	method 2	liver
Aagab	63.450462	63.450461	9	9	64.551043	UNC16515007_to_UNC16518488	0.403278105777156	0.122220247159193	NA	NA	0.255582470368994	0.027317891364614	0.0352218141315079	0.642022398723395	-0.347762750301564	-0.434924027126156	0.25362500137122	-0.431082798532011	0.150650787576737	0.17413530565972	NA	NA	method 2 q<0.2	liver
Aars2	45.64379	45.643789	17	17	37.264257	UNC27839427_to_UNC27847687	0.47547757909473	0.174408742070981	NA	NA	-0.484715944573056	0.304145535042497	0.258617581696506	0.25695181302566	-0.161859471462597	-0.675011999433633	0.445365497649621	0.0565069880550014	0.0601763148418922	0.0328991172521188	0.532129312559886	0.0328991172521188	method 2	liver
Abat	8.513522	8.513521	16	16	9.339249	JAX00413513_to_JAX00413605	0.409134675139955	0.130712621998228	NA	NA	-0.320095876538626	0.0613821213185685	0.287871760899995	-0.40905977273376	0.748020638637762	-0.254393817401102	0.00279251592580281	-0.116517570108639	0.126785716970865	0.127385749951646	NA	NA	method 2 q<0.2	liver
Abca1	53.172767	53.172766	4	4	46.292922	JAX00118508_to_UNC7178019	0.408985520418321	0.102019736667113	NA	NA	-0.58265242316184	-0.0421788671652763	-0.308776274847624	0.358745382062558	-0.21474701713225	0.325179883235878	-0.0147215783887281	0.479150895397283	0.15741603245527	0.189817756208679	NA	NA	method 2 q<0.2	liver
Abca2	25.284194	25.284193	2	2	27.016808	UNC2777211	0.404729661079436	0.120727222242934	NA	NA	0.0891238073530699	0.456229489046132	0.238076383726862	-0.672018277765706	-0.127124284470663	-0.299759163902356	0.434651379053557	-0.119179333040894	0.170260116501614	0.221090892397508	NA	NA	method 2 q<0.2	liver
Abca5	110.19903	110.199029	11	11	110.023548	JAX00031724_to_UNC20373087	0.560771630828416	0.232810020076982	NA	NA	0.372430496600524	-0.746024944247488	0.141887020357561	0.387338144784941	0.387405158075206	0.0353423163414933	-0.280707138373821	-0.297671053538416	0.000953195066421116	6.81048979391807e-05	0.0663244602149972	6.81048979391807e-05	method 2	liver
Abca8a	109.957251	109.95725	11	11	109.316274	UNC20358593	0.459008433196277	0.123224976719241	NA	NA	0.352329774139948	0.222514165223688	-0.0886745985354256	0.0864464455997948	0.00484884901513541	-0.599226218485534	-0.308805180724906	0.3305667637673	0.0668308818950469	0.0396434528347915	0.644625333262406	0.0396434528347915	method 2	liver
Abcb11	69.180673	69.180672	2	2	71.523003	UNC3306897_to_UNC3313333	0.475543742949442	0.147708067104234	NA	NA	-0.212968568781056	0.0388414648130715	0.284095505771434	0.490971145310223	-0.459243449214399	0.0578235734923846	-0.381745515545517	0.182225844153858	0.0601848840474652	0.0329869575827723	0.491691612038357	0.0329869575827723	method 2	liver
Abcb6	75.176966	75.176965	1	1	77.185337	UNC977998_to_UNC980518	0.397243444752444	0.110527441555971	NA	NA	-0.136126943120049	0.113958334939552	-0.0133511207696099	0.456345724103605	0.00374400404896885	0.347061442364651	-0.628820039802847	-0.142811401764271	0.184906045650582	0.257298661349124	NA	NA	method 2 q<0.2	liver
Abcc6	53.285656	53.285655	7	7	53.0132	UNC12733892_to_UNC070099570	0.581007031618131	0.226131280189356	NA	NA	0.264851092401582	0.0963740251806688	-0.695258768153645	-0.267829196306001	-0.201313402448162	0.299881813386388	0.583644320763813	-0.0803498848246428	0.00780479964672405	0.00146227081826444	0.0264605140461035	0.00146227081826444	method 2	liver
Abcd2	91.022238	91.022237	15	15	90.751236	UNC26095357	0.42049609866215	0.120632957359797	NA	NA	-0.200746869635591	0.161900433941885	0.209272555495833	-0.288167878604561	-0.545348897607787	0.424889341926779	-0.0415612367986159	0.279762551282059	0.103164537818494	0.0877969185179339	NA	NA	method 2 q<0.2	liver
Abcg2	58.546666	58.546665	6	6	56.857618	UNC061064189_to_UNC11153623	0.560835337911904	0.303200324466198	NA	NA	-0.285230558021767	0.216836041833412	-0.128011115203468	-0.083069485420389	0.232027606070082	0.976455869676472	-0.825986059066636	-0.103022299867705	0.019110342533143	0.00560730894629657	0.0470976386683921	0.00560730894629657	method 2	liver
Abcg5	85.082351	85.08235	17	17	80.744041	UNC28438485	0.453418803418931	0.149297032955567	NA	NA	0.222187723663061	0.405042955624302	-0.281625308352902	0.495655762107418	0.222276306358097	-0.163724883934548	-0.473548878674566	-0.426263676790861	0.099602252189172	0.0817921683609534	NA	NA	method 2	liver
Abhd17b	21.727799	21.727798	19	19	21.112517	UNC30036431	0.457178777456219	0.155248126760803	NA	NA	0.385655470600144	-0.0542490921021787	0.0977221570953574	0.575219356674199	-0.552312373198191	-0.485863052030706	-0.118285960048464	0.152113493009839	0.0727528786524275	0.0459280633914586	0.683650005244564	0.0459280633914586	method 2	liver
Abracl	17.743058	17.743057	10	10	24.351503	JAX00285347	0.379185033253115	0.104754102316175	NA	NA	-0.107414926763165	-0.291185155810674	0.276950914987097	0.123920984245684	0.163841478263985	-0.460359287128343	-0.258025150514577	0.552271142719994	0.193731889450953	0.280284364788601	NA	NA	method 2 q<0.2	liver
Acaa1a	119.250412	119.250411	9	9	116.905373	UNC17213574_to_JAX00706977	0.442015657697478	0.109867458681428	NA	NA	-0.39791251083983	-0.220492593758782	0.15717197166585	-0.177542676250449	-0.207720631938275	0.170333754920911	0.093437910347803	0.582724775852771	0.0922730165750052	0.0709788234600461	NA	NA	method 2	liver
Acacb	114.615527	114.615526	5	5	113.195785	UNC9931191	0.42863822141451	0.132854863119621	NA	NA	0.517000067081405	-0.188317541039686	-0.231778148210481	0.280730298920468	0.215076124694836	-0.263395575269	-0.534192499029068	0.204877272851527	0.105468862605681	0.091401047781479	NA	NA	method 2 q<0.2	liver
Acad11	103.966033	103.966032	9	9	101.353485	UNC16999156_to_JAX00703842	0.426991974157841	0.124856417406159	NA	NA	0.108384523377185	0.223165705572134	0.0943198193300558	0.319846772051564	0.17833950979698	-0.310647160432635	-0.645912230417295	0.0325030607220114	0.1306489902682	0.134420377366538	NA	NA	method 2 q<0.2	liver
Acad12	122.068947	122.068946	5	5	122.144408	UNC050201481_to_UNC10051392	0.501205950687375	0.18580195379074	NA	NA	0.173101720093771	-0.442941059914316	0.0637748669279136	-0.452258770254267	-0.21251213744496	0.798130227866261	-0.0238029991205973	0.0965081518461941	0.0487311079305573	0.0234514467138992	0.307658585124579	0.0234514467138992	method 2	liver
Acap2	31.201324	31.201323	16	16	27.885461	UNC26540617_to_UNC26542974	0.539166338816121	0.219322118311747	NA	NA	0.231768110549247	-0.408007135513165	-0.106990683544478	0.215451838836666	-0.0358101797036439	-0.746791155098214	0.633397319364355	0.216981885109234	0.0048125069575786	0.000672157804034956	0.0871524011601101	0.000672157804034956	method 2	liver
Acat1	53.418455	53.418454	9	9	51.519376	UNC16360194_to_JAX00171210	0.488909333750288	0.18654337168354	NA	NA	0.0902055357440358	-0.211876531663845	-0.606247303766669	0.0232730501061181	-0.410785045912615	0.491692166348946	0.281038974279353	0.342699154864676	0.0524744361859078	0.0261654169662865	0.37505978979992	0.0261654169662865	method 2	liver
Acd	108.224995	108.224994	8	8	116.937498	JAX00166488	0.4343947925732	0.188571832480971	NA	NA	-0.0202350094755214	-0.0340751569046418	-0.550463512394982	-0.0991470259884589	-0.350621555639787	0.790740645048936	0.136946109002431	0.126855506352024	0.0928082784921689	0.0717333863686654	NA	NA	method 2	liver
Ackr1	175.263634	175.263633	1	1	175.644452	JAX00276627_to_UNC2248460	0.45915447371364	0.155895844845712	NA	NA	0.303882935259217	-0.750130136772459	0.381061466739275	0.121115703564749	0.269722169981914	-0.224131028763663	0.0924073678279422	-0.193928477836974	0.0834885722273664	0.0586443529918003	NA	NA	method 2	liver
Acnat2	49.421023	49.421022	4	4	46.292922	JAX00118508_to_UNC7178019	0.457743074980136	0.118359439058369	NA	NA	0.118070068733424	-0.086417402683472	0.0787801994568081	-0.390851782508815	-0.0265169675325557	-0.252012011206082	-0.0651289182103355	0.624076813951028	0.0946762412856875	0.0744098199297244	NA	NA	method 2	liver
Aco1	40.090298	40.090297	4	4	49.306257	UNC7213052_to_JAX00118744	0.430135101309088	0.123726783781205	NA	NA	-0.0278680244340858	0.213795694524488	0.372613459313574	-0.426300770856383	-0.167896892301048	0.140142646740806	-0.509726977071197	0.405240864083846	0.11418068215256	0.105232138267305	NA	NA	method 2 q<0.2	liver
Aco2	81.702893	81.702892	15	15	81.202421	UNC25972959_to_UNC25975145	0.393296853047078	0.111994585619909	NA	NA	0.131081824338835	0.289494262208988	-0.417496304360162	0.0915365955874562	0.315223080078579	-0.480383868105951	-0.17731635001432	0.247860760266575	0.156676569493488	0.188093600582308	NA	NA	method 2 q<0.2	liver
Acox1	116.060359	116.060358	11	11	114.561041	UNC20450600_to_UNC20452814	0.430153278035097	0.128711633991007	NA	NA	-0.592161545012296	0.283755161318055	-0.0139264245152316	0.0333910802672064	0.145498607912912	0.320182392773548	-0.453014881992258	0.276275609248063	0.112517805382158	0.102545638141723	NA	NA	method 2 q<0.2	liver
Acox3	35.925709	35.925708	5	5	34.505364	JAX00578364	0.522713021150727	0.201909406960919	NA	NA	-0.13991028587619	0.4820356446728	-0.382299790872417	-0.353035484782706	-0.0443306341008883	0.483438819029379	-0.454348950860141	0.408450682790162	0.0256378579069153	0.00864610082034467	0.163063389197894	0.00864610082034467	method 2	liver
Acsf2	94.4631	94.463099	11	11	95.749244	UNC20186699	0.557536097861087	0.256839972530665	NA	NA	-0.68440274415568	0.0156471642056228	0.584962006882873	-0.107464561051869	0.517825739880897	-0.329335870938111	-0.0832817486214284	0.0860500137976957	0.0175155932766092	0.00486396841016701	0.0692961997586283	0.00486396841016701	method 2	liver
Acsm3	126.904437	126.904436	7	7	125.375827	UNC13707963_to_UNC13708283	0.500280503892244	0.204606298822085	NA	NA	-0.237998875949855	0.497615819111221	-0.154544798151286	0.340461464476529	-0.681260617911947	0.607116912792624	-0.473408381158043	0.102018476790756	0.0473814784363417	0.0221778853395294	0.338445034037609	0.0221778853395294	method 2	liver
Acsm5	126.669779	126.669778	7	7	127.908105	JAX00156381_to_UNC13752913	0.473651652028375	0.154481163994284	NA	NA	0.127233188243483	-0.583031635930325	-0.333350186116997	-0.183103134683671	-0.132173584168107	0.641856384367647	0.0811626259969941	0.381406342290976	0.0482676556030859	0.0229621940646899	0.519691350191316	0.0229621940646899	method 2	liver
Acss3	106.56072	106.560719	10	10	105.067655	UNC18633192_to_UNC18650627	0.484376190429827	0.170590309175592	NA	NA	-0.234287399528454	0.0649789612490079	-0.431077944995237	-0.208086136936952	-0.246169989229463	0.755109594029994	0.308271154325036	-0.00873823891393146	0.0486886643371922	0.0233618035519289	0.471636512974537	0.0233618035519289	method 2	liver
Actl6a	32.607468	32.607467	3	3	36.713836	JAX00519832	0.448421105942672	0.140690595210938	NA	NA	0.431914858405321	0.427244603629051	-0.386198328167074	0.248948558146227	-0.310081126163951	0.0134707078640703	-0.616695496800849	0.191396223087205	0.0954166878812585	0.0761421339329296	NA	NA	method 2	liver
Actr10	72.038844	72.038843	12	12	77.217763	UNC21426442_to_UNC21445091	0.55889444687271	0.241614459523945	NA	NA	0.197711323111818	0.1584360849281	-0.280951132501841	0.141440464847333	0.00862378249469343	-0.493172446962037	0.786382439965103	-0.51847051588317	0.0132037188876112	0.00321592325294762	0.068860443604746	0.00321592325294762	method 2	liver
Actr2	20.012954	20.012953	11	11	19.25005	UNC19199582_to_JAX00305287	0.410290244692541	0.123958915264746	NA	NA	-0.444314229492288	0.0198651156694575	0.00729994464257428	0.228843610658925	0.00035323275590769	0.162275039092946	0.499972644069839	-0.474295357397362	0.143515747782564	0.160227553241263	NA	NA	method 2 q<0.2	liver
Adamts1	85.803358	85.803357	16	16	88.609692	JAX00427349_to_JAX00427376	0.471088739909184	0.162410594768918	NA	NA	0.213835509143727	0.256324128689856	0.208751126960678	0.498246089325533	-0.55464454587133	-0.34587003990276	-0.215117672505236	-0.0615245958404673	0.0611125652988093	0.0340388965655012	0.580037621995834	0.0340388965655012	method 2	liver
Adamts5	85.90137	85.901369	16	16	78.066668	UNC27180365_to_UNC27180679	0.50309192461398	0.209070901686098	NA	NA	-0.366111077317392	0.0568916400495077	-0.12813698727225	0.0183457107775273	-0.144065751431065	0.74357263226814	0.447131736843064	-0.627627903917531	0.0540849455692004	0.0274729639969529	0.265540899480377	0.0274729639969529	method 2	liver
Adgra3	50.450235	50.450234	5	5	48.624421	JAX00581368	0.523906156879061	0.215570917765333	NA	NA	-0.175943849537299	0.347154344439102	-0.075192851598301	0.0944268343148245	-0.212147724782089	-0.849457362120578	0.593997389504737	0.277163219779604	0.0347140433693706	0.0135478733193534	0.13831039093537	0.0135478733193534	method 2	liver
Adgrf5	43.526415	43.526414	17	17	37.264257	UNC27839427_to_UNC27847687	0.473437581394373	0.166373043001985	NA	NA	0.733010278129391	-0.213875484198308	0.205857703198685	0.170863546312742	0.0015330860906102	-0.467964615259008	-0.193171762824964	-0.236252751449149	0.0388746873580864	0.0165660021817177	0.49418278751606	0.0165660021817177	method 2	liver
Adgrl2	148.617599	148.617598	3	3	153.796691	UNC6581633_to_UNC6582688	0.434838637768632	0.128335815657798	NA	NA	-0.200230588572018	0.160440618475706	0.272543139398212	-0.404470480130574	-0.447405277904663	0.502944773294458	-0.191687451365025	0.307865266803903	0.127387502020858	0.128776208520052	NA	NA	method 2 q<0.2	liver
Adgrv1	81.772143	81.772142	13	13	84.540729	UNC22983514	0.456416405159479	0.167147221864933	NA	NA	0.112525736228735	0.382642404085844	0.00113905058714416	-0.0800225256622449	-0.149456106706524	-0.69428606285712	0.700469751887502	-0.273012247563337	0.0838956213138175	0.0592089209878242	NA	NA	method 2	liver
Adh1	137.940609	137.940608	3	3	141.688763	UNC6411236	0.401091766052446	0.0988279860902819	NA	NA	0.397080959287093	0.0170405960013157	0.0672799113252767	-0.433228691660328	-0.0731841384419701	-0.286560576501804	-0.0467270538213857	0.358298993811801	0.150671459919842	0.174302738357603	NA	NA	method 2 q<0.2	liver
Adh4	138.078461	138.07846	3	3	141.497832	JAX00539944	0.51680492828909	0.286771770291496	NA	NA	0.234278766870209	-0.124147471445611	-0.78230161177435	0.255756476479061	-0.158780974165621	1.05743106373714	-0.270744680283899	-0.211491569416926	0.0383672798441345	0.0160292617854522	0.187831198856935	0.0160292617854522	method 2	liver
Adnp2	80.348221	80.34822	18	18	73.599466	UNC29587227	0.363191329518197	0.0933799403088533	NA	NA	-0.312542598493906	0.0313054068738021	0.141710729080129	-0.154768848479715	0.426006750063861	-0.285940504260108	0.556371873608106	-0.40214280839217	0.186559524870859	0.261356782899166	NA	NA	method 2 q<0.2	liver
Adpgk	59.139379	59.139378	9	9	58.928826	UNC16444141_to_UNC16460782	0.379233780808471	0.0928777805846992	NA	NA	-0.192374143488988	0.464846029734408	-0.321402773738976	-0.155185935033711	0.344958871468725	-0.345255940412923	-0.0140675195618495	0.218481411033314	0.180517968980207	0.244657701788911	NA	NA	method 2 q<0.2	liver
Adprhl2	125.998947	125.998946	4	4	124.995857	JAX00564878_to_UNC8154002	0.397594645725733	0.114733665587757	NA	NA	0.122037101319466	-0.106584295994364	-0.477199293658589	-0.16579577060718	0.23066565247068	0.101986024228897	0.605424932382778	-0.310534350141687	0.170963448489191	0.222913441503779	NA	NA	method 2 q<0.2	liver
Afap1	36.235968	36.235967	5	5	33.621038	UNC8921483_to_JAX00225883	0.423458347942651	0.130650025680685	NA	NA	-0.204477393856267	-0.0641137890536325	-0.217387116702448	-0.0507345302152803	0.0512294148830384	0.738745279023039	0.184122281047709	-0.437384145126159	0.135453334422451	0.143750772914553	NA	NA	method 2 q<0.2	liver
Afap1l1	61.946316	61.946315	18	18	69.256429	UNC29519577_to_UNC29521797	0.380543078195694	0.0961779172278852	NA	NA	0.049569833599926	-0.0394974619645539	0.104502297612823	-0.127260690491582	0.0499809865889078	-0.720982624824549	0.280702273685407	0.402985385793621	0.171669187958118	0.224353328105128	NA	NA	method 2 q<0.2	liver
Afg3l2	67.60879	67.608789	18	18	68.385509	UNC29506315	0.423977587882231	0.121007448950305	NA	NA	-0.276435631142152	0.032048377725228	0.245577223108877	-0.200517584933345	0.256820886878767	0.0727707867646491	-0.627520551693751	0.497256493291727	0.101670765422732	0.0848133237665329	NA	NA	method 2 q<0.2	liver
Afm	90.947975	90.947974	5	5	81.517796	backupUNC051680672_to_UNC9566561	0.479244454493755	0.167859132785773	NA	NA	-0.60284359858653	0.0413695151316769	0.0321283292742176	0.0789624948175102	0.231629214100979	0.660263148173339	0.0064070342483228	-0.447916137159515	0.059417880309761	0.0321620380507979	0.510414777088924	0.0321620380507979	method 2	liver
Afmid	117.687233	117.687232	11	11	119.193656	JAX00323425	0.531742690188987	0.333996707881474	NA	NA	0.293581048584812	0.347242055570037	0.406938359492725	0.248423435278396	0.152151093687116	-0.640015576275755	-1.16760350859005	0.359283092252719	0.0103721043557659	0.00222323152977344	0.13435553639789	0.00222323152977344	method 2	liver
Agap3	23.957995	23.957994	5	5	24.116202	UNC8813825	0.510994957151127	0.186786116780351	NA	NA	-0.266672899961858	0.128750598345149	-0.0343197904819244	0.399832417730251	-0.354626861408254	-0.224681994255893	0.71799728649071	-0.366278756458181	0.0352616342495937	0.013863249552086	0.215091924754831	0.013863249552086	method 2	liver
Agk	40.275477	40.275476	6	6	36.599402	UNC10888850	0.479940805690238	0.180014947230839	NA	NA	-0.104102802601183	-0.130309394267986	-0.244234818225259	-0.430214398408944	0.596122145867785	0.0951080728563171	0.624607414718193	-0.406976219938922	0.0429540636509678	0.0192871344659407	0.486776068886418	0.0192871344659407	method 2	liver
Ago3	126.106786	126.106785	4	4	135.249004	UNC8288856_to_UNC040316624	0.464234648675782	0.141838922990268	NA	NA	0.437372059463196	0.120297357636425	0.360037020573342	-0.327830523019805	-0.641916714826301	0.209431399613827	-0.0272025801671272	-0.130188019273557	0.0725586018852152	0.0457231388090359	0.64414396310954	0.0457231388090359	method 2	liver
Ago4	126.210702	126.210701	4	4	126.412284	backupUNC040565220_to_JAX00124403	0.519090215407646	0.221500300382205	NA	NA	0.163091640583798	-0.258437539425357	-0.499222697707349	-0.233936887218531	0.0127026490516263	0.692509365744151	0.437256628201135	-0.313963159229473	0.0453314663076638	0.020901643012592	0.178333338310886	0.020901643012592	method 2	liver
Agpat5	18.846279	18.846278	8	8	16.858827	JAX00662205	0.483775917590595	0.221777390001133	NA	NA	-0.626716159395442	0.0380854097832488	0.875168675138303	-0.360225123281167	-0.00530204685230065	-0.148519142101075	0.484557852160385	-0.257049465451953	0.0449580088160734	0.0206849222996861	0.417801734371342	0.0206849222996861	method 2	liver
Agt	127.093607	127.093606	8	8	120.07679	UNC15590537_to_UNC15591003	0.403692286799544	0.111903635212349	NA	NA	-0.0973929029307224	-0.150062005664577	0.477578725841069	0.294300690606119	-0.12994729032407	-0.100711927984273	-0.776625350261303	0.482860060717757	0.146568355694381	0.166251552046882	NA	NA	method 2 q<0.2	liver
Agtr1a	30.428225	30.428224	13	13	29.913569	UNC22343031_to_UNC22344786	0.489372973119947	0.0629097538954829	NA	NA	0.181273748275249	-0.113256447237216	-0.139626682650146	-0.115324623399316	-0.0418576277227181	-0.340428316202088	-1.71556387868155e-05	0.569237104575021	0.0551203669553071	0.0283950415361591	0.393125679257652	0.0283950415361591	method 2	liver
Ahsa1	88.607678	88.607677	12	12	93.403495	UNC21616246_to_JAX00039184	0.440305392314265	0.138309568941575	NA	NA	0.185985971187185	-0.464341269397509	0.0277266834716164	-0.0478580751519532	-0.351613643306292	0.540710144794127	-0.11590785679363	0.225298045196456	0.112515433402024	0.102507746949882	NA	NA	method 2 q<0.2	liver
AI182371	34.956205	34.956204	2	2	38.500909	UNC2897592_to_UNC2900403	0.399487177338832	0.0979693279175371	NA	NA	0.228796537843559	0.366693378074088	-0.0884576210059851	0.0552218440836307	-0.387115575727872	0.455684179564967	-0.829836890239321	0.199014147406934	0.158171382011158	0.192573979030564	NA	NA	method 2 q<0.2	liver
AI464131	41.450108	41.450107	4	4	39.278107	JAX00118056	0.493296118841606	0.160396270942556	NA	NA	-0.252761157130433	-0.224379452671986	-0.562193699635662	0.278768550692103	0.408318155100487	-0.00874395296816876	0.507193094229299	-0.14620153761564	0.0628894352004618	0.0360070435208155	0.366410432281086	0.0360070435208155	method 2	liver
Ajuba	55.196498	55.196497	14	14	51.846304	UNC24000553_to_UNC140197182	0.494324400339844	0.208792074078884	NA	NA	-0.27120614677335	0.676958541863272	0.00889921344561473	0.0410167096043527	-0.134591373038348	-0.744147346260361	-0.0616265060569512	0.484696907215769	0.0503914857797392	0.0246429063686208	0.321024583868853	0.0246429063686208	method 2	liver
Ak6	101.421298	101.421297	13	13	101.376071	JAX00368110_to_UNC23224926	0.540945507668178	0.172804512054755	NA	NA	-0.58403612114716	0.174129171958887	-0.303936151655804	0.0573775612151912	0.509199813924301	0.286899126065994	-0.0230876520804122	-0.116545748280997	0.0192301592149431	0.00567910464241927	0.0864357494111647	0.00567910464241927	method 2	liver
Akap10	61.743759	61.743758	11	11	63.58548	UNC19783250	0.459213113186899	0.149111069227005	NA	NA	0.420693463585045	0.509530763226286	-0.333143313333497	0.142559816606089	0.102972572822438	-0.395434105012933	0.0389279420073472	-0.486107139900775	0.0741613796533895	0.0474298017393516	0.634651037605218	0.0474298017393516	method 2	liver
Akap12	6.080212	6.080211	10	10	5.081753	backupUNC100004350_to_backupUNC100008688	0.500016177070649	0.166496564371214	NA	NA	-0.0661573958070176	0.0683892187850692	-0.492580236533525	0.0316919085791696	-0.500443046555009	0.358561173551763	0.341979345075235	0.258559032904315	0.0372784735127744	0.0152311555493787	0.287123055266587	0.0152311555493787	method 2	liver
Akap9	3.928186	3.928185	5	5	3.094759	CEBJAX00126459_to_UNC8542757	0.378650187576372	0.0807268296349522	NA	NA	0.33134878133493	-0.140478196630105	-0.0554675892686521	0.370860734132493	-0.490048113016806	-0.0234246812950261	0.123027201013613	-0.115818136270448	0.190891297251671	0.27126465583274	NA	NA	method 2 q<0.2	liver
Akr1b8	34.304164	34.304163	6	6	34.462103	UNC10862554	0.476993874928212	0.179777610660454	NA	NA	-0.210244509952511	-0.193135554979718	-0.101617886922917	-0.0853873140190692	0.163367127270119	0.755507191627097	-0.655503752023441	0.327014699000439	0.0691320450273107	0.0418423764969815	0.493880614472218	0.0418423764969815	method 2	liver
Akr1c12	4.278645	4.278644	13	13	4.110902	UNC_rs47365060_to_UNC22053004	0.588090662495172	0.268757951698716	NA	NA	0.125153426639826	0.442978995128875	0.151585237083203	0.279995904809704	-0.433624666551978	-0.472947143091043	-0.563136704363843	0.469994950345255	0.00695930403190935	0.00121988510967974	0.0270686615401704	0.00121988510967974	method 2	liver
Akr1c13	4.190433	4.190432	13	13	3.658533	JAX00041188_to_JAX00348836	0.509058791312266	0.195958797002105	NA	NA	-0.579487426416162	-0.0143143964638296	-0.406524420392901	-0.227385921209385	0.502456633224118	0.38711516338892	0.389230534751203	-0.0510901668819629	0.0292726730653749	0.0103831612325982	0.260987210738928	0.0103831612325982	method 2	liver
Akr1c6	4.433589	4.433588	13	13	3.658533	JAX00041188_to_JAX00348836	0.37474974175924	0.099695910850155	NA	NA	0.231691654344919	0.262921342020558	0.219552231848146	0.187988817439974	0.179039109670786	-0.493583737031609	-0.674923417489155	0.0873139991963813	0.192845145756492	0.27753982075825	NA	NA	method 2 q<0.2	liver
Aldh16a1	52.409908	52.409907	7	7	52.043709	UNC12723116	0.53310578034868	0.187134910810426	NA	NA	-0.430034033285553	0.222760722049264	0.200795765249293	0.354864961945789	-0.00724067760820269	-0.340264767670734	-0.483761869248215	0.482879898568359	0.0371500642612811	0.0151002306654752	0.163270565123765	0.0151002306654752	method 2	liver
Aldh1b1	45.811894	45.811893	4	4	43.447107	JAX00223222_to_UNC7137257	0.485699668804234	0.163924439332216	NA	NA	-0.331733646553809	-0.327604957628451	0.114316114859613	-0.0653013266950295	-0.168451194647733	0.809704006794035	-0.219047627380313	0.188118631251687	0.0414551820482978	0.0183244987788302	0.405647122758302	0.0183244987788302	method 2	liver
Aldh1l1	90.500842	90.500841	6	6	90.038909	UNC11571653_to_UNC11575572	0.382629764978582	0.0933064904501393	NA	NA	0.159492715150582	0.662690743004532	0.00978831342077858	0.141383543526783	0.184027109911398	-0.911005860091036	-0.0382053861093328	-0.208171178813705	0.189187501236987	0.267641954051976	NA	NA	method 2 q<0.2	liver
Aldh2	122.043833	122.043832	5	5	124.484621	JAX00135255	0.572000370394629	0.245246609341316	NA	NA	-0.166782697807982	-0.373107524280487	0.175947583778828	0.243533474721468	-0.609217902581779	-0.109104703453383	0.796593619688502	0.042138149934833	0.0184330981883392	0.00528488501709157	0.0399790369506497	0.00528488501709157	method 2	liver
Aldh3a2	61.08103	61.081029	11	11	53.629988	UNC19645751_to_UNC19651338	0.39341658110829	0.101571753226367	NA	NA	0.30209276257028	0.0944683125199635	-0.143978547158357	-0.503541902392043	0.0638970042831418	-0.497697842996531	0.569315932040402	0.115444281133143	0.166125059521523	0.211321343443111	NA	NA	method 2 q<0.2	liver
Aldh5a1	25.02953	25.029529	13	13	27.60884	UNC22317750_to_UNC22319795	0.442593991930916	0.162622019768685	NA	NA	0.0376956032859967	-0.338282945413567	-0.0177786535540886	-0.317878617909995	-0.262157100812887	0.692201652381739	4.28043017697277e-16	0.2062000620228	0.0694425162756449	0.0421625995591186	0.568922879501624	0.0421625995591186	method 2	liver
Aldh6a1	85.791974	85.791973	12	12	92.663086	JAX00341367_to_UNC21612914	0.380792028132457	0.102788841172672	NA	NA	0.38542974064117	0.209721996982037	-0.244183189897387	0.11138403447356	0.169375342624403	-0.271911278838449	-0.690900597257377	0.331083951272043	0.177492635194168	0.237344745381755	NA	NA	method 2 q<0.2	liver
Aldh8a1	21.097106	21.097105	10	10	19.965988	UNC17542262_to_UNC100028611	0.480288259254789	0.18887194870358	NA	NA	-0.394937875327272	0.363778863295375	0.0420309665640482	0.0174031554079978	0.43004826288033	-0.0850016635086656	-0.764430374855414	0.3911086655436	0.0474624528472239	0.0222737269212963	0.456443972861299	0.0222737269212963	method 2	liver
Aldh9a1	169.280122	169.280121	1	1	169.595605	UNC2142797	0.521717712860806	0.214254749996294	NA	NA	0.260098986364994	0.0608366075712213	0.341680396650897	0.223758882723952	0.501573321577612	-0.500890821115951	-0.717654053521267	-0.169403320251457	0.0380434506503306	0.0156990852089957	0.189326549027766	0.0156990852089957	method 2	liver
Aldob	49.562418	49.562417	4	4	52.279436	UNC7248356_to_UNC7251594	0.440024248865105	0.12905216536122	NA	NA	0.17422438837734	0.0278081352320022	-0.00451442210659439	-0.627153932478599	-0.388119844481467	0.42196455170085	0.328431687808127	0.0673594359483405	0.117462805999088	0.110819724337471	NA	NA	method 2 q<0.2	liver
Alg12	88.649748	88.649747	15	15	91.206243	UNC26104379	0.377016171578996	0.105597334892379	NA	NA	-0.165621775432431	0.037387158719637	-0.249859838244483	0.0774684448506136	-0.495364662850301	-0.169159251875215	0.773270935908381	0.191878988923798	0.183601507983403	0.254259022524598	NA	NA	method 2 q<0.2	liver
Alg13	140.752509	140.752508	X	X	148.751441	UNC31466548_to_UNC31470943	0.524622137764553	0.196444174813183	NA	NA	-0.25079308779038	-0.307427101123023	0.0326387205054595	-0.232697396710244	0.341627284376887	0.693618173871717	0.149644682996104	-0.426611276126521	0.0259947964984871	0.00887532838754546	0.158233204805568	0.00887532838754546	method 2	liver
Alyref2	173.433609	173.433608	1	1	170.074488	UNC2149562	0.464441402806154	0.149023573478816	NA	NA	-0.196785061232733	0.331737939943498	-0.291295746665215	0.32073995422611	0.114571025941523	-0.440974463657274	0.56188347681869	-0.399877125374599	0.087479331783052	0.0641241174248139	NA	NA	method 2	liver
Amdhd1	93.002778	93.002777	10	10	91.379873	UNC18433613	0.5593491994148	0.258710207033714	NA	NA	0.377691552141379	0.144128221559817	0.386638661358531	-0.0835933124305478	-0.328271715531469	-0.84052755873727	0.493893515799829	-0.149959364160268	0.0265571446356942	0.00914165239523812	0.0658688219044874	0.00914165239523812	method 2	liver
Amdhd2	24.3007	24.300699	17	17	16.326778	JAX00073911	0.445185611186216	0.162857518086363	NA	NA	-0.404419505201585	-0.147931709913405	-0.32836241021257	-0.179139668047967	-0.235076985421957	0.369477770824581	0.718457337560936	0.206995170411968	0.0839665686371075	0.0593267371323393	NA	NA	method 2	liver
Amn1	149.137234	149.137233	6	6	145.8657	JAX00630200	0.452054288885837	0.148704705926133	NA	NA	-0.369562515055801	-0.263471658130138	-0.141895753839807	0.00338794069078429	0.248641728446435	0.658107853445343	0.252672452818016	-0.387880048374833	0.0865440794262548	0.0627418494995955	NA	NA	method 2	liver
Anapc1	128.513131	128.51313	2	2	119.35994	UNC3842618_to_UNC3888299	0.390836707149264	0.0127977879423663	NA	NA	0.126230005767921	-0.113462632554063	-0.0903739783836536	0.205506906582558	0.312842583487806	-1.20571664997941	0.887830460607314	-0.122856695528474	0.171669187958118	0.224596824351496	NA	NA	method 2 q<0.2	liver
Angel1	88.06741	88.067409	12	12	89.671975	JAX00340772_to_UNC21571955	0.462855606717249	0.155427061339865	NA	NA	0.150404914218134	-0.033239828535123	-0.309039085588104	0.0189054268556708	0.212340116483541	-0.601508612315351	0.711433462424712	-0.149296393543479	0.0750670454429277	0.0487993889058039	0.647073297299911	0.0487993889058039	method 2	liver
Ankfy1	72.503504	72.503503	11	11	64.764274	JAX00313773_to_UNC19811541	0.372367385017637	0.100783650152971	NA	NA	0.19959156547005	-0.00894296829210559	-0.0256961315878427	0.422260670283113	-0.0291950112718549	-0.485541817297498	0.389089754724908	-0.46156606202877	0.195046779737968	0.283115761693826	NA	NA	method 2 q<0.2	liver
Ankmy2	36.883711	36.88371	12	12	36.922142	UNC20898693_to_JAX00330700	0.543797986974228	0.195017053522945	NA	NA	-0.520618240589231	0.0937469640188881	-0.291765952885794	-0.26604628200154	0.0886298613325771	0.152969945873264	0.702815505613648	0.0402681986381875	0.00917557215309331	0.00184108892936197	0.103311984187145	0.00184108892936197	method 2	liver
Ankrd16	11.69938	11.699379	2	2	14.886457	backupJAX00483912	0.464365008672067	0.145495011614895	NA	NA	-0.200538015967523	-0.0942630984212717	-0.198355687939155	-0.412525870050387	-0.105266880105003	0.699310093521426	0.0391836154854947	0.272455843476418	0.0689368123118507	0.0416804293499015	0.572761733396741	0.0416804293499015	method 2	liver
Ankrd26	118.512274	118.512273	6	6	120.592151	UNC11972944_to_JAX00146145	0.470343487788169	0.154614790550475	NA	NA	0.0159038932951781	-0.0164222988396907	0.413369836996283	-0.228336796314683	-0.00300165613850218	-0.786896421991949	0.0997737099631159	0.505609733030247	0.0668308818950469	0.0396505460852458	0.556456134822811	0.0396505460852458	method 2	liver
Ankrd27	36.371266	36.371265	7	7	35.230847	UNC12599367_to_UNC12599755	0.378530061239866	0.106347251344871	NA	NA	0.301305687994838	-0.422115853092269	-0.0796903813475419	0.159331796185223	-0.323386220978529	0.738268127122596	-0.36325855329409	-0.0104546025902269	0.199819494087661	0.29791618610045	NA	NA	method 2 q<0.2	liver
Ankrd33b	31.297514	31.297513	15	15	34.44538	JAX00397736	0.538207943085867	0.18803544966201	NA	NA	-0.273210688367231	0.210534411846805	-0.302461207520178	0.482547889084727	0.335598957647885	-0.500498936345492	-0.277934693941337	0.325424267594822	0.0256286955020054	0.0086348724662848	0.109062459624311	0.0086348724662848	method 2	liver
Ankrd50	38.383738	38.383737	3	3	35.852843	UNC5035770_to_UNC5050085	0.469498785346455	0.162426542998212	NA	NA	-0.07568655234505	-0.0528659029009377	0.531034736339083	0.167400628936594	0.110908287201681	-0.787938403484181	-0.116578288025652	0.223725494278464	0.083072236998831	0.058167251313569	NA	NA	method 2	liver
Anpep	86.987238	86.987237	7	7	88.636379	UNC13229802_to_JAX00232457	0.432357195159067	0.14639735694187	NA	NA	0.241250749476785	-0.15883005799369	-0.102187489654085	-0.256809366853761	-0.259061777803686	0.107248205921167	0.825405982640203	-0.397016245732934	0.100220045906232	0.0825325849701847	NA	NA	method 2 q<0.2	liver
Antxr2	98.459981	98.45998	5	5	100.071171	JAX00589634_to_UNC9766871	0.526816287124487	0.214043516757903	NA	NA	-0.00432952720095714	-0.266924466415413	-0.502051323096925	0.59399447267776	0.0891973998694453	-0.544014724991654	0.101051688435058	0.533076480722685	0.031955629606386	0.0118523444383539	0.169535890997327	0.0118523444383539	method 2	liver
Anxa11	26.661641	26.66164	14	14	21.035994	UNC23661740	0.449099766609783	0.157758170473486	NA	NA	-0.544108148962607	-0.202240442848168	-0.241716553702759	-0.224232543505948	-0.080360749893295	0.325809157649273	0.581422885375824	0.38542639588768	0.0770636554228788	0.0507598917470562	NA	NA	method 2	liver
Aox1	58.086813	58.086812	1	1	66.296618	UNC832262_to_UNC854778	0.568787056765056	0.215389868911642	NA	NA	-0.0828859050254489	-0.218197338753217	-0.104402858066115	-0.182606948194636	-0.567576770364837	0.470529668835691	0.178605012471519	0.506535139097044	0.00206977214413448	0.000199519702305806	0.0355633824363479	0.000199519702305806	method 2	liver
Ap3m1	21.871664	21.871663	14	14	21.817063	UNC23669613	0.556237392807631	0.234162302074971	NA	NA	0.347271857455167	0.109501335562391	-0.00603332465738544	-0.0963261564517614	0.182345080211958	-0.53441242723944	-0.619486195595042	0.617139830714114	0.0238129921802142	0.00775845727061952	0.0686995225957553	0.00775845727061952	method 2	liver
Ap5m1	49.68617	49.686169	14	14	47.17874	UNC23951149_to_UNC23951160	0.402472281680605	0.101108424687418	NA	NA	-0.323309989921291	-0.0712561600047001	-0.0790845478016678	-0.22730613068993	0.338657771082888	0.459901990139616	0.30215471620199	-0.399757649006905	0.143060609236217	0.159001842541396	NA	NA	method 2 q<0.2	liver
Apex1	51.544624	51.544623	14	14	47.187718	UNC23951246_to_UNC23953670	0.395183937930195	0.100307584587925	NA	NA	0.0908347048754352	-0.293973435769298	-0.0102758115056635	-0.0983405492033743	0.369682822468797	-0.409820011620334	0.568144622521175	-0.216252341766738	0.163395262081998	0.205522012607282	NA	NA	method 2 q<0.2	liver
Aph1b	66.64323	66.643229	9	9	66.696398	UNC16537896_to_UNC16538320	0.524620498145315	0.229611237938614	NA	NA	0.00317789273439615	-0.137939634209898	-0.28815317665897	-0.466345258613599	-0.248233506316166	0.314800633820883	0.837054421497919	-0.0143613722545659	0.0330686899791592	0.0126012108698462	0.158750042882166	0.0126012108698462	method 2	liver
Aplp2	31.0194	31.019399	9	9	27.209129	UNC16044465_to_UNC16045772	0.445973646480647	0.146887672498874	NA	NA	-0.0665844271035816	-0.100292498522516	-0.127556746753649	-0.536192467421916	-0.0944356101472472	0.669095568507479	-0.201133672565147	0.457099854006578	0.0912342035157575	0.0694737763468063	NA	NA	method 2	liver
Apoa1bp	87.862417	87.862416	3	3	87.568176	UNC5722522_to_UNC5722525	0.503415962055707	0.209343692453696	NA	NA	-0.299967125231864	0.60407401984944	0.331510149948817	0.16483271464395	0.165192930814028	-0.354265818140218	-0.796321346236526	0.184944474352372	0.0651951252628997	0.0378635979949931	0.335985472108885	0.0378635979949931	method 2	liver
Apoa4	46.048927	46.048926	9	9	40.308363	UNC16216429_to_JAX00170415	0.447625793466225	0.141326535586138	NA	NA	0.163360514405574	-0.157392796415778	0.654683778485772	0.00981179588248391	-0.278361994146066	-0.555396151520609	0.29314742890731	-0.129852575598687	0.0889430710252985	0.0664298819351896	NA	NA	method 2	liver
Apom	35.268697	35.268696	17	17	40.653559	UNC27853366_to_JAX00438173	0.497833465255522	0.193770761435568	NA	NA	-0.157866851886393	0.421578846118525	0.0357159925816646	0.247287689889446	-0.143287905732138	-0.784676663146671	0.487220802369803	-0.105971910194236	0.0400426174736831	0.0173313485597085	0.333848944417359	0.0173313485597085	method 2	liver
Apon	127.691187	127.691186	10	10	127.87115	backupUNC100150076	0.415898142860448	0.117292736855126	NA	NA	0.256273883852641	-0.348933646318474	0.0587747733501722	-0.266117264334199	-0.31448653049504	0.50204791635822	-0.0267459361338726	0.139186803720552	0.136612582140441	0.146933200744353	NA	NA	method 2 q<0.2	liver
Appbp2	85.048622	85.048621	11	11	89.478902	UNC20092753_to_UNC110542920	0.387687690249576	0.101408257369022	NA	NA	-0.103246444654335	-0.212964379566006	-0.0559794099117234	-0.498077420223136	0.377981920717022	0.105333816018398	0.464798825919298	-0.0778469082995181	0.193641353073139	0.279845924575686	NA	NA	method 2 q<0.2	liver
Appl1	27.783737	27.783736	14	14	23.014944	UNC23685230_to_UNC23688028	0.386492952669219	0.0921541572732115	NA	NA	-0.155041911302507	-0.11106086945144	0.217375714827393	0.0715632866497602	-0.48830801369734	0.379324863622254	-0.233927626378128	0.320074555730008	0.170681594298568	0.22227494048215	NA	NA	method 2 q<0.2	liver
Appl2	83.111409	83.111408	10	10	83.516785	UNC18333484	0.39228215230071	0.113044043691097	NA	NA	0.319789960747839	0.13796943096527	0.0492743235113465	-0.135279687240696	-0.359523153477542	-0.678057283647036	0.526356861748315	0.139469547392503	0.159563754882965	0.195838371185951	NA	NA	method 2 q<0.2	liver
Ar	95.344096	95.344095	X	X	91.387568	UNC31103451_to_UNC31104421	0.469050115257105	0.162479864315977	NA	NA	0.253494776301169	-0.559528672413395	-0.1032342674776	-0.111619321937848	-0.482014958368261	0.510989086790142	0.36164666720629	0.130266689899503	0.0608461021664052	0.0335039412111118	0.494942364499296	0.0335039412111118	method 2	liver
Arel1	86.311836	86.311835	12	12	86.242802	UNC21529936_to_UNC21532877	0.577182727225714	0.23657252451502	NA	NA	-0.0863705053530676	0.231656644035687	-0.182460939201899	0.0824528914221165	0.0239255117672063	0.776395688858953	-0.201058582133382	-0.644540709395615	0.00880584882227011	0.00171707932738108	0.029934898661597	0.00171707932738108	method 2	liver
Arf5	28.37364	28.373639	6	6	36.834224	UNC10891467_to_JAX00139829	0.465491847732759	0.170110110285885	NA	NA	0.0129014686535899	-0.320975724373068	-0.550616927909452	-0.272392035273955	0.719957784588785	0.292392715739969	0.0924931254708478	0.0262395931032828	0.075328871047043	0.0491093799232541	0.640058865158092	0.0491093799232541	method 2	liver
Arfip2	112.78893	112.788929	7	7	111.890951	UNC13543143	0.438134644417815	0.148036457295573	NA	NA	0.206376509229915	-0.220463834890623	0.364878890773606	0.420283581114796	-0.111378982633359	-0.535504379349035	0.31201889957362	-0.436210683818919	0.108750926072739	0.0971139178238554	NA	NA	method 2 q<0.2	liver
Arglu1	8.690537	8.690536	8	8	16.371372	UNC14238094_to_UNC14246894	0.455398329459599	0.168722983885767	NA	NA	0.202661464116577	0.00559851465003938	0.674767135775249	0.188281072265395	-0.23300664701438	0.438215509620786	-0.739141535542848	-0.537375513870819	0.0829960974915589	0.0580612273103258	NA	NA	method 2	liver
Arhgap26	39.152799	39.152798	18	18	34.281101	UNC29025062_to_UNC180079908	0.501336362044697	0.197431802024389	NA	NA	-0.0618840917626974	0.0651417509884337	0.534667798032633	0.0949415538727002	-0.163557291709233	0.5171890925396	-0.226747211773496	-0.759751600187941	0.0362634311198608	0.0146246895784892	0.305412669572096	0.0146246895784892	method 2	liver
Arhgap5	53.617064	53.617063	12	12	47.706372	JAX00035691	0.451370635645838	0.142978596471024	NA	NA	0.471601657159472	0.131976033702732	-0.335193868969917	0.285936045256014	0.0929954584548588	4.37150315946155e-16	-0.209406004598199	-0.43790932100496	0.0554431500943944	0.0287687808800976	0.470493821824117	0.0287687808800976	method 2	liver
Arhgef19	140.798799	140.798798	4	4	144.577311	UNC8410347_to_UNC8415785	0.489353478286723	0.177371999617355	NA	NA	0.495732077428598	0.481972488526193	-0.508243618103574	-0.0218457882651687	0.27664239920126	-0.455356959371278	-0.128486413905225	-0.140414185510806	0.0482676556030859	0.0229187359772142	0.385130202754381	0.0229187359772142	method 2	liver
Arhgef26	62.142699	62.142698	3	3	56.098735	UNC5320701_to_JAX00107703	0.46265510989516	0.136647738836678	NA	NA	-0.593234703408812	0.00863127172702415	-0.163529591835795	-0.155827561942812	0.562571256463775	0.0093744208987929	0.39246387004412	-0.0604489619462941	0.0709729341136131	0.0441420720863562	0.658966807810259	0.0441420720863562	method 2	liver
Arhgef3	27.957179	27.957178	14	14	22.384889	UNC23677166_to_UNC23678578	0.380204697956273	0.101943416080413	NA	NA	0.168187026197439	0.326840205179958	-0.451583202506788	0.333906940135696	0.198532049076108	0.0991047132251618	-0.486455215829943	-0.188532515477633	0.186548097775651	0.261242274853806	NA	NA	method 2 q<0.2	liver
Arl15	114.584716	114.584715	13	13	112.631082	UNC23381781_to_UNC23382410	0.456156662872145	0.163393927953821	NA	NA	-0.65301301151783	0.238989518990899	0.454045370415611	0.46134278543579	-0.367840334226449	-0.292291493302434	0.0960841599887845	0.0626830042156275	0.0762680319666805	0.0500122782080019	NA	NA	method 2	liver
Arl16	120.328914	120.328913	11	11	121.425852	UNC20537485	0.429181667816977	0.128479688526144	NA	NA	-0.183513240250434	-0.172227421868818	-0.390983543374468	-0.040972087589468	0.00480880067020362	-0.0272668159189132	0.0807218071875383	0.729432501144359	0.123779567215205	0.12153711490905	NA	NA	method 2 q<0.2	liver
Arl5a	52.280394	52.280393	2	2	45.14038	UNC2968890_to_UNC2972402	0.455855917453462	0.129270975234571	NA	NA	0.0437023862345402	0.427552329060659	-0.100721565389614	-0.0398873563325676	0.573483922666047	-0.267370041956516	-0.641948012622068	0.00518833833951914	0.0786354521493715	0.0531128884859167	NA	NA	method 2	liver
Arl5b	14.976989	14.976988	2	2	16.174888	UNC2639113	0.549123037452646	0.226940613178409	NA	NA	0.318552955817773	-0.0130285782013263	0.334715280087015	0.299402165659765	0.323570480025261	-0.178887699470779	-0.229305363005286	-0.855019240912423	0.0243815180876285	0.00801336888271564	0.0733262984575913	0.00801336888271564	method 2	liver
Armcx3	131.291107	131.291106	X	X	131.252905	UNC31344134	0.380961293994567	0.10109762287227	NA	NA	-0.368578838541489	-0.0482781742619826	-0.41065535604429	0.0432875122107924	0.31401466852254	-0.332504715629775	0.438657380344084	0.364057523400119	0.172835300823929	0.226995881081023	NA	NA	method 2 q<0.2	liver
Armcx5	132.277231	132.27723	X	X	130.520743	UNC31338336	0.45877093581895	0.190728248052634	NA	NA	0.208565248053327	-0.118637364143839	-0.100578658717264	-0.130262134083125	-0.0841877889691632	0.46117919304938	0.695706032766309	-0.931784527955624	0.0748882983132357	0.0485130045021561	0.666563224372392	0.0485130045021561	method 2	liver
Arpc2	74.283124	74.283123	1	1	72.419039	UNC916875	0.474365111183548	0.15461861385304	NA	NA	0.146475160515572	-0.0883467003576592	0.0949210990352331	-0.369591657491345	0.527184477842024	-0.668254952082757	0.109604887589958	0.248007684948975	0.096178692837339	0.0772002337789759	NA	NA	method 2	liver
Arpin	87.08015	87.080149	7	7	85.029157	UNC13184997_to_UNC13187241	0.402550920695826	0.126082365066142	NA	NA	0.193169290871636	0.0912266080142509	0.069089650645201	-0.243223151289878	0.537056015614129	-0.21369478390205	-0.734287512985761	0.300663883032473	0.163784579267691	0.206583814249346	NA	NA	method 2 q<0.2	liver
Arv1	127.246039	127.246038	8	8	117.668312	UNC15553224_to_UNC15554630	0.461950351119314	0.132571429714893	NA	NA	0.192841495050478	-0.424345418645288	-0.191758219838576	-0.0781864625016861	0.629159892796481	-0.261973668636918	0.0190020178066156	0.115260363968893	0.0699319514575771	0.0428594900016062	0.645418421148451	0.0428594900016062	method 2	liver
As3mt	46.781933	46.781932	19	19	48.347317	UNC30425061_to_UNC30425204	0.513654678049878	0.165464216478988	NA	NA	0.244848699730476	0.306847787992553	0.388562486646537	-0.132947560306007	-0.708958932783	0.213303038658014	-0.13646834449763	-0.175187175440943	0.0323828149460753	0.0122267348777847	0.235655771804973	0.0122267348777847	method 2	liver
Asgr2	69.906146	69.906145	11	11	60.736405	UNC19745395_to_UNC19746175	0.481101950107597	0.197478536202994	NA	NA	-0.159760532580741	-0.132409242520801	0.107227218971391	-0.565816214766651	-0.321525616223907	0.88574657204314	-0.053638499881031	0.2401763149586	0.0425406493783216	0.0190212545554723	0.43275441546135	0.0190212545554723	method 2	liver
Ash1l	88.769734	88.769733	3	3	95.522404	UNC5785287_to_JAX00530593	0.478806063772051	0.187977418043615	NA	NA	-0.568378148669436	0.0216059298181203	-0.224875364988984	-0.285613483010571	0.797226826038286	0.20874692816368	-0.176435812888034	0.227723125536939	0.060996151393917	0.0337435415416932	0.487877928305455	0.0337435415416932	method 2	liver
Asrgl1	9.210056	9.210055	19	19	9.962608	UNC29876186_to_JAX00470130	0.462082584007365	0.170457431145544	NA	NA	0.520080326382833	-0.0605720528962246	0.0374367570637612	0.195730714775279	0.280028077641575	-0.662830389630073	-0.519422236859295	0.209548803522144	0.0555235673992463	0.0288452763250628	0.589536642958236	0.0288452763250628	method 2	liver
Ass1	31.32579	31.325789	2	2	40.886873	UNC2921563_to_UNC2925358	0.502080301936312	0.179654524195434	NA	NA	-0.332529480697854	0.350120661512802	-0.442824642297734	0.217108902656985	-0.0357588127936513	0.655908279334762	-0.215293633631961	-0.196731274083349	0.0382119314647465	0.0159107272629168	0.305835604197138	0.0159107272629168	method 2	liver
Atad3a	155.135207	155.135206	4	4	155.583062	UNC8538907	0.431560983788339	0.144081064640605	NA	NA	0.32705778627222	0.113489906149653	0.396154473068559	-0.264701549578785	0.32645168455999	-0.514537677242352	-0.510579153345849	0.126664530116564	0.11562032500398	0.107245674577348	NA	NA	method 2 q<0.2	liver
Atf6	172.797902	172.797901	1	1	172.674353	UNC2190194	0.553776277844078	0.197260475016235	NA	NA	-0.242908693966973	0.637597344645443	-0.126321517694569	-0.327221411929556	0.240780033824618	0.398797146688229	-0.202141440635307	-0.378581460931885	0.0163480563108595	0.00432439313132682	0.060589708235987	0.00432439313132682	method 2	liver
Atg10	91.363592	91.363591	13	13	89.869962	UNC23061113_to_UNC23069119	0.553035809953156	0.248277180401805	NA	NA	-0.354460636898674	-0.378269175200864	0.0761977915205739	0.00695898049190967	-0.227384670717193	0.562642022124531	0.759884263381997	-0.44556857470228	0.0202119075680475	0.00612949531665485	0.0658680718131507	0.00612949531665485	method 2	liver
Atg13	91.550749	91.550748	2	2	90.384802	JAX00496013	0.466154845861984	0.186116897442579	NA	NA	-0.655315105042386	0.274267999495554	-0.0384422488868746	-0.14339354241814	0.061488088981388	0.799624905278854	0.0695877300845231	-0.367817827492919	0.0739478514857503	0.047269757868129	0.57901673446813	0.047269757868129	method 2	liver
Atg16l2	108.450602	108.450601	7	7	101.983285	UNC070677048_to_UNC070369595	0.541708727878151	0.224122760174939	NA	NA	0.0274477070928164	0.258085169750359	0.151344582878743	0.407394042341779	0.016036410348547	-0.799730504839439	-0.431587989321066	0.37101058174826	0.0287989436478422	0.0101511110605437	0.106744504178514	0.0101511110605437	method 2	liver
Atmin	119.467293	119.467292	8	8	117.668312	UNC15553224_to_UNC15554630	0.422351149378999	0.152285169280031	NA	NA	-0.379174572995886	-0.0337948655441426	-0.353702625824924	0.0846172005139969	-0.195529702270497	-0.247472197681905	0.83364308733783	0.291413676465528	0.116611634367939	0.108885333507313	NA	NA	method 2 q<0.2	liver
Atp13a3	30.388616	30.388615	16	16	25.876885	UNC26509230_to_UNC26513498	0.472218730706466	0.137274256531855	NA	NA	-0.188639294576339	0.498199602780242	0.172513325101649	-0.181267540527881	-0.0548243283334034	-0.343186041482107	-0.346825697010753	0.444029974048593	0.0612817777164703	0.0342525827524207	0.51807882906848	0.0342525827524207	method 2	liver
Atp5c1	10.002137	10.002136	2	2	9.195332	UNC2545032_to_UNC2558229	0.45270836483133	0.14071486980532	NA	NA	-0.0419519591013077	0.516932864919452	-0.2290811081363	0.154868735033957	0.195588299763313	0.0377149554598534	-0.879871761444524	0.245799973505555	0.0555376898786559	0.0289055213671155	0.703286071610558	0.0289055213671155	method 2	liver
Atp6v1b2	71.612635	71.612634	8	8	65.149907	UNC14870815_to_UNC14882795	0.457915094366355	0.175138771858566	NA	NA	0.235696097055369	0.703098784694802	-0.421557353305637	0.0647011631466823	0.219726339866829	-0.429021700307743	-0.437161179749827	0.0645178485995251	0.0715369047874086	0.0446382070861131	0.715299576595068	0.0446382070861131	method 2	liver
Atpif1	132.091329	132.091328	4	4	132.075988	UNC8245563_to_UNC8247610	0.462371028858251	0.158924821710805	NA	NA	-0.339033167572562	-0.0943637546675331	-0.237647783208639	-0.236530792349229	-0.0135028777221427	0.396400856292835	-0.173160611397055	0.697838130624326	0.0786135457784476	0.0529156304783087	NA	NA	method 2	liver
Atrnl1	57.685524	57.685523	19	19	56.081027	UNC30543058_to_UNC30552975	0.503311751055271	0.2017652049758	NA	NA	0.011903146137343	-0.0607259547910394	0.182339166479387	0.489269966598642	0.45070570696103	-0.0595926059940804	-0.889040575650034	-0.124858849741249	0.035564567225918	0.0140663564682582	0.214280134552461	0.0140663564682582	method 2	liver
Atxn2	122.161618	122.161617	5	5	128.721367	UNC10135252	0.400072459324654	0.0964930834193861	NA	NA	0.00678347697600864	-0.315662095659364	0.282176478191792	0.207879840471177	-0.262614376264792	-0.664496538347363	0.39011808383252	0.355815130800021	0.161390722496375	0.200130668703825	NA	NA	method 2 q<0.2	liver
Atxn3	103.196453	103.196452	12	12	105.25202	UNC21786756_to_JAX00344154	0.476242671380796	0.219956882327304	NA	NA	0.377840538155058	0.129656724979412	0.208105205295018	0.237635614807983	0.515723739348456	-0.501321078582972	-0.87786725749292	-0.0897734865100341	0.0715603918209663	0.0446983109316736	0.466558700603633	0.0446983109316736	method 2	liver
Aurkaip1	155.205378	155.205377	4	4	155.242507	UNC8533513	0.469433142504069	0.138585033727301	NA	NA	0.360335300915065	-0.424431859659421	0.376013489649545	-0.175204208857182	0.251542699691987	-0.0816397843112299	0.0414382406347638	-0.348053878063528	0.0654087674064525	0.0381349063769286	0.59769860060594	0.0381349063769286	method 2	liver
AW011738	155.577393	155.577392	4	4	155.320165	UNC8534555_to_UNC8534872	0.421196558127782	0.12442318871942	NA	NA	-0.0792830792774342	-0.35757395687359	0.587971040894215	0.262219602685528	0.289369026516583	-0.394706894919188	-0.354363196477469	0.0463674574513556	0.128756128728153	0.131491594863952	NA	NA	method 2 q<0.2	liver
AW146154	48.75526	48.755259	7	7	48.170565	JAX00150477_to_UNC12691555	0.534688064580809	0.225548360188259	NA	NA	-0.364643366134678	-0.37548155980959	-0.496543503321895	0.229447859656044	-0.156634514579836	0.86559849835007	0.154903975298247	0.143352610541638	0.0342726477921197	0.0133320762569417	0.108922494722531	0.0133320762569417	method 2	liver
AW554918	25.327521	25.32752	18	18	21.546902	UNC28857894_to_UNC28859856	0.443546508460003	0.165525204172531	NA	NA	0.432848046021076	-0.127700594096916	-0.0912935469892214	0.434332767677942	0.362108448811559	-0.37764453338027	-0.68498758149974	0.0523369934555708	0.0893409032955485	0.0671535252404376	NA	NA	method 2	liver
B230118H07Rik	101.469143	101.469142	2	2	93.663442	UNC3541597	0.407051507473394	0.118438708041365	NA	NA	0.122300119668092	-0.651428826575685	-0.431208630603699	-0.0986520161784963	0.0903332517797056	0.364268004912646	0.338402384577913	0.265985712419524	0.158513441885848	0.193139871366713	NA	NA	method 2 q<0.2	liver
B230307C23Rik	98.218512	98.218511	16	16	97.185037	backupUNC160990982_to_UNC27471058	0.375054247993014	0.0957301096447312	NA	NA	0.129646877806856	-0.149222924489225	-0.246319257608869	-0.0822996047531865	0.559892786989904	0.327288083318868	-0.0618851263181401	-0.477100834946206	0.195774030057747	0.285974266768642	NA	NA	method 2 q<0.2	liver
B3galnt1	69.402882	69.402881	3	3	75.667304	UNC5556339	0.486282134120633	0.151139277019092	NA	NA	0.0306754369109774	-0.494198255186506	0.677383915556362	-0.144406267647023	0.252824625258094	-0.116144947917426	-0.0441351661100305	-0.161999340864448	0.0517311603943253	0.02562659238712	0.437918080099165	0.02562659238712	method 2	liver
B3galnt2	14.046941	14.04694	13	13	20.256624	UNC22226243_to_JAX00042387	0.448171312150711	0.13692693226797	NA	NA	0.216707159996658	0.0281003968944104	0.499560869462391	0.210730507689822	0.347920896678875	-0.352633213824242	-0.623426832874935	-0.32695978402298	0.0789600497410017	0.0535119383297237	NA	NA	method 2	liver
B3galt6	155.366787	155.366786	4	4	155.494037	UNC8537575_to_UNC8537940	0.432255640505994	0.117605983241032	NA	NA	-0.272235091098414	0.551978520704319	-0.00728783888946507	0.220239658381699	-0.239525380702836	-0.20105002240167	-0.35928329680705	0.307163450813416	0.0911780906635199	0.0693521531157624	NA	NA	method 2	liver
B3glct	150.480832	150.480831	5	5	148.543242	UNC10401202	0.58889324340758	0.287284623603399	NA	NA	-0.117000570082453	-0.0511331822917619	-0.48856435520647	0.346582415257502	-0.213173831563966	0.913510029434838	-0.533379590555499	0.143159085007811	0.0101410740010932	0.00213828738448107	0.0295835643894051	0.00213828738448107	method 2	liver
B4galt5	167.174678	167.174677	2	2	159.896968	UNC4340865	0.545130382238548	0.215223758792611	NA	NA	-0.141084517619234	-0.475487963438965	-0.0168703843021666	-0.0365048583023271	-0.53696118044858	0.654098017422375	0.415842623141027	0.136968263547871	0.0260166863453599	0.00890408299587142	0.0603752253088083	0.00890408299587142	method 2	liver
B4gat1	5.038826	5.038825	19	19	6.219948	JAX00469562_to_JAX00469629	0.475908577799341	0.138794807057277	NA	NA	0.603704639582325	0.0795417699923393	-0.389889547929995	0.154223898327526	-0.267901390425066	0.205347209122202	-0.286829852973429	-0.098196725695901	0.0430526692695206	0.0193860958760221	0.498787145798484	0.0193860958760221	method 2	liver
Bace2	97.578335	97.578334	16	16	96.599131	UNC27463871_to_UNC27468567	0.551385787744525	0.216341728188299	NA	NA	-0.0793365726123469	0.0506843873599026	-0.00428770973013328	-0.214303774119604	-0.510106786031976	0.908913678514088	-0.111801922012148	-0.0397613013677815	0.0188771832398307	0.00548494564413071	0.098923131715096	0.00548494564413071	method 2	liver
Bach1	87.699199	87.699198	16	16	91.085677	UNC27385266_to_UNC27385619	0.39695256392796	0.120316913711136	NA	NA	0.459630840905948	0.0762544807012518	0.317129177615931	0.0691791417174113	0.250247261766545	-0.774995786582024	-0.205024225734323	-0.19242089039074	0.140588771244522	0.154949222612375	NA	NA	method 2 q<0.2	liver
Baz1b	135.663193	135.663192	5	5	139.780797	UNC10291007_to_UNC10306321	0.432774928566294	0.136258795707421	NA	NA	0.46824505267755	-0.331541647491506	0.0564224164152458	0.330084335979938	0.417111290829906	-0.112993773771175	-0.704199228101368	-0.12312844653859	0.117272479929606	0.110332822363009	NA	NA	method 2 q<0.2	liver
Bbs2	96.622711	96.62271	8	8	97.465627	UNC15291032_to_UNC15291061	0.511891063057729	0.179068050935299	NA	NA	-0.286875687061241	0.0566105546673593	0.620951641435561	-0.372404392465411	0.0651128235793393	-0.0444804765318881	-0.480752444782547	0.441837981158828	0.0356707206772805	0.0141364548868964	0.236106474457165	0.0141364548868964	method 2	liver
Bbs7	36.512311	36.51231	3	3	28.100408	UNC4926975_to_JAX00219660	0.523769561536867	0.223513283172477	NA	NA	-0.217882093360333	0.195424353804736	-0.445501594775465	-0.320198352126377	0.269061954359453	0.694200317848712	0.350317211555295	-0.525421797306022	0.0417994544884076	0.0186226862943125	0.169555008074772	0.0186226862943125	method 2	liver
Bbx	50.432502	50.432501	16	16	58.200596	UNC26904460_to_UNC26907184	0.507580971522258	0.18274573830251	NA	NA	0.30402756982985	-0.137786504375839	-0.119131553528448	0.198299926921205	-0.259544214396494	-0.602596813531691	-6.80593491831328e-07	0.616732269674909	0.0378987856676288	0.0155971173163093	0.243748043186086	0.0155971173163093	method 2	liver
BC004004	29.405733	29.405732	17	17	27.261107	JAX00074709_to_UNC27722308	0.540941469879664	0.258139426634359	NA	NA	-0.767284999257276	0.171542522795025	-0.182432833155514	-0.0823962579115763	0.105614035079534	0.227794140266227	0.857051211730766	-0.329887819547185	0.0185858517543182	0.005364884721903	0.0695767456801324	0.005364884721903	method 2	liver
BC005561	104.937371	104.93737	5	5	104.521979	UNC9833247	0.525189260655818	0.18547490254336	NA	NA	-0.228011892813711	0.26510809674232	0.221925288075085	0.194893717730814	-0.379830708719379	0.0781738957574549	0.466925603868696	-0.61918400064128	0.0258469727028569	0.00874848786876614	0.14993432275753	0.00874848786876614	method 2	liver
BC017158	135.441645	135.441644	7	7	134.181453	UNC13808351	0.413836566861229	0.125505130077566	NA	NA	0.051482274503396	-0.314272866644099	-0.198433086076536	0.285267170212	0.238498356615163	0.373800185099294	-0.688767349956757	0.25242531624754	0.149603734530836	0.171642344859282	NA	NA	method 2 q<0.2	liver
BC021767	94.471074	94.471073	3	3	96.794293	UNC5796183_to_UNC5798579	0.531939363669507	0.243980145864224	NA	NA	-0.318334513706792	0.0422563390756016	-0.333435414182216	0.497443067200034	0.711849299549096	-0.677011194222666	0.00276489836489512	0.0744675179220465	0.029830966373559	0.0107611750592521	0.150590764238166	0.0107611750592521	method 2	liver
BC021891	128.43435	128.434349	8	8	128.810124	UNC15719919_to_UNC15720388	0.371466003485381	0.109143039515325	NA	NA	0.122790132183143	0.309964162805243	0.320795498438866	0.296464610124751	0.119841530325543	-0.253076382116075	-0.754443156712597	-0.162336395048874	0.192105171745641	0.27451468481166	NA	NA	method 2 q<0.2	liver
BC024386	148.091963	148.091962	7	7	148.09023	UNC14006865	0.408133828926669	0.147788804807465	NA	NA	0.0799421257827367	0.164718860931471	-0.0321926490547594	0.184844983911439	-0.0948778554224234	-0.889056277037818	0.608747583506789	-0.0221267726174341	0.14309669436204	0.159110246333024	NA	NA	method 2 q<0.2	liver
BC029214	25.316614	25.316613	2	2	25.013626	UNC2754015_to_JAX00092305	0.426115028938482	0.122949240795036	NA	NA	0.142543610721912	0.499042996210154	-0.0694224556755444	-0.300639751189499	0.264120893030741	-0.374774001249246	0.268309800072843	-0.429181091921362	0.113745216748159	0.104169946508567	NA	NA	method 2 q<0.2	liver
BC029722	155.644939	155.644938	2	2	154.421869	JAX00508001_to_JAX00508430	0.383825333564301	0.0911923569309306	NA	NA	0.312247633247137	0.0517357254494158	-0.607017254439665	0.158887379958609	0.269765784234164	-0.319806398106445	0.0769503974016273	0.0572367322551568	0.179107368583502	0.240812124699793	NA	NA	method 2 q<0.2	liver
BC039771	145.526931	145.52693	2	2	150.771174	UNC4229164	0.564270984741302	0.250076904005931	NA	NA	0.619234211501132	0.237125732436602	-0.265174027099126	0.228265556854435	-0.642365205122207	0.0522006148184873	-0.388709017995849	0.159422134606526	0.0207913207073493	0.00637123220075875	0.0601359093134114	0.00637123220075875	method 2	liver
BC048403	121.176993	121.176992	10	10	120.700035	JAX00300565	0.3734892805732	0.0894699757017474	NA	NA	-0.534622430072149	0.0812040548662994	-0.0858678673165654	0.220603530080108	0.324573228404976	0.32094658939503	-0.270738446572468	-0.0560986587852309	0.196229246710317	0.2870704142904	NA	NA	method 2 q<0.2	liver
Bcas2	102.975634	102.975633	3	3	102.257011	UNC5868462_to_UNC5874607	0.493605699664012	0.196165382346897	NA	NA	0.485350028766204	0.226554668654795	-0.0855115428306041	0.154790866551407	0.417168136950598	-0.435878882223438	-0.207480631399173	-0.554992644469789	0.0664573255002846	0.0390838991908793	0.310282420304186	0.0390838991908793	method 2	liver
Bccip	140.901016	140.901015	7	7	142.445095	UNC13922600_to_UNC13923694	0.417680887917752	0.159045535747044	NA	NA	0.249788827902589	-0.0910845969090629	0.0522219620069593	0.119403177157757	0.388908225500019	-0.535218480472474	-0.713147737732988	0.5291286225472	0.15591727206325	0.186362224176171	NA	NA	method 2 q<0.2	liver
Bcr	74.523641	74.52364	10	10	67.313493	UNC18148733_to_UNC18153536	0.513406222632912	0.198764729340523	NA	NA	0.0240732401680429	-0.259711774333843	-0.269185330546881	0.0803522778058315	-0.353411018208346	0.453337693380685	-0.370899235308669	0.695444147043181	0.0344182441218228	0.0134105724220486	0.207970094632088	0.0134105724220486	method 2	liver
Bdh1	31.422383	31.422382	16	16	29.500676	UNC26565508	0.408250400458382	0.0992881651851226	NA	NA	0.11446476003876	-0.363569777366205	-0.365749286742135	-0.0941560447417612	0.349382037945491	0.202768121418572	-0.113969007693541	0.270829197140819	0.141795947737891	0.157145984875792	NA	NA	method 2 q<0.2	liver
Becn1	101.163581	101.16358	11	11	96.39268	UNC20194287	0.421313408639957	0.13400527688239	NA	NA	-0.397951686840551	0.205796741873876	0.171920477703502	-0.0650860308690285	0.431422465599762	0.37684340130179	-0.667266272752807	-0.055679096016543	0.136264848573519	0.145979394481574	NA	NA	method 2 q<0.2	liver
Bend4	67.819038	67.819037	5	5	66.53858	UNC050381284	0.556227919653718	0.15768950464747	NA	NA	-0.156740186077737	0.177743003947993	-0.444033234746705	-0.395207543691148	0.385401912309516	-0.507418571420819	0.813503090154062	0.126751529524839	0.019885555683878	0.00601158126528956	0.073686197752092	0.00601158126528956	method 2	liver
Bhlhe40	108.610623	108.610622	6	6	117.056089	JAX00623631_to_UNC11929791	0.421396789996325	0.129713058909534	NA	NA	-0.269311985530008	0.173124212675848	0.412525464245428	0.106009295105317	0.395918580016388	0.0950679627458093	-0.709533415733271	-0.203800113525511	0.144271662267216	0.161813880546599	NA	NA	method 2 q<0.2	liver
Bik	83.357292	83.357291	15	15	82.477865	UNC25985160_to_UNC25985735	0.570828660654271	0.2566389390909	NA	NA	-0.0288220414250935	0.239202222176401	-0.614103466391847	0.00747434473477832	0.149770769793168	0.548667140998392	-0.5477213879168	0.245532418031002	0.00613751801173762	0.0010076213598752	0.0390189947376842	0.0010076213598752	method 2	liver
Bmp7	172.765822	172.765821	2	2	172.900494	UNC4535608_to_UNC4536607	0.390009020503205	0.099724088646755	NA	NA	-0.166206203720098	0.552811269060751	-0.0164469762610411	-0.687012937885519	-0.0136122258241293	0.219106852573848	-0.193439314553782	0.30479953660997	0.170260116501614	0.221097544620365	NA	NA	method 2 q<0.2	liver
Bmt2	13.627966	13.627965	6	6	22.447587	JAX00604797_to_UNC10713007	0.493695665850724	0.171533021673074	NA	NA	0.0945857075704326	0.359653013116531	-0.296109368055308	0.00236528473632294	-0.393851198475297	0.476030206123977	-0.452986520784582	0.210312875767924	0.0320222235587279	0.0119075502447507	0.337113575710066	0.0119075502447507	method 2	liver
Bnip3l	67.627714	67.627713	14	14	68.589757	UNC24171088_to_UNC24176426	0.454720523633997	0.132546993551182	NA	NA	0.378971640503326	0.434787171254901	-0.359328835474924	0.284746114687768	-0.117315264039856	-0.254627733045917	0.0537923952733483	-0.421025489158646	0.0734997559931412	0.0468432816395257	0.777037818821321	0.0468432816395257	method 2	liver
Borcs6	68.873277	68.873276	11	11	68.728241	UNC19862560_to_UNC19864128	0.427249718134509	0.128593246139423	NA	NA	-0.193767111188199	-0.141040357962961	-0.294246562602053	0.0174869698776156	-0.328989258612414	0.116898109655404	0.807669969948247	0.0159882408843599	0.124714092188171	0.123238849415419	NA	NA	method 2 q<0.2	liver
Borcs7	46.764396	46.764395	19	19	48.648257	UNC30429133	0.405455886193292	0.129358810428853	NA	NA	0.0744144035903155	-0.161357628935977	0.100674480427542	0.510407198965331	-0.141946257769204	0.141577127898547	0.196910090983754	-0.72067941516031	0.126493211147557	0.126862901520732	NA	NA	method 2 q<0.2	liver
Braf	39.675462	39.675461	6	6	43.728796	UNC10972781_to_UNC10975235	0.587721646051892	0.270582470650424	NA	NA	0.54906695169442	0.260219705614239	0.0386216194766631	0.53892651575365	-0.257664283782751	-0.300997969736162	-0.657563984227173	-0.170608554792887	0.0178579890081088	0.00502921592117589	0.0284727753386436	0.00502921592117589	method 2	liver
Brdt	107.760213	107.760212	5	5	111.487892	UNC050179659_to_UNC9915541	0.407843972491897	0.124302050732317	NA	NA	0.0835946322385069	-0.136931888371198	-0.0249432835969837	0.0143783851471401	-0.251408871736364	-0.0251171114290859	0.808809094547723	-0.468380956799738	0.163041031030936	0.204120993359166	NA	NA	method 2 q<0.2	liver
Brk1	113.554766	113.554765	6	6	110.863305	UNC11848075_to_JAX00622204	0.521621803380248	0.188074356947798	NA	NA	0.510332797560564	0.0773164155367024	0.238038429223008	-0.146797954566743	0.247623239528652	-0.560112068625606	-0.557390474402025	0.190989615745447	0.0221107829391007	0.00696513976868285	0.185985120790752	0.00696513976868285	method 2	liver
Brpf3	28.938071	28.93807	17	17	32.942731	UNC27787813_to_UNC27792845	0.499879326882906	0.161036726128215	NA	NA	-0.241706510272509	0.114469490116106	0.688166747834872	-0.0424012017016213	0.159996084911593	-0.0248942369601847	-0.61347386629489	-0.0401565076333659	0.0417994544884076	0.0185857394105996	0.292649434180484	0.0185857394105996	method 2	liver
Brwd1	96.304035	96.304034	16	16	92.62038	UNC27407743	0.435563718900534	0.139103495781451	NA	NA	0.23608794578304	-0.0597884160366254	0.354640146905248	-0.176079805705836	0.00597544600757195	-0.166207161997779	-0.690638905520917	0.496010750565299	0.106500543133101	0.0935106338312245	NA	NA	method 2 q<0.2	liver
Btbd7	104.116616	104.116615	12	12	110.347033	UNC21864236_to_UNC21865997	0.394371071390111	0.099333213914554	NA	NA	0.119110633156325	0.238764535969747	0.0508561535985111	-0.406013934454567	-0.0573324723652397	0.344485542569726	-0.636376476630859	0.346506018156356	0.165438418916765	0.209720529726644	NA	NA	method 2 q<0.2	liver
C1galt1	7.795224	7.795223	6	6	11.721703	UNC10567106_to_UNC10579143	0.419485467800091	0.125195918165899	NA	NA	0.0673330790513368	0.763878102370432	-0.442067646775991	0.0104314456031176	-0.190576488266876	-0.115608155370782	-0.104791011496741	0.0114006748855032	0.137221552448527	0.148421766707627	NA	NA	method 2 q<0.2	liver
C1qbp	70.796528	70.796527	11	11	79.360679	JAX00316073_to_UNC19971740	0.390253624147071	0.11051424042788	NA	NA	-0.0480568185392482	-0.0860320884184075	-0.157757955168014	-0.442150098828725	0.358709864730593	-0.121057202523601	0.687816349005181	-0.191472050257778	0.190891297251671	0.271247012081269	NA	NA	method 2 q<0.2	liver
C330021F23Rik	3.567998	3.567997	8	8	3.427	UNC14053566_to_JAX00659320	0.456277298026342	0.141670161248391	NA	NA	0.5846180835336	0.332245815509429	-0.340477137790948	0.19043715257523	-0.439295873685172	-0.10802266510198	0.0858661125147138	-0.305371487554874	0.0886041513775994	0.0660823510738385	NA	NA	method 2	liver
C6	4.67721	4.677209	15	15	7.247429	UNC24987860_to_UNC24992145	0.549549988900925	0.227087682565849	NA	NA	-0.3388523382583	-0.376462761183068	-0.247561376726624	0.20243623362877	-0.403958936528095	0.804332234727543	0.219860773495853	0.14020617084392	0.0177660484532843	0.0049721600939554	0.09201125465347	0.0049721600939554	method 2	liver
C730002L08Rik	20.62682	20.626819	19	19	19.058551	UNC30001791	0.450417250489478	0.143779217399982	NA	NA	0.209301137813372	0.0383289961154135	0.243839572101087	0.485038196068597	-0.208745815521056	-0.580352637935837	-0.44964119233718	0.262231743695603	0.0729323418536034	0.0460879379865884	0.707375847185951	0.0460879379865884	method 2	liver
C8b	104.438922	104.438921	4	4	113.75239	UNC8019490_to_JAX00562461	0.422855612713217	0.146211840851162	NA	NA	-0.0672352163969815	0.0476322830626438	0.198813228452866	-0.234768683521562	-0.0345309815339186	0.814136687454114	-0.499952249706633	-0.224095067810528	0.126806395726205	0.127520369848141	NA	NA	method 2 q<0.2	liver
C8g	25.357239	25.357238	2	2	26.187352	UNC2767893_to_JAX00485706	0.487979910350238	0.158380396901681	NA	NA	-0.463149876276137	0.345270273904491	-0.211880018289914	-0.143527265457205	0.290768377123764	0.0129509434338243	-0.289138713473572	0.458706279034748	0.054592527808114	0.0280148694455554	0.345518933001517	0.0280148694455554	method 2	liver
Cacfd1	26.865446	26.865445	2	2	27.073496	backupUNC020981848_to_JAX00485829	0.525045637326177	0.228340670257983	NA	NA	-0.381867245940001	-0.415381606917435	0.277975194214489	-0.102499535547695	-0.338845335156284	0.338121854598804	0.810418989970893	-0.187922315222772	0.0292747184506343	0.0103931829688763	0.167964512825351	0.0103931829688763	method 2	liver
Calcrl	84.265423	84.265422	2	2	83.52293	UNC3443374	0.490820760496113	0.175542113227856	NA	NA	0.753950889829066	0.270255008972941	-0.0125338288916366	-0.0872582615869662	-0.156688886405115	-0.473135859971849	-0.0166499747582709	-0.277939087188169	0.0535475377308789	0.026985500340323	0.360140680415185	0.026985500340323	method 2	liver
Calm2	87.846275	87.846274	17	17	87.826372	UNC28540770_to_JAX00079196	0.4881859778926	0.187670748939689	NA	NA	0.249321004584451	-0.0176012297359177	-0.0890488948050421	0.0180462338925204	0.274048256037432	-0.702527922464967	0.644524246566995	-0.376761694075472	0.0334374645825106	0.0127629729711141	0.377344000529012	0.0127629729711141	method 2	liver
Calu	29.298106	29.298105	6	6	34.46456	UNC060362949	0.438492065422681	0.147937736644195	NA	NA	-0.0800112552612573	-0.041096220958248	0.477557461904202	0.160036264550427	0.412865985867935	-0.564033983776492	-0.536350554179767	0.1710323018532	0.11377303421811	0.10423155104269	NA	NA	method 2 q<0.2	liver
Camk1	113.293916	113.293915	6	6	112.723577	UNC11876151_to_UNC11882717	0.514381898098532	0.189934133609418	NA	NA	-0.428676752516372	-0.144388061458538	-0.0176596660982295	0.527864763324353	-0.541417099602795	0.504067237287861	-0.0590054474128845	0.159215026476606	0.0382119314647465	0.0158997914422457	0.202843592800808	0.0158997914422457	method 2	liver
Camk2n1	138.011063	138.011062	4	4	139.420901	UNC8347024_to_UNC8348636	0.45210240398112	0.164998477802989	NA	NA	0.455627472162788	-0.0453974954698963	-0.42682242618271	0.0154605726802342	-0.103275825257183	-0.529633601888332	0.65808293057451	-0.0240416266194112	0.0913052696958077	0.0696148747605386	NA	NA	method 2	liver
Camk4	33.098695	33.098694	18	18	31.179784	UNC28984277	0.5568009011318	0.205734384732018	NA	NA	0.413205117508618	-0.254351651887069	0.483201885439781	-0.376564800204271	0.09199969569696	0.342524188838036	-0.181262247608471	-0.518752187783585	0.0178669819485984	0.0050382325211582	0.0496785134151635	0.0050382325211582	method 2	liver
Caml	55.724366	55.724365	13	13	55.134617	JAX00044973_to_UNC22652861	0.485508712854678	0.191093618190567	NA	NA	-0.102976592371171	0.334483890801699	-0.0766637326505974	-0.344013325107166	-0.162121452183726	0.183503567482444	0.76370828964516	-0.595920645616642	0.0562995162991185	0.0294989581017095	0.395553167597332	0.0294989581017095	method 2	liver
Camsap2	138.242681	138.24268	1	1	134.927581	UNC1702506_to_UNC1706020	0.52615922888968	0.223775414712724	NA	NA	-0.40064650478594	0.311103449741906	-0.0799413609157653	-0.0432224517196217	0.223214421769564	0.766967532167961	-0.870037525630311	0.0925624393722081	0.0316867920822786	0.0117224460324319	0.144913820514809	0.0117224460324319	method 2	liver
Canx	50.139175	50.139174	11	11	56.738519	backupUNC110470881_to_JAX00312050	0.445245426239551	0.147199686229181	NA	NA	0.386798073261448	0.025857453722749	0.194970222881333	-0.535651617326649	-0.224183283428687	0.41994377449678	-0.401070010304363	0.133335386697389	0.0954166878812585	0.0764461521016381	NA	NA	method 2	liver
Car2	14.886426	14.886425	3	3	17.591499	UNC4789712	0.423574356128335	0.127619865997249	NA	NA	-0.154043796881356	0.0153197004720053	-0.303748373986521	-0.112696691169723	0.387654051020276	0.64832484915677	-0.140450784442171	-0.34035895416928	0.131652895191753	0.136163973130834	NA	NA	method 2 q<0.2	liver
Car3	14.863538	14.863537	3	3	15.842672	UNC4769155	0.56621015366016	0.189985885728394	NA	NA	0.635994471664832	-0.212184537857631	0.256019688403242	0.220573314382669	-0.270374730731439	-0.314656660817074	0.0498980389439029	-0.365269583988501	0.0138187994603941	0.00343334087527503	0.0407282153007438	0.00343334087527503	method 2	liver
Car5a	124.468812	124.468811	8	8	128.810124	UNC15719919_to_UNC15720388	0.565332865270572	0.203569186529361	NA	NA	-0.289065132716589	-0.446276316165626	0.366999324009864	0.547611461071658	-0.0116000205725825	0.306078760441659	-0.132019781192203	-0.341728294876181	0.0208315106443793	0.00640339311545302	0.0376282113273864	0.00640339311545302	method 2	liver
Carhsp1	8.672246	8.672245	16	16	8.06594	UNC26298376_to_JAX00413285	0.533350034321559	0.251805941598879	NA	NA	-0.0106560631992603	-0.0955930935552836	-0.118881800896692	0.0935708085814454	0.335102284562185	-0.822062792488705	-0.067691194017149	0.68621185101346	0.0129207578735086	0.00311007767861404	0.10816987729088	0.00311007767861404	method 2	liver
Cars2	11.550771	11.55077	8	8	4.507061	UNC080007365_to_backupJAX00158395	0.496710051651783	0.159164844822775	NA	NA	-0.0952138044194239	-0.242937080216478	-0.228791748307468	-0.416694390320351	-0.0395650660396139	0.627286594489549	0.414585753444909	-0.0186702586311224	0.0571604558524424	0.0302946586084402	0.279681690345849	0.0302946586084402	method 2	liver
Casc3	98.671122	98.671121	11	11	97.881187	UNC20212451_to_JAX00030861	0.419250853009988	0.114395256153112	NA	NA	-0.153221299388259	-0.16789015772037	0.215128215690749	-0.392867675581162	-0.022826911371191	0.418737044040579	0.442916810951007	-0.339976026621353	0.133336349744168	0.139429392385386	NA	NA	method 2 q<0.2	liver
Casp2	42.214984	42.214983	6	6	49.208869	UNC11041661_to_JAX00609407	0.405416754909674	0.088461835228456	NA	NA	-0.0555464891858005	-0.422165963169247	0.0697178311117175	-0.0119537573117467	-0.0680752592441817	-0.246087207377908	0.274088459999037	0.46002238517813	0.139983275543024	0.154025785760315	NA	NA	method 2 q<0.2	liver
Casp7	56.471619	56.471618	19	19	54.800705	JAX00090138_to_UNC30530729	0.383532189838548	0.100907321559931	NA	NA	-0.371662333708203	-0.425871317655156	0.102518034107673	-0.0571672064251952	0.0642826937846887	0.0217591894081954	-0.0150555808303798	0.681196521318376	0.145010380123333	0.163323944348692	NA	NA	method 2 q<0.2	liver
Catsper2	121.239528	121.239527	2	2	124.801343	JAX00502183	0.504663668601668	0.141616546674854	NA	NA	0.00598756334791483	-0.387570496552503	-0.0272390701328183	0.0282720859726057	0.277327656834112	-1.11884500111385	0.694291365650926	0.527775895993613	0.0464427500820573	0.0216258319248821	0.248860678748119	0.0216258319248821	method 2	liver
Cav2	17.231185	17.231184	6	6	24.515183	UNC10740015_to_UNC10742114	0.387386496219399	0.102974197320884	NA	NA	-0.028274819479269	-0.0591250601160113	-0.384488151243847	-0.363957477073387	-0.193877168789545	0.101084212876142	0.618522836840798	0.310115626985119	0.166791925663225	0.212548588381295	NA	NA	method 2 q<0.2	liver
Cbx6	79.664763	79.664762	15	15	81.135389	UNC25972085	0.425513042580341	0.128000943774816	NA	NA	0.23611035303573	0.179799931544322	0.419047181229313	0.409107356365883	-0.4888502552131	0.0294857325591943	-0.35389707526526	-0.430803224256082	0.108475307516676	0.0963812695556676	NA	NA	method 2 q<0.2	liver
Cbx7	79.763076	79.763075	15	15	75.327228	UNC25904916_to_JAX00063756	0.41680256570136	0.130507205611282	NA	NA	-0.0509196518508358	-0.348640736980029	-0.538047375350906	-0.289937395368223	0.175071715815787	0.175892489297343	0.712485452604721	0.164095501832142	0.129799652570212	0.133009142461157	NA	NA	method 2 q<0.2	liver
Ccdc115	34.496517	34.496516	1	1	29.060311	JAX00245377	0.484058366054075	0.18537504860836	NA	NA	0.235451798021601	0.296434405510217	-0.3296620307702	-0.325509641091075	-0.280979204616665	-0.176763687879591	0.750757181706824	-0.169728820881112	0.0686772145824191	0.0414798548285904	0.468191037977094	0.0414798548285904	method 2	liver
Ccdc137	120.319443	120.319442	11	11	117.427473	JAX00323080_to_JAX00187596	0.557525026951346	0.216605354728118	NA	NA	-0.620267541270656	0.00637652438068752	0.0598483968256963	-0.181403987011788	-0.0511950717163354	0.156610753171186	-0.128618082543015	0.758649008164225	0.00891415973345445	0.00174654435136679	0.0348713788774511	0.00174654435136679	method 2	liver
Ccdc162	41.326401	41.3264	10	10	40.521984	UNC17814189_to_UNC17818110	0.520403491108187	0.225638322401184	NA	NA	-0.0741308168558253	0.202673767585318	-0.371698473112639	0.17991308797808	0.233881498246316	-0.584437957137665	0.764764823497092	-0.350965930200676	0.0322755168061513	0.0121349767877423	0.16321852206037	0.0121349767877423	method 2	liver
Ccdc17	116.269335	116.269334	4	4	118.624426	UNC8076626	0.440452710090002	0.13595276869513	NA	NA	-0.152535493386278	-0.0199245503797481	-0.0509575159857715	-0.301587449990417	-0.53975366843958	0.614737839710615	0.414020619090516	0.0360002193806626	0.0853252093453874	0.0609640657911205	NA	NA	method 2	liver
Ccdc28b	129.301152	129.301151	4	4	132.476555	UNC8249794_to_UNC8249890	0.498025005822194	0.165829780624619	NA	NA	0.222518046994042	-0.437940991295108	-0.400764937860474	0.0512525436553864	0.564768852389741	0.214362018740405	-0.0188958651302664	-0.195299667493726	0.0383672798441345	0.0160427760298828	0.264843555819056	0.0160427760298828	method 2	liver
Ccdc51	108.98501	108.985009	9	9	115.057917	JAX00706484	0.448705538206283	0.160811616687546	NA	NA	-0.24947514099985	-0.0216061613493415	-0.0239222576520408	0.337846882204461	-0.42216114191901	0.739364668001989	-0.528711211636369	0.168664363350162	0.0973042069203534	0.0790681764053169	NA	NA	method 2	liver
Ccdc59	105.278535	105.278534	10	10	107.220628	UNC18666622_to_UNC18671158	0.48189176331574	0.166460276372972	NA	NA	-0.0685018859121767	0.197245290869883	0.423502446600352	0.24643497156977	-0.089957545853308	-0.452553829646545	0.365359831982366	-0.621529279610342	0.0338566749536955	0.0130089941034305	0.416587229286744	0.0130089941034305	method 2	liver
Ccdc61	19.495753	19.495752	7	7	16.626927	UNC12446199	0.427900163152187	0.121804489988936	NA	NA	0.427449816699951	-0.130377079313732	-0.318626658447359	0.239312540792275	-0.0240867523872542	-0.117606278911241	-0.506800258368392	0.430734669935752	0.138652868809746	0.151817119232643	NA	NA	method 2 q<0.2	liver
Ccdc66	28.321646	28.321645	14	14	21.035994	UNC23661740	0.387870113027994	0.111496693397763	NA	NA	-0.150202009967818	0.507064047823932	0.296489082252254	-0.201701247116538	0.169587836457603	0.0643593864359569	-0.679066206572497	-0.00653088931289312	0.152474291880915	0.178094189912104	NA	NA	method 2 q<0.2	liver
Ccdc71	108.362849	108.362848	9	9	109.859975	UNC17108225_to_JAX00705519	0.452974330781831	0.188964249725964	NA	NA	0.823691016222541	0.0415467022511253	-0.165795686052661	0.0378885065096607	0.2047141581217	-0.857697218962607	-0.126227424285622	0.0418799461958629	0.0822017747196786	0.0572235289619526	NA	NA	method 2	liver
Ccdc80	45.094166	45.094165	16	16	44.693206	UNC26731136_to_UNC26731332	0.57496118037894	0.242270710148248	NA	NA	-0.625719766206662	-0.265736954162318	-0.106031687332704	0.366723409901315	-0.352453186896559	-0.152516985830029	0.701092646533779	0.434642523993177	0.0128865554276131	0.0030936607265647	0.0301528567145566	0.0030936607265647	method 2	liver
Ccdc94	56.09861	56.098609	17	17	54.796663	UNC28046694	0.541320869183918	0.219960230217182	NA	NA	-0.262101527539086	-0.355858818136642	-0.302394479881583	-0.167097773174212	-0.0611092472110378	0.742088315069913	0.564380249977812	-0.157906719105164	0.0211472444975073	0.0065273078187178	0.0814031544312818	0.0065273078187178	method 2	liver
Cchcr1	35.654061	35.65406	17	17	34.330185	JAX00436823_to_JAX00075291	0.418005155898356	0.13559945687796	NA	NA	0.685224112257542	0.134802449834087	-0.409710450803479	-0.194997828098192	-0.211360679225884	0.499226014731126	-0.421661056132144	-0.0815225625630555	0.106083770602247	0.0924130019014505	NA	NA	method 2 q<0.2	liver
Ccl24	136.048913	136.048912	5	5	139.270508	UNC10283765_to_UNC10284044	0.50581388421502	0.15683897184716	NA	NA	-0.165636811010026	-0.385365937992412	-0.459496315088347	0.264433794781046	-0.180268674902829	0.0649118338765369	0.46460928332494	0.396812827011092	0.0561316366645611	0.0293538279557095	0.278792926015815	0.0293538279557095	method 2	liver
Ccl9	83.392138	83.392137	11	11	85.839289	UNC20049682_to_JAX00198920	0.518126439790577	0.188836848707957	NA	NA	0.523507484282216	-0.40340342548717	-0.291234827825342	-0.491654228128874	0.304894996189141	-0.183133801048451	0.149017734679705	0.392006067338777	0.0209249975931397	0.00643877480890076	0.182502209977312	0.00643877480890076	method 2	liver
Ccnj	40.905769	40.905768	19	19	48.234969	UNC30422993_to_UNC30423574	0.356866295134292	0.0788409373791612	NA	NA	-0.345930771987573	0.392669946856298	-0.187615518643782	-0.361196070292431	0.231938312664274	0.187576495441734	-0.184807631243426	0.267365237204906	0.193560627283297	0.279114835648027	NA	NA	method 2 q<0.2	liver
Ccnl2	155.186598	155.186597	4	4	155.320165	UNC8534555_to_UNC8534872	0.456901549698327	0.117479679270113	NA	NA	0.349036255024306	-0.232923229052076	0.279962686452688	0.226002873548896	0.0522347890309027	-0.159012025675324	0.0331819889640487	-0.548483338293442	0.0804288905800348	0.0555235300010114	NA	NA	method 2	liver
Ccny	9.450148	9.450147	18	18	15.99264	UNC28786580	0.447985585235323	0.170358443803019	NA	NA	0.459189386421906	-0.452846985490311	-0.184466778161041	0.555826352579908	0.0239619119617803	-0.3711189656586	-0.395512157366752	0.36496723571311	0.0694932721650001	0.0422154841046087	0.75034692731715	0.0422154841046087	method 2	liver
Ccr3	123.936703	123.936702	9	9	118.100004	UNC17232156	0.487562269377179	0.176609837922503	NA	NA	-0.397896124018251	0.132712446292386	0.28476733330106	0.701264331181786	-0.147016606344658	-0.535013910716782	0.0727896539239242	-0.111607123619466	0.0415096276424465	0.0183792788497186	0.354904767532475	0.0183792788497186	method 2	liver
Ccs	4.839322	4.839321	19	19	3.637651	UNC29827168_to_UNC29830560	0.37554781511954	0.0896387892303429	NA	NA	0.210443730752213	0.0113541198600634	0.00161187971109814	-0.36284779619033	-0.0319316502841346	0.603038954848133	-0.0462126120224643	-0.385456626674577	0.157115807405511	0.189141883060702	NA	NA	method 2 q<0.2	liver
Cct3	88.101057	88.101056	3	3	96.794293	UNC5796183_to_UNC5798579	0.439029153855687	0.160311807743843	NA	NA	0.479152280068457	0.0687459129081543	-0.204992385011792	-0.140275687176667	0.311646364515328	-0.757822491776577	0.0589275242098133	0.184618482263284	0.0880446504779104	0.0648209529031444	NA	NA	method 2	liver
Cct5	31.531559	31.531558	15	15	27.399524	UNC25246884_to_JAX00396401	0.430358409630257	0.114147494181168	NA	NA	0.211760684075338	-0.273522776008863	0.292649393454043	-0.187148669423174	-0.352255423948731	0.0917175246878574	0.460944545605486	-0.244145278441955	0.0962821801807801	0.0773841654628873	NA	NA	method 2	liver
Cd1d1	86.803262	86.803261	3	3	87.487048	JAX00110041	0.473877596638122	0.209939796576207	NA	NA	0.138365679845802	0.385783365874889	0.51606190698123	0.165844996630026	0.310064442315234	-0.298012358334801	-0.831075195115738	-0.387032838196643	0.0777055692271381	0.0516111960754372	NA	NA	method 2	liver
Cd207	83.627851	83.62785	6	6	83.757606	UNC11507910	0.56336143406779	0.247022590989454	NA	NA	-0.157687142807824	0.638129258437609	-0.0127069974149796	-0.193980136003365	-0.746535602659544	-0.16788980637939	0.217647105147823	0.423023321679671	0.0218075071617618	0.0068269257358311	0.0404055362859348	0.0068269257358311	method 2	liver
Cd2ap	43.013373	43.013372	17	17	44.199145	JAX00439182_to_JAX00439402	0.49897611900179	0.19738010558519	NA	NA	0.178934340815926	-0.343719946384336	-0.223216931399364	-0.372565222486492	-0.25560608628581	0.591921335255183	0.49765245284756	-0.0733999423626677	0.0385241263073919	0.0162337092526845	0.364927768771027	0.0162337092526845	method 2	liver
Cd300e	114.923353	114.923352	11	11	114.453109	JAX00032057	0.567245631748174	0.280393874672243	NA	NA	0.462110556940238	-0.210063422761838	-0.162484667122105	-0.204066701876216	-0.207021378528627	0.481269211929353	0.62743908464342	-0.787182683224225	0.0233259552723492	0.00754051935472166	0.0409056691861898	0.00754051935472166	method 2	liver
Cd4	124.838227	124.838226	6	6	125.52279	JAX00625115_to_UNC12023336	0.383119019899263	0.103335210311156	NA	NA	0.239163849336457	-0.336194899386597	0.0371336973382717	0.136305375310179	0.301863149663149	-0.149611589498672	-0.552728576181488	0.324068993418701	0.199825918165111	0.298111597684235	NA	NA	method 2 q<0.2	liver
Cd81	150.238655	150.238654	7	7	150.042613	UNC14026754	0.473355638565188	0.175067753545633	NA	NA	0.234420720380321	0.445199704328511	0.268223372224863	0.235369498251954	0.0318115942778446	-0.56494087941953	-0.634005533709208	-0.016078476334755	0.0786135457784476	0.0529723524826334	NA	NA	method 2	liver
Cdadc1	60.216796	60.216795	14	14	66.832158	JAX00205122_to_UNC24147801	0.52249927889414	0.276561067276653	NA	NA	0.0209180286719331	0.911582078306984	0.219996878218216	0.144719631709018	-0.86430079671654	-0.441279699875573	-0.179684818086463	0.188048697772425	0.0386563710233266	0.0163438284008307	0.166509831836155	0.0163438284008307	method 2	liver
Cdc42bpb	112.615929	112.615928	12	12	113.785057	UNC21911375_to_UNC21916527	0.425947056787952	0.132313951383945	NA	NA	-0.420595857444866	0.409279646977552	-0.222848918104013	-0.400859628888925	-0.0110458789833866	-0.0917710986255601	-0.191910104175385	0.929751839244583	0.101903238234289	0.0852673266743024	NA	NA	method 2 q<0.2	liver
Cdc42se2	54.601205	54.601204	11	11	46.467078	UNC19554791_to_UNC19568584	0.497912883503386	0.148622989556626	NA	NA	-0.0641708927154646	0.107454270590154	0.246438009578637	0.49236253521168	-0.316655699090923	-0.191284375281973	-0.526235763414608	0.252091915122498	0.0563391760520304	0.0295552458776406	0.286746438506837	0.0295552458776406	method 2	liver
Cdcp1	123.125156	123.125155	9	9	123.347092	JAX00176571_to_UNC17305893	0.576405218414269	0.264773408854781	NA	NA	-0.621752577507957	0.336991334299003	-0.639238139727855	0.348855194699905	0.492332644105187	-0.167175812258324	0.194819163400434	0.0551681929896077	0.00511361797419703	0.000746964829949404	0.0374981518999479	0.000746964829949404	method 2	liver
Cdk18	134.036262	134.036261	1	1	137.468589	UNC1735400_to_UNC1741488	0.419845462842155	0.084476554513488	NA	NA	0.0202421926630192	0.0531402680213904	-0.230132855691931	0.0435907694629359	0.370323611851396	0.164047367159689	-1.04465905680964	0.623447703343142	0.164280314545742	0.207574264307139	NA	NA	method 2 q<0.2	liver
Cdk2ap1	124.804637	124.804636	5	5	121.195732	UNC10037266_to_UNC10045773	0.465508125309695	0.155463031600671	NA	NA	-0.181857647656577	-0.619423504401829	-0.237834273636701	0.278906277621236	-0.163898423909403	0.341040470822221	0.556446614969845	0.026620486191208	0.081675146017928	0.0566138594302508	NA	NA	method 2	liver
Cdk5rap1	154.198455	154.198454	2	2	152.525397	UNC020230950_to_UNC4246902	0.576704482661986	0.188015933515435	NA	NA	-0.400350595609201	0.692561852147549	-0.0955907792934258	-0.168524908058024	0.208148865894808	0.15922071869137	-0.184990572331452	-0.210474581441625	0.00929966429561976	0.00187818526731243	0.0377606804135459	0.00187818526731243	method 2	liver
Cecr5	120.481317	120.481316	6	6	128.781493	UNC12066727	0.407710435808169	0.1218386421967	NA	NA	0.344943566619516	-0.43286437166527	-0.241690737588448	0.509733334122075	-0.404742129332139	0.0927406933048827	0.312832920966496	-0.180953276427112	0.130821104395965	0.13468054468909	NA	NA	method 2 q<0.2	liver
Cenpb	131.005803	131.005802	2	2	128.222441	UNC3941368	0.400752745777699	0.108245969236126	NA	NA	0.624404596870335	0.239215592013174	0.215793971066492	-0.0837891942118388	0.22539823791565	-0.66469893150845	-0.419182869072802	-0.13714140307256	0.159211584116629	0.194670394763798	NA	NA	method 2 q<0.2	liver
Cenpq	41.0715	41.071499	17	17	40.653559	UNC27853366_to_JAX00438173	0.560050542234645	0.2031006352113	NA	NA	0.194247124384884	-0.0121285508811505	0.512480432733596	0.034960502090332	-0.219726907046232	0.371250831545023	-0.296339168781108	-0.584744264045344	0.00276986780023769	0.000292898614689396	0.042728484025795	0.000292898614689396	method 2	liver
Cenpv	62.352763	62.352762	11	11	57.478872	UNC19703025_to_UNC110077264	0.415796642896388	0.128640562424513	NA	NA	0.356904638196105	0.231116262795712	0.0710814796711397	-0.295838946892275	-0.0159310569138999	-0.76983483980019	0.157474639136692	0.265027823806717	0.143668496320529	0.16049866483823	NA	NA	method 2 q<0.2	liver
Cep135	77.020739	77.020738	5	5	73.753974	UNC9456966_to_backupUNC050383757	0.517210143154919	0.226139139653308	NA	NA	0.224092739861168	-0.556659719736536	-0.403930364245609	0.048159746104767	-0.542281054084258	0.40053125364541	0.844336951938209	-0.0142495534831498	0.040638501730477	0.0177638941367455	0.199840413687861	0.0177638941367455	method 2	liver
Cep152	125.450849	125.450848	2	2	129.642627	JAX00100036_to_JAX00503338	0.449532584842583	0.139541831812912	NA	NA	-0.470762767802486	-0.283923212013255	-0.238145160385742	-0.0612050211191972	0.0388293880888333	0.268282965179732	0.249313083587126	0.497610724464989	0.07677781340062	0.0505416113717456	NA	NA	method 2	liver
Cep19	32.099888	32.099887	16	16	31.549345	UNC26592641_to_UNC26602350	0.434920602649635	0.130290583839584	NA	NA	0.086035281678677	0.0769428877611382	0.0438548163057913	-0.333854049358362	0.0436518680680444	-0.353724489907072	-0.22123919491463	0.658332880366412	0.0883401221492166	0.0653188864983592	NA	NA	method 2	liver
Cep295	15.162232	15.162231	9	9	13.948325	UNC15871417_to_backupJAX00168402	0.439031844412168	0.139816559445354	NA	NA	-0.146604622030128	-0.0548863668824937	-0.329232545841116	-0.163539930658235	0.399498122757613	-0.172735291648879	0.655707784247244	-0.188207149944005	0.099319593865171	0.0813424528205741	NA	NA	method 2	liver
Cep70	99.143887	99.143886	9	9	99.889108	UNC16979138_to_UNC091135886	0.531421458937018	0.191740060859538	NA	NA	0.538556646294565	0.254480783746832	0.305418007951272	-0.388522426513888	-0.210888233311318	-0.290542693742907	-0.523557012916437	0.315054928491881	0.0343978691776014	0.0133917105271081	0.126787074593962	0.0133917105271081	method 2	liver
Cep83	94.151535	94.151534	10	10	92.765885	JAX00296267_to_UNC18451828	0.496930224193549	0.167243935799223	NA	NA	-0.404085386966658	-0.188951816385115	0.444497052679006	-0.287438945815255	0.57450602409778	0.024782346502614	-0.286630116027766	0.123320841915394	0.0388746873580864	0.0165666031011062	0.28624287289016	0.0165666031011062	method 2	liver
Cep85l	53.099657	53.099656	10	10	60.110977	UNC18058408_to_JAX00018577	0.527244624005686	0.243559855001187	NA	NA	0.0663629349985187	0.143487748054512	0.138088954026505	0.535614027635787	-0.0928248778594294	-0.665631896926511	-0.668784892325794	0.543688002396412	0.0228495103984696	0.00728323844968493	0.127317036687892	0.00728323844968493	method 2	liver
Cep89	36.182112	36.182111	7	7	36.854236	UNC12625152_to_UNC12626190	0.442378098855217	0.131772986837921	NA	NA	-0.259050035273765	0.28390426593012	-0.0429370497728205	-0.320905634028219	0.35985424292696	0.434040375747439	0.107108105694812	-0.562014271224528	0.103099724288248	0.087471987177667	NA	NA	method 2 q<0.2	liver
Cerk	86.016571	86.01657	15	15	78.262238	JAX00063971	0.460187716001618	0.141854135009859	NA	NA	-0.281009648071922	0.331982098812688	0.533784643595304	-0.0068301437683804	0.291068844821878	-0.231067953891367	-0.151838525692442	-0.486089315805759	0.072173114577077	0.0453304659716464	0.639901045990117	0.0453304659716464	method 2	liver
Ces1f	95.803635	95.803634	8	8	97.44716	UNC15290728	0.569334200939124	0.241466262826306	NA	NA	-0.446528928581334	-0.513512617132827	0.0918048954067718	0.201323307005519	-0.425612285647578	0.319596049548197	0.733543482321979	0.0393860970792731	0.00711768674399443	0.00126346937836863	0.0345149903602301	0.00126346937836863	method 2	liver
Ces1g	95.861108	95.861107	8	8	95.411111	UNC15261596_to_UNC15289340	0.593072508992753	0.208618896080798	NA	NA	0.323639029699998	0.325260766031177	-0.143113362030571	-0.261036386868814	0.420017861205673	0.233964136459215	-0.326481356861425	-0.572250687635252	0.00385457338523822	0.000491038754666939	0.0274660633713096	0.000491038754666939	method 2	liver
Ces4a	107.6557	107.655699	8	8	111.287603	UNC15470016_to_UNC15470208	0.372863388715302	0.109316395827161	NA	NA	0.207672706828233	0.429559737578619	-0.0498060709293699	0.235876286338756	0.286125720596851	-0.474984967491517	-0.686685706506423	0.0522422935848515	0.183536012680788	0.253760347064558	NA	NA	method 2 q<0.2	liver
Cfap97	47.25491	47.254909	8	8	41.696265	UNC080183083	0.570234532580177	0.230133933256477	NA	NA	-0.25682112185756	0.21892267093092	0.17954299549652	0.551539726083953	0.297406564382172	-0.668031410324641	-0.07047217288896	-0.252087251822404	0.0156173635886086	0.00410135416185631	0.0307067671644069	0.00410135416185631	method 2	liver
Cfl1	5.490455	5.490454	19	19	8.600467	UNC29867469	0.466710379469595	0.163463874463342	NA	NA	0.33301229759193	0.357215497265456	0.271277021686303	0.200134328694335	0.104864076593945	-0.463696430267955	-0.670907116631135	-0.131899674932879	0.0627696368668676	0.0358387906285638	0.580897718045913	0.0358387906285638	method 2	liver
Chaf1a	56.179839	56.179838	17	17	60.175666	JAX00211399_to_UNC28125334	0.47201617697687	0.141612297185004	NA	NA	-0.00619554897621515	-0.285629126058979	-0.338071179239966	0.159431072253905	0.620290870065605	0.325814066632196	-0.167806235459497	-0.307833919217048	0.0544905166229143	0.0278943666757172	0.512748842817577	0.0278943666757172	method 2	liver
Chchd5	128.955436	128.955435	2	2	118.973747	UNC3839051_to_UNC3842200	0.392180093463743	0.132220418665625	NA	NA	-0.24263330126663	-0.229750904489896	0.0790260565735437	0.0988799305787595	0.211566289114839	0.0772958568634141	0.61969805956683	-0.61408198694086	0.177013524449895	0.236356589121354	NA	NA	method 2 q<0.2	liver
Chd8	52.857247	52.857246	14	14	48.752982	UNC23970089	0.372924722241115	0.092458265502539	NA	NA	-0.362455492175548	0.149628029579772	0.441901889700248	0.193895475030343	-0.012206820177266	0.126143713042944	-0.361883831799548	-0.175022963200945	0.195180272941324	0.284363186845315	NA	NA	method 2 q<0.2	liver
Chic1	100.551815	100.551814	X	X	99.748643	UNC31157680	0.449824403530551	0.231562650419991	NA	NA	0.576109873223285	0.245303845540847	0.0287746868080285	0.0112785756658324	-0.0136254012622547	0.0610729128954064	-1.04506942468636	0.13615493181522	0.0795448660689781	0.0541565485385314	NA	NA	method 2	liver
Chid1	148.725756	148.725755	7	7	149.33084	UNC14018977_to_UNC14021056	0.497152543347746	0.199042917977439	NA	NA	-0.228484717985306	-0.198580454497214	0.0182091981705337	-0.247663211468229	-0.530690550119674	0.775306092370216	-0.0168360982393918	0.428739741769065	0.0206670139933581	0.0063200143319696	0.280453392205388	0.0063200143319696	method 2	liver
Chml	177.618484	177.618483	1	1	172.837387	UNC2192408_to_UNC2192979	0.488569676805536	0.172210283783667	NA	NA	0.164671829123458	-0.108701202827776	-0.0915330630157454	-0.485150779699595	-0.467544087801743	0.566145225111289	0.451247500748507	-0.0291354216383932	0.0785077983553188	0.0527025736437253	NA	NA	method 2	liver
Chmp1a	125.736688	125.736687	8	8	125.696278	UNC15671818_to_UNC15672711	0.568969080204015	0.280595535751686	NA	NA	-0.110593907533861	0.0207344760355123	0.506719044107475	0.376339651268786	0.452260459620741	-0.736666401934764	-0.594420953509309	0.0856276319454202	0.0174732100374597	0.0047724757626616	0.0368848787601972	0.0047724757626616	method 2	liver
Chn2	53.989926	53.989925	6	6	53.167877	UNC11095814_to_UNC060481245	0.382953387438428	0.103077585507182	NA	NA	0.237772297024733	-0.370699222593077	0.13510213918023	0.60359880081685	-0.342197886033179	-0.424827398698818	0.255954215109658	-0.0947029448063959	0.178406155918115	0.239302804133493	NA	NA	method 2 q<0.2	liver
Chp2	129.36301	129.363009	7	7	124.682151	UNC13697868	0.455188438394255	0.143061765965756	NA	NA	-0.471519118976251	-0.397655374194881	-0.384315259590607	0.149688377584385	0.66871351793929	-0.0167985638289226	0.244708627483998	0.207177793582988	0.0954166878812585	0.076433125657749	NA	NA	method 2	liver
Chst2	95.307689	95.307688	9	9	100.232499	UNC16984551_to_UNC16985674	0.373611883945334	0.0889273137034317	NA	NA	0.340948071256897	-0.0119329942592625	0.0693398623747932	0.253317085921154	-0.237025646551779	-0.393790535905922	0.366308675220236	-0.387164518056116	0.19722347044771	0.29034614648129	NA	NA	method 2 q<0.2	liver
Ciao1	127.073552	127.073551	2	2	129.303517	UNC3954654_to_UNC3955258	0.457562206165756	0.0900448823173959	NA	NA	-0.0998126182029545	0.00718668960795441	0.263908785916344	0.385627187666655	0.466924217892498	-1.340925708424	-0.0177104176212836	0.334801863164791	0.074694195637951	0.0479703833680689	0.663636973693483	0.0479703833680689	method 2	liver
Cideb	56.377261	56.37726	14	14	49.757835	UNC23980737	0.439054728490538	0.141439021167323	NA	NA	0.178452082899788	-0.560963561182525	0.12601988048721	-0.240707746896768	-0.0716907813657132	-0.237507064848563	0.467187671088942	0.339209519817629	0.103079328754977	0.087364339540663	NA	NA	method 2 q<0.2	liver
Cited2	17.443034	17.443033	10	10	14.38025	UNC17468903	0.393205741988257	0.111496974506259	NA	NA	0.276306795417442	-0.315314452566763	0.128781004431429	-0.354064312999977	-0.0539453725293593	0.276691675934366	-0.453187371550375	0.494732033863238	0.159385278111183	0.19526502904847	NA	NA	method 2 q<0.2	liver
Ckb	112.910549	112.910548	12	12	111.219495	JAX00345794	0.437485144797093	0.126878345902032	NA	NA	-0.124674697257868	0.293893785466087	0.302830874525541	-0.438793884791546	-0.293677631105412	-0.248981504096523	0.503420513818826	0.00598254344089467	0.0950771296782261	0.075325933857753	NA	NA	method 2	liver
Clcc1	108.456831	108.45683	3	3	115.280679	UNC6017748_to_UNC6020866	0.507189889583257	0.256665360685135	NA	NA	-0.387557751304151	-0.223800599659212	0.210273326992372	-0.0391821359583584	-0.178799943569279	0.695878920651386	-0.737724222851664	0.660912405698906	0.0411027580009748	0.0180512460794904	0.226500775969237	0.0180512460794904	method 2	liver
Clec4g	3.720651	3.72065	8	8	10.324927	UNC14145138_to_UNC14147058	0.409212317594762	0.153019888218611	NA	NA	0.0212232157468685	0.11438265691137	-0.759063031123276	0.527381195061657	0.102212240544779	0.101420053644678	-0.50015578923477	0.392599458448694	0.12101197942371	0.116529146807582	NA	NA	method 2 q<0.2	liver
Clint1	45.665466	45.665465	11	11	36.799936	UNC19424805	0.401760643782376	0.107177928402835	NA	NA	0.287291114788965	0.121023250381583	0.0322743815002802	-0.595340115432076	0.107255132266027	0.0821729369080143	-0.400330098757963	0.36565339834517	0.149109649501728	0.170675643258075	NA	NA	method 2 q<0.2	liver
Cln8	14.888536	14.888535	8	8	14.474829	UNC14204897	0.440874604610934	0.139405398150789	NA	NA	-0.0600076131071559	0.15401114526	0.207280892179191	0.223862018548345	-0.349724601475173	-0.574361350420405	0.521012581732212	-0.122073072717014	0.0921951253667378	0.0707617642157355	NA	NA	method 2	liver
Clpp	57.129687	57.129686	17	17	65.123669	UNC28187700	0.380948643758104	0.0957756408496696	NA	NA	0.179219451913691	-0.369401117916325	-0.132175220933164	-0.0272905823608207	0.576902697764713	0.156969455704152	-0.298966404480879	-0.085258279691367	0.181555765607844	0.2477938359917	NA	NA	method 2 q<0.2	liver
Clptm1l	73.74145	73.741449	13	13	73.279814	UNC22852978_to_UNC22853947	0.534252287676924	0.249723836359529	NA	NA	-0.310253939297525	0.119474938070218	-0.129354694235276	-0.52053323908938	-0.17309138695822	0.28676616323901	0.95171061876036	-0.224718460489187	0.0357394059460007	0.0142544679338008	0.107999415524382	0.0142544679338008	method 2	liver
Clstn3	124.414802	124.414801	6	6	120.571415	UNC11972591	0.57509634309152	0.259916944787264	NA	NA	0.21130919299222	0.451794232795481	0.124599781204616	0.349745742021965	0.0288379442354148	-0.969032137230686	0.143906004351073	-0.341160760370083	0.0127658554695913	0.00304441534783528	0.0304918654703251	0.00304441534783528	method 2	liver
Clybl	122.580916	122.580915	14	14	120.113375	UNC24884321	0.444959720794879	0.142281667311688	NA	NA	0.399804208603061	0.271206567573609	0.176237897967729	-0.136999885434079	0.237838766508204	-0.687279918678583	-0.263095993870441	0.00228835733049925	0.08922747451084	0.0667957208244723	NA	NA	method 2	liver
Cmas	142.705206	142.705205	6	6	142.42644	JAX00629204_to_UNC12273863	0.497004890128224	0.236022484446269	NA	NA	-0.0995681890705027	-0.177853988369841	-0.321259873090767	0.115949750661388	0.27338548956025	0.710981498502213	-0.738783773321365	0.237149085128624	0.0446276951976717	0.0204070859114952	0.330535844858845	0.0204070859114952	method 2	liver
Cmbl	31.498667	31.498666	15	15	31.947001	UNC25316457_to_UNC25316780	0.470180657872108	0.162361349758856	NA	NA	0.43122330430945	0.0237145057014523	0.229302418244982	0.0373192098735074	-0.265932044197666	-0.410731509082527	-0.508899936490853	0.464004051641655	0.0775426269333925	0.0513848187812437	NA	NA	method 2	liver
Cmc2	119.445336	119.445335	8	8	117.615801	UNC15552290_to_backupUNC080391309	0.386238883011424	0.0677073804817	NA	NA	0.214788707946647	-0.1679193532468	-0.0517680763409242	0.278723993592843	0.534456760736328	0.141614700098211	-0.905845921495838	-0.0440508112904681	0.160438700947619	0.197676437186889	NA	NA	method 2 q<0.2	liver
Cmtm3	106.864494	106.864493	8	8	101.118725	UNC15339267	0.366703172394961	0.0954450561417665	NA	NA	0.00648504336133386	0.65695324987693	0.10417162187371	-0.0486454792364504	-0.485170958660973	-0.127591210675848	-0.0363430876029994	-0.0698591789357023	0.18785143895632	0.264499135803767	NA	NA	method 2 q<0.2	liver
Cmtm6	114.640321	114.64032	9	9	113.600178	JAX00175840_to_JAX00706464	0.400998850072643	0.117988633544816	NA	NA	-0.302960088704737	0.23313813846974	0.33527675345624	0.289575210279559	0.0534881657116537	-0.282299733649088	-0.549150382806621	0.222931937243254	0.139720420856504	0.153638546714046	NA	NA	method 2 q<0.2	liver
Cnksr3	3.134304	3.134303	10	10	9.129382	UNC17397568	0.497065126446046	0.162577649231069	NA	NA	-0.0652276817623307	-0.567757934028222	-0.290152664327219	0.194336808106108	0.142212915008039	-0.285605619576746	0.265926963454855	0.606267213125515	0.0544905166229143	0.0279256879521849	0.338677374803223	0.0279256879521849	method 2	liver
Cnpy4	138.628763	138.628762	5	5	147.505087	UNC10384922	0.406989070796275	0.137394412570586	NA	NA	0.0869460777152547	-0.221877648978688	0.24821708002315	-0.346631630316796	-0.156287455798227	0.913516747281671	-0.363178326934683	-0.160704842991682	0.160593521780568	0.197960480071138	NA	NA	method 2 q<0.2	liver
Coa6	128.946401	128.9464	8	8	129.038844	UNC15723705_to_UNC15724362	0.451026234925745	0.166745397819069	NA	NA	0.30505203427953	0.0840449531127865	0.198399614581098	0.445404666167409	0.163120063315657	-0.846250172501167	-0.2078782141737	-0.141892944781613	0.0915815497705074	0.069941849397939	NA	NA	method 2	liver
Coasy	100.943879	100.943878	11	11	95.796625	UNC20187319_to_UNC20191482	0.411053312231786	0.120208974218922	NA	NA	-0.229838090472776	0.423534175420721	-0.293083786280193	0.593028227602374	0.0917920611958272	-0.23155165110607	-0.180076425763191	-0.173804510596693	0.131038545088495	0.135195680565231	NA	NA	method 2 q<0.2	liver
Cog2	127.044667	127.044666	8	8	128.859689	UNC15720727	0.554556471835564	0.196293781759288	NA	NA	0.262265686606429	-0.270634216030661	-0.0153649812325699	0.113999150577516	0.700882486580703	-0.122095905624498	-0.219660841434598	-0.449391379442321	0.0215554558618222	0.00670806604837881	0.0465322089807764	0.00670806604837881	method 2	liver
Cog4	113.3705	113.370499	8	8	120.07679	UNC15590537_to_UNC15591003	0.386292639347137	0.094524884123497	NA	NA	-0.10032607740983	-0.461094851181904	0.337548977776321	-0.0466592200468922	0.395176528630339	0.3462890300042	-0.319648624334512	-0.151285763437722	0.143844626511747	0.16099957763133	NA	NA	method 2 q<0.2	liver
Col12a1	79.566529	79.566528	9	9	77.357495	UNC16679384_to_UNC16713665	0.388495987968625	0.109431507350258	NA	NA	0.063220811065776	0.0232876161698101	-0.0190869579571695	0.110779208419597	0.29081473581095	-0.679296126754327	-0.231733324700599	0.442014037945962	0.165479335500502	0.210005215666264	NA	NA	method 2 q<0.2	liver
Col6a5	105.862974	105.862973	9	9	105.634166	JAX00175248	0.534515313557034	0.174310297086111	NA	NA	0.28865056885212	-0.687456568995646	0.520382144062547	-0.0133464912542029	-0.0275254812045578	0.116640380570838	0.0475998688594066	-0.244944420890505	0.0169911011617785	0.00455553497962369	0.123736923823536	0.00455553497962369	method 2	liver
Colec10	54.242329	54.242328	15	15	53.072423	JAX00401110	0.474789740275531	0.163320711361098	NA	NA	0.354277341171792	-0.0363911860592677	0.193188002372868	-0.393001573139686	-0.477944507125363	0.547674199077734	0.229292473546236	-0.417094749844313	0.057899601530698	0.0307821329019866	0.550731527283757	0.0307821329019866	method 2	liver
Colgalt2	154.246997	154.246996	1	1	144.830587	UNC1833297_to_UNC1840182	0.546045949056538	0.250294293188736	NA	NA	0.115046702934613	-0.676807036605498	-0.0884299699345087	-0.308607536088462	0.359294250891242	0.394823397193257	0.532651779333183	-0.327971587723826	0.016098635239313	0.00424819190041714	0.0765801429490265	0.00424819190041714	method 2	liver
Commd1	22.882284	22.882283	11	11	20.87942	UNC110034761_to_UNC19237895	0.415159582502005	0.124594023672072	NA	NA	0.27893784383026	0.243241221418316	0.110763598633967	0.0208157324467409	0.282967127485847	0.340895344954403	-0.741629718003745	-0.535991150765788	0.137796100176665	0.149518849934128	NA	NA	method 2 q<0.2	liver
Commd10	47.11853	47.118529	18	18	49.652375	UNC29227288	0.468281669289856	0.164795402240697	NA	NA	-0.256410202618151	-0.321123260406018	-0.114450791124362	-0.0394629084152988	-0.253639199442757	0.335448283143177	0.791112186391221	-0.141474107527811	0.0339071914558021	0.0130499389756948	0.585258742967104	0.0130499389756948	method 2	liver
Commd2	57.455606	57.455605	3	3	54.128017	JAX00523361_to_UNC5300036	0.4806091317124	0.148539356267269	NA	NA	0.665807761415215	-0.224942278196274	-0.301687557537599	0.0112657221246678	-0.443228266065235	0.017074074066251	0.159309201372112	0.116401342820863	0.0543368895459848	0.0277456472826746	0.443251987051417	0.0277456472826746	method 2	liver
Commd8	72.559422	72.559421	5	5	72.260495	UNC9435523	0.450672806584123	0.120873779564271	NA	NA	0.189195124654411	0.0087807937834685	0.00761927966501657	-0.0401545690761107	0.0758173412317038	-0.0617073678724286	0.511330391019995	-0.690880993406056	0.0985204106474669	0.080528349591972	NA	NA	method 2	liver
Copa	174.01266	174.012659	1	1	173.820438	UNC010364852_to_UNC2204652	0.448862573765184	0.151024061272111	NA	NA	-0.11362993325479	0.700786793686805	-0.214255479614112	-0.425424807251315	0.0323580408749664	0.28283498519277	-0.334225266334378	0.0715556667000533	0.112298742010596	0.102167686682135	NA	NA	method 2 q<0.2	liver
Coprs	13.890271	13.89027	8	8	14.918617	JAX00661705_to_UNC14213077	0.506566037458639	0.243820871221025	NA	NA	0.0447181394985599	-0.15902919171118	0.09716977445598	-0.11852537296244	-0.424588725701143	-0.676945130100991	0.938116259428946	0.299084247092268	0.0350861006317631	0.0137599262041391	0.251506156329361	0.0137599262041391	method 2	liver
Cops3	59.653269	59.653268	11	11	60.647071	UNC19744194	0.381911727304852	0.107293306094445	NA	NA	0.0117472385387175	0.120806466212085	0.148834429232798	0.24905196524268	0.415115553948555	-0.40620566351185	-0.614793524100481	0.0754435344374955	0.191498632397042	0.272744988198247	NA	NA	method 2 q<0.2	liver
Cops7a	124.915547	124.915546	6	6	116.845615	UNC11923477	0.428633323997383	0.140377057568216	NA	NA	0.510959486564061	-0.557288697733803	-0.286312834018614	0.219557735207335	0.217951274966485	-0.232957464489584	0.18914288844004	-0.0610523889359199	0.102110679374356	0.0855706041849633	NA	NA	method 2 q<0.2	liver
Copz1	103.103349	103.103348	15	15	103.250415	UNC26246099_to_UNC26246390	0.379829674980347	0.111185915376822	NA	NA	-0.0189795488173975	0.370787706220343	0.456423038403674	0.0738502622149339	0.126948688659891	-0.492059416696287	-0.605106788949512	0.0881360589643542	0.164644089337135	0.208347605008735	NA	NA	method 2 q<0.2	liver
Copz2	96.71119	96.711189	11	11	96.601594	UNC20197036_to_UNC20200875	0.532737063061834	0.211978720656238	NA	NA	-0.503625221940375	0.508696431488306	0.319581157147073	-0.250192035587528	0.550797037941131	-0.243127407658907	-0.363271553347581	-0.0188584080421178	0.0259528288561964	0.00884297642650267	0.120306635102871	0.00884297642650267	method 2	liver
Coq4	29.643783	29.643782	2	2	32.191852	UNC2837615_to_UNC2839179	0.462847494078811	0.145131479723959	NA	NA	-0.104562812149864	-0.0335869868049343	0.189575093729551	-0.503707474495553	-0.317129655176888	0.343749164147115	-0.119526252510384	0.545188923260957	0.0947283364183223	0.0745109257976141	NA	NA	method 2	liver
Cotl1	122.364479	122.364478	8	8	128.693158	UNC15717716_to_UNC15718770	0.392067265620807	0.125987626648248	NA	NA	-0.223804381302364	-0.0877221189221653	0.125775789177835	-0.254378239582154	-0.132187836503918	-0.458058669609302	0.439615016709868	0.5907604400322	0.157947844891457	0.19140149032074	NA	NA	method 2 q<0.2	liver
Cox14	99.556049	99.556048	15	15	96.874482	UNC26180159_to_UNC26184287	0.368756932763344	0.0807773938234154	NA	NA	0.498390435094931	0.0182327402455888	-0.364187853871164	-0.258624826796777	-0.299516271469904	0.230381040558313	0.0430108068615839	0.132313929377429	0.197678989752914	0.291667943217018	NA	NA	method 2 q<0.2	liver
Cox6b1	31.41117	31.411169	7	7	29.397261	JAX00634115_to_UNC12548196	0.524438955954461	0.159598743179539	NA	NA	-0.501720648506259	0.177825650339724	0.583193901432249	-0.287421491393863	-0.0367564139885962	0.286703628341305	-0.0669922094869511	-0.154832416737608	0.0334734294683437	0.0127873301873219	0.200719790675489	0.0127873301873219	method 2	liver
Cped1	21.93591	21.935909	6	6	24.35157	UNC10738102_to_JAX00605158	0.544881458384534	0.237033973349512	NA	NA	0.294658802591192	0.574744170136873	0.216170910954288	0.288076402295813	0.0151073101073652	-0.460163773985994	-0.732060066003224	-0.196533756096313	0.00978713092420138	0.0020263620167893	0.0872193986254871	0.0020263620167893	method 2	liver
Cpn1	44.06101	44.061009	19	19	42.271497	UNC30338778_to_UNC30339490	0.429433329142511	0.109430793430251	NA	NA	0.135462329788185	-0.56305524003683	-0.0339505156976684	0.218673681968709	-0.160390198812809	-0.206726266806148	0.463694294768318	0.146291914828243	0.0954126305449679	0.0760490220389999	NA	NA	method 2	liver
Cpn2	30.267618	30.267617	16	16	33.053792	backupUNC160203731_to_UNC160297022	0.547068699328327	0.2043375882194	NA	NA	-0.395959218008755	0.154775593984793	0.617886942885627	-0.109055276962565	-0.290863618730141	0.495026767126014	-0.357670591082918	-0.114140599212054	0.0131970615703182	0.00321011103841939	0.0717129880531167	0.00321011103841939	method 2	liver
Cpne2	97.056928	97.056927	8	8	94.759199	UNC15250693_to_UNC15258797	0.5487212106102	0.198632395770737	NA	NA	-0.309288595401268	0.234511998309134	-0.455588461156722	0.397670428046643	-0.468814735645394	0.244262814346607	0.493378131467904	-0.136131579966903	0.00698477583284296	0.00123322212192445	0.0710159956057205	0.00123322212192445	method 2	liver
Cpsf2	103.214184	103.214183	12	12	98.255067	UNC21696873	0.384150227427535	0.118957864129233	NA	NA	-0.312813522638243	-0.318383608172786	-0.00640161927890209	0.0953959545696361	0.373146811408415	-0.318440680130438	-0.169260843923311	0.656757508165628	0.156174056629784	0.187115489019634	NA	NA	method 2 q<0.2	liver
Cpsf3	21.292158	21.292157	12	12	16.194066	UNC20693712_to_UNC20708757	0.38141262362659	0.100186620009641	NA	NA	-0.636247302880201	-0.283029516537216	0.223149944053789	0.169020036606018	0.269950816784751	-0.0483449606577254	0.023266668155629	0.282234314474955	0.192992602860222	0.277989089950355	NA	NA	method 2 q<0.2	liver
Cpsf3l	155.243676	155.243675	4	4	154.677817	UNC8525111_to_UNC8527454	0.464190563507754	0.124760025982228	NA	NA	0.0495346305627332	-0.28138133746568	0.195336857555604	-0.276473361270597	-0.0277347732737032	-0.384469780547538	0.201451768861542	0.523735995577639	0.0828718243473347	0.0579479740103082	NA	NA	method 2	liver
Crcp	130.505176	130.505175	5	5	129.762892	UNC10153315_to_UNC10158876	0.435616661225577	0.143844268626024	NA	NA	0.155479241063462	0.295927033792686	-0.198893645488758	-0.0184844640239129	0.347775912477872	-0.0296486157743957	-0.745076284102205	0.192920822055251	0.137752943711783	0.149384534729961	NA	NA	method 2 q<0.2	liver
Creg1	167.693911	167.69391	1	1	169.261272	UNC2137499	0.483165539534332	0.176331118191558	NA	NA	-0.16566405293453	-0.292068449199116	-0.458154131362318	0.158735966111997	0.103791734335693	-0.24812257097229	0.658789697444678	0.242691806575886	0.0551203669553071	0.0284399628520052	0.455580332503741	0.0284399628520052	method 2	liver
Crot	8.997146	8.997145	5	5	17.973758	UNC8725774_to_UNC8731683	0.482880659745584	0.175035530329591	NA	NA	0.0844647122664627	0.353338739903965	0.527626146218368	-0.227544039136651	0.231697027344969	-0.505119474228421	-0.608032981892146	0.143569869523453	0.0593009199700041	0.0320225999845244	0.441831175316881	0.0320225999845244	method 2	liver
Crtap	114.29983	114.299829	9	9	113.469123	UNC17162327_to_UNC17163653	0.478495626541699	0.12437009834156	NA	NA	-0.165024710929181	-0.633637868153803	0.0794973939516779	0.0281713361584137	0.301196851945494	0.0902490528347157	-0.0365429752354586	0.336090919428142	0.0668308818950469	0.0397113304018492	0.463231773399901	0.0397113304018492	method 2	liver
Crybg3	59.555578	59.555577	16	16	58.628388	UNC26909362_to_UNC26932464	0.490208683906813	0.142133203762745	NA	NA	0.164824537275118	0.135061142057775	-0.305000604970557	0.327811365273526	0.199935783397152	-0.719908949910224	4.69468382780641e-08	0.197276679930372	0.0464414486119466	0.021590409377072	0.388420453801037	0.021590409377072	method 2	liver
Csde1	102.824469	102.824468	3	3	101.46604	UNC5856067	0.409089120238826	0.122171548752899	NA	NA	-0.080207758054321	0.512540262261476	0.0261879013929057	0.147125636805356	0.300174375849302	-0.725341549244983	-0.103616718639806	-0.0768621503699294	0.153282292284593	0.179659453462945	NA	NA	method 2 q<0.2	liver
Csgalnact2	118.089158	118.089157	6	6	115.468001	UNC11907015	0.433111579265744	0.108184822220154	NA	NA	-0.249880745483365	0.108729463266457	0.0667349246152571	-0.10654195108259	0.179561919652305	0.187070958642437	0.348602167578798	-0.534276737189299	0.106472788601914	0.0934316905450673	NA	NA	method 2 q<0.2	liver
Csnk1d	120.852647	120.852646	11	11	117.367169	UNC20489372	0.484586244563836	0.184928990779839	NA	NA	0.407020928356044	0.583353085774666	0.0481214880782026	-0.267224199913444	-0.209305324565664	-0.140163146094785	-0.751792763891784	0.329989932256765	0.0664067235465946	0.0389908772727577	0.414790842379169	0.0389908772727577	method 2	liver
Csnk2a1	152.052576	152.052575	2	2	153.546962	UNC4256707_to_UNC4258549	0.431394387390375	0.12613473728855	NA	NA	0.00344729954572631	0.143199892292109	-0.573283295001568	0.129876019982711	0.0701193892262905	0.620194659793775	-0.185697395367713	-0.20785657047133	0.127387502020858	0.12883987673506	NA	NA	method 2 q<0.2	liver
Cst3	148.701248	148.701247	2	2	149.549593	UNC4215327_to_JAX00507163	0.545686932651405	0.246198174771198	NA	NA	0.0636379784469154	-0.185908563059865	-0.0627509973487116	-0.023873122294235	0.20947546117862	0.793474654102031	0.079203278375135	-0.87325868939989	0.0142612588249579	0.0035912454741921	0.0971564687791172	0.0035912454741921	method 2	liver
Ctbs	146.113431	146.11343	3	3	144.290759	UNC6448725	0.412867848267699	0.116036232889582	NA	NA	-0.134264507284712	0.323440027634812	0.401902963167489	-0.327867657374884	0.131250345135142	-0.269476029713592	0.327672919642361	-0.452658061206616	0.154624766109212	0.182881925751919	NA	NA	method 2 q<0.2	liver
Ctcf	108.160438	108.160437	8	8	100.824067	UNC15334165_to_UNC15335709	0.461997447996182	0.141959882086242	NA	NA	0.0699222688960195	0.448160103367132	0.325187642418933	0.13244154459216	-0.616752875228068	0.141191837966559	-0.516202583731664	0.016052061718928	0.0633857231953858	0.0363671867807988	0.59402520685822	0.0363671867807988	method 2	liver
Ctcfl	172.945026	172.945025	2	2	172.900494	UNC4535608_to_UNC4536607	0.391590003239269	0.112089397982154	NA	NA	0.0429716623377282	0.560185083197108	0.155994653345339	-0.775718382330994	0.250226273835469	0.287287097305854	-0.508649442333751	-0.0122969453567533	0.17114474215546	0.223367213181113	NA	NA	method 2 q<0.2	liver
Ctcflos	172.95025	172.950249	2	2	172.680961	UNC4531769_to_UNC4535482	0.398893509827799	0.112480982288719	NA	NA	0.0863761764179125	0.580387251010087	0.0625538443104829	-0.418094776917766	0.105192384194343	0.284215805039564	-0.580693917912471	-0.119936766142152	0.163486463900701	0.205903686902112	NA	NA	method 2 q<0.2	liver
Ctdsp2	126.415773	126.415772	10	10	126.699112	JAX00023538_to_UNC18961845	0.407188182175264	0.104988302260715	NA	NA	-0.216286404518451	0.0789276017478932	0.157086701976747	0.394441206115584	-0.449437328504406	-0.409258037467678	0.258810283736862	0.185715976913448	0.146307098160708	0.165725354971238	NA	NA	method 2 q<0.2	liver
Ctdspl	118.835654	118.835653	9	9	121.209695	UNC17277564	0.455127573199224	0.144933405398475	NA	NA	0.111431094412822	-0.304705614144387	0.34167969173129	-0.0960365911222806	-0.690887581775512	0.402678713136004	0.0922322263993574	0.143608061362707	0.0864969254543203	0.0626162543627272	NA	NA	method 2	liver
Cth	157.588027	157.588026	3	3	158.30948	JAX00543444	0.384447448053216	0.110162775630535	NA	NA	-0.205626936441122	-0.11942180881325	0.278101000002953	0.0244257188178993	-0.203014349709563	0.671113167583446	-0.0602218544280087	-0.385354937012354	0.187054132598703	0.262901315734973	NA	NA	method 2 q<0.2	liver
Ctnnbl1	157.563137	157.563136	2	2	164.111909	UNC4401500	0.47450673210736	0.149335060629223	NA	NA	0.537638268217968	-0.267644297368658	-0.220440607236403	-0.487454412089151	-0.0322723909812858	-0.0262687707076474	0.132367549543396	0.364074660621781	0.0589063815909231	0.031550892920291	0.540162894511257	0.031550892920291	method 2	liver
Ctsl	64.471828	64.471827	13	13	69.453023	UNC22793260_to_UNC22793845	0.538516578719502	0.208992556767285	NA	NA	0.139893440352166	-0.28924499408466	0.0383390595627031	-0.360637221840758	-0.206756821978993	0.723480331239819	0.393968112328324	-0.439041905578601	0.0202100595589555	0.00612251715360557	0.0769984635135617	0.00612251715360557	method 2	liver
Ctu2	125.000043	125.000042	8	8	125.634129	UNC15671007_to_UNC15671070	0.416202480058322	0.136644788504597	NA	NA	-0.06845091477012	-0.0210038327351515	0.21608909962564	0.371382105975423	0.422913465228645	-0.817376843737699	-0.0684833728593876	-0.0350697067273498	0.129356156508634	0.132268679349648	NA	NA	method 2 q<0.2	liver
Cxadr	78.301916	78.301915	16	16	85.786882	UNC27303201_to_JAX00426777	0.380638224353711	0.0908905374106041	NA	NA	0.293483905409958	0.40983312030206	0.414588912112818	0.0972965930723671	0.0153560329483438	-0.15456888794103	-0.306716409954048	-0.769273265950468	0.17963380865087	0.24248966050566	NA	NA	method 2 q<0.2	liver
Cxcl14	56.397912	56.397911	13	13	54.180936	UNC22627996_to_UNC22629846	0.522292278516616	0.166771649441467	NA	NA	-0.0334429692118252	-0.296808235990924	0.359826024577718	0.61974989696532	-0.0365699738478908	0.0581514794225464	-0.356351930992056	-0.314554290922887	0.0386563710233266	0.016350812873712	0.167546985796173	0.016350812873712	method 2	liver
Cxxc1	74.375866	74.375865	18	18	77.976431	UNC29652599_to_UNC29658096	0.518978747242704	0.165213593380158	NA	NA	-0.0168149657009261	0.313531680439622	0.566297918833797	-0.142212484837823	-0.173730522395494	0.256034236458276	-0.343323422490366	-0.459782440307086	0.0174732100374597	0.00481355462535749	0.191742181377887	0.00481355462535749	method 2	liver
Cyb5a	85.020806	85.020805	18	18	84.058138	UNC29744832_to_UNC29746927	0.545873138707134	0.178283528935955	NA	NA	-0.229146308782883	-0.0644738156426162	0.479798994386152	0.319314492679089	0.0433107406440479	-0.362656700222682	-0.492254092576271	0.306106689515164	0.0181802818323753	0.00517853715939653	0.0667384743146632	0.00517853715939653	method 2	liver
Cyb5r1	136.302567	136.302566	1	1	126.818336	JAX00265502_to_UNC1611714	0.558917304784849	0.242207055471203	NA	NA	0.182063855986531	0.649487447137463	0.46527795649995	-0.151876469432962	0.121167079865374	-0.392586708776045	-0.536298009712729	-0.337235151567581	0.0119524784577793	0.00271326280427575	0.0540871044215868	0.00271326280427575	method 2	liver
Cyb5r3	83.002638	83.002637	15	15	88.158511	JAX00408961	0.488766765031058	0.17028285238526	NA	NA	0.0675636422460572	0.227144330867093	-0.597657440509192	0.15673094607142	0.0902496679413927	0.640984254821554	-0.168264977075506	-0.416750424362819	0.0589063815909231	0.0315566920308595	0.402144174897935	0.0315566920308595	method 2	liver
Cycs	50.516473	50.516472	6	6	49.728797	UNC11048708_to_UNC11060356	0.43225094859227	0.138470294428479	NA	NA	-0.409896259522552	-0.179966960799518	-0.171448911799917	-0.325557286053511	0.562598279494283	0.235270989863586	0.400232878757799	-0.11123272994017	0.122959334598175	0.119875543653761	NA	NA	method 2 q<0.2	liver
Cyp17a1	46.74749	46.747489	19	19	44.816026	UNC30375376_to_UNC30382562	0.444021635075562	0.125509162480435	NA	NA	-0.0605957175952403	0.326507123105785	0.203106018148995	0.143736142901727	-0.614490850230578	0.183943741516905	0.0768965508937468	-0.25910300874134	0.0777462061281759	0.0517213763639746	NA	NA	method 2	liver
Cyp1a2	57.531462	57.531461	9	9	57.640724	JAX00695140_to_UNC16438516	0.401187239315037	0.160545417144971	NA	NA	0.164523512149331	0.167784903909278	0.0796540786679613	0.594968191267179	0.0433470629025851	-1.09573037548251	0.180357127282209	-0.134904500696035	0.162642069360276	0.202766978256157	NA	NA	method 2 q<0.2	liver
Cyp2a22	27.724405	27.724404	7	7	28.23398	UNC12532962_to_JAX00633908	0.464811252511461	0.16440659478302	NA	NA	0.491511114430674	-0.376013750786005	-0.303501478670988	-0.333062395158855	-0.0444964217349066	0.582855570323383	-0.235798048872014	0.218505410468711	0.0758004133242282	0.0495909858343691	0.570166379029648	0.0495909858343691	method 2	liver
Cyp2a4	27.092211	27.09221	7	7	28.310064	JAX00190043_to_JAX00149594	0.465898671281962	0.13701132775116	NA	NA	0.198589808880461	-0.295403193279473	0.40198115139193	-0.225553870215171	-0.308197206486539	0.237380445417625	0.280966337996234	-0.289763473705067	0.0751251507192563	0.0489049996184668	0.58571863392294	0.0489049996184668	method 2	liver
Cyp2a5	27.620358	27.620357	7	7	27.079399	UNC12521588_to_UNC070057081	0.474882776206855	0.149316393461547	NA	NA	0.0943249185305784	-0.0226638176789812	-0.413138026629295	-0.593366822637905	-0.0402154658853863	0.821104171603437	0.00839537658620246	0.145559666111349	0.074694195637951	0.0481930353538002	0.509391304177598	0.0481930353538002	method 2	liver
Cyp2c37	40.066914	40.066913	19	19	38.086496	UNC30282872	0.421426646139516	0.129867149474435	NA	NA	-0.215489297728648	0.208709620506989	-0.36357772016762	-0.0377390908290716	0.0273010466812209	0.0261581624843369	0.781178394245752	-0.426541115192961	0.0918630227850688	0.0703230687636172	NA	NA	method 2	liver
Cyp2c38	39.537565	39.537564	19	19	38.277723	UNC30286399_to_UNC30292077	0.434392344044528	0.139560564836957	NA	NA	0.0886337465028325	-0.154292767574212	0.314283481563809	0.272173323434686	0.375142060573984	-0.139995316570863	-0.731246799184595	-0.0246977287456411	0.0883139763833771	0.0652548172485619	NA	NA	method 2	liver
Cyp2c39	39.585312	39.585311	19	19	39.041229	UNC30297139	0.564479169751103	0.179409724837854	NA	NA	0.0718278728081866	-0.739840416942207	0.140489277066184	0.197555408201362	0.282116632956941	0.00653297274390702	0.175589416731306	-0.134271163565679	0.00669801520573351	0.00114908763995869	0.0386861628835324	0.00114908763995869	method 2	liver
Cyp2c50	40.164169	40.164168	19	19	39.090029	UNC30297902_to_UNC30303837	0.4451130035013	0.122793690814186	NA	NA	0.245294231106685	0.461094771079664	-0.199683649907866	0.0839714803700178	0.251841355649511	-0.0443709212203119	-0.403572018770739	-0.394575248306962	0.0853996166407554	0.0610985854147438	NA	NA	method 2	liver
Cyp2c54	40.148303	40.148302	19	19	40.005039	JAX00214946_to_UNC30308105	0.423141529444389	0.132010797020801	NA	NA	0.0264868325488899	-0.123028201000104	-0.0443090243270776	-0.0742780175810246	0.360698990988934	-0.287889620103002	0.697989207810535	-0.555670168337151	0.0859353261306102	0.0617820329134683	NA	NA	method 2	liver
Cyp2c69	39.961259	39.961258	19	19	39.005685	UNC30296924	0.405527351721045	0.139995745983601	NA	NA	0.031635521719919	-0.249359597215761	-0.00731840261132125	0.0132165293859708	-0.282050218562877	0.895949088220374	-0.551389595100183	0.149316674163879	0.123779567215205	0.121541085973577	NA	NA	method 2 q<0.2	liver
Cyp2d37.ps	82.520488	82.520487	15	15	86.425144	UNC26036790	0.411504615837236	0.138403347524473	NA	NA	0.135910431992881	0.224538165707106	0.425274903885451	0.187188451872598	-0.293389604974362	0.301303226561896	-0.898438330354487	-0.0823872446910827	0.136645684671469	0.147172234460478	NA	NA	method 2 q<0.2	liver
Cyp2d40	82.594552	82.594551	15	15	85.907325	UNC26029956_to_UNC26035128	0.472639645776458	0.139253578734893	NA	NA	-0.079002640721954	0.045292336689616	-0.330339264007258	0.240079446107663	-0.0557818252000048	0.300000571547521	0.44901674275411	-0.569265367169693	0.066829241389724	0.0394797166132258	0.540090262877295	0.0394797166132258	method 2	liver
Cyp2d9	82.282807	82.282806	15	15	81.995153	UNC25981491	0.539734065636013	0.249710034244564	NA	NA	-0.228221572536587	-0.0576480080409691	-0.368275224877919	-0.169247354702129	-0.344585315069616	0.877863086183529	0.147934047275032	0.142180341768659	0.0293010531184619	0.0104118369584683	0.13692603192542	0.0104118369584683	method 2	liver
Cyp2j9	96.258176	96.258175	4	4	102.80259	UNC7874391_to_UNC7888795	0.433725459952869	0.128272661923902	NA	NA	0.327344950943701	0.0776839022670205	-0.251038988325575	0.370716993610996	0.301926493095243	-0.270400344258226	-0.918260046130114	0.362027038796954	0.116968040368706	0.109610072744371	NA	NA	method 2 q<0.2	liver
Cyp2u1	131.006145	131.006144	3	3	130.494247	UNC6247460	0.394951745085138	0.102775749239807	NA	NA	0.394979616204172	0.162672977043251	0.0178774126903723	0.394142782678412	0.0688854370993024	-0.454022244735903	-0.366937412498445	-0.217598568481162	0.165609466611577	0.210358077094521	NA	NA	method 2 q<0.2	liver
Cyp3a13	138.362847	138.362846	5	5	139.270508	UNC10283765_to_UNC10284044	0.533966599415109	0.173201166199729	NA	NA	-0.406950946566015	0.0591925986574841	0.165066870991531	-0.649863129225348	0.360997097911518	0.0339512762117097	0.24804971293769	0.18955651908143	0.0178579890081088	0.00503002581143674	0.146462486324586	0.00503002581143674	method 2	liver
Cyp3a59	146.890834	146.890833	5	5	147.485695	UNC10384598	0.462986267421533	0.166565878164943	NA	NA	-0.357436225412353	0.117089561044698	-0.0317439265011325	-0.125319956302356	0.0720458760514361	0.438394203623543	0.618771601186126	-0.731801133689961	0.0845203844853784	0.0600132720003854	NA	NA	method 2	liver
Cyp4a10	115.190892	115.190891	4	4	118.659228	UNC8077302	0.417573524121821	0.11339724619754	NA	NA	-0.269059459195407	0.0744104370101865	0.627003840174252	-0.148146350310105	0.280380451729407	0.0162409854034808	-0.295321739542505	-0.285508165269309	0.125075501055486	0.124396467329122	NA	NA	method 2 q<0.2	liver
Cyp4a12b	115.084229	115.084228	4	4	114.44126	JAX00123494_to_UNC8031707	0.412531181092219	0.131045577513506	NA	NA	-0.094035805245828	-0.0789897441527107	-0.187466752828184	-0.512915002971578	-0.000841780417924122	0.713560671467154	0.364630535180914	-0.203942121031843	0.148924729567641	0.170012070841702	NA	NA	method 2 q<0.2	liver
Cyp4b1	115.32031	115.320309	4	4	116.904077	backupUNC040553270_to_UNC8076254	0.537318199431077	0.204531389509308	NA	NA	-0.356601073521688	-0.280741571917241	-0.0633240238608314	0.345668642333231	0.132832020563753	0.529662404795596	0.300082047644505	-0.607578446037325	0.00656647390085697	0.00110098192075958	0.10195671918729	0.00110098192075958	method 2	liver
Cyp4f13	33.084306	33.084305	17	17	27.532447	UNC27722978_to_UNC27723287	0.513299045455877	0.198442177504031	NA	NA	-0.804616952610503	0.131115111550005	0.00112303376159757	0.144375662563454	0.0740743881302724	0.713247856956331	0.0191623372356161	-0.278481437586773	0.0246603253687736	0.00813965917717296	0.207450064703201	0.00813965917717296	method 2	liver
Cyp4f14	33.054287	33.054286	17	17	32.629197	UNC27783294_to_UNC27786598	0.449531790494719	0.174650855190507	NA	NA	0.614522524916719	0.215727852948436	-0.180498908908562	0.310449347993283	0.14967955464164	-0.307593930452958	-0.879778618910355	0.0774921777717958	0.0944949373428845	0.0742373189566861	NA	NA	method 2	liver
D17H6S53E	35.263347	35.263346	17	17	34.330185	JAX00436823_to_JAX00075291	0.449722522673249	0.135320004151956	NA	NA	0.244011655526394	-0.0583016130031265	-0.349496444852347	-0.161916972502056	0.40676311922274	0.403509181969628	0.0290130507968914	-0.513581977158124	0.0970919764810224	0.0786208192441095	NA	NA	method 2	liver
D17Wsu92e	27.957487	27.957486	17	17	30.011091	UNC27752624	0.512165226119606	0.0969770491087572	NA	NA	-0.964874218893697	-0.0617382679210423	0.443680848535005	0.0276061502080831	0.0691234825509112	-0.0130033702792637	-0.152141041329096	0.651346417129099	0.0223370362999699	0.00705059838001643	0.227566979412057	0.00705059838001643	method 2	liver
D3Ertd254e	36.050002	36.050001	3	3	33.01395	JAX00518911	0.471106748610908	0.174381906492923	NA	NA	-0.0666283886269093	-0.322638045337279	-0.398277881249353	0.332037810738398	-0.170134075789563	-0.143582540132613	0.800284154162747	-0.0310610337654275	0.0662579501567077	0.038882484291701	0.541485894057282	0.038882484291701	method 2	liver
D630039A03Rik	57.929136	57.929135	4	4	65.362939	UNC7397937_to_UNC7401055	0.517777518309609	0.198602375865987	NA	NA	-0.354387656418451	0.0377665916568944	0.383793669754346	0.1570667631917	-0.0223040262305147	-0.453700358653775	0.555703086869361	-0.303938070169561	0.0286663589155298	0.0100865356924195	0.181913000321581	0.0100865356924195	method 2	liver
D830031N03Rik	123.089154	123.089153	4	4	126.150778	UNC8165720_to_UNC8167896	0.388755432490752	0.110948560625315	NA	NA	-0.201583482973009	-0.09352845614363	0.0718196897632267	-0.152538416137933	-0.301440173482616	-0.31707780891487	0.747539171767814	0.246809476121017	0.170870215024176	0.222588832218203	NA	NA	method 2 q<0.2	liver
Dapk2	66.006033	66.006032	9	9	58.903158	UNC16443854	0.451879788100299	0.142890364561288	NA	NA	-0.131271427056197	-0.547134885508595	0.131839450151526	0.462518967248433	-0.0700156558153958	0.64953755505253	-0.209214944768109	-0.286259059304194	0.0898476377162061	0.0678187666257554	NA	NA	method 2	liver
Dcaf12	41.261934	41.261933	4	4	41.753417	UNC040438036	0.537218683478785	0.18320502971481	NA	NA	-0.495707014105758	-0.216319232920399	0.0584679522575178	0.231846214775571	-0.088478981864118	0.101263819637175	-0.314750769380266	0.723678011600277	0.0259180163383964	0.00880642375696039	0.0951246840081977	0.00880642375696039	method 2	liver
Dcaf15	86.628661	86.62866	8	8	84.958111	UNC15112934_to_UNC15119962	0.506301515947434	0.173394381780709	NA	NA	0.220605325956519	0.0735785969602458	-0.00463998422319176	0.341655433045358	-0.579137773373313	0.061206669286072	-0.560813410934506	0.447545143282816	0.0394495660373853	0.0169436866913418	0.254075333247842	0.0169436866913418	method 2	liver
Dcaf5	81.537588	81.537587	12	12	80.841988	UNC21468908_to_UNC21469539	0.445733308785209	0.160659080782646	NA	NA	0.0375294397842743	-0.458957774662917	-0.0953905023999563	-0.111402357897342	0.789816967945458	0.197913492218564	0.133989498499753	-0.493498763487834	0.08922747451084	0.0668123033305205	NA	NA	method 2	liver
Dcdc2a	25.147873	25.147872	13	13	22.023037	UNC22251771	0.454332835909372	0.179041094690703	NA	NA	0.0572057869637824	0.0997495143744461	0.0507176268147395	-0.294008878647527	0.649714868638925	0.563205134262303	-0.891077615991611	-0.235506436415058	0.079348059791118	0.0539973597892971	NA	NA	method 2	liver
Dclre1a	56.622712	56.622711	19	19	55.415357	UNC30533960	0.387999146893753	0.102109961286363	NA	NA	-0.0965240106565477	-0.150119994898558	0.393365868634077	-0.592651056350713	0.0096465981720737	0.407411309679104	0.131761349989659	-0.102890064569095	0.148275743961107	0.169129935104564	NA	NA	method 2 q<0.2	liver
Dcp1b	119.125271	119.12527	6	6	122.694949	UNC11997026_to_UNC11997101	0.402546970853635	0.116540241852247	NA	NA	-0.0175186155068196	-0.491566214225986	0.232549187291558	-0.103878104629614	0.393678743556558	-0.460102449051389	0.548158511005551	-0.101321058439858	0.166125059521523	0.211240019342088	NA	NA	method 2 q<0.2	liver
Dctn4	60.685875	60.685874	18	18	58.702505	UNC29351831_to_UNC29361090	0.468694618237421	0.143548944619585	NA	NA	0.069505134170693	0.411513785155428	-0.0627935507043547	-0.66794229090762	0.177968547639284	-0.278352590545438	0.043226864322612	0.306874100869396	0.0382119314647465	0.015887008585403	0.548105516757333	0.015887008585403	method 2	liver
Dctn5	129.276555	129.276554	7	7	129.350528	JAX00653851_to_UNC13755033	0.489869757952911	0.149853012513019	NA	NA	-0.14509535923903	-0.563750112237167	0.136761359359058	-0.204203165846766	0.318868428869857	-0.111355381907747	0.0114323752701901	0.557341855731605	0.0544905166229143	0.0279031458582618	0.388724164387632	0.0279031458582618	method 2	liver
Ddb1	10.680115	10.680114	19	19	10.745038	UNC29885337_to_JAX00086849	0.384222928060347	0.109074129875898	NA	NA	0.452216687321459	0.0601032923491269	0.234464462111027	0.237827182458278	-0.118952430039463	-0.358780110769989	-0.573919444493677	0.067040361063238	0.150926321355028	0.175002669738562	NA	NA	method 2 q<0.2	liver
Ddost	137.860653	137.860652	4	4	129.576309	backupUNC040288708_to_UNC8217501	0.385633367855954	0.10025937692704	NA	NA	-0.0318176902662896	-0.384183296639804	0.0129887630951926	-0.181476254471774	-0.00122598399062821	-0.329136801323424	0.242810921762117	0.67204034183461	0.182329404987482	0.250871748219673	NA	NA	method 2 q<0.2	liver
Ddt	75.236119	75.236118	10	10	74.781169	UNC18246512_to_backupUNC101408810	0.429956260038885	0.130270767970001	NA	NA	0.248656898189337	0.261242910637658	0.520720160868607	0.10789162825804	0.303177293238799	-0.435758123468567	-0.743197681107352	-0.262733086616522	0.116207679497433	0.108233308558487	NA	NA	method 2 q<0.2	liver
Ddx17	79.377171	79.37717	15	15	71.687512	UNC150445290_to_UNC25857842	0.433438914627	0.120823618013963	NA	NA	-0.319202872790023	-0.0318757312391114	-0.0997178790399352	0.233547287662121	-0.187458859382329	0.284651789619586	0.570501482244319	-0.450445217074628	0.108605520738563	0.096749731529417	NA	NA	method 2 q<0.2	liver
Ddx20	105.490489	105.490488	3	3	108.754182	UNC5934507_to_UNC5937798	0.399377073811485	0.118414028178252	NA	NA	0.298478717453829	0.0700956808334357	0.519365843561385	0.240987747117132	-0.30364310793838	-0.113927819785649	-0.674579496027482	-0.036777565214271	0.163363599778581	0.205397697337389	NA	NA	method 2 q<0.2	liver
Ddx23	98.49332	98.493319	15	15	100.785011	UNC26224129_to_JAX00411995	0.374661426815531	0.0815592399418307	NA	NA	0.51765769523951	0.230190432083017	-0.192473370518362	-0.193390910386864	-0.213748323533969	0.167170331893309	-0.328551983484886	0.0131461287082452	0.185110592330166	0.25819674008619	NA	NA	method 2 q<0.2	liver
Ddx28	108.535386	108.535385	8	8	117.615801	UNC15552290_to_backupUNC080391309	0.386823289995836	0.105424603762742	NA	NA	-0.473701615287879	0.0660603616807384	0.263726564282139	0.209313037465281	0.326242889790755	-0.392006553087012	-0.240518601815635	0.240883916971612	0.143427896351197	0.159872320275698	NA	NA	method 2 q<0.2	liver
Ddx59	138.311848	138.311847	1	1	135.994014	UNC1716074_to_UNC1721079	0.552434276247543	0.226049964691449	NA	NA	-0.297163119112406	-0.448741390936259	0.18706882859678	-0.282832762782575	-0.400325712378974	0.646343790738741	0.34366389895373	0.251986466920962	0.0259300583938652	0.00881874953319273	0.0734235674963278	0.00881874953319273	method 2	liver
Decr2	26.227109	26.227108	17	17	25.593253	UNC27699663	0.426678122974786	0.11882966467783	NA	NA	-0.330916144414967	0.0552565518770261	-0.324829404850313	0.340741179283515	0.601940207451251	0.0804350005098658	-0.328405640753305	-0.0942217491030729	0.11991729903228	0.114315881209374	NA	NA	method 2 q<0.2	liver
Dennd4a	64.658818	64.658817	9	9	69.973596	UNC090336865_to_UNC16584631	0.444553773230987	0.156356284509232	NA	NA	-0.0840045707063329	0.00705175870991036	-0.268718603139808	-0.236184834611639	-0.0726777460255645	-0.423543215203137	0.727587148643901	0.350490062332671	0.0927238458172843	0.0716092374793394	NA	NA	method 2	liver
Dennd6b	89.026905	89.026904	15	15	81.995153	UNC25981491	0.394520127800356	0.109165082057954	NA	NA	0.331401694699373	0.255308494168366	-0.0202057959749076	-0.101000323958771	0.028603172175847	-0.65332546653843	-0.224395561957345	0.383613787385868	0.150926321355028	0.174985917241939	NA	NA	method 2 q<0.2	liver
Deptor	54.943872	54.943871	15	15	48.301379	JAX00061723	0.371591669389421	0.115397709015601	NA	NA	-0.149695542405371	-0.266394839566938	0.019895490898907	-0.152309615290511	0.603276826798881	0.575903849969007	-0.557578321000324	-0.073097849403651	0.19935848173533	0.296844490502722	NA	NA	method 2 q<0.2	liver
Dera	137.703098	137.703097	6	6	139.061194	UNC12215784	0.510452002668075	0.208645686847805	NA	NA	0.0176618146002164	-0.19729537774856	0.595610072178719	0.143097118171528	-0.0259684288617337	0.384117336444487	-0.708860980540978	-0.208361554243678	0.0269738201263331	0.00933647626588452	0.209001763739843	0.00933647626588452	method 2	liver
Dgat2	106.331223	106.331222	7	7	103.868877	UNC13433469_to_UNC13433771	0.436031811688461	0.152454160571432	NA	NA	0.0657494295796777	0.465344802064376	0.199242115101394	0.151055684628597	-0.146279027099958	-0.746128644762331	0.261876449706826	-0.250860809218582	0.124728328399592	0.123345639183851	NA	NA	method 2 q<0.2	liver
Dgcr8	18.289261	18.28926	16	16	10.140282	UNC26325904	0.398524169840822	0.131655909318413	NA	NA	0.248644510653324	-0.106426867446508	0.107821722928474	-0.521964486825226	-0.0664607892158063	-0.45880942078619	0.00731008072987233	0.789885249962059	0.15405751581704	0.181753182076252	NA	NA	method 2 q<0.2	liver
Dhcr7	151.009072	151.009071	7	7	152.021508	UNC14047362_to_UNC14050554	0.437974254791282	0.125304121398179	NA	NA	0.361037325605943	-0.00781185040672726	0.167888839525187	-0.387849014689399	-0.114008296141168	0.483702145530072	-0.169386273962944	-0.333572875460966	0.114224061741869	0.105370193741528	NA	NA	method 2 q<0.2	liver
Dhps	87.595656	87.595655	8	8	88.792576	UNC15161488_to_UNC080313218	0.444936664692637	0.120597509551851	NA	NA	0.0263077641013638	0.355952668405289	-0.341934726511009	0.230824502145791	0.271687683106045	-0.0155902787775967	-0.0121439345475995	-0.515103677922284	0.0736053509736852	0.0469339535146593	0.794097888816424	0.0469339535146593	method 2	liver
Dhrs3	144.48273	144.482729	4	4	139.692053	UNC8351549_to_JAX00125347	0.469380574620468	0.156027112457606	NA	NA	-0.563252898464844	-0.198063886496186	-0.0727817343036748	0.141414620388668	0.278630042144187	0.165592501016407	-0.39294345130836	0.641404807023804	0.074694195637951	0.0480957744890219	0.515752702723818	0.0480957744890219	method 2	liver
Dhx16	36.016723	36.016722	17	17	35.207143	UNC27814922_to_UNC27822205	0.510785865036592	0.175537911864163	NA	NA	-0.305181818396854	0.469781933845202	0.472378176932288	0.236684248498267	-0.306590527077957	-0.0311887816366096	-0.560303686178893	0.0244204540145569	0.0449580088160734	0.0206322722086004	0.237536168420295	0.0206322722086004	method 2	liver
Dhx37	125.914418	125.914417	5	5	124.755957	JAX00595417	0.408054492090589	0.115405411539481	NA	NA	-0.223549223428598	-0.0351440754771736	0.317200465006673	0.348040243741944	-0.491634590935635	-0.400860970065874	0.357143475201442	0.128804675957221	0.142931251237998	0.158767294150715	NA	NA	method 2 q<0.2	liver
Diablo	123.974173	123.974172	5	5	118.200554	UNC10001912_to_UNC10002352	0.480988066712953	0.202518853311539	NA	NA	-0.212958028610109	-0.0781631962075275	-0.310328338719361	-0.0341292980614964	-0.280599773393994	0.328257920558102	0.860005693846619	-0.272084979412233	0.0609475181584621	0.0336011910160292	0.484198207852601	0.0336011910160292	method 2	liver
Dleu2	62.30121	62.301209	14	14	69.075443	UNC24178405_to_JAX00382788	0.423538965705984	0.159649715079653	NA	NA	0.118826408576772	0.558930010661702	0.0557074534137417	0.0597518155165194	-0.349361009378361	0.0938688931861854	0.319656300444707	-0.857379872421266	0.117272479929606	0.110070366157523	NA	NA	method 2 q<0.2	liver
Dmgdh	94.444391	94.44439	13	13	99.896382	UNC23196628_to_UNC23198978	0.510611766041841	0.171158194949567	NA	NA	-0.0794888681934195	-0.00882070596140886	0.431161296795861	0.0143210051674887	0.317375533596393	-0.0870930754055838	0.168738082127292	-0.756193268126622	0.0403400324331274	0.0175369366710271	0.204106741457806	0.0175369366710271	method 2	liver
Dmwd	19.661549	19.661548	7	7	25.575034	JAX00149373	0.510775032718985	0.223403168008625	NA	NA	-0.571344734393253	0.374391005160011	0.416817922604733	0.0863332138558517	-0.504912876705084	-0.166470435477462	0.546693386195477	-0.181507481240273	0.0272627297601286	0.00947976344740342	0.209809972777628	0.00947976344740342	method 2	liver
Dmxl2	54.349433	54.349432	9	9	46.84806	JAX00170856_to_UNC16305629	0.392220234207234	0.103865734534698	NA	NA	-0.093588857507382	0.513870983443699	0.192491411433998	0.123236971401553	-0.133831341281917	0.288638708992747	-0.799380376404704	-0.0914375000779952	0.169925358017111	0.22028202262166	NA	NA	method 2 q<0.2	liver
Dnah8	30.763881	30.76388	17	17	29.346245	UNC27743308_to_JAX00435493	0.526247627897385	0.209547574310579	NA	NA	0.376290460669264	-0.704617517867335	0.107669415316855	0.610547223709543	-0.281746002194132	0.0389145858013155	0.0484571159054798	-0.195515281340989	0.0278309664482902	0.00973921435998304	0.167164388730023	0.00973921435998304	method 2	liver
Dnaja4	54.547366	54.547365	9	9	54.254391	UNC16392681	0.369379283283086	0.0944402422307183	NA	NA	0.148461718453528	0.0757280794483944	-0.250391828256621	0.435942623948349	0.341795679239294	-1.00067544177286	-0.0533764632823002	0.302515632222219	0.194806588072604	0.282457811358337	NA	NA	method 2 q<0.2	liver
Dnajc1	18.314457	18.314456	2	2	19.787957	UNC2681823	0.388880224053663	0.119228362568377	NA	NA	0.261661320093839	-0.11938907557759	0.193873568558817	-0.150651073358391	0.17373858201833	0.397863340331524	-0.989407908936104	0.232311246869574	0.192201124983308	0.275340518824143	NA	NA	method 2 q<0.2	liver
Dnajc17	119.034531	119.03453	2	2	118.82115	UNC020151798	0.524708118386102	0.155217019911725	NA	NA	0.911144512447963	0.337840702705055	0.0210331883333064	-0.0192731143094475	-0.0739974009681039	-1.34580688364194	0.164465013946934	0.00459398148623522	0.0174732100374597	0.00482767423780839	0.159958092193335	0.00482767423780839	method 2	liver
Dnajc19	33.980276	33.980275	3	3	30.214046	UNC4955719	0.527785607817775	0.197900419053403	NA	NA	-0.317280507728286	-0.112276886450549	0.243931392454394	0.524797992476401	0.508926021551872	-0.314658574950276	-0.54673019718978	0.0132907598362242	0.0415096276424465	0.018388109771821	0.132838059906952	0.018388109771821	method 2	liver
Dnajc21	10.400271	10.40027	15	15	13.09872	UNC25063408_to_UNC25065194	0.441887783032738	0.130427221481884	NA	NA	0.229217095659243	0.134378037965326	0.0134767118509226	-0.0350864031852676	0.160785772536606	-0.267114433810077	0.434842806298445	-0.670499587315198	0.0893409032955485	0.0672642022149428	NA	NA	method 2	liver
Dnajc3	119.337154	119.337153	14	14	119.947603	UNC24882117_to_UNC24883430	0.400734781332209	0.111203094028843	NA	NA	-0.0298544930990788	0.0907403709930332	0.382209604620831	-0.184473029919846	-0.0693000909299273	-0.0946686687636953	0.512028296799533	-0.606681989700849	0.15741603245527	0.189982407546467	NA	NA	method 2 q<0.2	liver
Dnase1l3	8.826696	8.826695	14	14	10.549478	UNC140019920_to_JAX00049944	0.419239014010265	0.118678511386661	NA	NA	0.190629687923235	0.265095172393847	-0.418440228654731	0.368090867500198	0.376738491553867	-0.29686232308141	-0.298117726671308	-0.187133940963698	0.125022036983209	0.124290634961628	NA	NA	method 2 q<0.2	liver
Dnase2b	146.278562	146.278561	3	3	146.296283	UNC6478926_to_UNC6487473	0.478496985622233	0.138449821607897	NA	NA	0.480972694149268	0.0225585461784883	0.14012041933302	-0.383218738285823	-0.0473882511620676	-0.435954433999547	-0.197765598582162	0.420675362368824	0.0449580088160734	0.0206669207769485	0.490006838801634	0.0206669207769485	method 2	liver
Dock4	41.17264	41.172639	12	12	47.907379	JAX00200317	0.460500253729219	0.123779384729582	NA	NA	-0.20162751189644	0.149048603819142	0.0236680882349305	-0.473459314770551	0.200246360593673	-3.56592269294595e-07	0.447846144005599	-0.145722013394085	0.0734994611666226	0.0467304790559283	0.640307905080662	0.0467304790559283	method 2	liver
Dock6	21.657079	21.657078	9	9	14.167074	UNC15873666_to_UNC15874366	0.414021692500191	0.102236221696145	NA	NA	0.204120287496622	0.517508436926918	-0.266466280220172	-0.0810415355041146	0.127195301598719	0.0219979821392271	-0.489890759561613	-0.0334234328755857	0.145446576026386	0.164101575981902	NA	NA	method 2 q<0.2	liver
Dock8	25.074019	25.074018	19	19	30.460718	UNC30183361_to_UNC30186387	0.41817880142169	0.117562216223947	NA	NA	-0.113843407671581	0.0573797759117249	-0.14681852129643	-0.189845477885893	-0.24386375671853	0.341134973027559	0.622558971978201	-0.32670255734505	0.116121112720789	0.10794844518126	NA	NA	method 2 q<0.2	liver
Dohh	80.847173	80.847172	10	10	87.765894	UNC18383989_to_UNC18384233	0.454561309612161	0.145332508257484	NA	NA	0.125831989676927	-0.00764274600496323	0.118572166209263	0.114507694286212	0.595089640307949	-0.230126851061284	-0.18868269059855	-0.527549202815554	0.0929521048290177	0.0718740697109117	NA	NA	method 2	liver
Donson	91.688973	91.688972	16	16	92.131459	backupUNC160271101_to_UNC27407140	0.389740085846864	0.109765955517249	NA	NA	0.272764760906604	0.103402696519294	0.314086192668412	0.325982310812366	0.142978031243402	-0.403042243846157	-0.649105960631415	-0.107065787672507	0.17576461767496	0.233429107722192	NA	NA	method 2 q<0.2	liver
Dopey2	93.712152	93.712151	16	16	93.935259	JAX00072645_to_UNC27430338	0.571139360508842	0.243636693695055	NA	NA	0.15515267696316	0.195755143267353	-0.325902589599976	-0.100158020925391	-0.0868298954520918	-0.7276096076713	0.705126497085471	0.184465796332773	0.00548653623356178	0.000841004257887468	0.0461570470908103	0.000841004257887468	method 2	liver
Dpp3	4.928287	4.928286	19	19	8.600467	UNC29867469	0.571762479627067	0.281785984454697	NA	NA	0.217000372787	0.142888404805882	0.0403976027900312	-0.266581499633445	-0.0621798521143074	-0.73926437670735	0.888661269944689	-0.220921921872498	0.0150630392293127	0.00391273065850128	0.0336186044821666	0.00391273065850128	method 2	liver
Dpy19l3	36.539473	36.539472	7	7	36.554078	JAX00150137_to_UNC12624190	0.558768452130889	0.223936927033446	NA	NA	-0.309110477049138	0.102308458416455	0.0268281745517125	-0.348264356419617	-0.0937843290187168	0.575978368998696	0.554902049499434	-0.508857888978826	0.0174638454664628	0.00475263808800253	0.0618196712823524	0.00475263808800253	method 2	liver
Dpyd	118.265096	118.265095	3	3	115.576872	UNC6022142_to_UNC6034234	0.529241357611276	0.248945510156458	NA	NA	0.244796849234253	0.309851820297809	0.362837484179224	0.197259885374616	-0.116852676756973	-0.740858086872198	-0.6780228503216	0.420987574864869	0.0376058103651577	0.0154287772074017	0.128152908807895	0.0154287772074017	method 2	liver
Dqx1	83.007838	83.007837	6	6	90.806828	UNC11577021	0.377922658024494	0.108980660278294	NA	NA	0.0893597010926966	-0.251874102221943	-0.0129486730636213	0.314458774204753	-0.683222884330309	-0.014707510786672	0.33523639159711	0.223698303507987	0.195083397310004	0.284037392609613	NA	NA	method 2 q<0.2	liver
Drg1	3.166389	3.166388	11	11	12.396097	UNC19099408	0.500045467832365	0.189296286221145	NA	NA	0.561273147435937	0.0834419599989759	-0.219038265472745	-0.0950629962633227	0.0316830974989829	0.237216004713776	0.0976618463566702	-0.697174794268275	0.0529886485433853	0.0266018292174689	0.314142587394487	0.0266018292174689	method 2	liver
Drg2	60.268119	60.268118	11	11	60.647071	UNC19744194	0.408156158205678	0.107088039002748	NA	NA	0.183892584880014	0.19133479142868	0.140423610735565	-0.234340481785407	0.547296312048731	-0.186096736567335	-0.262221875234337	-0.38028820550591	0.149109649501728	0.170450590467896	NA	NA	method 2 q<0.2	liver
Dsg1c	20.405841	20.40584	18	18	15.313238	UNC28778436_to_UNC180052940	0.554732897586058	0.317768940794073	NA	NA	0.404301097245651	0.365045952868233	0.159960849076864	-0.245327442168454	0.507690731929467	-0.755992846667043	-0.606567291939645	0.170888949654928	0.0144283327401644	0.00367084375931459	0.0640407283102979	0.00367084375931459	method 2	liver
Dsp	38.243163	38.243162	13	13	30.785881	UNC22355792_to_UNC22358270	0.523780700784719	0.185283974106047	NA	NA	0.25825724444158	-0.25808622428599	0.120865721784742	-0.544020915262966	-0.738777608079764	0.00937019074208415	0.974852698098205	0.177538892562108	0.0114002340566358	0.00254135258279742	0.163433434697398	0.00254135258279742	method 2	liver
Dstyk	134.31403	134.314029	1	1	124.385854	UNC1563598_to_UNC1571149	0.569037313849484	0.239633782996664	NA	NA	-0.361796063027226	0.0887064846849394	-0.0644059524643976	0.0618428387825257	0.456310029281239	0.71476497254742	-0.422148248395282	-0.473274061409218	0.00900072412369699	0.00176922122994272	0.0369090656577059	0.00176922122994272	method 2	liver
Dtd2	53.107488	53.107487	12	12	47.706372	JAX00035691	0.524898432013424	0.186024958662905	NA	NA	0.177896297209127	-0.311428320038693	-0.363467824373805	0.605837993637377	-0.400118993485617	-4.36282954208167e-16	0.061317154454864	0.229963692596748	0.0121315995901838	0.00277373270100734	0.0518156121658886	0.00277373270100734	method 2	liver
Dus1l	120.657709	120.657708	11	11	120.604025	UNC20528055	0.456493278593336	0.16456453606851	NA	NA	-0.283263184557792	0.0417053234088916	0.479401293509342	0.231111683357183	0.412462457236025	-0.45740285308261	-0.722656641286221	0.298641921415182	0.0993958733062574	0.0814964393130894	NA	NA	method 2	liver
Dusp11	85.911661	85.91166	6	6	77.104947	UNC11416349_to_UNC11429833	0.456307206315088	0.146910551030842	NA	NA	-0.122088585974259	0.171619989863548	-0.0660437805786329	-0.57353654752371	-0.0252786911329848	0.276223722764244	0.67023356624544	-0.331129673663645	0.0865440794262548	0.0627199019034468	NA	NA	method 2	liver
Dusp12	172.815671	172.81567	1	1	172.891015	JAX00012525_to_backupUNC010358913	0.453116884895338	0.122365536183259	NA	NA	0.0202074697920799	0.679480109033598	-0.273877624124557	-0.277449148464514	-0.0959881834357606	0.230713569168707	-0.100328489650278	-0.182757702319276	0.102207493478394	0.0858829505222226	NA	NA	method 2 q<0.2	liver
Dusp16	134.742646	134.742645	6	6	129.703002	UNC12082366_to_backupUNC060427091	0.547992667568791	0.205779366516611	NA	NA	0.45986754666251	-0.222906236889677	-0.581006224707991	0.389809714349761	-0.0504547839874028	0.260469128676194	-0.448047551168823	0.19226840706543	0.0121079536209311	0.00276448145949437	0.0581030740089209	0.00276448145949437	method 2	liver
Dusp23	174.563105	174.563104	1	1	174.229942	UNC2207758_to_UNC2217887	0.453758304793856	0.141934364638958	NA	NA	0.181778112517805	0.278736940426909	-0.349340790479083	-0.122605979928936	-0.0875185433740314	-0.0978495481932295	0.688534550845787	-0.49173474181522	0.108049626318448	0.0955570010059933	NA	NA	method 2 q<0.2	liver
Dusp3	101.846105	101.846104	11	11	107.318498	UNC20329049	0.566102587394878	0.256868632997861	NA	NA	-0.501177048591635	0.131894456899117	-0.0425293954772159	-0.265637009420436	0.103289759463947	0.282446727583234	0.801926136291309	-0.51021362674832	0.0113460519697307	0.00251846538868894	0.050750361956316	0.00251846538868894	method 2	liver
Dusp7	106.270963	106.270962	9	9	105.634166	JAX00175248	0.518173996285845	0.174849548308644	NA	NA	0.438391570075886	-0.603708438946112	0.239278432198063	-0.00618383912344184	-0.196567854165393	0.119117624300518	0.343307698886685	-0.333635193226205	0.0262961944570722	0.00903550184600921	0.163084252783626	0.00903550184600921	method 2	liver
Dyrk2	118.305959	118.305958	10	10	115.575194	UNC18788603_to_JAX00299656	0.426002232886196	0.144215696240838	NA	NA	-0.0271077128110424	-0.272367706817784	-0.463457429713258	0.835042574266826	0.00483132806372534	-0.253971620986327	-0.0253715608974569	0.202402128895316	0.108536121740628	0.0965042351277129	NA	NA	method 2 q<0.2	liver
E130308A19Rik	59.639083	59.639082	4	4	68.273512	JAX00553625_to_UNC041806279	0.456850889240928	0.152741287086379	NA	NA	0.0274581283625865	0.0510285061818688	0.622928072042155	0.270306435919809	0.111831101635798	-0.289105048446029	-0.67799814133061	-0.116449054365578	0.0921299653626142	0.0706532404947522	NA	NA	method 2	liver
E130310I04Rik	34.95908	34.959079	16	16	44.742572	UNC26731523_to_UNC26731564	0.409449348880888	0.108318631754111	NA	NA	0.201059951399892	0.477276124918218	-0.0756668785418208	-0.174440984302923	-0.484246364535318	0.227794203184663	-0.344785490483472	0.173009438360761	0.133382276881149	0.1398138109259	NA	NA	method 2 q<0.2	liver
E230016M11Rik	66.986593	66.986592	6	6	67.271109	UNC11272939_to_UNC061716948	0.566760781020988	0.235715249270895	NA	NA	0.410165068501289	0.388609812039646	0.13779228009894	-0.448028387248688	-0.509655876100857	-0.416821488039488	-0.0213603946127209	0.459298985361879	0.000368763882368306	1.85020354208643e-05	0.0416853368015779	1.85020354208643e-05	method 2	liver
E330009J07Rik	40.386132	40.386131	6	6	33.145371	UNC10844429_to_UNC10844472	0.481086406378716	0.136951794673797	NA	NA	-0.301079238836474	-0.10164265901683	-0.193609919948314	0.0405962064870208	-0.100247453140465	-0.064478021665679	-0.0590685138285374	0.779529599949279	0.0770636554228788	0.0507787199656361	NA	NA	method 2	liver
E330033B04Rik	96.105706	96.105705	15	15	87.35897	UNC26050257_to_UNC26055369	0.432765470242545	0.147624928201168	NA	NA	-0.0796083886574586	0.374806575777283	-0.0075266319772292	0.0334093410441224	0.651939901258322	-0.660727267223927	-0.45014456072014	0.137851030499027	0.0893409032955485	0.0670904827297966	NA	NA	method 2	liver
Ears2	129.2106	129.210599	7	7	134.181453	UNC13808351	0.487348073789501	0.137973930796178	NA	NA	-0.14043265086885	0.200581737979533	0.454791631088094	-0.322335859819243	-0.0780374852194474	0.245937555841397	0.122689162564796	-0.48319409156628	0.0474624528472239	0.0222760741696826	0.367474678975308	0.0222760741696826	method 2	liver
Ecd	21.167343	21.167342	14	14	21.082942	UNC23662352	0.419367992161357	0.14043528646529	NA	NA	0.235017336637386	0.0617972313445989	-0.204340742832217	-0.115387831854558	0.299460812994048	-0.0344291212878546	-0.693541237583951	0.451423552582547	0.0962821864275016	0.0774147450273682	NA	NA	method 2	liver
Ece1	137.418152	137.418151	4	4	129.071976	UNC8208595_to_backupUNC040285386	0.508550146334373	0.184233196770352	NA	NA	0.522522885808063	-0.461317414932251	-0.328031193035671	-0.450767064339442	-0.0594003508981651	0.0822024594493203	0.405204741587685	0.289585936360459	0.0476565790197875	0.0224277191929509	0.274310520021794	0.0224277191929509	method 2	liver
Echdc2	107.838042	107.838041	4	4	107.688345	UNC7942589_to_UNC7947729	0.424531113310851	0.133859150875608	NA	NA	-0.162423201437083	0.0342446207845691	-0.29589261775381	-0.461061912951819	-0.218348172193168	0.577017954213793	0.40069202187111	0.125771307466409	0.11759099886471	0.11099718255131	NA	NA	method 2 q<0.2	liver
Eci1	24.563628	24.563627	17	17	28.235837	UNC27731210_to_JAX00210759	0.540818063018723	0.259017437235244	NA	NA	-0.0895706375784291	-0.0399874279067366	0.00835231332526109	0.0539207179968786	-0.207395112688156	-0.664446102495416	0.832962010603782	0.106164238742816	0.0119346401773328	0.00269838159472158	0.0883052925546518	0.00269838159472158	method 2	liver
Edem1	108.778635	108.778634	6	6	106.867333	UNC11791014_to_JAX00145094	0.439787674615534	0.146228223508326	NA	NA	-0.0597387695870756	0.102236788831656	-0.300770263901627	-0.49403893728087	0.526500500871554	0.561759051348874	-0.363794529473243	0.0278461591907317	0.0982826255562856	0.0801893191102891	NA	NA	method 2	liver
Edem2	155.555211	155.55521	2	2	164.160549	UNC4402296_to_UNC4421734	0.528963902206699	0.188635104942907	NA	NA	0.281267970038417	0.23588798063891	-0.757451115180072	0.0939606268558719	-0.224418072689676	-0.182245797468103	0.491177666650763	0.0618207411538887	0.0231439933933233	0.00742817701315124	0.16055672909848	0.00742817701315124	method 2	liver
Eef1akmt1	58.190406	58.190405	14	14	50.080888	JAX00379612_to_backupUNC140418896	0.477918139426969	0.1621537599959	NA	NA	0.0284082524663035	-0.116269655244229	-0.0127636984122989	-0.0412040221846837	-0.0865200170412096	-0.731947138770046	0.225532426740322	0.734763852445842	0.0558384034892042	0.0290973151018541	0.501713272791522	0.0290973151018541	method 2	liver
Eef2kmt	5.256049	5.256048	16	16	6.947992	UNC160012210	0.460666778781542	0.152819744803544	NA	NA	0.744162465185288	0.0462423180389801	0.209266175214001	-0.0345666128577538	-0.0197949139921176	-0.262791546234905	-0.581025478160249	-0.101492407193243	0.079145960495913	0.053734164103019	NA	NA	method 2	liver
Efcab14	115.410678	115.410677	4	4	118.624426	UNC8076626	0.443140173539969	0.135129974020735	NA	NA	0.268735496166949	0.18438379898621	-0.419476694728518	-0.273086532038849	-0.435773968608858	0.189466263679121	0.527650771598193	-0.0418991350542483	0.102207493478394	0.0859438413638121	NA	NA	method 2 q<0.2	liver
Efhd2	141.430835	141.430834	4	4	139.420901	UNC8347024_to_UNC8348636	0.420430380698455	0.128232142039821	NA	NA	0.512877548750045	-0.353395577920244	0.394768558394593	0.0894043699178726	-0.182985582586462	-0.443718186987411	0.31003468202388	-0.326985811592275	0.103909789046218	0.0888542940516452	NA	NA	method 2 q<0.2	liver
Egln3	55.304861	55.30486	12	12	60.09268	UNC21195971_to_UNC21196368	0.432748287543951	0.125544704774371	NA	NA	-0.201249002989343	0.306563121527814	0.497861333626817	-0.170553383659575	0.189214410592378	2.67147415300428e-16	-0.423839271495689	-0.197997207602402	0.0637501171185563	0.0366617743272293	0.635978502634418	0.0366617743272293	method 2	liver
Ehd3	74.154181	74.15418	17	17	76.095211	UNC28362220	0.449482545538666	0.157428810660496	NA	NA	0.110310997872148	0.128953319009634	-0.165102986211738	-0.737914621210028	0.168762558638412	0.337856336191251	-0.327391717797072	0.484526113507393	0.0935524218315701	0.0728084000372687	NA	NA	method 2	liver
Ehd4	119.980311	119.98031	2	2	124.872305	JAX00099677_to_UNC3926071	0.426860195110149	0.0869555586747503	NA	NA	0.465937515796744	0.305717720684701	0.442617769622528	-0.0932249143794234	-0.303361329307094	-1.01658358419898	-0.110319819344216	0.309216641125736	0.12324846444796	0.120329953260338	NA	NA	method 2 q<0.2	liver
Eid1	125.498836	125.498835	2	2	119.35994	UNC3842618_to_UNC3888299	0.421272552378322	0.135206431889821	NA	NA	-0.424205802000157	-0.313227478206139	-0.0382454526367776	-0.211546451825115	-0.176173412838583	0.491622986212585	0.110782830867888	0.5609927804263	0.136027199638459	0.144834943196432	NA	NA	method 2 q<0.2	liver
Eif2b3	116.692013	116.692012	4	4	113.75239	UNC8019490_to_JAX00562461	0.455002694235733	0.140208916605404	NA	NA	-0.124190576738092	-0.157648497353704	-0.546227266357284	0.20857138771095	-0.0436813658690856	0.679744155467028	0.149352703071151	-0.165920539930963	0.0902936408907428	0.0682701100976996	NA	NA	method 2	liver
Eif3f	116.077929	116.077928	7	7	116.78398	UNC13595100_to_UNC13597756	0.467525486827607	0.152563405605366	NA	NA	-0.0661791762691657	-0.319505413314812	-0.163371993390382	0.359181925040846	-0.154981405419738	0.766108644626389	-0.108622597759422	-0.312629983513715	0.0832726921087461	0.058386940234617	NA	NA	method 2	liver
Eif3l	78.905653	78.905652	15	15	81.532648	UNC25975972	0.446061596382905	0.165756400121472	NA	NA	-0.00693947466898361	0.244301438361989	0.214407417606719	0.262289674575745	0.345646949557767	-0.801578664783404	-0.501414503275874	0.243287162626043	0.0668308818950469	0.0395911924458064	0.759059557146092	0.0395911924458064	method 2	liver
[truncated: 7,272 more rows]
