# Supplementary material for: Integrative QTL analysis of gene expression and chromatin accessibility identifies multi-tissue patterns of genetic regulation
Source: PLoS Genet. 2020 Jan 21;16(1):e1008537. doi: 10.1371/journal.pgen.1008537 (PMC7010298; doi:10.1371/journal.pgen.1008537)
Supplement: S4 File — (CSV) [file pgen.1008537.s035.csv]

gene	gene_end	gene_start	gene_chr	eqtl_chr	eqtl_pos	eqtl_locus	fixef_eqtl_effect_size	ranef_eqtl_effect_size	eqtl_qval_genomewide	eqtl_pval_genomewide	ranef_A	ranef_B	ranef_C	ranef_D	ranef_E	ranef_F	ranef_G	ranef_H	exmediation_pval	exmediator_pos	fixef_eqtl_effect_size_mediator	eqtl_qval_chrwide	eqtl_pval_chrwide	detection_method	tissue
0610030E20Rik	72.297311	72.29731	6	9	109.326236	UNC090369070_to_UNC17103016	0.599241768772554	0.268409766370853	0.180468677012617	0.0209986903356193	0.0610738077968162	-0.488113140983471	0.0581254319922308	-0.155429134837438	0.215292855384484	-0.592341157903733	0.692373812556424	0.209017525994687	NA	NA	NA	NA	NA	method 1 q<0.2	liver
1110012L19Rik	67.639088	67.639087	X	13	20.256624	UNC22226243_to_JAX00042387	0.629048110721075	0.336875586486002	0.0552062053006921	0.00293234512601059	-0.0955707636193808	0.0523333517799582	-0.428890718606384	-0.812209911465438	0.253237599081593	0.258885475822486	0.896046202275606	-0.12383123526844	0.490439201809758	132.324274	NA	NA	NA	method 1	liver
1500004A13Rik	88.636409	88.636408	3	9	113.278316	UNC17159090	0.626367718634037	0.283933238955261	0.0923681612790373	0.00660998408424196	-0.299754138460979	0.145544177769479	0.55103058534685	-0.254215971273378	-0.430483560215342	-0.469758213271476	0.437584995600028	0.320052124504818	0.946105226080121	3.114971	NA	NA	NA	method 1	liver
1700066M21Rik	57.434464	57.434463	1	15	102.250176	UNC26237910	0.564139525458513	0.221018140448318	0.15575464283059	0.0152933515784915	0.448394530743898	0.509956026796948	0.289053965495808	-0.366575160299933	0.108064302146873	-0.529124309167617	-0.228194676270181	-0.231574679445795	NA	NA	NA	NA	NA	method 1 q<0.2	liver
2310022B05Rik	127.187269	127.187268	8	7	133.860384	UNC13806058_to_UNC13806803	0.594897901550584	0.263626057684887	0.184053763304846	0.0216455670606351	-0.40013270164119	-0.602970049290942	0.219435801335614	0.209799030435831	0.515573556113403	0.197211735930511	0.259543851309007	-0.398461224192234	NA	NA	NA	NA	NA	method 1 q<0.2	liver
2410002F23Rik	51.502092	51.502091	7	19	28.529066	UNC30156343_to_UNC30156501	0.673093862580576	0.33080986846802	0.0127624967810552	0.000325673095608714	-0.0586444601349889	0.277337832877302	-0.724513705271775	0.572011927842615	0.182853081776528	0.297368631278611	-0.416035732599725	-0.130377575768566	1	29.618812	NA	NA	NA	method 1	liver
2410016O06Rik	85.291558	85.291557	12	16	91.0731	JAX00427982	0.576206007138462	0.231129509825669	0.187759898094076	0.0224199379362277	0.274189386478375	-0.571760739615385	0.0813131692135887	0.0289676433164365	-0.272433388145346	-0.0760300174073685	-0.24098309137103	0.77673703753073	NA	NA	NA	NA	NA	method 1 q<0.2	liver
2610203C22Rik	9.621173	9.621172	1	6	143.857611	UNC12289587_to_JAX00629738	0.584084460724251	0.257258341071183	0.168461794761146	0.018145263681218	0.0342716937243239	0.528836860947868	-0.609489322038058	0.0325491541567241	0.601174999578265	-0.179342777919009	-0.0097515874441932	-0.398249021005921	NA	NA	NA	NA	NA	method 1 q<0.2	liver
2900026A02Rik	113.592333	113.592332	5	12	113.755394	UNC21910865	0.573097204860666	0.25391060662998	0.155879489726949	0.0154902413925	-0.0556101115158881	-0.482804310423181	0.110300592084076	0.55824965919145	0.590886347035161	-0.0725409044010885	0.00591846607382645	-0.654399738044355	NA	NA	NA	NA	NA	method 1 q<0.2	liver
4930480G23Rik	19.932886	19.932885	4	8	47.178558	UNC14653235_to_UNC14657529	0.577328554918103	0.275618941229978	0.117229707867072	0.0095596814865172	-0.570735458341283	-0.50906501047809	0.652738710382827	0.308809821782926	-0.0887219943357855	0.440678943618188	-0.349691769211818	0.115986756583035	NA	NA	NA	NA	NA	method 1 q<0.2	liver
4930579G18Rik	55.269348	55.269347	14	15	93.973957	JAX00410208	0.569486784484174	0.211733204436067	0.19817198373365	0.0251990568892195	0.1673227526296	-0.604491181247754	-0.0447209919358592	0.386882936701956	0.482971074127681	-0.0561944662670358	0.0949672538367139	-0.426737377845302	NA	NA	NA	NA	NA	method 1 q<0.2	liver
Aars	113.557742	113.557741	8	14	37.451	JAX00377773	0.664415826738757	0.362202693576822	0.00507719314120031	9.71697722434994e-05	-0.441138874621505	-0.471993671022592	0.36711577556739	0.0896569865659766	-0.0676101880876383	-0.64841470575377	0.546371785168091	0.626012892184047	0.115895624323438	87.961193	NA	NA	NA	method 1	liver
Abcd1	70.961936	70.961935	X	15	79.086087	UNC25945860_to_UNC25947582	0.564216404104435	0.303529117258165	0.195596649844324	0.0243865024393306	0.117190398944775	-0.597434722718362	0.0812718923603604	-0.0714734776949952	-0.739131536070401	0.515170090938123	0.769450077762364	-0.0750427235218654	NA	NA	NA	NA	NA	method 1 q<0.2	liver
Abt1	23.515735	23.515734	13	15	99.581889	JAX00411762_to_UNC26216859	0.62302796365713	0.297150233594041	0.11830012648133	0.00969618969831088	-0.188367728901311	0.146303956403564	-0.625519379860507	-0.121262557121842	-0.478142132751111	0.470315593552744	0.65523744141182	0.141434807266643	NA	NA	NA	NA	NA	method 1 q<0.2	liver
Acly	100.389314	100.389313	11	9	27.379926	UNC16046348	0.606779998344095	0.255998697765133	0.0796076033436932	0.00521028947236224	0.459397486547879	0.38703460389702	0.0800575748421955	-0.477447588581296	-0.324269809724322	0.553243363500239	-0.338480123118666	-0.339535507363049	0.903576873807294	155.343778	NA	NA	NA	method 1	liver
Acot3	85.393101	85.3931	12	5	102.012909	UNC9792762	0.589511722252862	0.294937035503492	0.114308517948635	0.00917398833489469	0.419127215845532	0.0342037183108695	-0.624901159449154	-0.162187018106931	0.334524099912794	0.629824222397608	-0.483349566569944	-0.147241512340773	NA	NA	NA	NA	NA	method 1 q<0.2	liver
Acp1	31.596477	31.596476	12	1	19.036075	UNC213909_to_JAX00243441	0.603412610334774	0.295396345094651	0.15522799371634	0.0151340018628295	-0.335641698137687	0.733816393925184	-0.171086802356214	-0.146597343168548	-0.665759356566936	0.151542784084453	0.438080721374975	-0.0043546991552273	NA	NA	NA	NA	NA	method 1 q<0.2	liver
Adam23	63.492465	63.492464	1	16	40.787629	UNC26693650	0.596008072097568	0.266981437469433	0.126007465454317	0.0105725577120841	-0.335458831525264	0.00816416183346091	0.699389654683065	-0.172741198083122	-0.270887413668287	-0.59527034466507	0.603116083267976	0.0636878881572402	NA	NA	NA	NA	NA	method 1 q<0.2	liver
Adra2b	127.189022	127.189021	2	3	105.846504	UNC030165183_to_UNC5917457	0.579366400695021	0.207388311560196	0.0843940268715171	0.00591059907666858	-0.146575287971444	0.308114957594224	0.4805272032706	-0.0345066551063554	-0.64320955151506	0.398352378747307	-0.230704072270702	-0.131998972748569	0.897983111195505	23.714426	NA	NA	NA	method 1	liver
Adss	179.72664	179.726639	1	16	64.955228	UNC26992588_to_UNC26992875	0.591520703381775	0.291099585921976	0.1560599681837	0.015604691688219	0.703476691330245	-0.131276190400028	0.241661370765506	0.265276764846273	0.319919941901632	-0.563231882127139	-0.399930535377194	-0.435896160939294	NA	NA	NA	NA	NA	method 1 q<0.2	liver
Afmid	117.687233	117.687232	11	2	166.421472	UNC4436339_to_UNC4440151	0.585903801552496	0.26492055826303	0.188836101547495	0.0226686234844052	-0.213735771591484	-0.0750912117265084	-0.568637022852205	0.145568180519566	-0.21519331462161	0.413428389699821	0.819460009605644	-0.305799259033225	NA	NA	NA	NA	NA	method 1 q<0.2	liver
Ahsg	22.892088	22.892087	16	14	121.913055	UNC24912949_to_UNC24917017	0.604592481485172	0.241222184760001	0.0796076033436932	0.00519745274549355	0.00854718791883668	0.723139556752415	-0.191675201325686	-0.409422560468327	-0.0439212697513695	-0.273438353188658	0.511260490719852	-0.324489850657062	0.969698602695617	121.274933	NA	NA	NA	method 1	liver
Akirin1	123.427542	123.427541	4	3	145.430711	JAX00114333	0.662523762111636	0.303964305930154	0.0347965394687482	0.00136932562426706	0.157021857471204	0.479891809564068	-0.367500223197635	0.648033125644582	-0.0266985592731595	-0.025040971617842	-0.426199530625783	-0.439507507965435	0.977208016373983	114.843104	NA	NA	NA	method 1	liver
Akr1e1	4.60841	4.608409	13	4	142.542003	UNC8391436	0.71298779436806	0.341073559918505	0.000541935543928281	6.38844228240121e-06	0.426261295292199	0.275645620977891	0.466279486545857	-0.620666142856473	-0.262957382758439	0.347183763499289	-0.387662085008255	-0.24408455569207	0.845601871157713	70.776511	NA	NA	NA	method 1	liver
Ankrd17	90.795211	90.79521	5	3	58.731963	UNC5353529_to_UNC5354147	0.573921774558146	0.245067856635036	0.196714884739784	0.0246623278575884	-0.795476524403758	-0.149380754425511	0.349927572020084	-0.0836986217621029	0.312089904744702	0.239917276215989	0.474779917612386	-0.348158770001788	NA	NA	NA	NA	NA	method 1 q<0.2	liver
Aqp1	55.286293	55.286292	6	7	53.308496	UNC12738460	0.59357699899722	0.325187837899921	0.122415380912784	0.010135349591645	-0.427806502674746	-0.0908812282282561	0.0804057517026905	0.0593459772524054	0.961875697045082	-0.660042235983332	-0.1706403820867	0.247742922972855	NA	NA	NA	NA	NA	method 1 q<0.2	liver
Arap2	63.157416	63.157415	5	5	122.564482	UNC10052841	0.607186153053959	0.284726821236872	0.134091279251624	0.0115800772255392	0.627034896588879	-0.0260025690667536	-0.699207764657649	-0.25992148437913	0.464870378650635	-0.255658662817189	0.250783849187464	-0.101898643506257	NA	NA	NA	0.00015134518131914	5.52688567068138e-06	method 2	liver
Arhgef15	68.77036	68.770359	11	9	99.699446	UNC16976216_to_UNC16977294	0.578306118978784	0.202624949962491	0.193272760577145	0.0235874903617328	0.333993824170401	-0.667563491185024	-0.160127124212528	-0.109901831631425	0.455531887296406	-0.110153354706442	0.387319530016084	-0.129099439747472	NA	NA	NA	NA	NA	method 1 q<0.2	liver
Arl5a	52.280394	52.280393	2	15	95.361305	UNC26161785_to_UNC26162515	0.628303409197725	0.302632100579203	0.0354551026399125	0.00141611866964364	-0.272954760812053	0.178778190789508	0.798062423775808	-0.283932230186163	-0.607387945429443	-0.198836008211852	0.272624514308499	0.113645815765695	0.429295125399447	34.729915	NA	NA	NA	method 1	liver
Arl6	59.639165	59.639164	16	7	146.082575	UNC13978713	0.586210678231255	0.28244797660392	0.187759898094076	0.0223892213479597	0.201812724385897	-0.52932332962293	0.205211654385593	-0.262824776895184	-0.217556637891605	0.654621884078654	-0.578315440308299	0.526373921867874	NA	NA	NA	NA	NA	method 1 q<0.2	liver
Armc1	19.063065	19.063064	3	3	105.846504	UNC030165183_to_UNC5917457	0.587709857032021	0.267578735850177	0.136160499456846	0.0119200046545967	0.628147873746842	0.111662774926875	-0.148512259820983	0.0634749993024642	0.627896632252637	-0.377607640905889	-0.42652345057262	-0.478538928929327	NA	NA	NA	0.00982215684791704	0.00203673294698847	method 2	liver
Atl2	80.295463	80.295462	17	17	9.081966	UNC27541438	0.622606119789732	0.297610739606716	0.125195897524872	0.010469738240537	0.202060943446281	-0.395808927785482	0.453153003743115	-0.354303533214592	0.230215388013858	0.421321350204456	-0.783921847802988	0.227283623395351	NA	NA	NA	0.005050880328953	0.00073459268494791	method 2	liver
Atp6ap1	71.542436	71.542435	X	13	102.089107	UNC23228208_to_JAX00368265	0.583900067022506	0.217379108624724	0.192780368457091	0.0235006619186602	-0.662681623296733	-0.0344151398455155	0.33514307727714	0.0745328300489024	0.328994663101403	0.35798725368891	-0.156251308011012	-0.243309752963095	NA	NA	NA	NA	NA	method 1 q<0.2	liver
Atp6v1d	79.962625	79.962624	12	3	122.16115	UNC6115682	0.592376023377287	0.268845549298512	0.14726674837227	0.0138676504344319	0.144029844569809	0.269927851610303	-0.324250282798368	0.416231793801789	0.536551668384051	-0.121569971456335	-0.375921054188629	-0.544999849922619	NA	NA	NA	NA	NA	method 1 q<0.2	liver
Atpaf1	115.457419	115.457418	4	2	147.630305	UNC4184639_to_UNC4187507	0.579098540530857	0.218816858633313	0.16251865768025	0.0167879024108509	-0.371867413700104	0.447908369625565	0.495012486929741	-0.338882288203423	0.067108210404838	-0.368243666708888	0.376015482020217	-0.307051180367945	NA	NA	NA	NA	NA	method 1 q<0.2	liver
Baat	49.51943	49.519429	4	10	46.468812	UNC17891700	0.576430657846738	0.245317333080836	0.174854226254922	0.0196207652416158	-0.190765178964762	-0.186488741329306	0.434006193300527	-0.620118458487808	0.314926143396239	-0.386008366856449	0.0682651614240224	0.566183247517536	NA	NA	NA	NA	NA	method 1 q<0.2	liver
Baiap2	119.804406	119.804405	11	8	117.570596	UNC15551506_to_UNC15551707	0.604420987669107	0.343816851341315	0.107973953204209	0.00828552689035922	0.00463571152934631	0.0758536976885688	0.778931297583645	0.606882009811728	0.0330990091236871	-0.585435172065463	-1.05383057930863	0.139864025637116	NA	NA	NA	NA	NA	method 1 q<0.2	liver
BC021891	128.43435	128.434349	8	5	128.383794	UNC10130439	0.577774145229152	0.264902350964465	0.172066719440282	0.0189713353564571	-0.205890239387477	0.610564422914031	0.107911530538345	-0.211781813975513	0.459780303113145	-0.779119389106998	-0.324599571750572	0.343134757655039	NA	NA	NA	NA	NA	method 1 q<0.2	liver
Bcl2l2	55.502262	55.502261	14	6	55.420134	UNC11128370_to_UNC11131247	0.624044985934167	0.289602802711724	0.119022504205072	0.00977190427269437	0.0340627656416713	0.430973598681796	-0.025405265578995	-0.146497403545417	0.0279846618454653	0.688430906778564	-0.426007480813981	-0.583541783009104	NA	NA	NA	NA	NA	method 1 q<0.2	liver
Bcl3	20.408104	20.408103	7	5	99.361436	JAX00589547_to_UNC050159502	0.594927415076579	0.295132693411084	0.168666593262347	0.0181985624696133	-0.541966548303294	0.0452528510983982	0.450085085203476	0.10873666031965	-0.267675422409722	-0.497662468040557	0.717097948414679	-0.0138681062826315	NA	NA	NA	NA	NA	method 1 q<0.2	liver
Bmp2k	97.426708	97.426707	5	5	116.729642	UNC9979994_to_UNC9984576	0.586591338454514	0.33880656232668	0.187634662716211	0.0222748736509546	0.59252299627515	0.390707885667382	-1.04258160381004	-0.0984949332563256	0.252860686826843	-0.341463922782078	0.293039207462993	-0.0465903163839201	NA	NA	NA	0.0102029871673738	0.00217726181510325	method 2	liver
Brd2	34.259552	34.259551	17	1	194.486211	UNC2446717_to_UNC2446967	0.58280410036274	0.273915435370417	0.187753134292834	0.0223410148511638	0.194022041288438	0.199583768877772	0.417859464969592	0.141334215345341	0.0118005554649224	-0.7429002063372	-0.569484032790762	0.347784193181898	NA	NA	NA	NA	NA	method 1 q<0.2	liver
C8g	25.357239	25.357238	2	19	57.099066	UNC30557920_to_UNC30565665	0.596443422312449	0.227083921554757	0.142342094192765	0.0130090978207364	-0.452409937812697	-0.582956479070452	0.233054958765412	0.425922955530503	0.262649096989368	0.0058406062553745	0.195624761594602	-0.0877259622521113	NA	NA	NA	NA	NA	method 1 q<0.2	liver
Capn2	184.447614	184.447613	1	1	77.461321	UNC981257	0.597251324559405	0.296971721219626	0.17530711605505	0.0197416745565032	-0.352591470861972	-0.380581440484833	0.817817692799086	0.384719195946705	0.227411932047693	-0.415785024229781	0.166857802217557	-0.447848687434455	NA	NA	NA	0.0145029535167946	0.00370737381217667	method 2	liver
Capn7	32.14991	32.149909	14	10	7.781109	UNC17376161_to_UNC17386182	0.59964135109343	0.316651799965444	0.114308517948635	0.00921314438309295	0.281318796819476	-0.0130965227411738	-0.0738707821844019	0.117384415857154	-0.140503964689267	-0.524888496111736	0.850203346484814	-0.496546793434865	NA	NA	NA	NA	NA	method 1 q<0.2	liver
Card10	78.633472	78.633471	15	7	146.338245	UNC13982873_to_UNC13996033	0.555657917633419	0.209137895275948	0.189888925245012	0.0228815259891307	-0.021056348245578	0.272257142899993	-0.0400035956582548	0.542466484133576	0.300541139752641	-0.0154064139175417	-0.496051853004589	-0.542746555960247	NA	NA	NA	NA	NA	method 1 q<0.2	liver
Carhsp1	8.672246	8.672245	16	13	25.170132	UNC22284385_to_UNC22291820	0.574760629833457	0.191683783020199	0.190398597066003	0.0230726926852953	0.0754279593829236	0.224406840793273	0.437254165956966	-0.602885237550873	-0.210771026484667	0.105540507824563	-1.35988413891566e-09	-0.0289732085623013	NA	NA	NA	NA	NA	method 1 q<0.2	liver
Cbr4	63.966531	63.96653	8	8	52.710572	UNC14731620_to_JAX00161881	0.589374930812896	0.227879186831034	0.196188749151697	0.0245147406425265	0.588337779846039	-0.431935397145878	0.304845078839858	0.478946317762798	0.142012243472262	-0.221991406652673	-0.510965630963376	-0.34924898515903	NA	NA	NA	0.0107227225733408	0.00233926897083037	method 2	liver
Cbx4	118.947551	118.94755	11	2	33.148618	UNC2846267_to_UNC2862042	0.594000376444701	0.312395808149665	0.180409483208076	0.0208709476255573	0.277329233228431	0.0202413250949769	-0.499341303167741	-0.207405760020605	0.220218490946142	-0.545365729304543	1.01063074814064	-0.2763070049173	NA	NA	NA	NA	NA	method 1 q<0.2	liver
Cdan1	120.557253	120.557252	2	8	116.952834	UNC15540604_to_backupUNC080534893	0.62403486604258	0.297648558892475	0.0547124031606164	0.00288335290885444	0.535753544765099	-0.18499119269024	-0.293242485478135	0.465875141903312	0.111088204926514	0.500690244308023	-0.98095475546585	-0.154218702268724	1.3777055947326e-06	20.020391	NA	NA	NA	method 1	liver
Cdc37l1	29.064842	29.064841	19	5	54.827856	UNC9211072	0.567901294328232	0.25159084215389	0.195596649844324	0.0243339140246546	-0.566974651833976	-0.615523049037961	-0.227349076926667	0.0701259215430141	0.241666925069585	0.240433942440881	0.950260244851196	-0.0926402561060734	NA	NA	NA	NA	NA	method 1 q<0.2	liver
Cdc40	40.602949	40.602948	10	1	193.50371	UNC2437743_to_backuprs32282252	0.600387912050691	0.241253720738365	0.150006211291044	0.0143544562722849	-0.367454792459826	-0.247416467817948	0.695866064485856	0.0937046941341286	-0.409338830222077	0.00210405823714438	0.407643273180491	-0.17510799953777	NA	NA	NA	NA	NA	method 1 q<0.2	liver
Cdca7	72.314276	72.314275	2	15	53.106912	UNC25604126_to_JAX00401183	0.605964115378718	0.275371255341066	0.110423533675329	0.00861807569278905	-0.413417720880956	-0.167279066127054	0.413081162379051	0.505929875496518	-0.564266815065678	0.428862568020902	-0.384086865605169	0.181176861782387	NA	NA	NA	NA	NA	method 1 q<0.2	liver
Cep19	32.099888	32.099887	16	5	109.122497	UNC9886049	0.600283104746605	0.291320124592264	0.113734646418191	0.00905384568191803	-0.116660843744203	0.301561194137111	-0.0303657982489928	-0.787912439946789	0.0571915516425162	0.319381743407057	0.598078156248597	-0.341273563495297	NA	NA	NA	NA	NA	method 1 q<0.2	liver
Cerkl	79.269145	79.269144	2	2	117.275447	UNC3818863	0.639647791853811	0.472716219132153	0.0450089485150009	0.0020099402748357	0.369100699038614	0.0357132128052238	0.148151045374744	0.815586131086664	-0.0858390956281759	-1.13988818254195	-0.424468694419498	0.281644884284375	0.0986484267056058	128.926731	NA	0.00602863190386126	0.000972515478588121	method 1	liver
Cers4	4.493405	4.493404	8	9	40.218052	UNC16215275_to_UNC16215842	0.620032248222396	0.324390346380657	0.0608707122225639	0.00337673351469714	-0.431449703231707	0.348600180022509	0.172420530745492	0.135843348516964	0.495585099462789	-0.642650211210095	-0.530109578470255	0.451760334164302	0.961314748791065	38.498646	NA	NA	NA	method 1	liver
Cfap97	47.25491	47.254909	8	6	110.786314	JAX00622082	0.59972776653758	0.252977882925403	0.104081772953373	0.00780263101176015	-0.115662325640453	0.315836017385027	-0.0988980323552458	-0.766892769436342	-0.144667701834436	0.511076290247182	-0.137791777913028	0.437000299547296	NA	NA	NA	NA	NA	method 1 q<0.2	liver
Chrnb2	89.568554	89.568553	3	5	68.142087	UNC9387193	0.608058405560454	0.269038687824203	0.098557797922232	0.00723061232664934	-0.612875561671712	0.119965017746745	0.332245325908429	-0.192325503604954	0.3041860831855	0.628526647758211	-0.581731406729235	0.00200939740701671	0.250035596251174	73.012983	NA	NA	NA	method 1	liver
Clic5	44.325521	44.32552	17	18	86.357728	UNC29777631	0.580468464854928	0.273951200831881	0.175014995103037	0.0196845063547839	0.495255199291005	0.209699315379004	-0.187384637630294	0.167962579568654	-0.844895949153115	-0.194190124234888	0.450027476127719	-0.0964738593480853	NA	NA	NA	NA	NA	method 1 q<0.2	liver
Clk1	58.480932	58.480931	1	7	78.021233	UNC13086175_to_UNC13089906	0.636386739382947	0.28194709443207	0.0602487235494919	0.00329403226188196	0.0347440153927583	0.0071528354381562	0.105310531820832	0.550924891125953	-0.560063093454173	0.393977677794731	-0.482292243921797	-0.0497546141964602	0.00162348016101439	26.052717	NA	NA	NA	method 1	liver
Cln8	14.888536	14.888535	8	17	6.460153	UNC27525304	0.660597737019885	0.320812412932673	0.0106508235305882	0.000257016408808597	-0.0514155951433888	-0.245152958351636	0.837990502754441	-0.124193365104358	0.235286544939201	0.106077420750271	-0.511193141423392	-0.247399408421138	0.219674940612822	40.602948	NA	NA	NA	method 1	liver
Clns1a	104.845167	104.845166	7	7	116.78398	UNC13595100_to_UNC13597756	0.63538612260807	0.278683387774064	0.0525632447207077	0.00272029389729878	0.369203258834458	0.458483621811508	0.293395658258895	0.291352365979681	0.0222977019040652	-0.497216426104715	-0.647192988386978	-0.290323192296915	0.00182602750617545	104.886756	NA	5.41646867576094e-05	1.42081566778529e-06	method 1	liver
Cntrl	34.965012	34.965011	2	2	71.031332	UNC3300012_to_UNC3300559	0.592140416159024	0.2319465655699	0.166560225296648	0.0176505601986158	0.202385036143223	-0.0571743862901614	-0.293554455223531	0.480211822403044	-0.456994543009163	-0.414927214816027	0.577667066166839	-0.0376133253742227	NA	NA	NA	0.00598938163396299	0.000960477967818507	method 2	liver
Copa	174.01266	174.012659	1	14	63.210598	UNC24101056_to_UNC24103899	0.590933054267698	0.278251086412593	0.170062894363011	0.0185850698381437	-0.126294848298152	-0.219866309084581	-0.136205170405334	-0.486755992475535	-0.255810935594003	-0.0934260854314906	0.629086694375512	0.689272646913584	NA	NA	NA	NA	NA	method 1 q<0.2	liver
Coq8b	28.018032	28.018031	7	X	70.969947	UNC_rs8251020_to_UNC30964296	0.585103475480227	0.255449049984682	0.190398597066003	0.0230662597979485	-0.0253277156442353	0.85417915559281	0.013108786083913	-0.284610193764796	0.213076708782495	-0.399827557077963	-0.452834634895321	0.0822354509230968	NA	NA	NA	NA	NA	method 1 q<0.2	liver
Cry2	92.274226	92.274225	2	2	75.453837	UNC3352091_to_JAX00096040	0.60764399334966	0.326462288675143	0.143453355622535	0.0131305543251431	0.267711175161554	0.500594928279525	-0.332459848787266	-0.081420887917637	0.376475425528971	-0.905688062731645	0.275764381173286	-0.100977110706788	NA	NA	NA	0.00682761617518981	0.00117728868683076	method 2	liver
Cutal	34.729916	34.729915	2	X	61.785451	JAX00179923	0.59521632429182	0.314327629977551	0.0403809578296697	0.00170246665098883	0.454326459732878	0.371022965179185	0.623138922196313	0.111620443424771	-0.0432087428139043	-0.400845007243955	-0.344716950419244	-0.771338090056043	0.975192450885065	52.280393	NA	NA	NA	method 1	liver
Cxcl12	117.118553	117.118552	6	17	45.526068	UNC27918634_to_JAX00439828	0.589610991097275	0.229522989427282	0.166560225296648	0.0176941002257125	0.607312310069921	-0.482856761616022	0.101338225682633	-0.29143935244388	-0.0275293773930292	0.187764833740444	-0.50039840991016	0.405808531870094	NA	NA	NA	NA	NA	method 1 q<0.2	liver
Cyb5r4	86.916864	86.916863	9	X	164.714135	JAX00187127	0.666306378239223	0.328216236712089	0.0065882674374963	0.000138881123714851	-0.0163094807286749	0.569407941140932	0.32976275292565	0.161153277188339	0.258419722908901	-0.813500075521341	-0.0793494310281062	-0.4095847068857	1	44.451186	NA	NA	NA	method 1	liver
Cyp4f13	33.084306	33.084305	17	2	124.577852	UNC3898503_to_JAX00502180	0.591541188906792	0.336781420713837	0.177216705688385	0.0201355819310415	0.536817008280074	-0.206689474876403	-0.521804685368471	-0.256614783155337	0.272384335072186	-0.48294271298133	0.836206270774844	-0.177355957745562	NA	NA	NA	NA	NA	method 1 q<0.2	liver
Dapk1	60.703308	60.703307	13	13	99.896382	UNC23196628_to_UNC23198978	0.593833606821977	0.286604305048557	0.155787729242997	0.0153182056591634	-0.218547023638332	0.386617161551033	0.147798210830905	0.515510674936515	0.327233701854774	-0.79802706037154	0.11545117561778	-0.476036840781136	NA	NA	NA	0.00877373338216848	0.00170788628053353	method 2	liver
Dcp2	44.540154	44.540153	18	5	148.133717	UNC10395394	0.601465162030956	0.283237826761272	0.0623474376403958	0.00347594644323157	0.363048154451743	0.230621883323078	-0.341752824359589	-0.425539476115124	0.587087307699484	0.312820505665423	-0.712612587997947	-0.0136729626670669	0.0178100329166268	138.596971	0.524015020214278	NA	NA	method 1	liver
Ddost	137.860653	137.860652	4	5	90.780935	JAX00588367_to_UNC9668854	0.588259586093509	0.265055007723324	0.187753134292834	0.0223279796951263	-0.379411986306216	0.248250533652964	0.366361687794377	-0.699154707612575	-0.370201593208258	0.495147733074097	0.0808281466223373	0.258180185983274	NA	NA	NA	NA	NA	method 1 q<0.2	liver
Ddx31	28.695926	28.695925	2	2	172.642643	UNC4531000_to_UNC4531413	0.630861947129415	0.345538463499908	0.0499881070791823	0.00243759444735969	0.786837595850629	-0.2534865257123	-0.243778876916107	-0.891401433826072	0.0975626606963547	0.230449934141058	0.173370680922793	0.100445964843645	0.288813546996044	120.195414	NA	0.00292644405053969	0.000321536564158897	method 1	liver
Ddx41	55.638019	55.638018	13	4	137.569772	UNC8321908_to_JAX00568373	0.609182038977402	0.302776073992138	0.0811887242488727	0.00552413554885789	0.719715096613952	-0.00695306471751475	-0.272738010971302	-0.254101998664883	0.492189737226763	-0.781907204373201	0.0332848761056771	0.0705105687805086	0.560653826561157	70.458162	NA	NA	NA	method 1	liver
Dip2c	9.275771	9.27577	13	13	84.540729	UNC22983514	0.572024025648671	0.243357255869548	0.19817198373365	0.0252022900863451	0.537107849514144	-0.570854489336977	0.399409584486089	-0.251443059444759	0.434567782450435	-0.133953024460669	0.0262452022439734	-0.441079845452236	NA	NA	NA	0.0139903094567413	0.00350407675150244	method 2	liver
Dlg1	31.663529	31.663528	16	4	54.391584	UNC7276413_to_JAX00119123	0.60296200870185	0.257770048749482	0.149570134324507	0.014201829305705	0.341974144392709	-0.364416649394893	-0.542961324154304	0.535976510759182	-0.402394041499199	0.0440088264538948	-0.110483412110089	0.498295945552699	NA	NA	NA	NA	NA	method 1 q<0.2	liver
Dll1	15.512787	15.512786	17	10	118.345136	JAX00300124_to_UNC18827115	0.587265762294381	0.214779425152031	0.170062894363011	0.0185271994242627	0.358572615553953	0.395514723541212	0.061281743241009	-0.0898987165711742	-0.4809717414237	0.051075043873658	0.31685670424091	-0.612430372455869	NA	NA	NA	NA	NA	method 1 q<0.2	liver
Dnajc10	80.155623	80.155622	2	2	106.352863	UNC3704745_to_UNC3707191	0.619667048530165	0.335158762984019	0.108230451422088	0.00833049612458869	-0.898184480741486	-0.126555900424335	-0.338151412109094	0.0854577270479138	-0.00174434706604231	0.78214445805282	0.420006140076671	0.0770278151635528	NA	NA	NA	0.00376023456626763	0.000471656773224582	method 2	liver
Dusp16	134.742646	134.742645	6	1	173.125888	UNC2196251	0.607851713678327	0.260728722497697	0.0494114997348515	0.00236038567962082	0.0941181282388865	-0.255255921764398	0.0347027097648135	-0.700840351746463	-0.187350378547005	0.624294467266915	-0.102083060273637	0.492414407060889	0.888540020670499	4.752812	NA	NA	NA	method 1	liver
E130311K13Rik	63.733307	63.733306	3	3	36.713836	JAX00519832	0.602946317921811	0.254374472746458	0.130672190501678	0.0110488726612633	0.735194522488062	-0.197309153630402	0.253775307366793	0.293321799016118	-0.498028040588172	-0.367288451258183	0.0576658902996139	-0.27733187369383	NA	NA	NA	0.0144283327401644	0.00367455337425193	method 2	liver
E330033B04Rik	96.105706	96.105705	15	7	35.88034	UNC12609880_to_UNC12619950	0.645427928704551	0.270540175633398	0.0646915873180953	0.00363355086671191	0.185074221192127	0.453225146406299	-0.614541038550553	0.266744794387708	0.366216413429952	-0.33410174926193	0.145140828130131	-0.467758615733735	0.196641029472664	99.818421	NA	NA	NA	method 1	liver
Efemp1	28.753205	28.753204	11	11	12.499564	JAX00304238	0.654551257445767	0.311987235297613	0.0423560691883071	0.00182098243467943	-0.723428337033351	0.0123862258118348	-0.223440606971002	0.551592926009351	0.0183745213169604	-0.365293095098818	0.136342412419176	0.593465953545848	0.782208484965934	76.188788	NA	2.21109954869576e-05	4.77453686698048e-07	method 1	liver
Egln3	55.304861	55.30486	12	2	110.698371	UNC3751339	0.634008610811321	0.360512624265297	0.0736556712474726	0.0045228273002057	0.499954300583236	0.0426691688543245	0.741596803822877	0.121508619218583	-0.399665245211838	-0.718485000887469	-0.523668650370508	0.236090003990794	0.671440507395204	71.51898	NA	NA	NA	method 1	liver
Ehd1	6.276896	6.276895	19	5	114.206136	UNC9945668	0.635526573454597	0.35358565877099	0.0476403639389047	0.0022090321266145	-0.718284010116953	0.183851544044072	1.01585801865798	-0.327003969566256	-0.0955078969818298	-0.169790906540307	-0.116138732814807	0.227015953318101	0.187640989920609	4.059293	NA	NA	NA	method 1	liver
Eif4b	101.904204	101.904203	15	5	93.185572	UNC050148542_to_JAX00588844	0.582741232520394	0.224862123018683	0.17335280554936	0.0193292648640656	-0.391226495374349	0.501067390279053	-0.0848257530812595	0.346484706171472	0.418985787078005	0.00076939390064106	-0.368423287485823	-0.422831741487738	NA	NA	NA	NA	NA	method 1 q<0.2	liver
Eif5b	38.054855	38.054854	1	5	53.972034	UNC9200824_to_UNC9206296	0.623235951852254	0.403684816841542	0.124746552460184	0.0103802596311436	-0.0214989746974218	-0.896772221449866	0.249092262740059	0.335517180952277	-0.257679809021509	-0.392450364946163	0.905150444369427	0.0786414820531983	NA	NA	NA	NA	NA	method 1 q<0.2	liver
Ergic1	26.698457	26.698456	17	14	101.585579	UNC24621950_to_JAX00388121	0.573957450786557	0.211547931218635	0.170062894363011	0.0185807416811952	0.299513139432998	-0.128167035980021	0.299475143969932	-0.227413705233355	-0.356768622008734	-0.462002650052432	0.628393523219522	-0.0530297933479102	NA	NA	NA	NA	NA	method 1 q<0.2	liver
Etohd2	59.871327	59.871326	13	18	20.87739	UNC28849580_to_UNC28850626	0.576242206207314	0.341520974527029	0.197076620202608	0.0248731202378104	0.141146889094581	-0.127092605868587	0.649650474402112	-0.525327721076966	0.0288090064520143	-0.366155204487804	-0.586422649916782	0.785391811401431	NA	NA	NA	NA	NA	method 1 q<0.2	liver
Ets2	95.924014	95.924013	16	7	119.308763	UNC13627612	0.583100620670467	0.281215607851531	0.162642384469655	0.0168555649273509	-0.202554149840589	-0.668159780510182	0.224966994498943	0.0330410150859671	0.230656570023531	-0.631542815955854	0.460906191747437	0.552685974950747	NA	NA	NA	NA	NA	method 1 q<0.2	liver
Faap24	36.181786	36.181785	7	6	46.604433	JAX00608786	0.587111155853137	0.232621911681971	0.165570420256292	0.017382292123666	-0.00577418006923135	0.469120163646503	0.382150509476818	-0.178331111864103	-0.704476371014403	-0.0701946773570874	0.417916012765756	-0.310410345584252	NA	NA	NA	NA	NA	method 1 q<0.2	liver
Fam136a	86.315677	86.315676	6	7	149.5122	UNC14021526	0.581210260331002	0.263123713156825	0.189978030516118	0.0229219228989922	-0.24378988039043	-0.187683348673527	0.269909248800081	-0.121825577139919	-0.630986215805556	0.0630527583648878	0.0604482180021824	0.79087479684228	NA	NA	NA	NA	NA	method 1 q<0.2	liver
Fam193a	34.712582	34.712581	5	3	52.307502	UNC5266351_to_UNC5266711	0.676568462468624	0.308524850963965	0.0268720299457411	0.000917048244943652	-0.541745897160414	-0.389710825195374	0.13699425609851	0.13252178499619	0.637276631548573	-0.0212713664743764	0.433898416833019	-0.387963000646128	0.426339993460339	77.796317	NA	NA	NA	method 1	liver
Far2	147.995938	147.995937	6	1	194.279508	JAX00280727_to_JAX00280729	0.592174460599771	0.334979057872998	0.155879489726949	0.0155217707130409	-0.139230633741118	-0.642846108159583	0.522372519945851	0.909264750197296	0.158844902851161	-0.24782354736325	-0.497877117360046	-0.0627047663703097	NA	NA	NA	NA	NA	method 1 q<0.2	liver
Fas	34.365149	34.365148	19	2	61.141148	JAX00094965	0.580624239096056	0.31306827075023	0.160623145548114	0.0164473708608579	-0.0825494560301894	-0.201368200480599	-0.750176341511662	0.169771497821965	-0.347188543015054	0.869705821509733	-0.19974867238729	0.541553894093097	NA	NA	NA	NA	NA	method 1 q<0.2	liver
Fbln5	103.057329	103.057328	12	9	58.928826	UNC16444141_to_UNC16460782	0.620749599139217	0.291780897823364	0.0457735369450392	0.00205043217412415	-0.145583946608642	-0.384869188212641	0.385779715147517	0.701071356241847	0.168740672563102	-0.0101422202064731	0.0276039051690139	-0.742600294093724	0.272308309870835	151.009071	NA	NA	NA	method 1	liver
Fbxl5	44.173388	44.173387	5	15	3.219262	backupUNC150000076_to_UNC24959904	0.594638305726075	0.247373997317263	0.172391261423583	0.0191742342797439	-0.100223911912674	0.304154345760998	-0.21508874355748	-0.471517809640248	0.323507395195244	-0.527144380591362	0.334121611884968	0.352191492860555	NA	NA	NA	NA	NA	method 1 q<0.2	liver
Fbxo28	184.271737	184.271736	1	13	120.149431	UNC23497051	0.604620257628765	0.329039450861962	0.15910374554325	0.0161076312030619	-0.242002068209349	0.879659619556016	-0.0137660026901807	0.238043297976421	0.11191403743901	0.380474907898236	-1.0938301371883	-0.260493654781855	NA	NA	NA	NA	NA	method 1 q<0.2	liver
Fitm1	56.194511	56.19451	14	14	39.715378	UNC23899258_to_JAX00378315	0.593450579518762	0.244784871714055	0.133882673347559	0.0115118329507844	-0.0588606981433984	-0.297906597871891	-0.171413551772399	-0.0138270165924415	-0.0956825599734934	-0.531776402201656	0.37911262590434	0.79035420065094	NA	NA	NA	0.00271600791443577	0.000286340749459213	method 2	liver
Fndc4	31.59825	31.598249	5	8	16.371372	UNC14238094_to_UNC14246894	0.59493418600415	0.374409776794532	0.182659448640363	0.0214309251329322	0.497596205076919	-0.0746972717252882	-0.736603520436495	0.106748033502745	0.0463798102742471	0.382690447644012	-0.985160957196223	0.763047252860084	NA	NA	NA	NA	NA	method 1 q<0.2	liver
Foxk2	121.121301	121.1213	11	16	12.72974	UNC26357517_to_UNC26364589	0.589534508164208	0.32270255624826	0.185316455668424	0.0218711671229496	-0.189563047055599	0.190590792760124	0.164062452663647	-0.832373741068009	-0.158490747522332	0.33875959765428	0.824716295170981	-0.337701602603093	NA	NA	NA	NA	NA	method 1 q<0.2	liver
Frmd4b	97.567651	97.56765	6	7	78.821734	UNC13097387	0.603913218751244	0.287861975263831	0.130672190501678	0.011054558953182	-0.619955454616928	0.205146734558564	-0.275119454506043	0.152694096602606	-0.484661668302484	0.82234899776262	0.0516471182041645	0.1478996302975	NA	NA	NA	NA	NA	method 1 q<0.2	liver
Galnt11	24.728711	24.72871	5	5	98.71574	UNC9744266	0.655555240764193	0.320126698378283	0.0182700935088322	0.000552364396182559	0.767947919696513	0.127868284032384	-0.608347022995034	-0.0792152134298399	0.343223444500567	0.0955285313578347	-0.149878484595874	-0.49712745856655	0.186724595895629	20.610821	NA	0.000953195066421116	6.79583869912515e-05	method 1	liver
Gas8	126.042735	126.042734	8	18	64.823412	JAX00084364	0.580559717430947	0.261286094508964	0.165322132218302	0.0173103704955389	0.669199865609791	-0.0193317932597696	-0.330800717238403	0.131638973118127	-0.0548589800031162	-0.169179708555095	-0.738190741542559	0.511523101871025	NA	NA	NA	NA	NA	method 1 q<0.2	liver
Gdpgp1	87.377779	87.377778	7	3	35.852843	UNC5035770_to_UNC5050085	0.654844818304313	0.371742565667744	0.0476403639389047	0.00221994779526169	0.35508189696823	-0.291758151077856	0.285173353523395	0.144256031475867	-0.445917470458904	-0.696864729722932	0.889988402143556	-0.239959332851356	0.386483657175106	105.843705	NA	NA	NA	method 1	liver
Gem	11.631594	11.631593	4	11	61.572833	UNC19755602	0.610510301826736	0.314081305542582	0.112164291644353	0.00880439387218812	-0.567276284985315	-0.0483131784986347	-0.112340604372975	0.881533504177715	0.107389394953713	-0.334780715293227	-0.34693881607611	0.420726700094835	NA	NA	NA	NA	NA	method 1 q<0.2	liver
Gipc1	86.176577	86.176576	8	8	70.941494	UNC14951933	0.593725907282903	0.265303972444779	0.153808931942858	0.0148697561138971	0.56498828182314	-0.217805457745011	0.0579647286343657	-0.165451757173909	-0.534353201139226	0.590571343167821	-0.548651257012122	0.252737319444941	NA	NA	NA	0.00515292347044703	0.00076594097992233	method 2	liver
Gm10033	71.919443	71.919442	8	8	39.132611	UNC080160446	0.65103866109876	0.306722175949661	0.00166593622024252	2.44902179168394e-05	0.394728300174003	0.417448098893373	-0.278147601569348	0.641181522631716	-0.0696000824636647	0.0462011677818565	-0.686635428998247	-0.465175976449689	0.000306716528281602	72.736179	NA	1.5113659644734e-07	1.24783461341593e-09	method 1	liver
Gm1943	111.864808	111.864807	8	15	7.039389	UNC24984830_to_UNC24987518	0.682804212367534	0.309347907046138	0.00234733782776615	3.7437070010804e-05	-0.337643399091749	-0.257055624594424	-0.503407470093992	0.420131751329991	-0.262092068983767	0.210193345784423	0.286739714132801	0.443133751516716	0.198625356685034	4.677209	NA	NA	NA	method 1	liver
Gm8615	149.967768	149.967767	5	18	38.702582	UNC29073652	0.881407921974762	0.634462597741014	1.45552318138078e-13	2.22044604925031e-16	-0.630892051625385	-0.608118176733313	-0.000877822988885328	0.662291450201684	-0.208256347661828	0.166214466984698	0.0873237150462199	0.532314766776811	0.957462444240619	29.559606	NA	NA	NA	method 1	liver
Gng5	146.1628	146.162799	3	19	31.312679	UNC30195892_to_backupJAX00088399	0.565777551068858	0.199232691482488	0.197547517867093	0.0249858903228322	-0.320790833230017	0.499470344966788	-0.250943481437524	-0.174396933431257	-0.00167908754802982	0.548045035521427	-0.129035840642863	-0.170669204198524	NA	NA	NA	NA	NA	method 1 q<0.2	liver
Golgb1	36.885097	36.885096	16	8	48.126626	UNC14667569	0.645769997910251	0.353605040865889	0.0499881070791823	0.00244720195281922	-0.698928240094595	0.17770856756807	0.752301155047578	0.520420048324688	0.0884210858745765	0.00736763280067433	-0.495723265672299	-0.351566983848694	0.515182441649378	44.76943	NA	NA	NA	method 1	liver
Gprin3	59.376284	59.376283	6	1	90.398505	UNC1099838_to_UNC1103435	0.572377052801182	0.289055692065168	0.152488724372671	0.0146977531699621	-0.411431377106278	0.390897504102463	-0.126238983151815	0.401468876630351	0.250042341114365	-0.0416259813221423	-1.01736729230419	0.554254912037242	NA	NA	NA	NA	NA	method 1 q<0.2	liver
Grem2	176.85195	176.851949	1	13	85.947982	backupUNC130149286	0.625488939506854	0.276594520489604	0.0517892390074724	0.00258565420716617	0.128808948390972	0.723683583947154	-0.703533518698172	-0.290211765476919	0.260684162868584	0.15135335831541	-0.24926830164278	-0.0215164677042494	0.122917044898811	8.995257	NA	NA	NA	method 1	liver
Hdac4	94.076918	94.076917	1	5	148.779729	UNC10405283_to_JAX00600950	0.592367570739906	0.297595931771881	0.134091279251624	0.0115696766876372	0.125768237276867	0.60416137062974	-0.36363049082156	0.0927888876339236	0.565379256755454	-0.393037990759992	-0.815733295442394	0.184304024727961	NA	NA	NA	NA	NA	method 1 q<0.2	liver
Heyl	122.910799	122.910798	4	10	43.514491	UNC17852603	0.597355443403834	0.413644130860313	0.131680949585507	0.0111581597183795	0.222588768620143	-0.101730200020825	-0.398465230229519	-0.832568513574592	-0.0598589867422244	0.984570976332737	0.665046604985644	-0.479583419371364	NA	NA	NA	NA	NA	method 1 q<0.2	liver
Hist2h2ac	96.024803	96.024802	3	3	74.055765	UNC5533997_to_UNC5549545	0.597673006367843	0.357201448916881	0.148172756426483	0.0139940649629746	-0.0181260901584447	-0.293831897837905	0.0282948695383061	0.0639753753728282	-0.407967488097	0.450406232697757	0.963098203409355	-0.785849204924896	NA	NA	NA	0.00661783403939583	0.00111521580733442	method 2	liver
Hlx	186.556372	186.556371	1	11	29.218982	UNC19322866	0.577063657712355	0.237857210826608	0.159717800769603	0.0162140988472139	-0.255374259315583	0.269024138607638	0.0748878193485299	-0.304294993392105	0.101921500532138	0.0743756268056464	-0.615991572928259	0.655451740341994	NA	NA	NA	NA	NA	method 1 q<0.2	liver
Ik	36.90431	36.904309	18	1	57.161063	UNC727152_to_backuprs51918679	0.577697138125704	0.278379338555784	0.197076620202608	0.0248938021360277	0.183715324352622	0.901225123387985	-0.331647494183753	-0.335504081178138	0.360943915926319	-0.223177602881658	-0.549529740275222	-0.00602544514815528	NA	NA	NA	NA	NA	method 1 q<0.2	liver
Imp4	34.496674	34.496673	1	1	22.641137	UNC266725	0.609784238706524	0.272379936931317	0.124823529024802	0.0104212871285493	0.482713887407562	0.010591585734281	-0.20321529577095	-0.130319596604339	-0.191843007990166	-0.676063435401514	0.636168288918352	0.071967573706774	NA	NA	NA	0.000472115977689146	2.638611243444e-05	method 2	liver
Ino80c	24.28032	24.280319	18	6	35.828939	UNC10878493_to_UNC10878774	0.586741480510951	0.27576612563706	0.196263755528385	0.0245785505978081	-0.13854652524224	0.233666599172941	0.248258417496398	-0.641695220966737	0.108713579773916	0.747111825196525	-0.470019894151448	-0.0874887812793545	NA	NA	NA	NA	NA	method 1 q<0.2	liver
Irf2bp2	129.117336	129.117335	8	13	100.253288	UNC23202280_to_UNC130176908	0.573560491665401	0.224477645656961	0.190398597066003	0.023104693449461	-0.427312853562075	-0.253458441690829	0.455879272252159	-0.137434613928994	0.435790208715626	0.409739651531015	-0.47937380983808	-0.00382941347882156	NA	NA	NA	NA	NA	method 1 q<0.2	liver
Isoc1	58.819136	58.819135	18	6	22.002128	UNC10705222_to_UNC10706176	0.602997033312375	0.253301998545439	0.099563198979582	0.00735145754794464	-0.417682560776829	0.434623541577831	-0.203275612047767	-0.326902906238219	-0.417810443976733	0.52128968947848	-0.0697517473044447	0.479510039287682	0.376845494561316	29.685496	NA	NA	NA	method 1	liver
Itm2b	73.785078	73.785077	14	7	124.909886	UNC070427068	0.589241110632887	0.223616358001955	0.166673370719228	0.0177523500189397	0.0388738294758203	-0.212968336904643	0.0605548287136402	0.401562638184232	0.0258140065651929	-0.240207087776878	-0.572695719955725	0.49906584169836	NA	NA	NA	NA	NA	method 1 q<0.2	liver
Kdm1a	136.158638	136.158637	4	9	108.76383	UNC17098580_to_JAX00705053	0.620235858565033	0.235446230506968	0.0597399184657755	0.00325600894711298	0.15641563289855	0.223916643326949	-0.428726101703249	0.468633942541442	-0.61223687355744	-0.212081798446573	0.0968551697236256	0.307223385216693	0.114320041999284	88.333788	NA	NA	NA	method 1	liver
Kif13a	47.025087	47.025086	13	1	11.09113	UNC010019700_to_UNC104485	0.572585847082907	0.256708650728175	0.169979765776311	0.0184816909131017	0.189149656084995	-0.159967425453053	-0.013180624458078	-0.00397561533255161	0.656263450541321	0.460235854990679	-0.420470235704866	-0.708055060668446	NA	NA	NA	NA	NA	method 1 q<0.2	liver
Kin	10.002239	10.002238	2	2	25.505075	JAX00485514	0.651401390021651	0.360944153178552	0.036601562864889	0.00147713787039327	-0.192569916942148	0.185539143239796	0.127709946276404	0.0182721765260922	0.145260024654987	0.931425020130194	-0.648385780212058	-0.567250613673267	0.853116313891993	112.910548	NA	0.00513783931562094	0.000759960079812716	method 1	liver
Kiz	146.681625	146.681624	2	10	118.601629	UNC18831162_to_UNC18835853	0.585314978283572	0.244632012492944	0.184288635098823	0.0216987470672402	0.230075876448668	0.431504560031151	0.255585995583741	0.380799213153769	0.189256936182008	-0.42294364686239	-0.587546836907843	-0.476732097629104	NA	NA	NA	NA	NA	method 1 q<0.2	liver
Klf1	87.425827	87.425826	8	8	111.268859	UNC15469745	0.705442854381653	0.41032917025185	0.00102449987501539	1.36399116256181e-05	0.361766496080225	-0.0419163435114382	-0.636494711571838	0.402647163561463	-0.185510569704	-0.379632482942743	0.84113460105501	-0.361994152966679	0.190175745492918	87.646993	NA	0.000498860000024254	2.819763776718e-05	method 1	liver
Klf9	23.215716	23.215715	19	2	68.707786	UNC3267830	0.581567763146791	0.221928105637042	0.160863614525796	0.0165088931354243	0.426832668880693	-0.357441428561305	0.0763605394535371	0.385156099088194	0.0127139591902584	0.168780004294218	-0.0606728311416261	-0.651729011203969	NA	NA	NA	NA	NA	method 1 q<0.2	liver
Klhl20	163.06161	163.061609	1	12	106.089143	JAX00344390_to_UNC120435288	0.695804869752662	0.467121364422971	4.85285610125813e-05	3.70159173535001e-07	-0.314123564268484	-0.541232396656029	-0.106287286081383	-0.153085695748023	0.696773419780469	0.603537835737554	0.446714378809907	-0.63229669157401	0.975263189120229	93.253985	NA	NA	NA	method 1	liver
L3hypdh	73.1863	73.186299	12	12	58.830912	UNC21179574_to_UNC21181993	0.615597794926602	0.216035625933318	0.0663272343553806	0.0038047890661137	0.436779247569737	0.156333159275481	-0.373866438609754	0.399850066719909	-0.462014093517355	1.17660841157554e-07	-0.322345011911652	0.165262952812793	0.381844253881986	74.387834	NA	0.00501804115276735	0.0007266296308861	method 1	liver
Lamc1	155.179916	155.179915	1	2	166.421472	UNC4436339_to_UNC4440151	0.624231037123412	0.266463376692027	0.0666777608566264	0.0038375806665738	0.209475777795962	-0.348382818147031	0.761413816462972	-0.0890680308642883	-0.211127634770065	0.191101980541189	-0.577308617435089	0.0638955264163504	0.446768935630209	89.312606	NA	NA	NA	method 1	liver
Lats1	7.401007	7.401006	10	10	60.315145	UNC18061032_to_UNC18062005	0.601242414516569	0.388715083293431	0.0686836896486225	0.00404394320687052	0.0106292386689772	-0.104432389154034	0.146809453779783	0.819273837552461	-0.0862243372155855	-1.10066736371994	-0.155552704548338	0.470164264636673	0.717883671131212	132.695795	NA	0.0060698488335857	0.000990729367825738	method 1	liver
Lcorl	46.248779	46.248778	5	9	39.523629	UNC16207097_to_UNC16207549	0.630425438351857	0.275430540585784	0.0650149869426191	0.00366073192691574	0.167339456141998	-0.0297976938742994	-0.448127403242265	0.674049428476477	-0.413881705322268	0.260828345211731	-0.342211762619613	0.13180133522824	0.474782605713162	42.325112	NA	NA	NA	method 1	liver
Lmnb1	56.867467	56.867466	18	3	133.047832	UNC6284127_to_UNC6284764	0.655543405538005	0.338750896962888	0.0596608354968854	0.00324342464008887	-0.0958537828794827	0.0195246869636695	0.251680121787552	-0.496576905346532	-0.455952484010917	0.821396617497929	0.267571573403196	-0.311789827415417	0.0134117100833969	118.305431	NA	NA	NA	method 1	liver
Loxl3	82.984218	82.984217	6	17	83.573051	UNC28480844_to_UNC28481169	0.58138841341916	0.250941764398363	0.155628181384428	0.0152430593832061	0.0410884334336235	-0.586772765579052	-0.22056088681039	0.480359131878877	0.196165141590528	-0.0432169985335632	-0.477082360611106	0.610020304631083	NA	NA	NA	NA	NA	method 1 q<0.2	liver
Lrrtm2	35.374678	35.374677	18	2	77.01984	JAX00096153_to_UNC3376685	0.631780942388283	0.280444107100514	0.0439175700879538	0.00194293109928823	-0.209026023823114	0.308494321781957	-0.460262510369389	0.591702998554523	-0.108671803864977	0.398988486556487	-0.517418895791506	-0.00380657304398164	0.907315979762565	107.094147	NA	NA	NA	method 1	liver
Lsg1	30.587675	30.587674	16	7	136.618119	UNC13839206	0.593559996944655	0.226130781978168	0.124823529024802	0.010413583447698	-0.169874818893662	0.142154456806172	0.208280972538084	0.470624842959674	-0.526534868225076	0.549180331572414	-0.257134825471605	-0.416696091286002	NA	NA	NA	NA	NA	method 1 q<0.2	liver
Lsm11	45.758437	45.758436	11	3	104.879184	JAX00532774_to_JAX00532796	0.584263923423035	0.26705095064388	0.195596649844324	0.0243618148213253	0.0375925154189225	-0.0151966003930775	0.561928631073064	-0.226418505087719	-0.280836963195685	-0.789998500555886	0.423240185201102	0.289689237539279	NA	NA	NA	NA	NA	method 1 q<0.2	liver
Maged1	91.787413	91.787412	X	X	39.625358	backupUNC200388916_to_JAX00710872	0.586591546828281	0.117281244573179	0.11917020899232	0.00980055810960423	0.0435250111776805	-0.178353505258748	0.0272947646173128	0.562909216553139	0.0104131455814721	-6.5597803729235e-08	-0.0871706919650341	-0.378617875108018	NA	NA	NA	0.00904225624996389	0.00178571596167076	method 2	liver
Manbal	157.19333	157.193329	2	1	135.994014	UNC1716074_to_UNC1721079	0.729922828885148	0.52574488389697	5.35045505701462e-07	2.15187545560269e-09	0.815842623794039	-0.398454429378309	0.129273472683437	0.213469675064129	0.310109798536526	-0.0333710284684466	-1.06641750896078	0.029547396729402	0.486188106524272	146.11343	NA	NA	NA	method 1	liver
Mapk1	16.983475	16.983474	16	10	87.765894	UNC18383989_to_UNC18384233	0.574969098300514	0.226827493090849	0.164138392394507	0.0170726073676197	-0.447635972680619	0.140011047679824	0.161596680917371	-0.145970576212855	-0.213917146304899	-0.440330349646421	0.191174686003289	0.75507163024431	NA	NA	NA	NA	NA	method 1 q<0.2	liver
March7	60.047993	60.047992	2	5	41.671726	JAX00579928_to_UNC9035068	0.627518782487168	0.199725564790249	0.0423674780892097	0.00183771411412015	0.486851332741132	-0.235051127449804	-0.465726079540879	-0.211816586926459	0.205446911830891	0.34080746364351	5.91976030547662e-07	-0.120512506274423	0.290146583297912	126.645166	NA	NA	NA	method 1	liver
Mcph1	18.595173	18.595172	8	4	118.853712	JAX00123826_to_UNC8080409	0.581358730191486	0.25515367602376	0.172066719440282	0.018999189307865	-0.199665481052824	0.47196666709817	-0.505724273523325	-0.242505642488675	-0.30497729827799	0.766764329702775	-0.161392795580901	0.175534494122769	NA	NA	NA	NA	NA	method 1 q<0.2	liver
Mettl26	26.012445	26.012444	17	15	13.58259	UNC25069675	0.599435286489414	0.276496092809619	0.132132659453314	0.0112650763020532	-0.240614361807659	0.00476562221686336	0.0209849881400778	0.37351492142576	-0.43272941829227	0.775016917818516	-0.107675067683125	-0.393263601818163	NA	NA	NA	NA	NA	method 1 q<0.2	liver
Mfsd10	34.979763	34.979762	5	10	126.002322	UNC18947690_to_UNC18951622	0.583889404641215	0.308350001400911	0.171573745759857	0.0188691542098631	0.656850384797626	0.0384749718550985	-0.850580816975902	0.567229966404289	-0.14133849792938	0.2821649755659	-0.411153479282663	-0.14164750443497	NA	NA	NA	NA	NA	method 1 q<0.2	liver
Mfsd4a	133.964639	133.964638	1	1	62.831748	UNC791840	0.61899189879171	0.286354089999562	0.080683292007875	0.00534859753845995	0.376484941876648	-0.414874562183872	0.0158185579237359	0.274813771881981	-0.691181184481891	-0.0587012517404877	0.691947693550929	-0.194307966827042	0.722475744197877	117.564607	NA	0.00283993208128705	0.000303013008672859	method 1	liver
Mgst1	138.089058	138.089057	6	8	63.876605	UNC14854973_to_UNC14863984	0.588055946139449	0.272302121230532	0.174755544387225	0.0195305068060987	-0.0263668700154962	-0.548146429932738	-0.586989674169286	-0.159604865194692	0.197406161556022	0.0294426708182478	0.719687735387627	0.374571271550315	NA	NA	NA	NA	NA	method 1 q<0.2	liver
Mir703	98.904683	98.904682	5	9	85.709264	UNC16795358	0.647117668440405	0.307138466263839	0.0291223375219936	0.00103393826866127	-0.0266501200930117	-0.0423131726184955	0.186036220475766	0.0928521906390564	-0.192511967233036	0.759778644737704	-0.759087944849462	-0.0181038510585215	0.0022398190790406	96.918773	NA	NA	NA	method 1	liver
Mras	99.337131	99.33713	9	10	40.521984	UNC17814189_to_UNC17818110	0.605918589462248	0.314264413029927	0.140724233118496	0.0126075245446543	-0.261443384411561	0.222668866839319	-0.189087536904346	-0.916434939999379	0.345528517431826	0.718325823905277	-0.00562928529692933	0.0860719384357927	NA	NA	NA	NA	NA	method 1 q<0.2	liver
Mroh6	75.719153	75.719152	15	X	7.473936	JAX00708820_to_UNC30623418	0.59586024582548	0.259803787019979	0.180409483208076	0.0209417627018118	0.620878231221213	-0.357730644702161	0.157650000894307	0.490690945230759	-0.181875925241455	-0.167204640595136	-0.3104728108784	-0.251935155929127	NA	NA	NA	NA	NA	method 1 q<0.2	liver
Mthfsl	88.614636	88.614635	9	14	49.793554	UNC23981059	0.590592630881623	0.263947750348048	0.17803944195686	0.0203703544828885	-0.100255041570846	-0.364811922687497	0.279739034433956	0.667312095395554	0.0849085712331829	-0.0646754453668504	-0.695495138211581	0.193277846774081	NA	NA	NA	NA	NA	method 1 q<0.2	liver
Mtmr14	113.187837	113.187836	6	2	172.402779	JAX00511902_to_UNC4530805	0.63936229779261	0.344294916463046	0.0391933723851718	0.00163065581034005	0.209727676653011	0.126556792272454	-0.498436736882789	-0.861575916193775	0.191828081186	0.519622929896195	0.299878837109574	0.0123983359593298	0.0784644127235011	8.923856	NA	NA	NA	method 1	liver
Mul1	137.990587	137.990586	4	16	12.72974	UNC26357517_to_UNC26364589	0.621324707567845	0.254051335272793	0.0398234234149236	0.00167343802677677	0.523931275643278	-0.357366604617891	0.294558244986478	-0.0693683842138616	0.215384908270259	-0.30322982635907	-0.536104177126942	0.23219456341775	0.806064122068436	14.305062	NA	NA	NA	method 1	liver
Myo1d	80.593527	80.593526	11	18	61.778676	UNC29400812	0.621713007745238	0.318896036512133	0.0752749317608936	0.00478127021333996	0.203741525228068	0.363539554807264	-0.0951459389199614	0.766491521348657	0.00815938651925323	-0.52971191618308	0.00797215486773769	-0.725046287667938	0.731994967009356	133.207353	NA	NA	NA	method 1	liver
Myo6	80.012841	80.01284	9	3	138.890502	UNC6367063	0.613913634767803	0.416293263363673	0.0930879681658355	0.0067260437524479	-0.050484679615256	0.00262312885075489	-1.0739909225406	-0.041249521331446	0.652049366021234	-0.443772200076671	0.782932697610582	0.171892131081407	0.999768136414647	98.197001	NA	NA	NA	method 1	liver
Myom3	135.31563	135.315629	4	11	12.512308	UNC19100965_to_UNC19103629	0.598167427684293	0.235722385271886	0.0966914039543737	0.00705774963365635	0.00372673264315484	-0.472201645338803	0.0891394242804896	0.335443991242061	0.150484962769861	-0.657272578283239	0.40888928114475	0.141789831541725	0.544164039665955	144.57866	NA	NA	NA	method 1	liver
N4bp3	51.464575	51.464574	11	11	4.684492	UNC18999824_to_UNC19000036	0.613434058676289	0.259241231140381	0.136059459454395	0.0118631923525272	-0.416164642063965	0.0938398091392044	0.00990307509682321	0.733978791560392	-0.246044145363917	-0.523118241437672	-0.0794021733825841	0.427007526451718	NA	NA	NA	0.00197141850108279	0.000179669668770477	method 2	liver
Nat6	107.483	107.482999	9	13	63.597614	UNC22744711	0.587033230410938	0.288119621751408	0.166560225296648	0.0176542415524689	-0.207411959840582	0.888325925293341	0.0993184052983544	0.251955553288692	-0.149357472593107	0.0212918408559333	-0.822905153795271	-0.0812171385073606	NA	NA	NA	NA	NA	method 1 q<0.2	liver
Ndufv2	66.450899	66.450898	17	3	76.159759	UNC5564469_to_UNC5570922	0.699672342028764	0.450884985522973	1.45552318138078e-13	2.22044604925031e-16	0.279875228556745	0.187690298021297	0.379461219978721	-0.0844600756492661	-0.420323058359822	-0.0539584207760609	0.666536284911183	-0.954821476682795	0.938706663798778	144.482729	NA	NA	NA	method 1	liver
Nfrkb	31.193777	31.193776	9	3	40.257631	UNC5104497	0.623312096848433	0.291263335540344	0.0802752281333008	0.00528814764057284	-0.245000887464948	-0.251171919026529	0.0878545827210747	0.620080445702938	0.0231630328615176	-0.675059553634781	-0.0446900372045835	0.484824336045311	0.988454369163325	10.708722	NA	NA	NA	method 1	liver
Nfxl1	72.950884	72.950883	5	5	58.244908	UNC9254832_to_UNC9256181	0.610807174765808	0.238121360020382	0.0940302243504583	0.00680716674516724	-0.237664890296261	-0.440748933082813	0.0305793995633553	0.410707845491779	-0.0647367128166337	-0.390979190373226	1.06668479648628e-06	0.692841414829003	0.202725165350837	136.41051	NA	0.0142748434674676	0.00360971645893204	method 1	liver
Ngdn	55.634291	55.63429	14	13	119.593292	JAX00371975	0.618301203043228	0.277050553029347	0.0333828799979777	0.00127316563817603	-0.284360326674494	0.575762523306368	0.430246053772584	0.48036817553361	0.0414296978485039	0.0863832075528031	-0.648171756652916	-0.681657574686459	0.264065518509889	96.70922	NA	NA	NA	method 1	liver
Nid2	20.570479	20.570478	14	14	3.262706	JAX00049708_to_JAX00049811	0.647190538511002	0.29193494087984	0.0410424182645865	0.00174173781982723	0.219796582551298	0.391536187017974	-0.335664469383472	-0.315243027834905	0.602080715955862	-0.578377283644552	-0.248613047382482	0.264484342720276	0.889606748116297	35.192528	NA	0.000501044608488172	2.84802283258001e-05	method 1	liver
Nmd3	69.525977	69.525976	3	4	141.675374	UNC8381761_to_UNC8390432	0.601727983559678	0.242757484239333	0.0929998128306976	0.00668098117348448	-0.170083523379351	-0.0496085441769759	0.615680129127287	-0.357257639278948	-0.398033819388797	0.402113191665313	0.282342292065193	-0.325152086633721	0.388813478151881	32.279195	NA	NA	NA	method 1	liver
Nnmt	48.413228	48.413227	9	9	64.34006	UNC16512360	0.60797708663152	0.253654093265328	0.0808620893903455	0.00543159250301739	-0.534872190856151	0.452669909341396	-0.00417539577101929	-0.345800405008203	-0.309186176963289	0.540989884154669	0.343606364911571	-0.143231989808974	0.599070316497955	112.514335	NA	0.00285242094933867	0.000305251327125444	method 1	liver
Nol12	78.765363	78.765362	15	17	85.794445	UNC28512629_to_UNC28512820	0.6184197106743	0.382329832554834	0.0750541212443176	0.00465711207235486	0.385765694378995	0.104459402499643	-0.118875424813868	-0.310320338592302	-0.566392772448525	1.03773726644346	-0.581731504154069	0.0493576766866679	1	73.132212	NA	NA	NA	method 1	liver
Nop16	54.691435	54.691434	13	9	123.347092	JAX00176571_to_UNC17305893	0.580067653829706	0.257440933948105	0.171034837198674	0.0187624468844204	-0.359123166508025	-0.28305241247397	-0.519520475867894	0.312845284460249	0.219881926595687	0.0997927388175912	0.603456087109166	-0.0742799821328049	NA	NA	NA	NA	NA	method 1 q<0.2	liver
Notum	120.522151	120.52215	11	6	83.757606	UNC11507910	0.65773441057146	0.318578206810189	0.0201788791316858	0.000632461205976598	-0.332607321538197	-0.500099102856294	0.604458630860149	-0.183738702123446	0.0330293577212014	-0.423284646877208	0.414461661035369	0.387780123778425	0.994868663376417	96.001508	NA	NA	NA	method 1	liver
Nrg4	55.131432	55.131431	9	18	4.646096	UNC28652433_to_JAX00450873	0.595417291537656	0.359871701643432	0.112660183703519	0.00892144036903597	0.42125071593904	-0.361198532187612	-0.78043211019779	-0.518363929916339	0.26655619941491	0.193526229451183	0.896193671122987	-0.11753224362638	NA	NA	NA	NA	NA	method 1 q<0.2	liver
Ntn3	24.346332	24.346331	17	17	9.108827	UNC27541688_to_JAX00073396	0.781889238127696	0.438813521866601	0.000871585462999005	1.10544188127726e-05	-0.119147646318119	0.483959800206753	-0.307926937176517	-0.132238182176903	-0.719596416750063	0.435118474871559	0.56145701990949	-0.201626112566201	0.125152445157127	15.115827	NA	1.89843100096249e-08	1.20569887407385e-10	method 1	liver
Nufip1	76.510698	76.510697	14	14	97.098158	UNC24556958_to_UNC24558049	0.592219101906998	0.2512873447774	0.0796076033436932	0.00521696288696738	0.476938270739157	0.501810260827958	-0.0190478881022155	-0.172614107787747	-0.425427925514893	-0.638921509866106	-0.022429477821392	0.299692377525239	0.170122409397111	76.510621	NA	0.00627261162847324	0.00103179210647986	method 1	liver
Nupl1	60.870215	60.870214	14	7	76.3643	UNC13066224	0.605128444592911	0.274214469306401	0.155879489726949	0.0155123768400166	-0.414069584923256	-0.226080021037789	0.0335402040567518	-0.16342931957142	0.113787358961313	-0.146109097833291	0.973361881586309	-0.171001421238617	NA	NA	NA	NA	NA	method 1 q<0.2	liver
Olfml1	114.710947	114.710946	7	7	101.729002	UNC13402284	0.655554299800711	0.338321087461207	0.0155209053376474	0.000441264840687738	-0.263752376441567	0.110237615644058	0.180374686804868	0.134831070245733	0.754864775862566	-0.12409813709249	-0.884557000655718	0.0920993656325508	0.773108430928824	91.03285	NA	0.00287419691813169	0.000310181768845674	method 1	liver
Parp16	65.062497	65.062496	9	19	53.770081	UNC30509994	0.590761060872161	0.248621213690994	0.133550749370541	0.0114462497585074	-0.382675086331993	0.27393712027117	0.407830323913515	0.484246184413044	0.207329518548129	-0.412033972119032	-0.539652551439805	-0.0389815372550279	NA	NA	NA	NA	NA	method 1 q<0.2	liver
Parp9	35.938556	35.938555	16	2	65.249368	UNC3217890	0.62754780751808	0.314616566424245	0.0771852998249626	0.00495614495831231	-0.223375454884928	-0.100493432758325	0.146732309482408	-0.559681806410825	0.266348018920336	0.319145640316507	-0.607697943680328	0.759022669015155	0.426395561946087	3.34957	NA	NA	NA	method 1	liver
Pde3a	141.19779	141.197789	6	2	180.062844	UNC4594428_to_UNC4602720	0.59981296969683	0.278778948887887	0.112654667882693	0.00888226357134358	0.0939692842689058	-0.1906841479202	0.435063869526526	0.737392296981333	-0.584693085062556	-0.155974329341734	-0.510369688405413	0.175295799953139	NA	NA	NA	NA	NA	method 1 q<0.2	liver
Pde3b	121.558768	121.558767	7	2	168.113669	UNC4454366_to_JAX00102924	0.588472277286062	0.237177041212791	0.160161000451093	0.0163479387168577	-0.251423641934579	0.100537115040718	-0.53103728696911	0.0492187108511912	0.149235003859295	0.411381889026603	0.563431063223977	-0.491342853098095	NA	NA	NA	NA	NA	method 1 q<0.2	liver
Pex7	19.62748	19.627479	10	1	32.223925	UNC386035	0.597226651267317	0.291740554135945	0.1405687128854	0.0125740967186188	-0.0632780836227245	0.389344004399375	0.0111330063840075	-0.506376242168142	-0.811408762898068	0.420506728795526	0.551617183035338	0.00846216607468751	NA	NA	NA	NA	NA	method 1 q<0.2	liver
Pgm2l1	107.376117	107.376116	7	4	143.039792	UNC8399133	0.610067887920742	0.277318497279341	0.0658709228608645	0.00376373794702267	0.447773001724601	-0.234888806845416	0.490362348436017	-0.20620948341565	-0.726647479712895	0.411185291084232	0.109671926466077	-0.291246797736966	0.0665534439669367	54.25168	NA	NA	NA	method 1	liver
Phf5a	81.702322	81.702321	15	4	28.782564	JAX00547381_to_UNC6971803	0.621026428848844	0.406677841132213	0.0951012750058773	0.00691108190867684	-0.980015731852417	0.26062705536422	0.0834487856705526	0.108472797087695	0.303241511661338	0.0847634152237493	-0.610279577444541	0.749741744289403	0.65828014203919	34.092585	NA	NA	NA	method 1	liver
Phip	82.869096	82.869095	9	9	106.768816	UNC17080330	0.580296671638091	0.244348742751405	0.179372346287315	0.0206472394809513	-0.197728453772862	-0.265838594795973	0.0794600493946326	0.448644497252951	-0.405575512673762	0.136400779696251	0.650563015864633	-0.445925780965871	NA	NA	NA	0.00810871372566969	0.00153466034176253	method 2	liver
Pi4ka	17.406407	17.406406	16	17	50.43364	backupUNC170124468_to_UNC27988033	0.629172236041528	0.278474326205027	0.0407565721925379	0.0017239549145931	0.324522969139075	-0.666628359935208	-0.467671313259574	0.075965878828607	-0.0429521003677437	0.530170116380032	0.029222857907766	0.217369951307046	0.744516761960808	53.9042	NA	NA	NA	method 1	liver
Pim2	7.455432	7.455431	X	8	11.036448	UNC14156104_to_UNC14161319	0.587879480618442	0.402023791721775	0.195596649844324	0.0243045872635191	0.00805953879733139	0.216111175448732	1.06313838010232	-0.233846869983407	0.259187504249038	-0.386589650538864	-1.04362922747124	0.117569149396086	NA	NA	NA	NA	NA	method 1 q<0.2	liver
Pipox	77.707374	77.707373	11	11	90.024621	UNC20101264	0.591477240040863	0.250521241101808	0.136434588903616	0.0120907643966834	0.588090103487741	0.242539990991968	0.166826178256278	0.266376872806254	0.157689058209236	-0.630368003622766	-0.333012160492019	-0.458142039636692	NA	NA	NA	0.0134093444254154	0.00329155474295639	method 2	liver
Pla2g15	108.674299	108.674298	8	14	46.377848	UNC23942442_to_UNC23945716	0.5745498682737	0.238098235710139	0.197076620202608	0.0248989994916199	0.556128550255826	-0.629015353173225	-0.15215153660851	-0.501719210610996	0.032136205570864	0.123035395062329	0.186701904952379	0.384884044551333	NA	NA	NA	NA	NA	method 1 q<0.2	liver
Pold4	4.231893	4.231892	19	12	82.650865	UNC21488449_to_JAX00038315	0.59189417967723	0.317873362725331	0.177216705688385	0.0202270667676212	0.866517214003327	0.33083539158968	0.0539973225942791	-0.00173507707602765	-0.416076600806791	-0.370648312335887	-0.712259086348855	0.249369148380273	NA	NA	NA	NA	NA	method 1 q<0.2	liver
Polr1b	128.926732	128.926731	2	2	93.707968	UNC3542151	0.678388870060112	0.312471606727567	0.000756099283417512	9.12276510678378e-06	-0.0844876050356433	0.323458321899258	-0.296651396612757	-0.69888371618255	0.395942045179845	0.208754410058188	0.389845068908282	-0.237977128214622	0.00272864098540077	104.552318	NA	0.000242757592369404	1.05696362274754e-05	method 1	liver
Ppp1r9b	94.852526	94.852525	11	4	52.221021	UNC7247555	0.603184560183812	0.277722495237054	0.15876997939057	0.0160518218249056	-0.129244623554486	-0.224139821446147	-0.359689180559582	0.682161530006596	0.330196214422628	-0.547684493186708	0.441386137123245	-0.192985762805545	NA	NA	NA	NA	NA	method 1 q<0.2	liver
Prex2	10.983546	10.983545	1	19	42.133497	UNC190055214	0.591027197324013	0.260246947208273	0.124344792800861	0.0103295841762299	-0.536017792997211	-0.0172473462177425	0.202928876652279	0.369780810204562	0.371776602668218	-0.410843223667681	-0.520543284009703	0.540165357367278	NA	NA	NA	NA	NA	method 1 q<0.2	liver
Prrc2b	32.006668	32.006667	2	3	52.253942	UNC5265500_to_UNC5265952	0.636616796193962	0.286667541305749	0.0510585294935246	0.00252084831763055	-0.246839310534882	-0.408106212298511	0.182531728513693	0.105739096038768	0.36764549427492	0.286754517726779	0.453807389513728	-0.741532703234495	0.208409403532361	4.995073	NA	NA	NA	method 1	liver
Psmc1	101.350541	101.35054	12	12	71.779048	UNC21357239	0.56078022734333	0.141903506410381	0.188468113644475	0.022556779447684	0.0424030457024569	0.138347462973343	-0.295490868629165	0.391038592445263	0.316465339610358	4.41546310659399e-08	-0.195217471869487	-0.3975461443874	NA	NA	NA	0.0128536584261844	0.00307351808880474	method 2	liver
Psmd1	87.961194	87.961193	1	14	41.021751	JAX00204766_to_UNC23921854	0.606414352687217	0.296420818692497	0.104896548859512	0.00792841027940117	-0.382298832141914	-0.107714791084874	0.199290005473655	-0.132662054509194	0.0193687364814209	-0.709005294984205	0.636745714655228	0.476276516109883	NA	NA	NA	NA	NA	method 1 q<0.2	liver
Psmg1	96.21251	96.212509	16	8	100.365072	UNC080368796_to_UNC080369699	0.577415072217813	0.255827177730536	0.123303007363254	0.0102259406276801	-0.1026828510621	-0.613680187509687	-0.220885948621922	-0.0879131821403562	0.454239490056958	-0.317029217369604	0.708888762741107	0.179063133905604	NA	NA	NA	NA	NA	method 1 q<0.2	liver
Ptpn12	20.561615	20.561614	5	17	34.330185	JAX00436823_to_JAX00075291	0.592543508905028	0.23748197081657	0.190398597066003	0.0231010289640812	-0.564070448399712	-0.290823105453129	0.62276882600251	-0.087597837880797	0.0265798488932389	0.265023398759597	-0.403319538124632	0.431438856202923	NA	NA	NA	NA	NA	method 1 q<0.2	liver
Ptprk	27.794626	27.794625	10	4	5.99984	UNC6664472	0.5832008313888	0.260877289814705	0.196182687264889	0.0244867756517156	-0.380821458798351	0.216116833263606	-0.129664554357243	-0.169447454949845	-0.582951668566659	0.121958650955719	0.460596161110879	0.464213491341894	NA	NA	NA	NA	NA	method 1 q<0.2	liver
Qtrtd1	43.889789	43.889788	16	15	87.819378	JAX00064686_to_UNC26057169	0.593881975367819	0.23111568268648	0.165221678128319	0.0172502901358823	-0.592829106385685	-0.0991444658779517	0.145862996153992	-0.204665048722494	0.258028919579564	0.661268868122935	-0.411976048606085	0.243453885735725	NA	NA	NA	NA	NA	method 1 q<0.2	liver
Rab32	10.278005	10.278004	10	7	35.85085	UNC12609495	0.596123584803288	0.233891001160255	0.14672974074726	0.0137552271834184	-0.10026738952305	0.0538492351624956	0.438754838552272	0.372959563088982	-0.420188431623707	-0.216313860151345	-0.56996663960773	0.441172684102082	NA	NA	NA	NA	NA	method 1 q<0.2	liver
Rap1gap2	74.40366	74.403659	11	11	96.439182	UNC20194927	0.584064716125129	0.286498378657157	0.140099642892567	0.0124932783142077	0.522968561348949	-0.129172994898597	0.293956250784063	0.284342392079129	-0.281206675912656	0.387742106303758	-0.71617794487038	-0.362451694834267	NA	NA	NA	0.00723523547054104	0.00129363512655489	method 2	liver
Rasa3	13.677587	13.677586	8	8	37.719603	JAX00665906_to_UNC14518047	0.574079090150293	0.254628585936878	0.166560225296648	0.0176089340277762	0.298872642489053	0.475343100790539	-0.498590122901605	0.368553978513315	-0.0817311857237069	-0.691100205535488	0.164909744596152	-0.036257952228259	NA	NA	NA	0.00823075286031867	0.00156821229501125	method 2	liver
Rbm12b2	12.016517	12.016516	4	6	81.622408	JAX00143160_to_UNC11479717	0.591266968179364	0.291657271275808	0.166560225296648	0.0176335451957335	0.366254884968659	-0.0979054759348042	0.299640354812405	-0.864803788876333	-0.0348786625296645	0.719157513120404	-0.165616905139084	-0.221847920421582	NA	NA	NA	NA	NA	method 1 q<0.2	liver
Rbm15b	106.789331	106.78933	9	3	52.347199	UNC5266999_to_JAX00522938	0.719005555936473	0.500416228324972	2.30751484002056e-07	8.00042254667233e-10	-0.646360667117044	-0.472877423724099	-0.0928622271128301	0.179654784625749	0.174745344574555	0.333498000991318	1.07759965652916	-0.553397468766808	0.544476957393295	56.724005	NA	NA	NA	method 1	liver
Rbms1	60.801261	60.80126	2	15	102.331062	UNC26238507_to_UNC26239521	0.601537011941963	0.271204283844235	0.140377058431688	0.0125374847764229	0.335205195255556	-0.208450912352994	-0.676268783068314	-0.252427735890553	0.289084097425345	0.068187546243658	0.649896704910123	-0.20522611252282	NA	NA	NA	NA	NA	method 1 q<0.2	liver
Rhot2	25.981796	25.981795	17	11	91.793702	JAX00318230_to_UNC20136539	0.61544872084085	0.333970826847048	0.0476403639389047	0.00221928852610831	0.81757786625351	-0.590278995668437	-0.191521637284724	-0.438983174367267	0.241731116853113	0.612051567603687	-0.162715962509442	-0.28786078088044	0.706100263038178	120.994734	NA	NA	NA	method 1	liver
Rnaseh2b	62.950942	62.950941	14	11	51.688546	UNC19621066_to_UNC19625062	0.569003311989114	0.250485061180768	0.19817198373365	0.0251206681470649	0.295480047206019	-0.328057874004326	-0.153422635197688	0.498709436473693	0.113046684748913	-0.72833927784106	0.42842375743383	-0.12584013881938	NA	NA	NA	NA	NA	method 1 q<0.2	liver
Rnf7	96.379094	96.379093	9	5	148.762395	UNC10404921	0.566608486632691	0.259790047173788	0.195596649844324	0.0241648196827912	-0.279720062286382	0.158097429130844	0.154648969693632	-0.535381872620675	0.276827851594211	0.816044108710111	-0.400236811796965	-0.190279612424776	NA	NA	NA	NA	NA	method 1 q<0.2	liver
Rnpepl1	94.807402	94.807401	1	5	116.309401	UNC9973299	0.592107535689884	0.283117300074765	0.155628181384428	0.0152593512480775	-0.229842218167084	0.292599785075535	-0.271058732725828	0.618265131651546	-0.095182821265357	-0.740277948469071	0.181028145395693	0.244468658504566	NA	NA	NA	NA	NA	method 1 q<0.2	liver
Ror1	99.768396	99.768395	4	17	70.520417	UNC28273067_to_UNC28277803	0.599443791124994	0.207478615117437	0.136406244393084	0.0120415372967216	-0.462026910890286	0.577506181647908	0.304948661071404	0.0162499897032738	0.200406685666617	-0.207252641826141	-0.0711626323605197	-0.358669333012256	NA	NA	NA	NA	NA	method 1 q<0.2	liver
Rpl22l1	28.704433	28.704432	3	18	53.32362	UNC29275913	0.663325554815093	0.407087827706283	0.018511073156446	0.000567351600762267	-0.739723896183387	0.0342383769302198	-0.320614784426383	-0.360048319638919	-0.0977578281704735	1.05236306502056	0.134353595336399	0.297189791131986	0.0214067111863617	116.828736	NA	NA	NA	method 1	liver
Rpl27	101.303559	101.303558	11	3	94.152913	JAX00530303	0.640269730804008	0.390540032852813	0.0398234234149236	0.00167004163883477	0.639028839664814	0.0705304722273872	-0.000487567760228012	0.297547999365331	0.20420631470533	-1.08028370858114	-0.292693282087933	0.162150932466434	3.0899912227538e-05	52.384114	0.618059931970294	NA	NA	method 1	liver
Rpl32	115.758761	115.75876	6	3	95.699815	UNC5786838	0.591981015305801	0.329198663709034	0.154549357649093	0.0150464044024081	0.235934770219888	0.155898064843643	0.188204202856814	0.50896969718617	-0.0535529701705706	-0.661787801824652	-0.78454137655322	0.410875413441929	NA	NA	NA	NA	NA	method 1 q<0.2	liver
Rpl39	34.625217	34.625216	X	5	30.081204	UNC8881873_to_UNC8884782	0.58465497484028	0.324412274031885	0.192618163995233	0.0234274622086944	0.32276953833822	-0.514028049617808	-0.502178262452057	-0.472740628364799	-0.0884406666413163	0.382343573379718	-0.0602200502964751	0.932494545654517	NA	NA	NA	NA	NA	method 1 q<0.2	liver
Rpl7a	26.766327	26.766326	2	9	34.856595	UNC16149084_to_UNC16151319	0.594763883510087	0.262042083767483	0.155879489726949	0.0154157742526787	-0.16361834965899	0.270853838536911	0.774830395979949	-0.249400705777866	0.0622700102547559	-0.631616456910567	-0.0810837930462175	0.0177650606220247	NA	NA	NA	NA	NA	method 1 q<0.2	liver
Rps18	34.092586	34.092585	17	9	33.402002	UNC16128483_to_UNC16130156	0.576735278986375	0.219985724734861	0.187759898094076	0.0224041511186813	0.344250731782558	-0.160479840438596	0.44048123641608	0.0169304287747802	-0.0489341321297353	-0.099864274451744	0.274827011884129	-0.767211161837472	NA	NA	NA	NA	NA	method 1 q<0.2	liver
Rps23	91.062727	91.062726	13	11	96.39268	UNC20194287	0.604212656310975	0.281437168481243	0.154549357649093	0.0150289450357082	-0.789329861909965	-0.15016890763347	-0.0817354407778172	0.551187849620814	0.102147283352982	-0.131860602630637	-0.141480467129612	0.641240147107704	NA	NA	NA	NA	NA	method 1 q<0.2	liver
Rps26	128.063562	128.063561	10	11	41.779471	backupUNC110824688	0.600499288981062	0.271520859936593	0.0808620893903455	0.00543895056059596	0.349026897475965	0.0846757396836255	0.0777823310659117	-0.276081512806883	-0.289968594931823	0.107846651326692	-0.746306230581564	0.693024718768075	0.0992008257594997	122.797588	NA	NA	NA	method 1	liver
Rps3a1	85.94659	85.946589	3	3	107.196597	UNC5917724	0.609316737285244	0.302637853532251	0.149717570872916	0.0142977640946887	0.418173378037751	0.277436391736222	0.0672678134467644	0.530297312929881	0.258964802800315	-0.813204875250516	-0.378099332854613	-0.360835490845803	NA	NA	NA	0.00202358713003995	0.000190850103781393	method 2	liver
Rrp1	77.875788	77.875787	10	10	123.540909	UNC18908602_to_JAX00301408	0.598039904416303	0.236428972937819	0.155879489726949	0.0154585168034473	0.368602640026249	-0.495106722090705	-0.114600337646714	-0.0736056633045465	0.237186971688681	0.482351140864149	-0.0579846989348359	-0.346843330602279	NA	NA	NA	0.0116175049965989	0.00261192178759362	method 2	liver
Samd9l	3.349571	3.34957	6	2	65.287163	UNC3218512	0.604485593309201	0.329004211615399	0.0829563491466501	0.0057638911461021	-0.137983160930045	0.0619050122495883	-0.281519736721201	-0.322296492446269	0.294309068081856	0.17787190508779	-0.673673489068529	0.881386893746811	0.473560826924241	35.938555	NA	NA	NA	method 1	liver
Sart1	5.388703	5.388702	19	8	85.711282	UNC15123095_to_UNC15137371	0.591091515804321	0.226152490385635	0.170062894363011	0.0185839782718139	-0.173236065116878	0.712506081958643	-0.235462832833737	-0.0459740920908272	-0.428632608235834	-0.369079484997049	0.247104532563429	0.292774468752254	NA	NA	NA	NA	NA	method 1 q<0.2	liver
Scand1	156.13844	156.138439	2	6	46.298611	UNC11009783	0.598915632227404	0.217761322862057	0.150085110117047	0.0144036352950441	0.0204187582262697	-0.566135915240495	0.605962341579181	-0.0382834959077928	0.25154960029368	0.0613567000402699	-0.292571055981691	-0.0422969330094212	NA	NA	NA	NA	NA	method 1 q<0.2	liver
Scarna10	125.136449	125.136448	6	1	35.436468	UNC436468_to_UNC440633	0.592849196856324	0.348654786853833	0.135532116914967	0.0117499475339277	-0.392538461284651	-0.555699115618989	0.0366620899604238	0.174607758463239	-0.15722791070296	0.131619745367479	1.11499043164866	-0.352414537833204	NA	NA	NA	NA	NA	method 1 q<0.2	liver
Serinc1	57.252335	57.252334	10	13	40.832055	UNC22480724_to_UNC22485734	0.634120545028359	0.306729797297632	0.0467675803770899	0.00214684805908538	0.0856142866588966	0.0693424195730408	0.663957143803734	0.127564703545577	-0.463563576546235	0.423482478626271	-0.24244167861526	-0.663955777046025	0.185040413908352	80.72967	NA	NA	NA	method 1	liver
Sgsm2	74.710582	74.710581	11	11	88.131776	JAX00317494	0.62041855397891	0.279656263228236	0.0734847384500862	0.00449432170277653	-0.284142638575633	0.436739295854556	0.542399319964654	0.292784824520362	-0.0944647046944965	-0.773751209013241	-0.00765649624034251	-0.111908391815858	0.397509179524871	55.42334	NA	0.000242757592369404	1.04586077684932e-05	method 1	liver
Slc25a1	17.928312	17.928311	16	5	77.69756	UNC9512631_to_UNC9513441	0.586239987860853	0.247886755054933	0.160623145548114	0.0164619386452169	-0.479206749763792	0.341662585221388	0.215398777045371	-0.377692909472817	0.051847740728606	-0.331510444118627	-0.143918678165295	0.723419678525166	NA	NA	NA	NA	NA	method 1 q<0.2	liver
Slc35b1	95.246236	95.246235	11	5	90.992807	UNC9669840	0.581069696401385	0.283228547138615	0.168461794761146	0.0181523120599799	-0.156499678535782	-0.0756033809168325	0.571979976426291	-0.694578980439544	-0.250913049156742	0.499874014753982	-0.26989861785134	0.375639715719968	NA	NA	NA	NA	NA	method 1 q<0.2	liver
Slc39a9	81.745202	81.745201	12	5	74.43895	UNC9466374_to_UNC9467157	0.601616931892835	0.317857585101755	0.0385203020853232	0.0015652572295215	-0.503519333080445	-0.73216210647976	0.35980589740268	-0.0110982769869698	-0.0615767095335514	0.854428756040887	0.152046850245778	-0.0579250776086191	0.129204577728295	4.269171	NA	NA	NA	method 1	liver
Slc6a13	121.250314	121.250313	6	14	51.667555	UNC23998790	0.603092617323119	0.377566080510147	0.14101234960765	0.0127115619806397	0.263059754131421	-0.985615725299879	-0.219346379804561	-0.101044901085947	-0.0811615592396554	0.881436105140641	0.39511637847069	-0.152443672312709	NA	NA	NA	NA	NA	method 1 q<0.2	liver
Smndc1	53.465063	53.465062	19	6	46.350306	UNC11010607	0.606660790449979	0.221284617609756	0.131813442723512	0.0111876672019235	0.04317887140737	0.492031454286215	-0.493939273492814	0.0155914250345543	-0.133963743897763	0.238900616060607	-0.48439235237615	0.32259300297798	NA	NA	NA	NA	NA	method 1 q<0.2	liver
Snhg12	131.864593	131.864592	4	1	64.03233	UNC803809_to_UNC807288	0.64972165080852	0.351654804837473	0.0650437624753012	0.00368039330485692	0.614132544051282	-0.4106015640947	0.235074586819739	0.504305209988762	0.0894340563117136	-0.260608950871908	-0.819193955769465	0.0474580735645769	0.0232909999123836	156.993909	NA	NA	NA	method 1	liver
Snhg14	67.119317	67.119316	7	7	52.548606	UNC12728606_to_JAX00150788	0.651518714032437	0.340457650151906	0.0966914039543737	0.00706686662977274	0.155858643931317	-0.418222523635482	-0.230997881117082	-0.587712643048288	0.122707662327064	0.396390955897798	0.664833797002839	-0.102858011358167	0.0495577818179026	49.897973	0.610158518768353	0.00485766566535299	0.000692608798304462	method 1	liver
Snx25	47.2095	47.209499	8	8	67.246607	backupUNC081067582_to_UNC14907567	0.621796868168872	0.298573037040826	0.104081772953373	0.00778770885419333	0.144426538530569	0.0572061670909784	-0.239445351811206	0.635186152436577	0.522498788733472	-0.182467366163896	-0.831378510070067	-0.106026418746427	NA	NA	NA	0.00692892565088562	0.00121217679722252	method 2	liver
Sod1	90.220987	90.220986	16	16	76.421042	UNC27155235_to_UNC27155746	0.630602039307385	0.445708220348761	0.0590480463565555	0.00320192167724231	-0.149075331120777	-0.295045431661612	0.157420407779695	-0.0106802949511995	-0.401829953150956	0.748850326049559	0.851757745214877	-0.901397468159587	0.722721704412929	54.646212	NA	0.00585075611099345	0.000930627496193326	method 1	liver
Spata13	61.253542	61.253541	14	12	102.201565	UNC120334163_to_UNC120219069	0.603288611954685	0.232725848362848	0.14726674837227	0.0138522626214426	0.503131181619252	-0.0930987654553166	0.52834210963913	-0.369991982643332	-0.426060897257149	-0.195960468872979	-0.313168593798831	0.366807416769227	NA	NA	NA	NA	NA	method 1 q<0.2	liver
Spr	85.087758	85.087757	6	6	38.969621	UNC10916653_to_UNC10917495	0.579149024073931	0.335698683829709	0.177101875861067	0.0199929085668104	-0.0147257439155071	-0.447997498517639	0.213306647245252	-0.012291762320275	0.292184357872246	-0.811686533524369	0.901082530626677	-0.119871997466385	NA	NA	NA	0.00398222765068436	0.000517205856692016	method 2	liver
Ssu72	155.078924	155.078923	4	19	48.639439	UNC190075200	0.575914381939032	0.258197367217146	0.193356786098282	0.0236781919042817	-0.227846269161477	0.276748143646989	0.261756959988204	-0.566748362207218	-0.0990670125008802	-0.549598367371165	0.648262029184216	0.256492878421331	NA	NA	NA	NA	NA	method 1 q<0.2	liver
Stam2	52.601183	52.601182	2	16	85.722562	JAX00426735	0.599060888459685	0.282637261017868	0.172400340146748	0.0191991533434548	0.719314173292644	-0.0180267234775347	0.358924674855075	-0.328569594886722	0.213361630075174	0.0586495715555143	-0.0459947442017516	-0.9576589872124	NA	NA	NA	NA	NA	method 1 q<0.2	liver
Stx17	48.137791	48.13779	4	13	47.325689	UNC22553195_to_UNC22565470	0.586801322808495	0.174871114856393	0.168461794761146	0.0181531023288111	0.250443813744013	-0.483620941019774	0.258795519577004	-0.235056189525971	-0.254966839537331	0.152340867547017	0.791305905630557	-0.479242136415516	NA	NA	NA	NA	NA	method 1 q<0.2	liver
Tat	112.514336	112.514335	8	13	101.900631	UNC23225658	0.587022325739006	0.244386034473161	0.177051893697918	0.0199627117339233	-0.4029658852559	-0.586121552353561	0.407087816708319	0.0897781321996365	0.661405758916946	0.00460390020266429	-0.0160161377913168	-0.157772032626787	NA	NA	NA	NA	NA	method 1 q<0.2	liver
Tcp1	13.109195	13.109194	17	12	80.974923	UNC21470690_to_JAX00339602	0.583905996745587	0.276087054561766	0.145854600444669	0.0136335338924903	0.689501904364678	0.0748435933948855	-0.0706267350670504	0.408287665261075	-0.493374632477866	-0.345692076964918	-0.408939939721123	0.146000221210318	NA	NA	NA	NA	NA	method 1 q<0.2	liver
Thap1	27.268641	27.26864	8	3	76.159759	UNC5564469_to_UNC5570922	0.574365270021822	0.233680367397721	0.162568923411167	0.0168191781571481	-0.472206684536281	-0.0675647965643095	-0.516625947560426	0.227811337275742	0.401413069651393	0.113008756447514	-0.253382359420113	0.567546624706481	NA	NA	NA	NA	NA	method 1 q<0.2	liver
Timm10	84.667178	84.667177	2	15	74.044833	UNC150297427_to_JAX00207571	0.621823485141529	0.307182295079046	0.100873911960138	0.00751244945112339	0.116497045999511	0.430178255864759	-0.582707087084753	-0.0741099120212036	0.696577163441501	-0.326146462186192	-0.423783310221939	0.163494306208317	NA	NA	NA	NA	NA	method 1 q<0.2	liver
Tjp1	72.51613	72.516129	7	16	77.972998	JAX00071448	0.601112450538899	0.33253063394492	0.107973953204209	0.00829577913027801	-0.254770292034992	0.309135553747798	0.0429035997548487	-0.453494018035366	-0.810554847019212	0.111833210204609	0.0948188999858118	0.960127893396503	NA	NA	NA	NA	NA	method 1 q<0.2	liver
Tmem125	118.216331	118.21633	4	4	101.207738	JAX00559825	0.662646340945964	0.372853348716474	0.03609189934228	0.00145156386724365	0.22693806971373	0.0829795985122598	0.1513565473556	-0.751641530762619	0.188536944759733	0.842157595112002	-0.549192107369315	-0.191135117321392	0.94057002163677	21.493542	NA	0.00204076457284791	0.000193240730125277	method 1	liver
Tmem126b	97.624505	97.624504	7	5	28.63706	UNC8865718	0.649299567211061	0.347899213091754	0.00649944936428873	0.000136107458817758	0.545548786874264	-0.668816528776555	-0.249949998518415	-0.570690272825619	-0.0932119135772816	0.312864574359747	0.174430596088083	0.549824756375777	0.251097405439931	34.625216	NA	NA	NA	method 1	liver
Tmem168	13.558063	13.558062	6	16	80.016544	UNC27211919	0.60228434045423	0.284923821840773	0.157231374532427	0.015787239263897	0.388940543688656	-0.0959618856946615	0.634036223153971	-0.0884479955975887	-0.0209369310416944	0.0425838380444909	-0.725667285085922	-0.134546507467251	NA	NA	NA	NA	NA	method 1 q<0.2	liver
Tmem30b	74.647382	74.647381	12	3	59.939823	JAX00524417	0.711397669120256	0.350739798194519	6.931509730885e-05	6.05615246951352e-07	-0.27295178285351	-0.672942659576545	0.305226223540334	0.368199465483517	0.0350332895456275	-0.499170551892808	0.380024215854626	0.356581799898759	0.146931303843715	96.962699	NA	NA	NA	method 1	liver
Tnfaip8l1	56.301914	56.301913	17	2	35.332964	UNC2868862	0.576694256476192	0.19862786806049	0.19817198373365	0.0251883255897617	0.0743470691710424	-0.487511105109602	0.149928842998745	-0.46001819954816	0.624427429879806	0.13164497714116	-0.0850027162703584	0.0521837017373672	NA	NA	NA	NA	NA	method 1 q<0.2	liver
Tomm6os	47.824559	47.824558	17	7	54.181544	UNC12752117	0.64001952456382	0.278057297263778	0.0796076033436932	0.00523312736319237	0.744180265398611	-0.164530934210891	-0.0527300753874094	-0.0787574633722339	0.362060095814872	0.0518518405773959	-0.520909186168823	-0.341164542651522	0.86864081470025	14.705303	NA	NA	NA	method 1	liver
Topbp1	103.207657	103.207656	9	8	108.707785	UNC15440033_to_UNC15445492	0.661094780414774	0.422192799912906	0.0314051347804482	0.00116289455397889	0.129773942173254	-0.0524018399354041	0.70922453279278	-0.136243054108306	-0.421951732883776	-0.803207551275818	0.833012341515012	-0.258206638277742	0.658219926815137	21.208131	NA	NA	NA	method 1	liver
Tram2	21.069306	21.069305	1	1	5.460949	UNC25932	0.690481434609338	0.335582393265675	0.00647698442425347	0.000132771435113588	0.367633271746633	-0.203338549771085	-0.670331583131908	0.583148293191696	0.226795951526298	-0.307686169091609	0.333431845602349	-0.329653060072375	0.977923665172659	128.998964	NA	0.00181090723264389	0.000158715494967931	method 1	liver
Trappc1	69.137488	69.137487	11	8	38.982981	UNC14534622	0.604080125407047	0.238010894319478	0.140893516224658	0.0126617702045223	-0.354244329050801	-0.235880418836941	-0.0265250997493627	-0.0676225021373126	0.020058395881849	0.491361552187467	-0.479569655298216	0.652422057003317	NA	NA	NA	NA	NA	method 1 q<0.2	liver
Trappc13	104.968546	104.968545	13	11	116.547583	JAX00322928_to_JAX00322936	0.595705122460709	0.342974624292012	0.165221678128319	0.0172540248344483	0.361214880122911	-0.265413708136622	-0.112316289974674	-0.167771858738143	-0.0934059336529224	0.490190670201627	0.71888351712089	-0.931381276943066	NA	NA	NA	NA	NA	method 1 q<0.2	liver
Trappc8	21.054579	21.054578	18	2	127.064792	UNC3927323	0.608251008012775	0.267594140039059	0.0811887242488727	0.00551198453041402	-0.404821041491584	-0.173166865480769	0.0423773760091759	0.429374358080766	0.414562788337968	-1.15859189299153	0.314348349588077	0.535916927947899	0.00149689304417215	121.332391	0.490903904413986	NA	NA	method 1	liver
Trim56	137.592077	137.592076	5	4	128.243034	UNC8196142	0.626584112191972	0.324815660279532	0.110423533675329	0.00860514805154611	0.704899893060424	0.0568219766584981	-0.466651415266498	0.164690477540585	-0.289441561409292	0.0839560171182622	0.244439204783838	-0.498714592485818	NA	NA	NA	NA	NA	method 1 q<0.2	liver
Trip6	137.755469	137.755468	5	11	18.216555	UNC19186195_to_UNC19189876	0.649704208740116	0.355033021613282	0.0188403774325278	0.000580057420532687	0.414288374326609	0.0874422511291242	-0.0142382717648735	-0.249481056598492	0.694730844151876	-0.43591630360084	-0.782690308498733	0.285864470855328	0.260218112890926	108.481	NA	NA	NA	method 1	liver
Tsc22d3	137.135061	137.13506	X	13	92.867795	UNC23089360_to_UNC23091435	0.587742229608755	0.232684549705142	0.172391261423583	0.0191524904837391	-0.473178328197033	-0.13852836944914	0.435346453603365	0.0290693336872531	0.564360999942785	0.0589901440131309	-0.305803861818162	-0.170256371782198	NA	NA	NA	NA	NA	method 1 q<0.2	liver
Tst	78.236289	78.236288	15	5	42.639446	UNC9041493_to_UNC9049511	0.581062041482079	0.206559022844442	0.198284179749204	0.0252440574565707	-0.538215729277189	0.633955090019961	0.0589587361156648	-0.317258471328404	-0.224183626260207	-0.0018496343387972	-9.3711560962014e-09	0.388593644440127	NA	NA	NA	NA	NA	method 1 q<0.2	liver
Tubg1	100.981445	100.981444	11	16	78.154343	UNC27181570_to_UNC27184818	0.601104172127654	0.339096148029744	0.136248274051041	0.011979775543394	-0.187804914069335	0.130897468831936	0.108541165491649	-0.351271298050207	-0.958077972928896	0.0271702593942662	0.280616380253113	0.949928911077474	NA	NA	NA	NA	NA	method 1 q<0.2	liver
Tusc3	40.068921	40.06892	8	1	32.781759	JAX00245877	0.591202804342377	0.29521121896925	0.186537457284294	0.0221187500502779	0.096986591455827	0.00165693368874378	0.170326663801629	-0.375026841740442	-0.658844448901179	0.155957269387885	0.90825596225065	-0.299312129943114	NA	NA	NA	NA	NA	method 1 q<0.2	liver
Txnl4a	80.403537	80.403536	18	1	32.786423	UNC392954	0.634468928606958	0.336124585880881	0.0476403639389047	0.00220765197519646	-0.0199798763441463	-0.171577761338251	0.332655213595597	-0.129973335260137	-0.627723340601109	-0.0203791241788138	0.898003012236276	-0.261024788109416	0.802689264721297	40.06892	NA	NA	NA	method 1	liver
Uba6	86.601768	86.601767	5	1	25.457598	UNC307742	0.618105299446659	0.344549668489492	0.0808620893903455	0.00542652514824238	-0.591739496766399	-0.290980999425401	0.122908514018766	-0.138007999282374	-0.611215239953577	0.516906580397048	0.801479808572809	0.190648832439128	0.301248444059856	51.976215	NA	NA	NA	method 1	liver
Ube2l6	84.638985	84.638984	2	2	131.534039	UNC3980085	0.57990195835952	0.308029958414768	0.196263755528385	0.02457442078587	-0.204955079241445	0.0466894923362942	-0.312563456024898	-0.324732076895349	0.316214944939114	1.17344781127003	0.00349999919087343	-0.697601635574621	NA	NA	NA	0.0124178889075305	0.00294171530629195	method 2	liver
Ubxn1	8.946049	8.946048	19	11	44.424321	UNC19526167	0.583197407125444	0.277192882323522	0.193815388473324	0.0238597423428801	-0.725012788887305	0.26483787025313	0.317295739325	-0.235347230048894	0.215418214323355	0.0107449681243463	-0.502516563880338	0.654579790790705	NA	NA	NA	NA	NA	method 1 q<0.2	liver
Ubxn4	130.140758	130.140757	1	1	75.994793	UNC963161_to_UNC964299	0.648792947580878	0.330163675048802	0.0170386850944754	0.000507292507719526	0.107654846076652	-0.180953604175556	0.398644183175267	0.262488916560547	0.678474418270535	-0.373245186218199	-0.0826884470198687	-0.810375126669377	0.484270247500603	131.885452	NA	0.000810730628234483	5.32918710410835e-05	method 1	liver
Usp42	144.493149	144.493148	5	16	66.662787	UNC27015684_to_UNC27017606	0.599163771630637	0.356113933060027	0.153808931942858	0.0149103262355097	-0.400507330689767	-0.365535356185314	-0.0815023892059204	0.185759698357517	-0.66686460673701	-0.124159302934556	0.856548610715329	0.596260676679721	NA	NA	NA	NA	NA	method 1 q<0.2	liver
Vamp3	150.432062	150.432061	4	16	94.862914	UNC27438618	0.580413956143044	0.224780644204817	0.172066719440282	0.0190188219981038	0.510582473527396	-0.233178278097957	-0.145348002402875	-0.489642000899209	0.310713683801731	-0.0801883624203223	-0.408169747645032	0.535230234136268	NA	NA	NA	NA	NA	method 1 q<0.2	liver
Vars	35.137852	35.137851	17	3	54.128017	JAX00523361_to_UNC5300036	0.587650999284629	0.232324103358822	0.14543567030486	0.013554891474964	-0.169758269386055	-0.37579098443793	0.586971209906456	-0.0469552886692839	0.372146523067147	0.0631139244910243	0.199301544849775	-0.629028659821134	NA	NA	NA	NA	NA	method 1 q<0.2	liver
Vcpip1	9.738463	9.738462	1	6	48.042895	UNC11028423_to_JAX00609080	0.566899974574308	0.243541324296559	0.17995353441079	0.0207640526252356	0.0440407414503736	0.526415542717094	-0.292168315327264	-0.0226815777053432	-0.556031489023893	0.544418088296998	-0.349039575317075	0.10504658490911	NA	NA	NA	NA	NA	method 1 q<0.2	liver
Vps16	130.250056	130.250055	2	4	49.456927	UNC7213810	0.604368688500017	0.252278421384253	0.114308517948635	0.00919007508609848	0.225660631255034	0.558570043614735	-0.0759881461164137	-0.0770378316378096	-0.396707305922033	0.383801397832782	-0.589775697673607	-0.028523091352687	NA	NA	NA	NA	NA	method 1 q<0.2	liver
Vps53	75.993132	75.993131	11	10	94.19484	JAX00196361	0.600947162875626	0.257754506674506	0.155879489726949	0.0153502584617272	-0.229451791714467	-0.0800126063451813	0.487089601398281	-0.461746863204807	-0.308546727144292	0.469175575414873	-0.28659887486473	0.410091686460324	NA	NA	NA	NA	NA	method 1 q<0.2	liver
Wdr5b	36.041276	36.041275	16	8	116.366092	UNC15530440	0.605065551360779	0.488156148459462	0.147355655058899	0.0138964584681868	-0.0245582560040111	-0.395014185032177	-0.0069986520819101	0.0994653786092715	-0.584867946753457	0.152069651225342	1.51265738844866	-0.752753378411717	NA	NA	NA	NA	NA	method 1 q<0.2	liver
Wdr70	8.049209	8.049208	15	8	51.365058	JAX00668363_to_UNC14712753	0.578614922262275	0.183077527777733	0.18226495275561	0.0213559790364001	0.433550173407187	0.588370464518894	0.373488637795116	-0.278880733199505	0.0325164992271252	-0.240242501152463	-0.708728323536238	-0.200074217060114	NA	NA	NA	NA	NA	method 1 q<0.2	liver
Wtap	13.185405	13.185404	17	6	40.678116	JAX00140118_to_UNC10940063	0.6482558992113	0.412303740117398	0.0463974631935079	0.00208936014284133	0.37816546983213	0.500232423334295	-0.290550705357737	-0.140179691721989	-1.06921802589498	0.590154100315511	0.32051890301079	-0.28912247351802	0.0388450158075162	91.969907	NA	NA	NA	method 1	liver
Xpnpep1	53.113144	53.113143	19	17	45.985955	JAX00076078_to_UNC27926376	0.58300865525995	0.274280717447448	0.193277031666513	0.0236148161748002	-0.766547774867095	-0.074215042422465	0.31931886892172	0.0755216142851731	0.138832779206571	-0.247563867579243	0.785343647007137	-0.230690224551799	NA	NA	NA	NA	NA	method 1 q<0.2	liver
Xylt2	94.538807	94.538806	11	15	13.58259	UNC25069675	0.594914526901192	0.234404624492624	0.169979765776311	0.0184699049093766	-0.536105479428082	-0.0265061085465536	0.0717770067451944	0.643796445852217	-0.357854138833529	0.435751740729762	0.0941681165037815	-0.32502758302279	NA	NA	NA	NA	NA	method 1 q<0.2	liver
Zbed4	88.582141	88.58214	15	4	135.981285	UNC8299233	0.622996041404315	0.265826568248259	0.0490031807555955	0.00232422832943346	0.484781574002394	0.0626875099434638	0.530888815293173	0.00752120429342094	-0.697827183452624	-0.0321394059245056	0.0462801069276666	-0.402192621082988	0.534750478416057	43.576341	NA	NA	NA	method 1	liver
Zbtb18	179.374792	179.374791	1	14	71.432263	UNC24207175_to_UNC24207565	0.579921381426148	0.241693299281641	0.143560631122247	0.0131817009773022	-0.367281110188855	0.249012285864606	0.10292717821299	0.170302287498333	-0.125311460853808	-0.0200212498610041	-0.690359677092888	0.680731746420626	NA	NA	NA	NA	NA	method 1 q<0.2	liver
Zfp108	25.039813	25.039812	7	10	26.702713	UNC17634074_to_UNC17634352	0.595107889535579	0.193626725064444	0.119897711153002	0.00989364383370339	-0.326527243596691	0.503738436005189	0.0514576564712674	0.420681835451646	-0.437639564785566	-0.0248673954626617	-1.60594140411906e-09	-0.186843722477242	NA	NA	NA	NA	NA	method 1 q<0.2	liver
Zfp174	3.847223	3.847222	16	8	48.119449	UNC14667431	0.615021194060516	0.646855765931954	0.0808620893903455	0.00538630010488805	-0.863952234099014	0.19251240607623	-0.100448023271072	-0.152208849668495	-0.212294239116768	-0.53139218195796	1.50459871376903	0.163184408268048	0.640234295686672	93.309798	NA	NA	NA	method 1	liver
Zfp263	3.744099	3.744098	16	4	124.995857	JAX00564878_to_UNC8154002	0.571938922532487	0.2445400285999	0.195596649844324	0.0241883088060278	-0.244569666388739	0.370263387720629	-0.3517456547542	0.103987376704533	-0.607839582636581	0.708706125191561	0.20021083607549	-0.179012821912694	NA	NA	NA	NA	NA	method 1 q<0.2	liver
Zfp316	144.031701	144.0317	5	5	46.516239	JAX00129566	0.589792353531501	0.404910792615258	0.13320897334999	0.0113984830803321	-0.334563369972173	-0.229591159712633	0.848108418552925	0.175122158188267	0.337661733986277	0.319011053292779	-1.26424495571855	0.148496121383106	NA	NA	NA	0.000937362274469789	6.48900347606229e-05	method 2	liver
Zhx3	160.698726	160.698725	2	17	89.279913	UNC28563606	0.608717444351524	0.398315864586202	0.112654667882693	0.00889374836335532	0.193439769225613	-0.0248514467147506	-0.311152541129381	-0.471250027909494	0.225084814360051	1.06846455207527	-0.73693964047324	0.057204520565935	NA	NA	NA	NA	NA	method 1 q<0.2	liver
Znhit2	6.061207	6.061206	19	16	44.754432	UNC26731610_to_UNC26731672	0.575691644649552	0.259095493749511	0.193815388473324	0.0238687477891558	0.693562860601322	-0.418371631361622	0.393017701951704	-0.354964329386132	-0.221641136782362	0.459004485666781	-0.405318581495556	-0.145289369194133	NA	NA	NA	NA	NA	method 1 q<0.2	liver
1110059E24Rik	21.727281	21.72728	19	16	91.085677	UNC27385266_to_UNC27385619	0.507735030462955	0.190888695076551	0.168461794761146	0.0180788749012528	0.238759507626396	-0.13368271376486	0.170719657279613	0.207448628034699	0.190285276710161	0.103824078624573	-0.366902825415658	-0.410451609094924	NA	NA	NA	NA	NA	method 1 q<0.2	liver
1500015A07Rik	61.886044	61.886043	18	4	136.220469	UNC8302213_to_JAX00568003	0.578950772133363	0.258727545718792	0.0942941056750825	0.00683934715454326	-0.271764532097113	0.0807949673055434	0.268307662015947	0.106328765555564	0.343092639083107	-0.296742539515391	-0.152370390794947	-0.0776465715527106	0.996672082343351	67.627166	NA	NA	NA	method 1	liver
1700001L05Rik	83.197727	83.197726	15	5	149.757328	UNC10424778	0.574631152651906	0.299155036731984	0.159859810358351	0.0162506853613348	0.304427334857052	-0.0910454108797127	-0.0152865041541577	0.59461142182625	0.0539780051729356	-0.395133965977782	-0.482941439155868	0.0313905583112839	NA	NA	NA	NA	NA	method 1 q<0.2	liver
1810064F22Rik	22.018304	22.018303	9	15	89.614984	UNC26078000_to_UNC26093990	0.476282218073293	0.171536145654771	0.136160499456846	0.0119342911240485	0.0516008789447426	0.0472210978843002	0.000579493965317909	-0.0681925755319863	-0.40236793567923	0.207685064844729	0.285957691180403	-0.122483715608276	NA	NA	NA	NA	NA	method 1 q<0.2	liver
2010107G23Rik	61.573761	61.57376	10	6	139.052747	UNC12215650	0.613531004735484	0.266865059061626	0.174854226254922	0.019610631705991	-0.120692302977433	-0.0743470949661796	-0.38780116237058	0.287618161775811	-0.0562235232932857	-0.166913321676967	0.344752550572928	0.173606692935707	NA	NA	NA	NA	NA	method 1 q<0.2	liver
2200002D01Rik	30.033486	30.033485	7	16	56.966824	UNC26892139_to_UNC26892875	0.533807789768407	0.388818189835596	0.167673181355982	0.0179286007581687	-0.276778647213411	-0.151413284373494	-0.29551008716139	-0.325569690670724	0.171376733447432	0.0958851881192622	0.87332278947241	-0.0913130016200835	NA	NA	NA	NA	NA	method 1 q<0.2	liver
Ankrd54	78.893289	78.893288	15	5	86.191886	UNC051153501	0.484789310756667	0.18369617708769	0.0813747660663078	0.00556371770052855	-0.448774583351815	-0.0837934490913097	0.396385879158757	-0.2493704949264	0.0265348641114445	-0.225322873667841	0.365225695144891	0.219114962622273	0.599277660246556	120.909511	NA	NA	NA	method 1	liver
Apip	102.913832	102.913831	2	6	13.592935	UNC10591967_to_UNC10595065	0.55938632435649	0.250965749038344	0.177216705688385	0.0201916567307181	0.148045961796621	0.295372076414292	-0.0615091443620133	-0.052196232715102	0.174999194401316	0.291875854527635	-0.41763116900975	-0.378956541052998	NA	NA	NA	NA	NA	method 1 q<0.2	liver
B4galt5	167.174678	167.174677	2	3	129.167651	JAX00537438_to_UNC6226239	0.600726862745733	0.212046432754991	1.7578675508427e-05	1.1458095061645e-07	0.130531460517709	0.19909874637681	-0.193844065205762	-0.463736872002251	-0.0483692431484493	-0.0839802586088168	0.355119191934483	0.105181040136278	0.771427587880104	131.399385	NA	NA	NA	method 1	liver
Brd7	90.88609	90.886089	8	5	33.621038	UNC8921483_to_JAX00225883	0.513071297349299	0.175372964038249	0.0811887242488727	0.0054723622507874	0.00741570866271495	-0.0316284697394936	-0.259800114804685	0.42235360372086	0.270193303755002	0.0649615295598085	-0.204020044418849	-0.269475516735358	0.686425545889471	78.364236	NA	NA	NA	method 1	liver
Ccl6	83.406589	83.406588	11	4	35.160432	UNC7048955_to_UNC7050195	0.468201681447649	0.168251188810929	0.0700319194829627	0.00414717458771974	-0.299383275157403	0.0940987503436613	0.312458804638049	0.213605922730228	0.152721736174234	-0.284814326726207	-0.127889779737948	-0.0607978322646156	0.986898189111292	55.889248	NA	NA	NA	method 1	liver
Cdhr5	148.462685	148.462684	7	3	64.339021	UNC5404402_to_UNC5414867	0.555439245882501	0.219415769294184	0.0108294204340937	0.000265831777274905	-0.0207329574633484	-0.0537587594025998	-0.0610764101110272	0.213935469430924	0.521194552619653	-0.0808515049766408	-0.374141414724762	-0.144568975372199	0.587900016347652	69.794669	NA	NA	NA	method 1	liver
Clic5	44.325521	44.32552	17	3	138.890502	UNC6367063	0.636662451176666	0.262648634217674	0.099563198979582	0.00736173235087534	-0.0551279311435403	0.0586174803657486	-0.138205476793008	0.0781100320941229	-0.481600041355088	0.204509013364801	0.329896998043719	0.00379992542324461	1	119.3675	NA	NA	NA	method 1	liver
Daglb	144.225361	144.22536	5	19	32.77042	UNC30212975	0.551471437597928	0.205917483173775	0.165322132218302	0.017292501100841	0.328075233633518	-0.0569563781744625	-0.11472040687113	0.0337420786370562	-0.106086706029163	-0.399017079493904	0.0446359853114888	0.270327272986596	NA	NA	NA	NA	NA	method 1 q<0.2	liver
Dgka	128.181112	128.181111	10	6	114.741105	UNC11899298_to_UNC11904399	0.546940830447531	0.223507948022121	0.0389129350633895	0.0015866083422017	-0.083304317171371	-0.0100255153122322	0.200316657597367	-0.379995536233897	0.394869416979837	-0.158473964128666	0.0632655379597265	-0.0266522796907644	0.710702136534934	35.814852	NA	NA	NA	method 1	liver
Dhx8	101.59427	101.594269	11	7	37.515464	UNC12636903_to_UNC12639591	0.581611531728127	0.292236365342786	0.17995353441079	0.0207499242699238	0.0432585537975773	0.299562459061157	0.0738438608785577	0.315247093035272	0.280326849871758	-0.376986487182536	-0.446097634852091	-0.189154694609695	NA	NA	NA	NA	NA	method 1 q<0.2	liver
Dio1	106.979773	106.979772	4	5	98.518955	UNC9741584	0.588660456241492	0.235781444654653	0.0930023914121159	0.00670051512317937	0.146614552722061	-0.335262116947437	0.168672248354454	0.0858656033157534	-0.0691572335971677	0.175296272805441	0.169234979365957	-0.341264306019061	0.950542564046807	45.811893	NA	NA	NA	method 1	liver
Dpm2	32.426378	32.426377	2	5	89.364609	UNC9648069	0.626640883379882	0.29046984743262	0.165606564080685	0.0174090537465886	-0.496648911446246	-0.291570186269905	0.411795625594603	0.0372419847786697	0.0236710374564311	0.156720399909101	0.103533943565046	0.0552561064123002	NA	NA	NA	NA	NA	method 1 q<0.2	liver
Dsg1c	20.405841	20.40584	18	2	181.251202	JAX00513638	0.60714598969434	0.341343986054691	0.141879925079459	0.0129255590012884	-0.27862618517725	-0.235613177953001	-0.0188815030456756	0.431757878779855	0.127440539297718	-0.235119649907729	0.51644640829464	-0.307404310288558	NA	NA	NA	NA	NA	method 1 q<0.2	liver
Dsp	38.243163	38.243162	13	1	72.563609	UNC919161_to_UNC921036	0.570750437055709	0.24246054449814	0.130672190501678	0.0110334234575117	-0.0452343093351454	-0.31329912352188	-0.0824707032386991	0.417745187163496	-0.0834077147835539	0.200100162928919	-0.410549716838822	0.317116217625686	NA	NA	NA	NA	NA	method 1 q<0.2	liver
Eci1	24.563628	24.563627	17	11	43.745055	UNC19515026	0.602011162253296	0.243578936778972	0.196910221296421	0.0247414342357889	0.251357004826173	0.0454786611573323	-0.0724008213015022	-0.442719300479942	-0.0391442556144694	-0.284163819731531	0.25583658228156	0.285755948862379	NA	NA	NA	NA	NA	method 1 q<0.2	liver
Eif4b	101.904204	101.904203	15	8	9.053568	UNC14125140_to_UNC14130658	0.715949422944236	0.618074895279306	0.0240295124329795	0.000786475821241917	-0.0894533456712064	-0.00371912571570231	-0.44074472118259	0.202794146931462	-0.394118557509951	0.0141763165469835	0.95844394353189	-0.247378656930886	0.906080860991846	7.455431	NA	NA	NA	method 1	liver
Enho	41.587335	41.587334	4	2	161.221298	UNC4356822_to_UNC4360252	0.537097253739789	0.207371975028656	0.172391261423583	0.0191573651996143	0.0599717256816518	-0.05141966403786	-0.313154847691246	0.35100799923914	-0.119871834591083	-0.253439136796268	0.322222723310561	0.00468303488510419	NA	NA	NA	NA	NA	method 1 q<0.2	liver
Fbxl5	44.173388	44.173387	5	17	86.579793	UNC28522672_to_JAX00449166	0.523788848467464	0.256980011976437	0.159883454057654	0.0162752622635829	0.0977485282281064	-0.208362033572699	-0.18656819651967	-0.0245335117981544	-0.0846442922788676	-0.217045652012867	0.664472233274375	-0.0410670753202226	NA	NA	NA	NA	NA	method 1 q<0.2	liver
Fpgt	154.756342	154.756341	3	9	49.376164	JAX00171047	0.590645986923484	0.288322889168042	0.192618163995233	0.0234196426525561	0.30267851115479	0.050281717865188	-0.240010492887306	0.471819154601743	-0.107513325117241	-0.450658906986965	0.0537531621585623	-0.0803498207887714	NA	NA	NA	NA	NA	method 1 q<0.2	liver
Hsd3b2	98.528466	98.528465	3	12	11.157678	UNC20624337_to_UNC20627907	0.624391747604847	0.358682460614419	0.0278833165509155	0.000970614029358052	0.00982192229216168	0.145927432659233	0.226955861565419	0.26845775669188	-0.160779366594479	-0.461205949229939	0.127905167830073	-0.157082825214349	0.171474283256826	105.625373	NA	NA	NA	method 1	liver
Lhfp	52.845469	52.845468	3	19	22.71342	UNC30067256_to_UNC30069000	0.532491608080666	0.210948952912464	0.17230531080086	0.0190929861053601	-0.233747417425566	0.247500091791661	0.317580929927714	-0.464559948399083	0.207862182639222	0.0730861596497475	-0.193845092880642	0.0461230946969466	NA	NA	NA	NA	NA	method 1 q<0.2	liver
Lmo7	102.129145	102.129144	14	18	67.537505	backupUNC180296397	0.596604192929687	0.253851350962838	0.171449445984241	0.0188317066944215	0.0715210378832442	0.158061456764209	-0.0998564788523451	0.0231205425029515	0.172753091441705	0.0307339262200051	-0.576896396393793	0.220562820434024	NA	NA	NA	NA	NA	method 1 q<0.2	liver
Lypla2	135.528509	135.528508	4	3	40.197049	UNC5103729	0.630502039593631	0.274071695542964	0.0651290477645341	0.00369425143093216	-0.165936143869999	-0.30643320315708	0.14652505455965	0.369930995994816	0.245080612827123	-0.118621772568285	-0.352315228320207	0.181769684533983	0.985444489550662	51.720804	NA	NA	NA	method 1	liver
Marcksl1.ps4	4.247981	4.24798	13	2	117.321426	UNC3819645_to_UNC020145783	0.612313757044957	0.469564387131534	0.140919410566633	0.0126836406283499	0.0889038450967869	0.311891963553785	-0.0602516357584376	0.255361103569031	0.400550538153729	-0.892202287038705	-0.0585229691622946	-0.0457305584138948	NA	NA	NA	NA	NA	method 1 q<0.2	liver
Myl12b	71.339856	71.339855	17	3	26.889401	JAX00517462_to_UNC4912288	0.598981445191067	0.23505207260991	0.0199605734748006	0.000622850684955045	-0.350103674372776	0.177699761100981	-0.0509864929104146	-0.193323282196073	0.290751918486728	0.262422994713513	-0.160358683249874	0.0238974584279145	0.0617618100170028	27.215998	NA	NA	NA	method 1	liver
Nsa2	97.907881	97.90788	13	19	59.521312	UNC_rs36361331	0.547057773263638	0.240608135315508	0.177216705688385	0.0201221540792473	-0.107600135800896	-0.0227286420295677	-0.284642294930611	0.215037208241653	0.139545230347662	0.122479626174725	0.427951745550794	-0.490042737553759	NA	NA	NA	NA	NA	method 1 q<0.2	liver
Nup98	109.35868	109.358679	7	19	24.190877	UNC30089534	0.579481114934075	0.260582247883016	0.0752621114299234	0.00474982317584005	0.065729669747865	0.0145266880032557	0.0399948537975998	0.0281820486057961	0.257391881950118	-0.14104175346277	-0.628784117681677	0.364000729039812	0.904220032136059	104.469313	NA	NA	NA	method 1	liver
Obfc1	47.61151	47.611509	19	11	11.90109	JAX00304132_to_UNC19097144	0.590605145021476	0.264926762352742	0.177216705688385	0.0200414893294332	0.142776656004412	0.197627764828645	-0.24699238638404	-0.0704425702897654	0.250370675558713	-0.177672106994628	-0.43491815963851	0.339250126915174	NA	NA	NA	NA	NA	method 1 q<0.2	liver
Ovca2	74.99231	74.992309	11	1	38.661354	UNC480797_to_UNC481370	0.532178879644068	0.195034588570204	0.0623474376403958	0.00347285563899968	-0.390503910448306	0.126332396076248	0.0716094124425198	-0.300077200673682	0.0379314938178198	0.238587086375386	0.264899491166906	-0.048778768756891	0.269731358863342	119.249157	NA	NA	NA	method 1	liver
Phf8	147.955215	147.955214	X	1	31.387872	UNC378383	0.550669000939503	0.245182375956081	0.114308517948635	0.00921516465428818	-0.117766031886526	-0.424567528256566	0.0169630038994571	-0.266256119090243	0.427965614033798	0.347983367994199	0.216275179926506	-0.200597486620623	NA	NA	NA	NA	NA	method 1 q<0.2	liver
Plekhb2	34.906804	34.906803	1	7	119.351875	UNC13628466_to_UNC13633513	0.512541219160817	0.17338680402706	0.145336974361307	0.0135094142293459	-0.156866067236163	-0.0218440830508498	-0.342923033372452	0.312618663080589	-0.1319789372871	0.320892588308113	-0.111968308729361	0.132069178287223	NA	NA	NA	NA	NA	method 1 q<0.2	liver
Polh	46.339574	46.339573	17	X	135.587107	UNC31378371	0.51477962825193	0.213432948720319	0.159407221231144	0.0161604623563202	-0.294955394446787	-0.0959411366244569	0.363811794525274	0.182809077593556	0.293369129238861	-0.289828448324686	-0.342809476142458	0.183544454180696	NA	NA	NA	NA	NA	method 1 q<0.2	liver
Psmd3	98.543868	98.543867	11	19	45.80347	UNC30386897_to_UNC30391332	0.61250466686136	0.32374929398013	0.0522650306963787	0.00262683284315224	-0.330345904938373	0.00994517554255796	-0.24116300287816	-0.266023938158691	-0.0831161414042317	0.354241860470608	0.56556206748806	-0.00910011612177027	0.450049800066625	80.242116	NA	NA	NA	method 1	liver
Pstpip2	78.033289	78.033288	18	18	38.498524	UNC29071034_to_UNC29073307	0.509346874908513	0.268186520941124	0.180409483208076	0.020918458153003	0.0373708450470194	0.137112736722657	-0.0717706693648238	-0.159126833906683	-0.0881759956785083	0.572245054853981	-0.257086749716718	-0.170568387956924	NA	NA	NA	NA	NA	method 1 q<0.2	liver
Rap1a	105.604299	105.604298	3	13	11.173699	UNC22119063	0.539232140458725	0.221650734502946	0.0394849896499015	0.00164826462456313	-0.270466391152087	-0.00916725012911559	-0.0571209188945666	-0.215356527044198	-0.0707978583049918	0.331227361413004	-0.063756001759613	0.355437585871568	0.910953297391716	80.666405	NA	NA	NA	method 1	liver
Rmdn3	118.98277	118.982769	2	2	67.001469	UNC3242762_to_UNC3267498	0.602704928774854	0.333395217630783	0.0517892390074724	0.00257806909714686	0.04065818128382	-0.143007296880562	-0.420648932227071	-0.180212301451603	-0.0980515052947516	0.265306275857106	-0.00508210516734552	0.541037683880407	0.182166478796042	126.317288	NA	NA	NA	method 1	liver
Rnf13	57.539984	57.539983	3	12	15.992536	UNC20690869	0.529491038740832	0.249911948999058	0.0685744781833336	0.00397527527019614	0.211034197181412	0.548348124928785	-0.096416524759617	-0.318351854178978	-0.0786935537338894	0.112812531153661	-0.0646445584650414	-0.314088362126332	0.974498757368725	20.456806	NA	NA	NA	method 1	liver
Rpp38	3.2499	3.249899	2	3	141.560863	UNC6409039	0.588729284172416	0.231829860974361	0.0857125403794176	0.0060504902175047	0.361843842751463	0.344595434543231	0.0551767875851545	-0.0595089863185274	-0.264768038091937	-0.0805108243136945	-0.395244361298323	0.0384161451426337	1	35.814852	NA	NA	NA	method 1	liver
Serpina1d	105.011843	105.011842	12	4	155.488483	UNC8537465	0.651206769864481	0.276620715920524	0.0703223563491573	0.00418993002516432	-0.0283821272675819	-0.244038568236008	0.371172085841091	0.0174259677362236	-0.250848805876814	-0.0728791358991512	0.30239935115639	-0.0948487674541492	0.370133976613452	101.097276	NA	NA	NA	method 1	liver
Slc22a15	101.728376	101.728375	3	11	61.604787	UNC19755860	0.630111614233819	0.336269183307745	0.0215764208579601	0.000694217893158489	0.327349216303574	0.268940587309004	-0.165889763518091	-0.0186603660036965	0.20809238288782	-0.610078296268307	0.186074390633	-0.195828151343304	0.268169068420527	72.303421	NA	NA	NA	method 1	liver
Slc26a6	108.756374	108.756373	9	10	44.197343	UNC17860809_to_UNC17865669	0.595725422839914	0.278469021843272	0.196910221296421	0.0247378304734519	-0.353522654842224	-0.249790786524305	0.160560283630948	0.339953990227236	-0.00307936877981855	-0.363063265875172	0.0279267288907645	0.441015073272571	NA	NA	NA	NA	NA	method 1 q<0.2	liver
Slc35b1	95.246236	95.246235	11	4	125.335247	UNC8154961_to_UNC8163689	0.566096791435005	0.230015804688095	0.0143185220342741	0.00037928002690113	-0.404513532639551	0.0329762622875485	-0.155363131934677	0.0164191418455776	0.28188728114933	-0.134969599239023	-0.0413498955825529	0.404913474113348	1.62486068509117e-06	135.521079	NA	NA	NA	method 1	liver
Snx2	53.336019	53.336018	18	11	62.774474	UNC19771147_to_UNC19772737	0.608359938163037	0.323354639702464	0.0300824910943173	0.00108888676169594	-0.705519414535941	-0.0544190331896165	-0.0888654505628248	0.117273986873689	0.142402299636181	0.425370581965443	0.0418218739881016	0.121935155824967	0.388712167651472	30.880094	NA	NA	NA	method 1	liver
Snx9	5.84138	5.841379	17	2	4.843214	UNC2489846	0.64205136184094	0.335298521593792	0.148316053918602	0.0140281677481738	0.401358656895627	-0.0269934259169745	0.252079303921174	-0.341940577553467	0.312210179620619	-0.0699779931216594	-0.530096261071567	0.00336011722624744	NA	NA	NA	NA	NA	method 1 q<0.2	liver
Tango6	109.206968	109.206967	8	19	12.373675	UNC29906416	0.578853464597244	0.283179010397794	0.174755544387225	0.0195341455251837	-0.0667392224068186	0.464570875949495	-0.327365574933592	0.0741301010398228	-0.133897084666967	0.260634704377175	-0.333509960363327	0.0621761610042128	NA	NA	NA	NA	NA	method 1 q<0.2	liver
Tjp1	72.51613	72.516129	7	19	58.316016	UNC30575730	0.527165772298789	0.192465219455625	0.0517892390074724	0.0025785472996076	0.31012840044407	0.361181336201651	0.134151399658343	-0.335911129721333	-0.201979901907571	-0.0833050068538465	-0.187002899234442	0.00273780141312789	1	25.357238	NA	NA	NA	method 1	liver
Tnfaip8l1	56.301914	56.301913	17	15	90.766374	UNC26095632_to_UNC150252430	0.525865828898131	0.190860524891914	0.186537457284294	0.0220786877168867	0.216511690953544	-0.379307354378526	-0.282156321712246	-0.100840135845137	0.350179221928015	0.148037175481753	-0.0638978815034528	0.11147360507605	NA	NA	NA	NA	NA	method 1 q<0.2	liver
Ugt3a2	9.265353	9.265352	15	14	70.166034	UNC24193968_to_UNC24196892	0.639213939175193	0.334663474443246	0.028279795198586	0.000992259338420842	0.179748509022044	0.160019823784253	0.0737829752018922	-0.362549751742265	-0.047934032305842	0.0963353063511314	0.22319575055998	-0.322598580871194	0.757626220605492	122.302315	NA	NA	NA	method 1	liver
Zbtb40	136.60461	136.604609	4	8	65.071922	UNC14869846	0.503324979465007	0.179334355766376	0.193815388473324	0.0237635183028541	-0.191214050561063	-0.242506776421296	0.20485518855395	0.188444798319854	0.181870729903442	0.204080339013334	-0.660540452346454	0.315010223538233	NA	NA	NA	NA	NA	method 1 q<0.2	liver
Zfp599	22.064339	22.064338	9	3	58.463677	UNC5350607_to_UNC5351446	0.572296735699899	0.264832560684289	0.0808620893903455	0.0054281133035442	0.230620455811288	-0.0756052157558439	-0.476554661183585	0.0821249463663292	0.0856268902747234	0.181802499051878	-0.307883811542557	0.279868896977767	0.977539311435696	21.288392	NA	NA	NA	method 1	liver
Znhit2	6.061207	6.061206	19	11	88.131776	JAX00317494	0.55215183501409	0.245057372800594	0.0820112851695387	0.00564280765508296	-0.438511366834629	0.327482543392522	0.349113547491835	-0.0815257172941497	-0.0246122462943308	0.0637067629162791	-0.328503354395053	0.132849831017527	0.734933676074911	148.141859	NA	NA	NA	method 1	liver
1700001L05Rik	83.197727	83.197726	15	7	16.984616	UNC12450656	0.335736596708416	0.0791108334122846	0.0270239710526278	0.000929456912223681	0.0750066235018308	-0.147199768767987	-0.061921366899212	-0.0210860287464456	0.200810049878459	-0.104485324131027	0.217567940409678	-0.158692125245296	0.887425214596852	100.484268	NA	NA	NA	method 1	liver
Mras	99.337131	99.33713	9	19	50.545998	UNC30454854_to_UNC30455276	0.512424468683706	0.206968179670736	0.0820112851695387	0.00566410602331224	0.182937309164383	0.14383464972322	-0.0539608444127905	-0.0983320119535123	0.0941414579018495	0.171069296066431	-0.119692227735694	-0.319997628753887	0.805568404148917	6.106829	NA	NA	NA	method 1	liver
Mrpl33	31.916324	31.916323	5	2	181.170646	UNC4606151_to_UNC4606857	0.160343045171889	0.0120163008843216	0.179372346287315	0.0206375622209315	-0.0203364869795995	0.0914740425975897	-0.259303553847336	0.0425818630550031	0.00693964937887636	0.103027663346601	0.125442951358692	-0.0898261289098271	NA	NA	NA	NA	NA	method 1 q<0.2	liver
Myom3	135.31563	135.315629	4	3	115.280679	UNC6017748_to_UNC6020866	0.353864310436367	0.0972109925096582	0.0115522349206812	0.000285176955285849	-0.0562725866333781	0.0146171741244965	-0.189311589269356	0.0782362992462584	0.0186164892027435	0.131316249974111	-0.250142725355433	0.252940688710557	0.999221938153206	26.149433	NA	NA	NA	method 1	liver
Ndufa6	82.184721	82.18472	15	13	119.047391	JAX00371864_to_UNC23485663	0.517458552149497	0.169467868739479	0.153502653758844	0.0148167700641676	0.00520327791540392	-0.0550174918750887	0.0476575051426785	0.114017120465333	0.0545881190528248	-0.0131940231984373	0.146551920998779	-0.299806428501493	NA	NA	NA	NA	NA	method 1 q<0.2	liver
Rmdn3	118.98277	118.982769	2	5	117.068599	UNC9984875	0.179800913686821	0	0.0697178478944793	0.00411890699130291	0	0	0	0	0	0	0	0	1	46.155189	NA	NA	NA	method 1	liver
Slc22a15	101.728376	101.728375	3	8	116.540012	JAX00680799_to_UNC15537529	0.552054799233123	0.303741767186926	0.100466068854541	0.00745420967782373	0.0605120741914722	-0.100774667014933	0.00219949153946304	0.0193935696216512	0.150943705432302	0.355295182823047	-0.55918186921219	0.0716125126191876	NA	NA	NA	NA	NA	method 1 q<0.2	liver
Sytl1	132.819002	132.819001	4	1	43.356856	UNC551425_to_UNC557616	0.566248587068897	0.233764035799145	0.0577004391607775	0.0030922394427314	0.367681394092233	-0.0655656786055255	-0.133776292620963	-0.0857336025304857	0.00288544022197974	0.155873799385649	-0.161128467056025	-0.0802365928868628	1	62.021581	NA	NA	NA	method 1	liver
Tlr12	128.295863	128.295862	4	10	14.449782	UNC17469598_to_UNC17501046	0.53971109287394	0.202520221647297	0.0525632447207077	0.00268030971635935	0.0685984579046908	0.120559047722125	0.0826635974312931	-0.251259409261355	-0.154892616973518	0.189226878735767	-0.23510090329412	0.180204947735118	0.959778022078542	76.210942	NA	NA	NA	method 1	liver
Zfp599	22.064339	22.064338	9	7	140.706396	UNC13897544_to_JAX00656593	0.584366930728928	0.227815955512275	0.166560225296648	0.0176848813685765	-0.0399760723359226	0.0750063801855849	0.212388394145467	-0.193260369321844	-0.0490755964412326	0.106171106318492	0.109341241154734	-0.220595083705278	NA	NA	NA	NA	NA	method 1 q<0.2	liver
0610040J01Rik	64.203734	64.203733	5	5	91.029004	JAX00588400	0.49066828562667	0.18365736163442	NA	NA	-0.60244852319438	0.333549809935214	-0.026693182478682	0.513025934298014	0.355187103861942	-0.418279361232566	-0.124978888305716	-0.0293628928838268	NA	NA	NA	0.0455370945291932	0.0210617304627745	method 2	liver
1110008L16Rik	56.403624	56.403623	12	12	68.300921	UNC21311571_to_JAX00336348	0.479620134058152	0.112926139613586	NA	NA	-0.233622509011449	-0.232516358856828	-0.13616870058774	0.0189879320422853	-0.176839043965367	-5.31750632309746e-07	0.721758080873522	0.03840113125621	NA	NA	NA	0.035704345380374	0.0141735708348776	method 2	liver
1110028F11Rik	87.513026	87.513025	11	11	55.810691	UNC19674172_to_UNC19686553	0.434093051638649	0.132938288858052	NA	NA	-0.731190912234342	0.105119906752395	0.000647290169432289	-0.219272536117697	0.27108578728129	-0.0805579547625567	0.359534341953737	0.294634076957741	NA	NA	NA	0.125741178843328	0.125617541195581	method 2 q<0.2	liver
1110037F02Rik	11.413105	11.413104	4	4	125.307885	UNC8154525	0.395797126942342	0.113312036388938	NA	NA	0.471156067024623	0.308943210804207	-0.540354446867774	0.0499961973197966	-0.0280013523748167	-0.537110248644244	0.248953371159733	0.026417201578475	NA	NA	NA	0.175981939868116	0.23420696377295	method 2 q<0.2	liver
1300002E11Rik	21.79442	21.794419	16	16	86.255483	UNC27310631	0.409485909381151	0.139530022876447	NA	NA	0.0237805430789747	-0.173688326300574	-0.282058867126164	0.0350391152977116	-0.52086519900089	0.521908733143	-0.442090237371545	0.837974238279487	NA	NA	NA	0.132896894943098	0.138421235163189	method 2 q<0.2	liver
1500011K16Rik	127.618224	127.618223	2	2	113.973765	UNC3781800_to_JAX00500181	0.441754682620833	0.129767405075691	NA	NA	0.574634905958825	-0.349391672026866	0.273222491005663	-0.0806251413346191	0.198465792273628	-0.35706696049471	-0.26849418332618	0.00925476794425829	NA	NA	NA	0.101574094575668	0.0846048564287327	method 2 q<0.2	liver
1700052K11Rik	105.042747	105.042746	11	11	116.268979	UNC20473647_to_UNC20474218	0.380384046494371	0.119409139663141	NA	NA	0.0337675066776408	0.106444939351083	0.0833828370361473	-0.04661899898551	-0.247869007418161	-0.303084572058491	-0.527299253970146	0.901276549367437	NA	NA	NA	0.18785143895632	0.264431793051309	method 2 q<0.2	liver
1810011O10Rik	25.549418	25.549417	8	8	66.042428	UNC14883553_to_JAX00670708	0.492890951197907	0.202006297859081	NA	NA	-0.326617476430351	-0.479496695150808	-0.332870405677816	0.217202098972396	0.118313224661545	0.328597565873599	0.730584166355091	-0.255712478603656	NA	NA	NA	0.0382119314647465	0.01588860460154	method 2	liver
1810014B01Rik	86.148272	86.148271	10	10	118.601629	UNC18831162_to_UNC18835853	0.408588233721574	0.111158779294853	NA	NA	0.416435879400506	0.252563227499681	0.519963994628773	-0.25529946019111	-0.301968216428294	-0.14377515695348	-0.209651164079946	-0.278269103876127	NA	NA	NA	0.136915132448432	0.147649906042559	method 2 q<0.2	liver
1810022K09Rik	14.611256	14.611255	3	3	112.141584	UNC5979054_to_backupUNC030630906	0.462893372371637	0.164418058130271	NA	NA	0.162679439040049	0.390282488687414	-0.0564851808674063	0.231021118434712	-0.111797535935859	-0.740491833696758	0.212086765102858	-0.0872952607650086	NA	NA	NA	0.0850428322399653	0.0606535890128467	method 2	liver
1810026B05Rik	80.703281	80.70328	7	7	3.419749	UNC12370256	0.423063557467276	0.145220861878929	NA	NA	0.213335172110516	-0.111345971324563	-0.802235171800784	0.0534059519603496	0.185811605142623	0.119671491957464	0.258277221238773	0.0830797007156215	NA	NA	NA	0.137747565040371	0.149320289035701	method 2 q<0.2	liver
1810026J23Rik	21.397166	21.397165	9	9	123.958064	UNC17311657	0.408941793819696	0.147896202590953	NA	NA	-0.506854257267599	-0.193885187701639	-0.151299770333822	-0.238871659432158	-0.205640936246916	0.91354838718527	0.198836943123636	0.184166480673228	NA	NA	NA	0.138699386656098	0.15208457252723	method 2 q<0.2	liver
1810030O07Rik	12.250765	12.250764	X	X	47.450212	UNC30813296	0.405907717767326	0	NA	NA	0	0	0	0	0	0	0	0	NA	NA	NA	0.127417445013572	0.128928448105919	method 2 q<0.2	liver
1810055G02Rik	3.708333	3.708332	19	19	43.724127	UNC30359317	0.362837955681993	0.0873333882838703	NA	NA	-0.346682666559728	-0.157889614920363	-0.0512829179822602	-0.141962641527286	-0.0724644310327719	0.189937349225009	-0.112608445388766	0.692953368186166	NA	NA	NA	0.165723093821322	0.210627450700781	method 2 q<0.2	liver
2010111I01Rik	63.066253	63.066252	13	13	94.674882	UNC23114267	0.440294641583968	0.127079453610579	NA	NA	-0.349896645402197	0.192503386428731	-0.0531648798902737	-0.388728657607458	0.482402395781447	0.1691516080202	0.25927077911537	-0.311537986445819	NA	NA	NA	0.109240513152991	0.0978590195384081	method 2 q<0.2	liver
2010320M18Rik	73.300761	73.30076	8	8	83.65897	UNC080276646_to_UNC15103841	0.396266464183958	0.0907262610570777	NA	NA	-0.0698377560045331	-0.110586981625887	0.260950284753176	-0.2560360296908	0.586454723405858	-0.182730939486383	-0.268060142493185	0.039846841141754	NA	NA	NA	0.151353000995113	0.17586016992107	method 2 q<0.2	liver
2310011J03Rik	79.783293	79.783292	10	10	64.568939	UNC18114190_to_JAX00018909	0.373979334337936	0.106398042014041	NA	NA	-0.228247161433675	0.240989175678752	0.293343968929265	-0.168435301581661	0.388339578040543	-0.746636930124471	0.304050613273892	-0.0834039427826459	NA	NA	NA	0.197255227888983	0.29045553745579	method 2 q<0.2	liver
2310033P09Rik	59.021863	59.021862	11	11	96.39268	UNC20194287	0.385062176891307	0.106519835522343	NA	NA	0.688000522058028	-0.137523836048672	-0.261530876119576	-0.457398019858221	0.251980786731012	-0.0320712623123149	0.0786329958859989	-0.130090310336255	NA	NA	NA	0.186763823384497	0.26219418862084	method 2 q<0.2	liver
2310061I04Rik	36.034323	36.034322	17	17	16.084822	UNC27608395_to_UNC27610367	0.476194147086726	0.171854175698219	NA	NA	0.555070305151252	-0.156935206208856	-0.458788602685176	-0.171274661458809	0.273655311941495	0.42478576610128	-0.0695347477173262	-0.396978165123859	NA	NA	NA	0.0660366866879975	0.0386286404535076	method 2	liver
2410002F23Rik	51.502092	51.502091	7	7	28.006891	UNC12529846_to_UNC12531236	0.40442613227263	0.119017261494723	NA	NA	-0.210513697477383	-0.282092443771935	0.256472415206985	-0.224254079609287	-0.513196452236886	0.783097275576616	0.318830236840578	-0.128343254528689	NA	NA	NA	0.146307098160708	0.16569983222041	method 2 q<0.2	liver
2410006H16Rik	62.416379	62.416378	11	11	93.361395	UNC20155808_to_UNC110155146	0.4687459190391	0.198358852437753	NA	NA	-0.731193158565344	0.305609796315046	0.29434462035333	0.632088437696496	0.119692819811657	-0.52210608564966	-0.00781812232103295	-0.0906183076404918	NA	NA	NA	0.066829241389724	0.039454724635359	method 2	liver
2610001J05Rik	13.821483	13.821482	6	6	65.282681	UNC11249988	0.422330481341583	0.126640930516438	NA	NA	0.348902685670785	-0.0848930497320784	0.21738382611534	-0.539051202784978	-0.386882816721206	0.684877082608337	0.091421551276765	-0.331758076432964	NA	NA	NA	0.116123585060597	0.108007483994941	method 2 q<0.2	liver
2610002M06Rik	105.011673	105.011672	X	X	160.367644	UNC31547541	0.441501116594759	0.125797481080187	NA	NA	-0.14379609826207	0.254905827850835	0.347250984417771	0.404590414426919	-0.242602859997374	0.151132399430731	-0.294187505141833	-0.47729316272498	NA	NA	NA	0.0842338383433495	0.0596760684901236	method 2	liver
2610020C07Rik	11.203476	11.203475	16	16	28.933397	UNC26556532	0.382427282593974	0.0899232695498759	NA	NA	-0.281363869007383	0.445097887050212	-0.206348686710525	-0.126630755360588	0.0508563898683499	0.420871664286128	-0.465530723678077	0.163048093551883	NA	NA	NA	0.173831710090675	0.229137293208149	method 2 q<0.2	liver
2610507B11Rik	78.075256	78.075255	11	11	116.634452	UNC20478001	0.462060869678135	0.166118190577309	NA	NA	-0.597249820751778	0.00763686451024963	0.613415956678361	-0.0443622285571104	0.00300840303667034	-0.163954642579593	-0.301315161403729	0.48282062906693	NA	NA	NA	0.0746155762286691	0.0478265844244139	method 2	liver
2610528J11Rik	118.19988	118.199879	4	4	142.518854	UNC8391242	0.421751980964568	0.119139513049841	NA	NA	0.156480781364558	-0.201031741590038	-0.326179593715239	0.0664187348551727	0.53055000594082	-0.42164299311005	-0.137183107365112	0.332587913619888	NA	NA	NA	0.127976634340383	0.130248509098094	method 2 q<0.2	liver
2810428I15Rik	73.030638	73.030637	8	8	15.531768	UNC14223076_to_UNC14236747	0.37557184242695	0.0810723416349469	NA	NA	0.190360536027708	-0.131203184293452	-0.457617906076295	-0.0251434073119015	0.605914397679826	0.216540111167729	-0.798814887973612	0.39996434078	NA	NA	NA	0.181750615128485	0.248480330316671	method 2 q<0.2	liver
2900026A02Rik	113.592333	113.592332	5	5	64.414175	JAX00584359_to_UNC9339990	0.430134324069052	0.141218489015575	NA	NA	-0.433590213296186	-0.126592173331907	0.386729899180947	0.451526281557659	0.0409156436306264	-0.566822193642359	0.360220354892389	-0.11238759899117	NA	NA	NA	0.124274984748958	0.122258531341699	method 2 q<0.2	liver
3110002H16Rik	12.327239	12.327238	18	18	49.910801	UNC29230262_to_UNC29232217	0.35951009994244	0.0850724676358925	NA	NA	0.0129383462083351	0.234426143512956	-0.0961543076595866	0.166840235903938	0.336141020236586	0.111919202578996	-0.155585358122139	-0.610525282659087	NA	NA	NA	0.195774030057747	0.285912312017326	method 2 q<0.2	liver
3110082I17Rik	139.936488	139.936487	5	5	98.586517	UNC9742547_to_UNC050482226	0.437618924173169	0.166213630902722	NA	NA	-0.331901214202854	0.0826152388016084	0.58974035371319	0.518413421191599	-0.0265116307755688	-0.460332944028954	-0.387926644849695	0.0159034201506736	NA	NA	NA	0.105014761645277	0.0904719992013719	method 2 q<0.2	liver
4632404H12Rik	89.577322	89.577321	3	3	75.875546	UNC5560335	0.397540106094597	0.117204640139062	NA	NA	-0.207290723620505	-0.356660285198768	-0.441182955938905	0.117849269255181	0.421272160136665	-0.331468546451238	0.306928602829892	0.490552478987678	NA	NA	NA	0.16295863374841	0.203368632214346	method 2 q<0.2	liver
4930453N24Rik	64.770765	64.770764	16	16	40.823836	UNC26694004_to_UNC26719596	0.409539824445403	0.113989271243008	NA	NA	-0.294544385674582	-0.333186843040047	0.0721488980981869	-0.22572476067571	0.386518094956693	-0.242563744042635	0.153940966495866	0.483411773882227	NA	NA	NA	0.116611634367939	0.108934125220087	method 2 q<0.2	liver
4930480G23Rik	19.932886	19.932885	4	4	6.668389	UNC6673222_to_JAX00544171	0.440953359109825	0.123155560181555	NA	NA	-0.121252556974799	-0.360223583570397	-0.201895758787202	-0.418834381228377	-0.0523543041501182	0.456167261672505	0.29339359542415	0.404999727614238	NA	NA	NA	0.101180851843048	0.0839880202904638	method 2 q<0.2	liver
4930503L19Rik	70.632134	70.632133	18	18	30.399579	UNC28970739	0.415200077445902	0.136392263304651	NA	NA	-0.360016291872328	0.472100787014045	-0.104825285720318	-0.808589269737223	0.0554047549440177	0.425790113531178	0.0780302331600632	0.242104958680564	NA	NA	NA	0.0918630227850688	0.0702889282597751	method 2	liver
4930556N13Rik	88.712918	88.712917	11	11	66.327195	JAX00028484	0.454048949180634	0.179486899266378	NA	NA	1.03054730154644	-0.151586247903536	0.0462569061124201	-0.184676595353649	0.113383641808887	-0.39445698535207	0.150595265501423	-0.610063286359912	NA	NA	NA	0.0849122221541267	0.0604263143359243	method 2	liver
5031425E22Rik	22.940171	22.94017	5	5	114.296533	UNC050411126	0.492969981782304	0.181208076019748	NA	NA	0.713985692799991	-0.329269127958482	-0.623793460061973	0.0158671558607343	0.10745220854119	-0.220830561909434	0.314435815003059	0.0221522777249151	NA	NA	NA	0.0555376898786559	0.0288930481286751	method 2	liver
5730455P16Rik	80.191517	80.191516	11	11	68.728241	UNC19862560_to_UNC19864128	0.391839027639284	0.101301528434544	NA	NA	0.16521666200375	0.164879445883379	-0.0185523643186332	-0.0329849640031242	0.361928774603044	0.099111025636798	0.0374529297386614	-0.777051509543875	NA	NA	NA	0.171817237598036	0.22500026531388	method 2 q<0.2	liver
5730508B09Rik	127.599241	127.59924	3	3	50.697489	UNC5242713_to_UNC5244352	0.385274240877732	0.0957040723912885	NA	NA	-0.511334675982423	0.290939739349639	-0.0277883311540754	-0.0732102310931484	0.2007964155203	-0.455245377733395	0.582097084358821	-0.00625462326571739	NA	NA	NA	0.192182029597528	0.274929671638745	method 2 q<0.2	liver
5830417I10Rik	88.580979	88.580978	3	3	65.35831	UNC5415643_to_UNC5420801	0.423311537402613	0.10524354924372	NA	NA	-0.437945636237711	0.0761659208329723	-0.130868604064673	0.549739028343633	0.209771576640544	0.0161761462843174	-0.110414145556471	-0.172624286242612	NA	NA	NA	0.144522128466446	0.162271234267553	method 2 q<0.2	liver
6330408A02Rik	13.86407	13.864069	7	7	29.16606	UNC12544170_to_UNC12544866	0.418301715626535	0.127046844953533	NA	NA	0.453401801621855	-0.480961013932177	-0.0886604620960063	0.122113370737845	-0.50621517401182	0.0512436438612541	0.345792329301471	0.103285504517578	NA	NA	NA	0.14368318463395	0.160560700624215	method 2 q<0.2	liver
9030624J02Rik	125.883785	125.883784	7	7	38.597635	UNC12653469	0.442253631334285	0.120009753324025	NA	NA	-0.109040485392062	-0.457214606533255	0.0693243911983303	0.143290398373132	-0.239560807851524	-0.0496842362412895	0.0631620437907783	0.579723302655889	NA	NA	NA	0.113345270715649	0.103558603521515	method 2 q<0.2	liver
9130019O22Rik	134.53068	134.530679	7	7	53.370309	UNC12739723_to_UNC12743323	0.408344227086943	0.118137211402996	NA	NA	-0.244774025310753	0.463937086302129	0.412063782253165	0.167739948067843	-0.00944918723302945	-0.104485225719918	-0.237130938533438	-0.447901439825998	NA	NA	NA	0.160593521780568	0.198126770478585	method 2 q<0.2	liver
9130221H12Rik	26.013742	26.013741	7	7	149.925559	UNC14025353_to_UNC14026283	0.45589586518417	0.146388244651412	NA	NA	-0.275012925304649	0.0588615700293574	0.00694586658488108	0.385603054309847	0.4953477685819	-0.332544110530124	0.251016856939884	-0.590218080611096	NA	NA	NA	0.0954166878812585	0.0763523227518949	method 2	liver
9330020H09Rik	98.397755	98.397754	15	15	83.727888	UNC25998951_to_JAX00407676	0.569736728821325	0.246682094381055	NA	NA	0.221548257670217	0.141685561311191	-0.248513956688754	0.522915297294971	0.456628324068563	-0.797890862879057	-0.130902164265565	-0.165470456511566	NA	NA	NA	0.0134785472971477	0.00331710204409963	method 2	liver
9330102E08Rik	128.133821	128.13382	6	6	41.129234	UNC10940788_to_UNC10944747	0.388413475649144	0.104405491380119	NA	NA	-0.248066849094027	0.128874812087013	-0.524653933061246	-0.0735984773526887	0.867187181367838	0.0753914684166579	0.00750038119144401	-0.232634583554991	NA	NA	NA	0.165479335500502	0.209827645435133	method 2 q<0.2	liver
9330151L19Rik	70.298198	70.298197	12	12	99.993873	UNC21723090_to_UNC120212333	0.408799667476972	0.16070240751711	NA	NA	0.0240406624683669	0.0347600481077087	-0.0344985088645188	-0.00353008888890332	0.138934934762255	0.172990113498252	-1.00454257026284	0.671845409179684	NA	NA	NA	0.135473966566366	0.143858708815301	method 2 q<0.2	liver
A330023F24Rik	196.843593	196.843592	1	1	142.889463	UNC1804293	0.389934141209187	0.111974111101711	NA	NA	-0.186658399398053	0.306838408647451	-0.00309070209326157	-0.0631787545363121	-0.384442484577111	0.61518255897155	0.16497136434904	-0.449621991363304	NA	NA	NA	0.196853215285792	0.289066315931313	method 2 q<0.2	liver
A330093E20Rik	46.204914	46.204913	18	18	68.763063	UNC29511779_to_UNC29514536	0.448240853239068	0.132542981932745	NA	NA	-0.40183566850084	0.182227911423127	0.0754191058952067	0.22121824382316	0.0381433043938103	-0.165486436027292	-0.522195658900715	0.572509197893542	NA	NA	NA	0.0782601417534892	0.0524353549127963	method 2	liver
A430005L14Rik	153.331346	153.331345	4	4	69.634751	JAX00553875_to_UNC7490000	0.379716558311615	0.103013322292494	NA	NA	-0.686729461693862	0.0333655925821874	-0.143066514009182	0.511629324888381	0.0517230956029867	-0.127216343938787	0.258162084396343	0.102132222171932	NA	NA	NA	0.183575339786769	0.254083545906517	method 2 q<0.2	liver
A730017L22Rik	130.732132	130.732131	2	2	4.504705	UNC2485247_to_UNC2489574	0.439509732961193	0.127248481595901	NA	NA	-0.164901542328853	-0.291762686635027	-0.440423323984397	0.514143273006635	0.206851653803669	0.171333225673636	0.0283826628757931	-0.0236232624114558	NA	NA	NA	0.109180907065993	0.0976322709055791	method 2 q<0.2	liver
A830010M20Rik	107.926764	107.926763	5	5	74.168658	UNC9462801_to_JAX00131648	0.43257502203434	0.154299606424857	NA	NA	-0.0292159459245038	0.520385953240471	-0.519141287131568	0.158909654602082	0.1694041790602	-0.0870950023909598	-0.709408727181446	0.496161175725725	NA	NA	NA	0.125319434568937	0.124917644069945	method 2 q<0.2	liver
A830082N09Rik	33.714861	33.71486	10	10	45.801827	UNC17883164_to_backupJAX00195348	0.405633953007466	0.115200512786703	NA	NA	0.408995548279774	0.278614998022618	-0.436821874995185	0.415037576375528	-0.253416095817445	-0.357389207170722	-0.194724811788337	0.13970386709377	NA	NA	NA	0.147012759889693	0.166989057438598	method 2 q<0.2	liver
A930019D19Rik	146.085022	146.085021	2	2	124.872305	JAX00099677_to_UNC3926071	0.38427896492491	0.0197431902605787	NA	NA	-0.515312805154995	-0.288529401197381	-0.0194986764021695	0.0809202006338625	-0.222646723057662	1.37371932623482	0.0170180725993919	-0.425669993655865	NA	NA	NA	0.180832350419471	0.245658021586031	method 2 q<0.2	liver
Aaas	102.18119	102.181189	15	15	13.58259	UNC25069675	0.412188686383668	0.114980509544307	NA	NA	-0.404109512641987	-0.231467084178111	-0.194309425677354	0.446099973881938	0.0224159640590686	0.600160820074268	-0.246763915452775	0.00797317993495185	NA	NA	NA	0.136264848573519	0.145586336100795	method 2 q<0.2	liver
Aaed1	64.414018	64.414017	13	13	53.376136	UNC22616113_to_UNC22625156	0.411352513693779	0.118306011732484	NA	NA	0.0692305283987254	0.293202812096506	0.316240342001049	-0.115123164204369	-0.482131319306077	-0.030551313174334	-0.459079230944968	0.408211345133467	NA	NA	NA	0.14309669436204	0.15917316528297	method 2 q<0.2	liver
Aars	113.557742	113.557741	8	8	60.569387	JAX00162267_to_UNC080491573	0.489068878848097	0.0688471885307455	NA	NA	0.19725462933285	-0.0659522637918816	0.0601987706443162	-0.0810729339580318	0.31869786867892	0.392115244085195	-1.54738144156135	0.72614012656998	NA	NA	NA	0.0513602591999399	0.0253123790997385	method 2	liver
Aasdh	77.334539	77.334538	5	5	100.554794	JAX00133464_to_UNC9776914	0.470200118043063	0.19548833373324	NA	NA	-0.45048777516637	0.151529957191509	-0.48746967957398	0.0240858552127667	0.0763330902756245	-0.205541707109844	0.931659277533806	-0.0401090183635115	NA	NA	NA	0.062390562164605	0.0353251719475259	method 2	liver
Abca8b	109.85713	109.857129	11	11	95.679213	UNC20185659	0.456924766614228	0.166885847949952	NA	NA	-0.138884781682517	-0.0946090571474976	-0.289948701875066	0.3111351987762	0.20752465521255	-0.60073535078863	0.588440727696862	0.0170773098080985	NA	NA	NA	0.0885782900779501	0.0657355115980632	method 2	liver
Abca9	110.029467	110.029466	11	11	38.387687	JAX00026407_to_UNC19457326	0.465231785634985	0.138667086229867	NA	NA	0.481915310901765	-0.280609193994345	-0.418591866750617	0.319372651341218	-0.332746325207532	-0.0693884707879304	0.349647344586151	-0.0495994500887094	NA	NA	NA	0.0789600497410017	0.0535455330432189	method 2	liver
Abcb8	23.899974	23.899973	5	5	149.771319	UNC10425024	0.495597725237808	0.210849894192915	NA	NA	-0.0310435011825575	-0.10318289401281	-0.306005990552055	-0.787887607643559	-0.117797143473668	0.752641840025284	0.37271841487327	0.220556881966095	NA	NA	NA	0.0413189849378742	0.0182249326521696	method 2	liver
Abcb9	124.545807	124.545806	5	5	144.362234	UNC050432061_to_UNC10350537	0.556192995845263	0.197424692260173	NA	NA	-0.195561838890424	-0.0164492918838471	-0.381661813182849	0.294198885714188	-0.119138867084294	-0.125118981876473	-0.230966204708997	0.774698111912695	NA	NA	NA	0.0169911011617785	0.00454780346593353	method 2	liver
Abcc2	43.856798	43.856797	19	19	31.541649	UNC30199206_to_UNC30202096	0.466573461520074	0.148919999984147	NA	NA	-0.521247394492273	0.17988160103672	0.431810175619149	-0.472946622382766	0.417795017311389	-0.0706003639275369	-0.0775399883430597	0.112847575178378	NA	NA	NA	0.0602944166518623	0.0330835495941508	method 2	liver
Abcc5	20.426467	20.426466	16	16	7.191598	UNC26288144_to_JAX00413250	0.422813980663341	0.139690622876297	NA	NA	0.230066997208332	0.026780418710316	-0.0539417413324981	0.368225144086407	-0.000481594892118689	0.379685176497917	-0.840708335477086	-0.109626064801269	NA	NA	NA	0.103099724288248	0.0876762808303022	method 2 q<0.2	liver
Abcd1	70.961936	70.961935	X	X	139.130735	UNC31406574	0.398278620289268	0.113967243656718	NA	NA	-0.248715924378712	0.0487242592570967	0.121098070813241	0.0186891232380511	-0.312881739553375	0.731250971401826	0.13276997615765	-0.490934736935778	NA	NA	NA	0.123606392887651	0.120933514347766	method 2 q<0.2	liver
Abcd3	121.518133	121.518132	3	3	104.879184	JAX00532774_to_JAX00532796	0.428026460295047	0.142419051613528	NA	NA	0.619711553214804	0.273615928046355	-0.340034840183648	0.170859170833424	0.0161300580073162	-0.47978726142526	0.044640537398153	-0.305135145891145	NA	NA	NA	0.113049932499759	0.103135344404297	method 2 q<0.2	liver
Abcd4	85.958416	85.958415	12	12	52.144116	UNC21095290_to_UNC120142417	0.412751450324495	0.0663161503749389	NA	NA	0.143653557578563	0.0823855794526902	-0.248401017014721	0.359412829027947	0.151750313406498	6.99494550327257e-08	-0.0586713464698041	-0.430129985930628	NA	NA	NA	0.132906368900192	0.138473307544139	method 2 q<0.2	liver
Abcf1	36.106695	36.106694	17	17	49.388247	UNC27974210	0.427387796397618	0.124108420117598	NA	NA	0.0937550886968309	0.0212207084107424	0.150239466270053	-0.0280980011805723	-0.216070241127027	-0.158557617026649	0.671561095679444	-0.534050499722821	NA	NA	NA	0.086425969632946	0.0624366659521476	method 2	liver
Abhd12	150.730467	150.730466	2	2	64.654192	UNC3208879_to_UNC3213058	0.426476596320275	0.138673007617182	NA	NA	0.113081490213122	-0.299478957427501	-0.337050586278688	-0.454368073700201	-0.271466187050969	0.703600569957913	0.0276014810322435	0.518080263254081	NA	NA	NA	0.123664994135697	0.121227041699268	method 2 q<0.2	liver
Abhd15	77.328619	77.328618	11	11	94.583984	JAX00318802	0.422525439846192	0.158011427327177	NA	NA	-0.645002875456966	0.470671691022365	0.431979667873744	-0.100131912915973	0.207284115014965	-0.495099441818249	-0.151005262487142	0.281304018767256	NA	NA	NA	0.136224491131004	0.145174784124387	method 2 q<0.2	liver
Abhd17a	80.053086	80.053085	10	10	7.781109	UNC17376161_to_UNC17386182	0.393781765749773	0.108593361527777	NA	NA	-0.486365060628615	0.0482381534570711	0.2640417683791	-0.215824360144979	0.239792025641723	0.369936300697862	-0.425634782288015	0.205815954885854	NA	NA	NA	0.168416752704731	0.21602174463799	method 2 q<0.2	liver
Abhd17c	91.300403	91.300402	7	7	122.180902	UNC070685929	0.395003338285926	0.120859328533897	NA	NA	0.17441866981031	0.576607487936328	-0.268364036957246	-0.224002214105991	0.162142045935082	0.255946311953972	-0.483005739863334	-0.193742524709121	NA	NA	NA	0.165479335500502	0.209915882609466	method 2 q<0.2	liver
Abhd18	40.698199	40.698198	3	3	56.297302	UNC5322783	0.420799274612487	0.141575776761789	NA	NA	0.229683357243229	-0.0111603182751807	0.470825083300957	0.266612819736269	0.291623309327698	-0.521065255873984	-0.714183830023309	-0.0123351654356787	NA	NA	NA	0.137118879272303	0.148154555283891	method 2 q<0.2	liver
Abtb1	88.791929	88.791928	6	6	37.348615	UNC10899072_to_UNC10903647	0.457585826933118	0.162650873738046	NA	NA	-0.425811166591073	-0.532828621568658	0.151520159752409	-0.184707529463927	0.269836895744101	0.387028759379967	0.488727673255725	-0.153766170508544	NA	NA	NA	0.0950771296782261	0.0753173533230834	method 2	liver
Acaca	84.00894	84.008939	11	11	8.976658	UNC19051216	0.400597947411409	0.094138462423534	NA	NA	0.0962127447263094	0.472075103082031	0.32443332597561	-0.189283660727071	-0.32577188189929	0.0344913258377379	-0.0680835468114678	-0.34407341018386	NA	NA	NA	0.160593521780568	0.197991555251846	method 2 q<0.2	liver
Acadvl	69.82893	69.828929	11	11	43.907846	UNC19517848_to_JAX00309375	0.468241595001873	0.126930576072577	NA	NA	0.3297331916752	0.124242919655825	-0.152403379590026	-0.642474762974736	0.102860741203726	-0.0135560555847347	0.193214921261451	0.0583824243532947	NA	NA	NA	0.0842085101618708	0.0596046434959155	method 2	liver
Acot1	85.350452	85.350451	12	12	74.186264	UNC21392101_to_UNC21392457	0.434903388916948	0.111184290391487	NA	NA	-0.257889788970517	-0.602767140262018	0.185462346295936	0.342776558841456	-0.00420897236367659	-1.60181297844758e-08	0.183913488765996	0.152713523710952	NA	NA	NA	0.10436004422687	0.0896096919245172	method 2 q<0.2	liver
Acot2	85.328811	85.32881	12	12	66.776261	UNC120417048	0.378031326000564	0.129236779717859	NA	NA	-0.601619381631164	-0.383912774187406	0.241233383080491	0.30197694642302	0.374496824532108	-1.06512021424976e-15	-0.132527754667019	0.200352756449971	NA	NA	NA	0.131787316643803	0.136533575001949	method 2 q<0.2	liver
Acot4	85.379329	85.379328	12	12	74.459982	JAX00337932_to_JAX00037689	0.451760978538258	0.079922901270909	NA	NA	0.0304313227498293	-0.552181764050499	0.310208799794954	0.200040932641248	-0.0595125384581774	8.52290753328028e-09	0.257778932057101	-0.186765693257364	NA	NA	NA	0.0950771296782261	0.0752853570348848	method 2	liver
Acp2	91.043069	91.043068	2	2	41.784218	UNC2932119_to_JAX00093546	0.440870860792011	0.129807638681908	NA	NA	0.218903634354186	-0.0320337702062096	-0.579734066589178	-0.148366247308935	0.25151157329399	0.371051976476503	-0.461210293434105	0.379877193413749	NA	NA	NA	0.093845108238864	0.0732128181735325	method 2	liver
Acp6	96.9627	96.962699	3	3	58.296145	UNC5348732_to_UNC5349697	0.479982296780234	0.154971941583784	NA	NA	-0.140541927973953	-0.459387524474642	0.564808944604829	0.167434569814462	0.130441256725409	-0.443498173143395	-0.0623241540327897	0.24306700848008	NA	NA	NA	0.062566299580787	0.0356100227683956	method 2	liver
Acsl1	47.556391	47.55639	8	8	9.833958	JAX00233807_to_UNC14139601	0.369628142580853	0.0847539872899317	NA	NA	-0.18410966541332	-0.384895554517538	0.393396610106698	0.443875440993682	0.194797969217775	-0.0690379045997651	-0.404127341646074	0.0101004458585429	NA	NA	NA	0.180061149307531	0.243380930346878	method 2 q<0.2	liver
Acsl5	55.327859	55.327858	19	19	34.484312	JAX00476213_to_UNC30234305	0.364486571466506	0.084682642771149	NA	NA	0.306044739492746	0.222371824753919	-0.228345177391726	0.590896590119241	-0.29790632785103	-0.201833639640056	-0.101835004315995	-0.289393005167098	NA	NA	NA	0.195077534650725	0.283460093326693	method 2 q<0.2	liver
Actb	143.668433	143.668432	5	5	102.012909	UNC9792762	0.435385902283615	0.128702019202062	NA	NA	-0.306892227895877	0.0611877961749811	0.0697984527038351	0.0702623928201768	-0.534657562359909	-0.187115411698677	0.435715448645059	0.391701111610411	NA	NA	NA	0.117217386423755	0.109918178579643	method 2 q<0.2	liver
Actn1	81.361358	81.361357	12	12	111.413831	UNC21877830_to_UNC21877883	0.495732416380444	0.162564214203534	NA	NA	-0.259496380686996	-0.085593279467621	-0.0780569466517302	0.494918206521403	0.578086202982392	-0.256588468085921	0.0864909686651932	-0.47976030327672	NA	NA	NA	0.0503829174896113	0.024622717058448	method 2	liver
Actn4	29.747299	29.747298	7	7	147.942008	UNC14005105_to_UNC14006672	0.424262246111479	0.143692671666957	NA	NA	0.396144833103124	0.334009158865129	-0.0887441283471088	0.198344486877939	0.279993726387434	-0.346179350764978	-0.122855003800724	-0.650713722320815	NA	NA	NA	0.121260329448527	0.117199260805381	method 2 q<0.2	liver
Actr1a	46.470225	46.470224	19	19	57.099066	UNC30557920_to_UNC30565665	0.406626155912907	0.124508753415923	NA	NA	-0.293826956307594	-0.0138901578621932	-0.182714044357748	0.715257737046276	0.00838478285448138	-0.178516401053502	0.311555033909941	-0.366249994229662	NA	NA	NA	0.120506501501261	0.115486893474333	method 2 q<0.2	liver
Actr1b	36.76677	36.766769	1	1	23.341122	JAX00244336	0.529062538685528	0.215384982203589	NA	NA	-0.14830157695158	0.311788698924852	-0.241896662091823	0.0525215120188525	-0.319554593799012	0.13295870553359	0.750996201839188	-0.538512285474067	NA	NA	NA	0.019834474731838	0.00598984057143603	method 2	liver
Acyp1	86.621385	86.621384	12	12	109.263838	UNC21850102	0.397504168607099	0.121022782813167	NA	NA	0.508165728950308	0.346092590069593	0.0175513137836164	0.0607304342905631	-0.388718776767719	-0.272445910445305	0.25773571236253	-0.529111092243587	NA	NA	NA	0.140937195481693	0.155597094784149	method 2 q<0.2	liver
Adam12	141.41678	141.416779	7	7	81.365271	UNC13135663	0.4571112638126	0.158059914877341	NA	NA	0.39059760340306	-0.654829373952342	-0.0544902988180086	0.0558304361160423	0.515758826617001	0.0163322162765394	-0.402644896969045	0.133445487326753	NA	NA	NA	0.0850428322399653	0.0606307938734898	method 2	liver
Adap2	79.967664	79.967663	11	11	11.822646	JAX00024437_to_UNC19093082	0.383742973188241	0.0933999295658425	NA	NA	-0.0319126818140375	-0.305038643106306	0.00856371838140281	-0.311588693520802	0.406281222761824	0.402151697419491	-0.378554031180268	0.210097411058696	NA	NA	NA	0.182314355677088	0.250423301591221	method 2 q<0.2	liver
Adcy9	4.420498	4.420497	16	16	85.288835	UNC27294453	0.417737393875962	0.108464349979465	NA	NA	-0.0524476187682942	0.355985531991327	-0.111661058634432	-0.223182701010956	0.0399821316796452	0.526901080513452	0.391293614389962	-0.926870980160703	NA	NA	NA	0.125022036983209	0.124107180625579	method 2 q<0.2	liver
Adh6.ps1	138.037085	138.037084	3	3	158.30948	JAX00543444	0.516010214918617	0.271826606206503	NA	NA	0.0214525641495274	0.187322871635889	-0.875905230948986	-0.20611038447208	-0.0183197903959626	0.765732300191861	0.449978711376137	-0.324151041536385	NA	NA	NA	0.0341324638310416	0.0131934197047231	method 2	liver
Adh7	137.880737	137.880736	3	3	75.875546	UNC5560335	0.461975253512106	0.160576159516073	NA	NA	-0.238432506920906	-0.479386363337208	-0.000770527877184128	0.0364386902337746	0.538243123672727	-0.439952199669273	0.0513765307174773	0.532483253180592	NA	NA	NA	0.081675146017928	0.0566184137479611	method 2	liver
Adipor2	119.367501	119.3675	6	6	36.863938	UNC10891946_to_UNC10892312	0.429378807712154	0.147433031427196	NA	NA	-0.458223922722653	0.106814597045422	-0.431830586986427	-0.0288901349807698	0.321597400991594	0.73735450729945	0.00704757417860876	-0.253869434825225	NA	NA	NA	0.109375693858547	0.0981018030923764	method 2 q<0.2	liver
Adk	21.871796	21.871795	14	14	10.625434	JAX00372572_to_JAX00372574	0.472490866140388	0.152918944312393	NA	NA	0.3731335232507	-0.0121154436805107	-0.337291230517702	-0.177943041805307	0.320934714492597	-0.328100296758139	-0.217119799287199	0.378501574305561	NA	NA	NA	0.0524744361859078	0.0261780931365529	method 2	liver
Adra2b	127.189022	127.189021	2	2	13.34641	JAX00483719_to_JAX00091402	0.426069055794423	0.129481934072298	NA	NA	0.00950577154140968	0.348677286058233	-0.353561781322135	-0.51920902100216	0.481656136402184	-0.208757432007681	-0.0983273220905525	0.340016362420702	NA	NA	NA	0.123664994135697	0.12126573834675	method 2 q<0.2	liver
Adrm1	179.906293	179.906292	2	2	124.801343	JAX00502183	0.407772669463846	0.116602427005044	NA	NA	0.722123640742744	0.169134503001843	0.277937616222896	0.37650750061517	0.149526401051388	-0.838631747618816	-0.817981217283571	-0.0386166967316535	NA	NA	NA	0.157870586378039	0.1908526266382	method 2 q<0.2	liver
Adss	179.72664	179.726639	1	1	78.646389	UNC995947_to_UNC1019367	0.473119297630199	0.153356542613413	NA	NA	-0.487739247470681	-0.129462716757983	0.301713561698953	-0.0644071492419717	0.103265165294107	0.449974417005058	0.32777075551931	-0.501114786046794	NA	NA	NA	0.0966224254987792	0.0780258193659596	method 2	liver
Adssl1	113.858258	113.858257	12	12	95.305031	UNC21646857_to_UNC21656349	0.511951264641592	0.215037240891207	NA	NA	0.493408550352514	-0.144739727005439	-0.0811273773696808	-0.167479442625924	0.151062763687893	-0.168202627059353	0.667172285384969	-0.750094425364978	NA	NA	NA	0.036621090954556	0.0148091143836622	method 2	liver
Aff4	53.164269	53.164268	11	11	117.427473	JAX00323080_to_JAX00187596	0.483436743953473	0.160164130942915	NA	NA	-0.0366513232263382	0.567342900847156	0.281294256555006	-0.0817376378593011	0.340425985951116	-0.588467274709051	-0.324543783543667	-0.157663124014921	NA	NA	NA	0.0566316656816789	0.0298569216416651	method 2	liver
Afp	90.91974	90.919739	5	5	127.10118	UNC10108852_to_UNC10109210	0.482627256623501	0.189263160143437	NA	NA	0.27487408657891	0.460485699533987	-0.293341971594029	-0.431422665005627	-0.157370724149121	0.521353455378934	-0.405961289351724	0.0313834086086686	NA	NA	NA	0.0477739166764511	0.0225239773135036	method 2	liver
Agl	116.511084	116.511083	3	3	137.070166	UNC6338669_to_UNC6338914	0.468690873118552	0.0056633166206202	NA	NA	0.161917983757204	-0.286198506045749	-0.34985622380144	-0.342343941315364	-0.175167023203771	-0.00910432988658841	1.37393952432301	-0.373187483827301	NA	NA	NA	0.0653406823231063	0.0380122150104545	method 2	liver
Agmo	37.968226	37.968225	12	12	59.943889	UNC21193938	0.387267959169145	0.00827908614806779	NA	NA	0.261068825575534	0.0269695169087795	-0.181360003198093	0.0451137991746217	-0.113274490149169	2.47896501890838e-06	-0.201154860210944	0.162634732934252	NA	NA	NA	0.169662889348973	0.218721432963553	method 2 q<0.2	liver
Ahctf1	181.734146	181.734145	1	1	134.622184	UNC1698692	0.399796461995756	0.121654607029351	NA	NA	-0.449792274173983	-0.0481799183916814	-0.156174658952766	0.207042288984202	0.220730011531996	0.676133873457429	-0.364932615312055	-0.0848267071431415	NA	NA	NA	0.187054132598703	0.262753840905613	method 2 q<0.2	liver
Ahr	36.219661	36.21966	12	12	52.144116	UNC21095290_to_UNC120142417	0.405580377060857	0.061652888224122	NA	NA	0.0433489263311331	0.415023095728596	-0.150457770697658	-0.161923893821633	-0.349979892523588	7.41560258752166e-08	0.436763319604779	-0.232773858777655	NA	NA	NA	0.139096438752085	0.152740793489966	method 2 q<0.2	liver
AI314180	58.925597	58.925596	4	4	118.659228	UNC8077302	0.523225949905773	0.194368660709373	NA	NA	0.255661716344606	0.397984136298521	-0.564471444443467	-0.0566207778287676	-0.483219754494875	-0.035630075598844	0.621679652384301	-0.135383452661474	NA	NA	NA	0.0320746600094464	0.0119474195873379	method 2	liver
AI597479	43.155555	43.155554	1	1	32.735313	UNC392223	0.570374716121062	0.30581068453104	NA	NA	-0.132309398189281	-0.935360380708258	0.100469147603687	-0.0504566948182182	-0.32177779294223	0.421354431215839	0.740271079375507	0.177809608462955	NA	NA	NA	0.0269746262605914	0.00934532112451425	method 2	liver
Aifm1	45.86674	45.866739	X	X	102.853177	UNC31175704	0.373847157294087	0.085222414510537	NA	NA	-0.329146062637243	0.229998199557318	0.0412411090134222	0.580178145859791	0.173669378388792	-0.904393225137797	0.309046609065235	-0.100594154109518	NA	NA	NA	0.168416752704731	0.21602760358727	method 2 q<0.2	liver
Aimp1	132.346843	132.346842	3	3	84.429958	UNC5683751_to_UNC5720734	0.460385598322126	0.157159029836847	NA	NA	0.228748360777493	0.32213302046009	-0.218052698462071	0.326101010932903	-0.0649836782583257	-0.836881452894979	0.237765918959237	0.0051695184856519	NA	NA	NA	0.077555179365692	0.0514227553477939	method 2	liver
Ak2	128.670468	128.670467	4	4	84.404834	UNC040162843	0.469758914812268	0.159557132889038	NA	NA	-0.0916069258792628	0.552145653415078	-0.493366651566052	0.0228725135573969	0.0942398688823182	0.53432496298505	-0.285678452921791	-0.332930968472737	NA	NA	NA	0.0864969254543203	0.0625745208449355	method 2	liver
Akap11	78.936667	78.936666	14	14	99.680511	UNC24593051_to_UNC24593255	0.409955019817313	0.110813002943255	NA	NA	-0.0969339133453472	0.356170121510694	0.100943010535842	0.386971012716113	-0.139189019649403	0.278877307842271	-0.430662994641812	-0.456175524968358	NA	NA	NA	0.126715693926229	0.127263785042495	method 2 q<0.2	liver
Akirin2	34.497864	34.497863	4	4	136.730138	UNC8310420_to_UNC8311463	0.397108991756138	0.113151020745425	NA	NA	0.0327246269210032	-0.248176580056685	0.135574749142171	-0.372670592195141	-0.277123412825463	0.78090055164845	0.11919575380577	-0.170425096440106	NA	NA	NA	0.157947844891457	0.191865949503576	method 2 q<0.2	liver
Akr1c20	4.52259	4.522589	13	13	41.420996	UNC22488017_to_UNC22488070	0.396134976103049	0.123691378626038	NA	NA	-0.000141361519933771	0.162502999784221	0.365476608352116	-0.398094793851742	-0.204894262036366	-0.187313607499303	0.793219763291636	-0.530755346520628	NA	NA	NA	0.138652868809746	0.151984632217158	method 2 q<0.2	liver
Alcam	52.453194	52.453193	16	16	40.823836	UNC26694004_to_UNC26719596	0.497025478930197	0.176661440308262	NA	NA	-0.207824956210396	-0.141519140990275	0.29129783884112	0.162036211359042	0.610708791012557	-0.427990524929139	-0.576806728123602	0.290098509040692	NA	NA	NA	0.0431767698304602	0.0194556877005844	method 2	liver
Alg14	120.994735	120.994734	3	3	40.156905	UNC5103373	0.469320909421223	0.143343350518053	NA	NA	0.335934484576995	0.38568943436249	-0.234909272224231	0.00552730706164222	0.106922517097846	-0.669622414237491	0.0966441191371896	-0.0261861757744408	NA	NA	NA	0.0832318309059618	0.0583054294887611	method 2	liver
Alg2	47.487239	47.487238	4	4	118.659228	UNC8077302	0.526823066102359	0.192249362946964	NA	NA	0.127446897343615	0.553384177097513	-0.40455034750765	-0.148732398879671	-0.272853347687376	-0.0716425508908869	0.35626961792534	-0.139322047400885	NA	NA	NA	0.0359992022938348	0.0144679511771012	method 2	liver
Alg6	99.382321	99.38232	4	4	150.631778	UNC8461626	0.410147027359853	0.113769118506775	NA	NA	0.407065587024985	-0.431465257311976	0.233948077903102	0.453854587036492	-0.248321161223099	-0.313918907941263	-0.21897140709308	0.117808481604839	NA	NA	NA	0.14309669436204	0.159248150070421	method 2 q<0.2	liver
Alg8	104.520127	104.520126	7	7	13.475853	UNC070010113_to_JAX00148771	0.382501190866758	0.111210206515913	NA	NA	0.279894707659647	-0.278016984677812	0.634704220804694	-0.387183902672392	-0.129685634275748	-0.15602285934914	-0.0124881567925138	0.0487986093032658	NA	NA	NA	0.195046779737968	0.28310849743161	method 2 q<0.2	liver
Alkbh5	60.351185	60.351184	11	11	41.779471	backupUNC110824688	0.43360890366159	0.138522877062479	NA	NA	-0.148788187238418	-0.237568526140417	0.21162889129747	-0.0966105384682814	0.201559994693289	0.157026147970689	0.504231970534419	-0.591479752648751	NA	NA	NA	0.110817968754422	0.100116693666091	method 2 q<0.2	liver
Alkbh8	3.335231	3.33523	9	9	27.027173	JAX00688108_to_UNC16043036	0.55232606854534	0.224103440415988	NA	NA	0.257998445537856	-0.656022938515316	-0.0944637536694293	-0.26125056869872	-0.146119178677092	0.817471793330809	0.207809210384912	-0.12542300969302	NA	NA	NA	0.00917557215309331	0.00183998901090043	method 2	liver
Alms1	85.537525	85.537524	6	6	110.863305	UNC11848075_to_JAX00622204	0.495720999057412	0.157256644150398	NA	NA	0.21288732705683	0.00301585258570313	-0.671464752363703	0.24406198613901	-0.320576524121192	0.0415856656018394	0.47401193685812	0.0164785082433918	NA	NA	NA	0.0524507336089755	0.0261329569460885	method 2	liver
Alyref	120.459679	120.459678	11	11	89.98896	UNC20100622	0.439103903266801	0.139720035206982	NA	NA	-0.300716732206719	0.248952624168453	-0.0301320270281085	0.584300883605004	0.089809901999039	0.246334051408341	-0.583301740195739	-0.25524696175027	NA	NA	NA	0.102197926058974	0.0858110365383624	method 2 q<0.2	liver
Amacr	10.911511	10.91151	15	15	81.955364	UNC25981051	0.422824398079458	0.125635164736129	NA	NA	0.0719417777830496	-0.337282085226285	0.0431181128888148	0.261406390092565	0.0492894316953391	-0.592512737141521	-0.0501924296153346	0.554231539523373	NA	NA	NA	0.113795028073942	0.104379617076176	method 2 q<0.2	liver
Ambp	62.815206	62.815205	4	4	11.921094	UNC6744082_to_UNC6749135	0.403946629936245	0.113365282859935	NA	NA	-0.340431310152148	0.0720463126744329	-0.43014558919079	-0.357000268827437	-0.0659909839536917	0.214478722890743	0.483631135954006	0.423411980604885	NA	NA	NA	0.158833466740471	0.193861963577516	method 2 q<0.2	liver
Amfr	96.53654	96.536539	8	8	54.206068	UNC14753764_to_JAX00668729	0.46924354912046	0.136885964222296	NA	NA	-0.0672849913864615	-0.370508599140431	0.0379211286410484	0.500556261141714	0.404694800366211	0.0759725435858749	-0.348428640534328	-0.232922502673627	NA	NA	NA	0.0511202633951597	0.0251453996840882	method 2	liver
Ammecr1l	31.919478	31.919477	18	18	15.191704	UNC28777036_to_UNC28777523	0.402695873971539	0.15194198615165	NA	NA	-0.0244402526784261	-0.0446190490385746	0.465059390950896	0.267899021604577	-0.0155038465497178	-0.795142510997172	-0.405784508883429	0.552531755591848	NA	NA	NA	0.133336349744168	0.139409149838336	method 2 q<0.2	liver
Amotl1	14.419444	14.419443	9	9	24.53354	UNC16012560_to_UNC16016624	0.434576913446751	0.136450186177187	NA	NA	0.346386280882192	0.0411695934671877	0.541034288246339	0.280839025748761	-0.436647051070775	-0.348295365715374	-0.350584100291241	-0.0739026712670896	NA	NA	NA	0.0956784941878222	0.0766862894953502	method 2	liver
Amotl2	102.620134	102.620133	9	9	123.958064	UNC17311657	0.461597164506667	0.167707437294382	NA	NA	-0.0290730920453721	-0.376483475659238	-0.0425643203104094	0.149187612263783	0.483368544974223	-0.51515933508787	0.459534870821565	-0.12881080495668	NA	NA	NA	0.0734997559931412	0.0468390380341531	method 2	liver
Amy1	113.280668	113.280667	3	3	129.167651	JAX00537438_to_UNC6226239	0.457686075210705	0.125870400066229	NA	NA	0.0825120161224724	-0.314476977387565	-0.235966422136121	0.488359039632634	-0.0448213376547626	-0.471492107404562	0.236851234972568	0.259034553855335	NA	NA	NA	0.0965750508122879	0.0779028109994671	method 2	liver
Anapc13	102.528626	102.528625	9	9	60.711472	JAX00695795	0.400481048729652	0.136011167497394	NA	NA	-0.274642853395199	-0.030686942958964	0.376807473213575	-0.434471028722816	-0.347989284068823	0.125214837210537	-0.106874075250264	0.692641873971954	NA	NA	NA	0.155529714910729	0.185236943662113	method 2 q<0.2	liver
Angptl2	33.071481	33.07148	2	2	3.311972	CEAJAX00090652_to_UNC2471438	0.490544728891078	0.164826418891872	NA	NA	0.220858593577411	0.028540184156323	0.0524835393137319	0.552145445728998	0.365108407353405	-0.189687222575584	-0.585000543036701	-0.444448404517584	NA	NA	NA	0.0543747330858466	0.0277822378248487	method 2	liver
Angptl4	33.91852	33.918519	17	17	10.296773	JAX00431310	0.481359267607041	0.144860286272481	NA	NA	-0.244896701338111	-0.231952675631983	0.389963245461932	-0.355220076438995	0.429695798041387	0.270599534242835	-0.13713217510989	-0.121056949227176	NA	NA	NA	0.0638150213855034	0.0368409516856775	method 2	liver
Ankrd12	66.426386	66.426385	17	17	3.264958	backupUNC170283680_to_JAX00073018	0.42856540375216	0.135458058196962	NA	NA	0.375370160048379	-0.166089039231581	0.569102415753707	-0.0075697316807348	-0.0865515283284085	-0.195532010628871	-0.637333843056086	0.148603577123595	NA	NA	NA	0.113417937778889	0.103726154349067	method 2 q<0.2	liver
Ankrd13a	115.225149	115.225148	5	5	46.594973	UNC9096162_to_UNC9099862	0.384755797709511	0.0648709322429791	NA	NA	-0.0821826443572107	0.270546003826691	-0.31065346630489	0.195043948495872	0.347381930980239	0.0218040103559083	-1.04687990607656	0.604940123079946	NA	NA	NA	0.189966373116059	0.269191170958162	method 2 q<0.2	liver
Ankrd44	54.983231	54.98323	1	1	81.950374	JAX00257146	0.40076685561793	0.101845342567743	NA	NA	0.425045140775803	0.0604340544015503	-0.337266350320591	-0.364358978992953	0.291241470434081	0.297678623271447	-0.0831160005077948	-0.289657959061542	NA	NA	NA	0.189292478704122	0.267910684970934	method 2 q<0.2	liver
Ankrd46	36.426546	36.426545	15	15	49.93803	UNC25563416_to_UNC25569332	0.457705604241716	0.171568517986623	NA	NA	0.24674718233723	0.32636153706421	-0.0379568523319276	0.34506066937904	-0.280285241629285	-0.142603004050367	-0.822170472066891	0.364846181297992	NA	NA	NA	0.0684810734196805	0.0412717521977105	method 2	liver
Ankrd49	14.587408	14.587407	9	9	63.68735	UNC16503385	0.417612606385714	0.123881404787467	NA	NA	0.112153688490158	-0.251813989097728	-0.459596731650111	0.34239060261587	0.291644289408803	0.345231500280945	-0.478920081556376	0.098910721508439	NA	NA	NA	0.132632678686341	0.137793016193259	method 2 q<0.2	liver
Ankrd9	112.217231	112.21723	12	12	47.907379	JAX00200317	0.398742806726856	0.0980434134201224	NA	NA	-0.110702753406663	0.0989377398225756	0.055523035170053	0.135414444447557	0.38434223593221	-4.09192260750599e-07	-0.660218904417203	0.0967046116437324	NA	NA	NA	0.162510127382274	0.202396064012439	method 2 q<0.2	liver
Anp32a	62.18915	62.189149	9	9	73.590131	JAX00698470	0.532658505113441	0.231042824734052	NA	NA	0.764654466969634	-0.167918656687721	0.106274089838646	0.122720196610959	-0.0409066311533695	-0.790046429691413	-0.20227282535427	0.207495789467533	NA	NA	NA	0.026834954821973	0.00927988919674139	method 2	liver
Anxa1	20.465161	20.46516	19	19	10.241747	JAX00470180	0.50492845689397	0.228708181916836	NA	NA	0.212375788734718	-0.223447302933759	0.377544883860721	0.669846985370386	-0.111196885403691	-0.439162856891494	-0.786707642035602	0.300747029298721	NA	NA	NA	0.0122715139994352	0.00285471804627657	method 2	liver
Aoc2	101.186377	101.186376	11	11	53.629988	UNC19645751_to_UNC19651338	0.379249310556014	0.104979114010096	NA	NA	0.492186026385506	-0.111046610875716	-0.453242892191793	-0.179173332871056	-0.287883219080945	0.235496787347327	4.22539358916736e-05	0.303620987350785	NA	NA	NA	0.195774291880129	0.286058489270088	method 2 q<0.2	liver
Ap1ar	127.54041	127.540409	3	3	81.100283	UNC5637295	0.460434289805779	0.131024254050571	NA	NA	-0.287466130519549	0.441817647419012	-0.491743331552193	0.215832734742089	0.276736715773296	0.05836486307026	-0.302566489125771	0.0890239901928563	NA	NA	NA	0.0954166878812585	0.076332047767312	method 2	liver
Ap1m1	74.763917	74.763916	8	8	16.371372	UNC14238094_to_UNC14246894	0.449055523443132	0.147534737473665	NA	NA	0.443473278438669	0.0682956252929846	-0.370861027182958	-0.0349384393805986	-0.276144149851328	0.395629433543394	-0.91375890822991	0.688304187369747	NA	NA	NA	0.0808331363898765	0.0558807082190658	method 2	liver
Ap1s1	137.52193	137.521929	5	5	73.753974	UNC9456966_to_backupUNC050383757	0.42597377417151	0.157582771593245	NA	NA	-0.0534572277223713	-0.216363421885966	0.721210450133897	-0.299368049818222	0.101619068695281	0.175158044040862	-0.647987011766458	0.219188148322978	NA	NA	NA	0.11562032500398	0.107214766356936	method 2 q<0.2	liver
Ap3d1	80.204956	80.204955	10	10	119.049681	UNC18837179_to_UNC18837573	0.40572022448011	0.111035105777971	NA	NA	0.189465224777759	0.335230345836987	-0.197300126903076	-0.218050552459212	-0.333666357856809	-0.137620023532256	-0.0783605735052873	0.440302063641894	NA	NA	NA	0.134753267633225	0.142665493551758	method 2 q<0.2	liver
Ap3s2	87.065526	87.065525	7	7	74.000771	UNC13033530_to_UNC13034616	0.495712777210229	0.171135258115193	NA	NA	-0.0893964488113678	0.162733345379565	0.282435104473645	-0.773770495684934	0.281076094161857	0.353030267935033	-0.0438144920556302	-0.172293375398168	NA	NA	NA	0.057899601530698	0.0307967174652786	method 2	liver
Ap4e1	126.834447	126.834446	2	2	150.547217	UNC4225958_to_UNC020227334	0.482541961244774	0.154604808677205	NA	NA	-0.253891943846949	0.336523296031166	-0.162878572245073	0.216902342868247	0.349537812593485	-0.228000047503027	0.373905425886582	-0.63209831378443	NA	NA	NA	0.0593009199700041	0.0320077195901156	method 2	liver
Ap4m1	138.613249	138.613248	5	5	97.003963	UNC9719635_to_UNC9725667	0.39293396834215	0.104909549926521	NA	NA	-0.536297367752308	-0.0129430961902164	0.0905314789941523	0.251781845889075	0.453688224420253	-0.259742575464544	0.284371892978931	-0.271390402875343	NA	NA	NA	0.176848160334134	0.235977522371976	method 2 q<0.2	liver
Ap5b1	5.568074	5.568073	19	19	53.737203	UNC190090409	0.401859026173661	0.109167796275755	NA	NA	0.132314798668793	-0.626054018796198	-0.102838316939112	-0.349432009005807	0.226011584829375	0.142070922118567	0.443530722112943	0.13439631701144	NA	NA	NA	0.115276245504804	0.106780093024453	method 2 q<0.2	liver
Ap5z1	142.939885	142.939884	5	5	122.518148	UNC10052166	0.432727432404823	0.146478506014792	NA	NA	-0.14146511867338	0.152528521792124	-0.725388948242399	0.346972007565538	0.17879751226266	-0.316212129208933	0.17670204806155	0.32806610644284	NA	NA	NA	0.106083770602247	0.0925571115017612	method 2 q<0.2	liver
Apba3	80.730917	80.730916	10	10	39.670866	UNC17802937_to_UNC17805510	0.457838015458227	0.170616394825863	NA	NA	-0.697552734511336	-0.0149036124487835	0.343550637235029	0.595639532087581	0.133017048296022	0.10427120563435	-0.328329430273067	-0.135692646019794	NA	NA	NA	0.0822017747196786	0.0572706166999094	method 2	liver
Apbb3	36.83902	36.839019	18	18	49.244434	UNC29220930_to_UNC29225253	0.489605769068486	0.172044013788986	NA	NA	-0.346263822017935	0.270139755585626	0.39991676142614	-0.177412536528319	0.489920297319454	-0.562517909799731	0.238168661603289	-0.311951207588524	NA	NA	NA	0.0179226025051435	0.00505960806761541	method 2	liver
Apc2	79.764565	79.764564	10	10	95.503583	UNC18492633_to_UNC18493662	0.486362918651126	0.168295658572199	NA	NA	0.343156661355138	0.0354723797227888	-0.745654680768654	-0.157123944908715	0.258905619185484	0.32374887281609	0.283250990944005	-0.341755898346137	NA	NA	NA	0.0638150213855034	0.0368356316094833	method 2	liver
Apeh	107.996811	107.99681	9	9	70.584239	UNC16591276_to_UNC090440250	0.414193360640459	0.116808654083609	NA	NA	0.505644599569031	-0.363773520827815	0.104880301032433	0.347760624488618	0.0700385039407368	-0.503166038426412	-0.0907793299419161	-0.0706051398346752	NA	NA	NA	0.128294676975413	0.130844490532351	method 2 q<0.2	liver
Apip	102.913832	102.913831	2	2	129.172288	UNC3953195	0.383041054519714	0.0672793249868104	NA	NA	-0.314089362896241	0.264902171158259	0.029037366885653	0.127610164400823	0.294449257533045	-1.02586444944753	0.663554215217279	-0.0395993628512859	NA	NA	NA	0.184780844673762	0.257065765486805	method 2 q<0.2	liver
Apof	127.705053	127.705052	10	10	58.013904	UNC18029245_to_UNC18033305	0.477704463968303	0.145783288079808	NA	NA	-0.178758770233829	-0.370505043985277	0.454947357921844	-0.484018885827874	0.324468786871413	0.29679080158103	-0.0882409917676148	0.0453167454403072	NA	NA	NA	0.0386282445950368	0.0163010985532622	method 2	liver
Apoh	108.256611	108.25661	11	11	44.381088	JAX00309459	0.466373773810132	0.129511711240919	NA	NA	-0.0392968618738726	0.106841491406936	-0.29275725059818	-0.607178335373767	0.176392434593312	0.338837174903376	0.0876875125345887	0.229473834407608	NA	NA	NA	0.0762935082039237	0.050053211199922	method 2	liver
Aqp8	130.605808	130.605807	7	7	57.513842	UNC12806272_to_UNC12827028	0.393917366377614	0.158861909127804	NA	NA	0.0301785578166782	0.984719952221431	-0.246482618893933	-0.389569116419709	-0.334384904017088	0.490987509282012	-0.170082084460154	-0.365367295529236	NA	NA	NA	0.172313653387523	0.225877733623446	method 2 q<0.2	liver
Arf4	27.457683	27.457682	14	14	48.873927	UNC23971951_to_UNC23979305	0.386263295027138	0.0922300009768184	NA	NA	-0.226697229220145	0.315485198753813	-0.0248652641973408	0.0953420911641969	-0.370319414860875	-0.491354897226437	0.342945095055445	0.359464420531344	NA	NA	NA	0.187054132598703	0.262693462679251	method 2 q<0.2	liver
Arf6	70.473137	70.473136	12	12	110.075143	UNC21861288_to_UNC21862534	0.367791952306362	0.0894958368514559	NA	NA	0.0134004147699858	0.461517145213135	0.103828443196426	-0.348126971101932	-0.149007113445024	-0.225419649325226	0.280665832388742	-0.136858101696107	NA	NA	NA	0.195286591684866	0.284952180096943	method 2 q<0.2	liver
Arfgap2	91.105272	91.105271	2	2	5.968544	JAX00090851_to_UNC2506901	0.426039048584371	0.134831742471235	NA	NA	0.165822712183676	0.0579590446333947	0.433247962405624	-0.390013736019522	0.49017094917208	0.21747203872302	-0.719946647958878	-0.254712323139396	NA	NA	NA	0.119336693808605	0.113610814306333	method 2 q<0.2	liver
Arfgef2	166.631081	166.63108	2	2	124.872305	JAX00099677_to_UNC3926071	0.380725807470104	0.075524686416292	NA	NA	0.0603137610303928	-0.0532360785443246	-0.333936865304229	0.177444323561713	0.569442435952214	-0.83601241457762	0.354228626933399	0.0617562109484562	NA	NA	NA	0.196443354600069	0.287887686499129	method 2 q<0.2	liver
Arhgap10	80.041806	80.041805	8	8	98.392837	JAX00677426_to_UNC15327436	0.531785855243329	0.255165024759221	NA	NA	0.0267107515282594	0.557531317863066	0.326749580051785	-0.175572424111163	0.0853839466571978	-0.245375368413214	-0.962813020223798	0.387385216647866	NA	NA	NA	0.0227559710724068	0.00722619065073937	method 2	liver
Arhgap18	26.492318	26.492317	10	10	44.603258	JAX00017425_to_backupUNC100058293	0.4471468698546	0.16441592909513	NA	NA	-0.0363393514149736	0.271532780948852	-0.136460681955165	-0.618155635762968	-0.282563870315512	0.980294176677915	-0.279178122150449	0.100870703972303	NA	NA	NA	0.0896180613510291	0.067588561180386	method 2	liver
Arhgap31	38.713148	38.713147	16	16	60.613496	backupUNC160695447	0.335851172514965	0.103684274352812	NA	NA	-0.738372896014072	0.0970515673831897	-0.325561587321979	0.223810006889402	0.153414067281906	0.28782838861864	4.42354486374086e-16	0.301830453162912	NA	NA	NA	0.195083397310004	0.283806589028141	method 2 q<0.2	liver
Arhgef11	87.422673	87.422672	3	3	147.976606	UNC6503001	0.415552215658205	0.143248007991913	NA	NA	-0.523701889593412	-0.0502628313875782	0.819694247507716	-0.272403953838868	-0.00708850003962757	0.367137946142582	-0.0770365072659988	-0.256338511524812	NA	NA	NA	0.138314836936425	0.150345249696714	method 2 q<0.2	liver
Arhgef17	108.080675	108.080674	7	7	143.627258	UNC13938621	0.428960647202272	0.14828226398185	NA	NA	0.240876327512046	-0.493865933407598	0.315453088496217	0.225726164664658	0.109596657181526	-0.709567451500953	-0.0670483379035644	0.378829484957669	NA	NA	NA	0.106425362169252	0.0932756450984692	method 2 q<0.2	liver
Arhgef18	3.393008	3.393007	8	8	116.381446	JAX00166447_to_UNC15532587	0.463456959530269	0.0966216921907155	NA	NA	0.0815632742274125	0.0799638166318457	0.490674231025918	0.419665274288558	-0.383395521687699	0.29231021931427	-1.25291991185113	0.272138618050821	NA	NA	NA	0.0655264891846426	0.0382243490731253	method 2	liver
Arid2	96.117953	96.117952	15	15	57.609742	UNC25665561	0.548588105973064	0.228335593797492	NA	NA	-0.316158568584587	0.119605509751127	-0.324689143885658	-0.308267415828491	0.64604680033678	0.436919141833345	0.260830514092452	-0.514286837714968	NA	NA	NA	0.0174732100374597	0.0048022175468071	method 2	liver
Arl10	54.676374	54.676373	13	13	99.896382	UNC23196628_to_UNC23198978	0.45581276746308	0.162025928826082	NA	NA	-0.356769295241914	0.433161312795365	0.287052128232484	0.49610852974198	0.179235513990507	-0.4222613801902	-0.146215396166282	-0.47031141316194	NA	NA	NA	0.0851348382681627	0.0608010127453081	method 2	liver
Arl6	59.639165	59.639164	16	16	3.981259	JAX00412517	0.412598356017123	0.109533327302959	NA	NA	0.286677660954792	0.325401210538397	-0.30238778360253	-0.578684621824861	0.132938942159483	0.0690371047653763	-0.264591457712338	0.331608944721681	NA	NA	NA	0.12324846444796	0.120378524296711	method 2 q<0.2	liver
Arl6ip1	125.273139	125.273138	7	7	85.029157	UNC13184997_to_UNC13187241	0.403947607374838	0.116613953816021	NA	NA	0.129980641169066	0.258598446130982	0.259405449501815	0.294998602702328	-0.181712434627461	-0.55658221087375	0.12430934208446	-0.328997836087439	NA	NA	NA	0.169925358017111	0.220265442288783	method 2 q<0.2	liver
Arl6ip5	97.160786	97.160785	6	6	19.721781	UNC10673633_to_JAX00604629	0.449589226931455	0.156963618076661	NA	NA	0.017389771809406	0.280526686759292	0.0482300855384463	0.0395150304935404	0.550498748840315	0.112996313938174	-0.839922521066094	-0.209234116313079	NA	NA	NA	0.093830321644636	0.0731490590569948	method 2	liver
Armc8	99.469318	99.469317	9	9	47.74636	backupUNC090085416_to_UNC16314919	0.406298089327782	0.107781887939839	NA	NA	-0.119779157273959	0.333864535233986	0.222226536810988	0.391450567957011	0.16773187018601	-0.379150825471059	-0.104184465243062	-0.512159062199915	NA	NA	NA	0.143844626511747	0.160995291543376	method 2 q<0.2	liver
Armt1	5.913936	5.913935	10	10	26.798402	UNC17635754	0.505988746246281	0.0520079478130201	NA	NA	-0.246220394922642	-0.0404044793108413	0.0842710586385503	0.45701859617456	-0.333482521378661	0.222020591235948	-2.04875412866487e-06	-0.143200801682786	NA	NA	NA	0.03223300021568	0.0120705735248284	method 2	liver
Arrdc3	81.022683	81.022682	13	13	116.657582	UNC23448202_to_UNC23448412	0.465297219937818	0.163770813599981	NA	NA	0.852985255328815	-0.131782063172914	-0.309633791816412	0.0570606744883711	-0.355689045901093	0.0300050728742076	0.187039753883682	-0.329985855684657	NA	NA	NA	0.0739287868440631	0.0472184090095464	method 2	liver
Arsg	109.334688	109.334687	11	11	51.217912	UNC19614765	0.401982745901635	0.130147483711277	NA	NA	-0.743102354785076	0.242718061233289	0.12296897589405	0.00735705833051167	0.117758698492718	0.609956870868857	-0.268102398694985	-0.089554911339365	NA	NA	NA	0.159211584116629	0.194576000454214	method 2 q<0.2	liver
Asb3	30.854398	30.854397	11	11	68.42225	UNC19858539_to_UNC19858867	0.430702887151013	0.131355884377522	NA	NA	0.7585497475036	0.112746036789524	-0.156247385419562	0.39200399899321	0.0464092018423816	-0.529229496232296	-0.312632587717505	-0.311599515759353	NA	NA	NA	0.106083770602247	0.0925356880374435	method 2 q<0.2	liver
Ascc2	4.537796	4.537795	11	11	85.839289	UNC20049682_to_JAX00198920	0.471650887624928	0.147633856047767	NA	NA	-0.501732566817086	0.121616486398625	0.071252973306601	-0.387661597555719	0.653937936758083	-0.0900488714020407	0.20825842625403	-0.075622786942493	NA	NA	NA	0.0668308818950469	0.0397195571345466	method 2	liver
Ascc3	50.312475	50.312474	10	10	14.449782	UNC17469598_to_UNC17501046	0.464539324809358	0.18449913174665	NA	NA	0.102391024350115	0.0895724388537499	-0.0443362734887866	0.555078765528454	0.364623345423584	-0.197100746146502	0.0362595195157819	-0.906488074036397	NA	NA	NA	0.0778557635224814	0.0518940121537307	method 2	liver
Asna1	87.549177	87.549176	8	8	46.857365	UNC14649029_to_UNC14652625	0.42387737992155	0.133724276890009	NA	NA	0.511540889045787	-0.479964119891234	-0.155449266219391	-0.0757383683812956	-0.048455746630678	0.364396584872651	-0.460943267873376	0.344613295077536	NA	NA	NA	0.113345270715649	0.103587710927174	method 2 q<0.2	liver
Asnsd1	53.409596	53.409595	1	1	8.448238	UNC64786_to_UNC96966	0.449612039309197	0.131215303474687	NA	NA	-0.332964040874323	0.572465006981249	-0.0906539663110978	0.352480197882356	0.168531517644321	-0.164427690336165	-0.470995381730776	-0.0344356432555636	NA	NA	NA	0.100220045906232	0.0825056743715894	method 2 q<0.2	liver
Aspa	73.138139	73.138138	11	11	8.476961	UNC19042656_to_JAX00303657	0.449893303844139	0.171338425733197	NA	NA	0.583630726780884	-0.167606733062916	-0.281174407481829	-0.195596450774009	-0.304936298545204	0.121477270089558	0.564468666521248	-0.320262773527732	NA	NA	NA	0.0893409032955485	0.0670754113072565	method 2	liver
Aspg	113.344894	113.344893	12	12	46.820948	backupUNC120818409_to_UNC21036689	0.422658507235101	0.0692580815685674	NA	NA	0.0691642197858073	0.375961912765344	0.00932407245363611	-0.412555165300366	-0.322384486582135	2.11879553786507e-06	0.405015950107037	-0.124528622024862	NA	NA	NA	0.11418068215256	0.105207356099671	method 2 q<0.2	liver
Asxl1	153.171875	153.171874	2	2	117.321426	UNC3819645_to_UNC020145783	0.385519643999365	0.070516968761481	NA	NA	0.275182691381845	0.0850711843051779	0.221512210740036	0.554708154561227	0.13899303454213	-0.968155751645312	0.0250428247555699	-0.332354348640674	NA	NA	NA	0.191741893766854	0.273642251741199	method 2 q<0.2	liver
Atad2b	4.924159	4.924158	12	12	116.931764	UNC120312201_to_UNC21968485	0.380020284905764	0.10176461925136	NA	NA	-0.342365069632758	-0.194394471097935	-0.383372375365524	-0.0670634875911841	0.509425379005179	-0.0932470590525896	0.0703058114503346	0.500711272284477	NA	NA	NA	0.162642069360276	0.202759560860917	method 2 q<0.2	liver
Atf5	52.072028	52.072027	7	7	13.475853	UNC070010113_to_JAX00148771	0.414956269416775	0.12151653304382	NA	NA	-0.337135706362082	-0.270423671988106	0.49760500271257	-0.441034856786718	-0.200561050725795	0.322626028959431	0.0815441908953411	0.347380063295359	NA	NA	NA	0.1493154851809	0.171216801879622	method 2 q<0.2	liver
Atg101	101.114732	101.114731	15	15	13.267724	UNC25065818_to_UNC25066390	0.444343748862335	0.120391839696907	NA	NA	-0.318300581574076	0.106707269155612	0.112390809783133	0.538794171312703	-0.470026091960691	0.252288360500098	-0.195273231478777	-0.0265807057380016	NA	NA	NA	0.0902414499889967	0.0682019927844207	method 2	liver
Atg14	48.188109	48.188108	14	14	30.97803	UNC23779373	0.36619104459106	0.104350981362896	NA	NA	-0.579099284943961	0.614806877908592	-0.0849775038390672	0.086175078056119	0.0201708224349797	-0.459618427514093	0.235353093252561	0.167189344644869	NA	NA	NA	0.192201124983308	0.275088168854909	method 2 q<0.2	liver
Atg4b	95.65161	95.651609	1	1	12.361315	UNC119817_to_UNC123541	0.425536062933877	0.125690208513847	NA	NA	0.189029124074368	0.413129505719413	-0.379232362171571	-0.166595251879531	-0.168131508222779	0.208386542467696	0.375573348917281	-0.472159398904877	NA	NA	NA	0.143844626511747	0.160933526686333	method 2 q<0.2	liver
Atic	71.60373	71.603729	1	1	59.365122	UNC753406_to_UNC754029	0.500595159598614	0.196729793772039	NA	NA	-0.218634857600629	-0.246499611766469	0.0801844197964691	-0.2904469863168	-0.571614198893012	0.448412481599015	0.708730781884924	0.0898679712965012	NA	NA	NA	0.0628809016339437	0.0359821897495264	method 2	liver
Atoh8	72.185571	72.18557	6	6	16.248958	UNC10624029	0.378284453982008	0.0949101109663438	NA	NA	-0.453462635776824	-0.504712445257447	-0.0034610949426186	0.183546092551068	-0.13081380241497	0.317506870333423	0.220691946022234	0.370705069485134	NA	NA	NA	0.188818078619361	0.267059375560126	method 2 q<0.2	liver
Atp11c	57.657156	57.657155	X	X	127.949742	UNC31322564	0.365920734174556	0.0796209371814859	NA	NA	0.366769632554225	-0.355345973435232	0.229637384254077	-0.174335083824838	0.290206370715849	0.412214544672771	-0.705467312256658	-0.0636795626801925	NA	NA	NA	0.196964198970974	0.289453200719829	method 2 q<0.2	liver
Atp13a1	72.315062	72.315061	8	8	117.668312	UNC15553224_to_UNC15554630	0.454663994956447	0.124201279693475	NA	NA	-0.334445280433751	-0.265593090885701	0.220282175592242	0.323850116831091	0.476588964274174	0.0400047927054987	-0.331391193869021	-0.129296484214533	NA	NA	NA	0.0767633406721878	0.0504793196913115	method 2	liver
Atp1b3	96.264718	96.264717	9	9	106.798038	UNC17080491	0.480853662301354	0.166586165446659	NA	NA	0.464298459086142	0.0564620710208169	0.206563747047746	-0.0427158288034973	0.179508623346555	-0.759654614278126	0.0504494943796608	-0.154911951799297	NA	NA	NA	0.054670975107337	0.0280724865479683	method 2	liver
Atp2a2	122.952234	122.952233	5	5	148.220334	UNC10396735	0.481094850813653	0.159103102503566	NA	NA	-0.251437937769328	0.592575439475299	-0.278924794971381	-0.12307637575228	0.328787594374406	0.448777166118114	-0.768895894672415	0.052194803197585	NA	NA	NA	0.0591317807203774	0.0317713273248982	method 2	liver
Atp5e	174.289602	174.289601	2	2	163.413827	UNC4390659_to_UNC4399645	0.394290734015245	0.103568695516709	NA	NA	0.108495663643243	-0.198724380330205	-0.602637959588595	0.0347219722391841	-0.0959342289744709	0.212259873942145	0.475633854952276	0.066185204116423	NA	NA	NA	0.177508621915176	0.237467924709366	method 2 q<0.2	liver
Atp5f1	105.763166	105.763165	3	3	82.152445	UNC5651867_to_UNC5658221	0.449977085622352	0.13325320752084	NA	NA	0.469148878140645	0.0239144814767939	-0.389620721247545	0.277707776748065	-0.317457687372306	0.169870071671028	0.242555563208652	-0.476118362625333	NA	NA	NA	0.0922310989886366	0.0709021931618032	method 2	liver
Atp5l	44.728825	44.728824	9	9	66.870523	UNC16539916	0.404796655749064	0.134250719459522	NA	NA	0.136862349838608	0.068471656393288	-0.0817453084849083	0.314263014508661	-0.136956060123807	-0.759556327368644	0.576621756223897	-0.117961080987095	NA	NA	NA	0.15300896786223	0.17914474190738	method 2 q<0.2	liver
Atp5o	91.931875	91.931874	16	16	34.203969	UNC26623708_to_UNC26626497	0.404906233905685	0.111152691926393	NA	NA	0.330722375562599	-0.213079673967202	-0.305089132117304	-0.412786673880992	0.401935220792657	-0.271271250343706	0.280496963505676	0.189072170448272	NA	NA	NA	0.136264848573519	0.146005541514711	method 2 q<0.2	liver
Atp6v0d1	108.08994	108.089939	8	8	59.088485	UNC14791435_to_UNC14793993	0.414511517623501	0.103661267527337	NA	NA	-0.049579059743238	-0.250840704084019	-0.232151656667454	0.0967243414306267	0.517358059295613	0.524790202889635	-0.593927506002625	-0.0123736771185381	NA	NA	NA	0.113795028073942	0.104540098871647	method 2 q<0.2	liver
Atp6v0d2	19.849713	19.849712	4	4	109.246915	UNC7959494_to_UNC7961655	0.379377566319552	0.0942568993354473	NA	NA	-0.227928847491198	-0.134100577114799	0.135226414500677	0.347789206330566	0.100418749357823	-0.0797403843735416	0.437075816322563	-0.578740377532091	NA	NA	NA	0.191791749166035	0.273823214856486	method 2 q<0.2	liver
Atp6v1g1	63.205799	63.205798	4	4	86.643975	UNC7676037	0.499986421195151	0.202603880092154	NA	NA	-0.415795927399353	-0.38442973994304	0.247083787795954	0.378531170383773	0.39858313957147	-0.649933440943212	0.386317133095317	0.0396438774390907	NA	NA	NA	0.0600828746854882	0.032797491080976	method 2	liver
Atp7b	23.170546	23.170545	8	8	38.084976	UNC14520672	0.389888184273677	0.0749007177271013	NA	NA	0.364508617991113	0.191685383833894	-0.0938562563808414	0.533768136979172	0.12122836715239	-0.292581636434194	-0.650137652200314	-0.174614960941219	NA	NA	NA	0.147992328210125	0.168665672925994	method 2 q<0.2	liver
Atp8b2	89.767254	89.767253	3	3	73.908781	UNC5531224	0.449208278222312	0.161986084480127	NA	NA	0.176983260946651	0.347332661523006	0.295518580511777	-0.249678713678383	-0.0595714136463951	0.511686474206323	-0.171685693258261	-0.850585156604718	NA	NA	NA	0.0934884544042325	0.0726747314851549	method 2	liver
Atp8b4	126.317289	126.317288	2	2	43.704395	UNC2957084_to_UNC2958353	0.430038206566743	0.0898429007612868	NA	NA	-0.159950243254403	-0.441970088886855	-0.00265070998944856	-0.215641682100988	-0.0581639838767946	0.367773018827114	4.8909711011001e-08	0.510603640371664	NA	NA	NA	0.116611634367939	0.108884944078561	method 2 q<0.2	liver
Atpaf1	115.457419	115.457418	4	4	11.832099	UNC6742980	0.465520485171922	0.147980215679341	NA	NA	0.304306177838399	0.295658507130944	-0.0339717851038995	-0.0309613520401507	-0.399055316782449	0.493708949137649	-0.038783412053095	-0.590901768127398	NA	NA	NA	0.0668308818950469	0.0397499359349798	method 2	liver
Atraid	31.351013	31.351012	5	5	41.427841	UNC9027235_to_UNC9030003	0.408154677033046	0.0206975538351906	NA	NA	-0.258309030387381	0.385211606273003	-0.363371006334315	0.0150037059811674	-0.0382310333886672	-0.056304384012379	-1.86639600789905e-06	0.31600200826458	NA	NA	NA	0.157947844891457	0.191731737049995	method 2 q<0.2	liver
Atxn10	85.166811	85.16681	15	15	72.28928	UNC25865603_to_UNC25867686	0.438565878118286	0.131513332704821	NA	NA	0.16344543261357	0.557451593127464	-0.136053653000465	0.349165564843521	0.410091576978537	-0.158725465975844	-1.24993398850558	0.0645589399188023	NA	NA	NA	0.08922747451084	0.0667601362316442	method 2	liver
Atxn2l	133.646816	133.646815	7	7	78.575538	UNC13093934_to_UNC13095305	0.426112297741277	0.126540716959331	NA	NA	0.362207899517064	-0.109056847657008	0.131202204974118	-0.399669352513876	0.00644104267170056	-0.586741027046718	0.531898825503673	0.0637172545510469	NA	NA	NA	0.12122616040047	0.116979290738848	method 2 q<0.2	liver
Atxn7	14.845005	14.845004	14	14	86.789774	UNC24403659_to_JAX00386247	0.428209242248247	0.119278094240958	NA	NA	-0.183246963408954	-0.0476804550098332	-0.479895115816846	0.414673653294827	0.156380536275105	0.476903320641095	-0.233262367162687	-0.103872608812706	NA	NA	NA	0.116611634367939	0.10894281504862	method 2 q<0.2	liver
AU021092	5.222392	5.222391	16	16	29.503178	UNC26565549	0.505735743557845	0.175351585495624	NA	NA	0.260862592165736	0.0629322334426367	-0.680266826009234	-0.289617366192783	0.490981161921037	-0.192588337688766	0.216520286504509	0.131176255856865	NA	NA	NA	0.0529581821312128	0.0264866888352961	method 2	liver
Avpi1	42.203483	42.203482	19	19	6.580813	UNC29854243	0.406605190893774	0.126917827389292	NA	NA	0.512946647908641	0.222107176444631	0.376063853933917	-0.221245485685769	-0.0855908595980387	-0.488088371540221	-0.392606715042299	0.0764137535791392	NA	NA	NA	0.129799652570212	0.133010687398412	method 2 q<0.2	liver
AW549877	3.945752	3.945751	15	15	90.766374	UNC26095632_to_UNC150252430	0.461469474735061	0.15541929296485	NA	NA	-0.332520639002082	-0.0372494802500704	-0.199301225437272	0.474732552039374	0.324002952457241	-0.408589094521781	0.433331179345264	-0.254406244630674	NA	NA	NA	0.069527414597731	0.0422792480956856	method 2	liver
Azgp1	138.422749	138.422748	5	5	100.306782	UNC9768856_to_JAX00589724	0.38149739042265	0.111675040880654	NA	NA	-0.576670653594406	0.0663398177160188	0.0780678224122838	0.271258176230366	0.162103456645235	0.289841918955675	0.196946882515682	-0.487887420880855	NA	NA	NA	0.195083397310004	0.283774166366472	method 2 q<0.2	liver
Azi2	117.94964	117.949639	9	9	46.84806	JAX00170856_to_UNC16305629	0.55286931850357	0.240065316709443	NA	NA	-0.0276425810721892	0.156635718082072	0.384615915163079	0.702633354379137	-0.10399930756605	-0.683556722713054	-0.4579325086938	0.0292461324208058	NA	NA	NA	0.0118197781518535	0.00266865829382579	method 2	liver
B230206H07Rik	148.551009	148.551008	7	7	37.47397	JAX00150206_to_JAX00635950	0.413384513479739	0.116374603511456	NA	NA	-0.544312535753458	0.154751714866985	0.181330400787031	-0.160163709918726	0.403506042168971	0.0754264086703422	0.289808784178681	-0.400347104999827	NA	NA	NA	0.148930491804173	0.170113235170118	method 2 q<0.2	liver
B230217O12Rik	57.435389	57.435388	19	19	31.305107	UNC30195834	0.358142157883018	0.0918537447436083	NA	NA	0.171825729545553	0.154332574185166	-0.0249291096802116	0.474398961842452	0.0595138818719668	-0.0531904455021861	-0.808379792851051	0.0264282005883112	NA	NA	NA	0.192845145756492	0.277379437167828	method 2 q<0.2	liver
B230319C09Rik	83.391749	83.391748	6	6	55.931923	UNC11136024_to_UNC060098697	0.402228464682242	0.105533208600385	NA	NA	0.242693806040399	-0.428269075129614	0.0191944175990333	0.30585637106032	-0.277004463771599	0.610492992422877	0.00848615970426805	-0.481450207925683	NA	NA	NA	0.133403064023578	0.140044440282602	method 2 q<0.2	liver
B330016D10Rik	141.102077	141.102076	4	4	53.340382	UNC7262621	0.434043257956483	0.123242253454221	NA	NA	-0.119051384486133	-0.380963895295635	-0.0911427506577571	0.539300182780618	0.396046168799154	-0.39593442938123	-0.0386506875173358	0.0903967957583187	NA	NA	NA	0.117272479929606	0.11041672186795	method 2 q<0.2	liver
B3galt2	145.487827	145.487826	1	1	185.400886	UNC010411561	0.410893896233035	0.100731901662458	NA	NA	-0.00841156278266751	-0.382586692638721	0.532133697065171	0.0978763000230764	-0.311459026065512	-0.202395254360817	0.328894669434895	-0.0540521306754261	NA	NA	NA	0.162980494301717	0.203499423053628	method 2 q<0.2	liver
B3gat3	8.994883	8.994882	19	19	22.71342	UNC30067256_to_UNC30069000	0.440679242126718	0.137427343425554	NA	NA	0.293714100975889	0.361017392758758	0.148034950969885	-0.219823261708119	-0.708740836018674	0.0898867921016001	-0.204047955051739	0.2399588159724	NA	NA	NA	0.0935289483796755	0.0727359103678801	method 2	liver
B4galt3	173.200459	173.200458	1	1	187.058551	UNC2359774_to_JAX00279255	0.396221401846249	0.113058228846872	NA	NA	0.0650547614521974	-0.737720705944286	0.247295409632872	0.0271788664014866	-0.178787876577477	0.276637568877347	-0.0678858651494226	0.368227841307283	NA	NA	NA	0.180952269092376	0.246108237534134	method 2 q<0.2	liver
B4galt6	20.904905	20.904904	18	18	69.049823	UNC29516281_to_UNC29519052	0.421009018769459	0.105384831611171	NA	NA	0.506884438723634	-0.0649285055748692	-0.527480123877552	0.19897100767764	-0.0540546351445866	-0.0247031531836746	-0.221562977483074	0.186873948862483	NA	NA	NA	0.111587076918495	0.101130443643336	method 2 q<0.2	liver
Babam1	73.920754	73.920753	8	8	37.061352	UNC14503442_to_JAX00160641	0.562718297172479	0.223893080341089	NA	NA	0.549368706673191	-0.0676570090151283	-0.112612469994301	0.0659054763904218	-0.0794582453977109	0.449558572775641	-1.43870889127664	0.633603859844531	NA	NA	NA	0.0109369567391147	0.00240334783889062	method 2	liver
Bag4	26.895681	26.89568	8	8	10.988051	UNC14155611	0.45783768185246	0.170742808461515	NA	NA	0.0562598450352308	0.225968430876871	-0.0686409623243868	0.427517016577991	0.50349908777855	-0.312662749464209	-0.999771521701598	0.167830853221551	NA	NA	NA	0.0697008772087645	0.0426072024938418	method 2	liver
Bak1	27.165571	27.16557	17	17	59.983193	JAX00442960_to_JAX00442993	0.39908065470452	0.105521526812698	NA	NA	-0.225866879708441	-0.29441941330206	-0.340216144601079	-0.360757149243774	0.250046826449052	0.403193160040881	0.176196633359004	0.391822967006418	NA	NA	NA	0.152487627510478	0.178340659703074	method 2 q<0.2	liver
Bax	52.722268	52.722267	7	7	142.828579	backupJAX00657096_to_UNC13931539	0.400986681018513	0.129704644397686	NA	NA	0.244550017886737	-0.242408139593786	0.621783206227514	-0.343760875406671	0.0408610389288117	-0.570912059665986	0.434117028854712	-0.184230217231331	NA	NA	NA	0.173932828030971	0.229491512874774	method 2 q<0.2	liver
Baz1a	56.087323	56.087322	12	12	66.795671	UNC21290607_to_UNC21298968	0.366367287200013	0.0573202253687233	NA	NA	0.234321443447194	-0.181120720733826	-0.0254150197215493	-0.167889162907423	0.318025010922339	-2.80471287884989e-07	0.306816410216894	-0.484737680752341	NA	NA	NA	0.198184989504833	0.293257858228934	method 2 q<0.2	liver
BC005537	24.893526	24.893525	13	13	115.383738	UNC23427650	0.376332936075302	0.096334499378415	NA	NA	-0.0497834739008531	0.662127190482073	0.0766387133617652	-0.122102865853064	-0.0490647636266611	-0.336472847930384	-0.399673211130126	0.21833125859725	NA	NA	NA	0.195258981165882	0.284663873186087	method 2 q<0.2	liver
BC020402	7.400956	7.400955	10	10	129.557872	UNC101335492_to_UNC18984747	0.413202913962913	0.120829960089417	NA	NA	0.25177187838389	0.562730301478668	0.00650736698383546	-0.0614988361586704	-0.0794050909629703	0.222075392622141	-0.450597343296394	-0.4515836690505	NA	NA	NA	0.131087924627798	0.135329880956949	method 2 q<0.2	liver
BC030499	78.104343	78.104342	11	11	88.150709	UNC20074772_to_UNC20076562	0.391323890356862	0.114491404933276	NA	NA	-0.536490830149529	-0.133518953064849	-0.157669001936957	-0.0758871713996622	0.00720504674243866	0.329268323748646	0.657697265276675	-0.0906046792167629	NA	NA	NA	0.184050467462579	0.255640551634018	method 2 q<0.2	liver
Bcar3	122.122698	122.122697	3	3	152.891138	JAX00542541_to_UNC6576220	0.435352031364407	0.147267217997463	NA	NA	-0.100033424084985	-0.138608940915812	0.324641630977054	-0.547836422014317	-0.361197721285106	0.542377403628366	0.353457306461943	-0.0727998327671419	NA	NA	NA	0.118144100994114	0.112062758062152	method 2 q<0.2	liver
Bcat2	52.825523	52.825522	7	7	126.017133	JAX00156239_to_UNC13719664	0.448600072510853	0.268927418922052	NA	NA	-0.128238922193835	-0.289846892320657	-0.126052130556659	0.075029081623249	-0.765114183248718	1.16548622891612	0.0386085449252544	0.0301282728552432	NA	NA	NA	0.101771273999348	0.0851245882586329	method 2 q<0.2	liver
Bcdin3d	99.305161	99.30516	15	15	10.341332	UNC25020849_to_JAX00058884	0.411502396010191	0.110665551273561	NA	NA	-0.0810429325322488	-0.159240438207854	0.534575989525352	0.431014991848842	-0.169184979507652	0.125809733418246	-0.449189679171769	-0.232742685372916	NA	NA	NA	0.142587289878277	0.158249387268548	method 2 q<0.2	liver
Bche	73.512337	73.512336	3	3	129.187025	UNC6226367_to_UNC6226511	0.470305882889704	0.11915947671782	NA	NA	-0.0751452335812291	0.0334961081882862	0.236182925347828	-0.607247725915601	0.296503920283456	-0.0648217476530786	-0.0778623066684854	0.258894059998824	NA	NA	NA	0.0725586018852152	0.0457326371739465	method 2	liver
Bcl3	20.408104	20.408103	7	7	35.045427	UNC12597006_to_UNC12597763	0.513019440099475	0.176019210695556	NA	NA	-0.150300317684593	0.391439264445151	0.491979152590219	-0.341455651690297	-0.515782643854881	0.270119543143553	-0.0478939073773192	-0.0981054395718324	NA	NA	NA	0.0384091145612755	0.0161242600283736	method 2	liver
Bend3	43.198946	43.198945	10	10	66.955854	UNC18143400_to_UNC18144172	0.460818200480212	0.155525806440706	NA	NA	-0.245013593411187	-0.417439651816884	0.188126788419277	0.133059778634735	-0.141887245319205	0.662337663424334	0.193752756603436	-0.372936496534507	NA	NA	NA	0.0692867743736582	0.0420020332337087	method 2	liver
Bet1l	148.042282	148.042281	7	7	77.767747	UNC13082746	0.407190976153554	0.117578588646748	NA	NA	-0.454456858424097	0.429904353375091	-0.138725419980543	0.380542183546187	-0.301337937229347	0.0814660761355722	-0.0241558061946495	0.026763408771786	NA	NA	NA	0.138522666989619	0.15101103716895	method 2 q<0.2	liver
Bin2	100.499931	100.49993	15	15	75.488734	UNC25905927_to_UNC25909242	0.53907829054375	0.218330993771511	NA	NA	0.119176070413986	-0.78838265754393	0.267653465606687	0.183777300994359	-0.487599853840004	0.378130559635742	0.358420032857197	-0.0311749181240363	NA	NA	NA	0.0123268658287773	0.00288428528022822	method 2	liver
Bin3	70.499952	70.499951	14	14	92.764429	UNC24492173	0.501018060466566	0.17169997980544	NA	NA	-0.242567555784762	0.257817002415721	0.329426488674819	0.219840178031021	0.0909227122334322	-0.293012524008865	-0.665047057667804	0.302620756106437	NA	NA	NA	0.0360899388075859	0.0145432614030371	method 2	liver
Blcap	157.392097	157.392096	2	2	172.96505	UNC4536733	0.492896430020986	0.248116545635822	NA	NA	0.208497837713018	0.19167328196836	-0.270921048041078	-0.903604150139214	0.556413939093071	0.234223970146043	-0.412786903593783	0.396503072853583	NA	NA	NA	0.029830966373559	0.0107484153907653	method 2	liver
Blmh	76.759158	76.759157	11	11	116.330354	UNC20474331_to_UNC20475852	0.420228769577815	0.139795976042328	NA	NA	-0.131819568361828	-0.399305004328648	0.641782241658269	0.153822734330794	0.228054228545206	0.124183625131186	-0.70164965637602	0.0849313994010397	NA	NA	NA	0.127574404556514	0.129370843165704	method 2 q<0.2	liver
Bloc1s2	44.220936	44.220935	19	19	56.081027	UNC30543058_to_UNC30552975	0.381121042822775	0.0919997568792673	NA	NA	0.0391528307908559	-0.405848301264657	0.33496949946951	0.177637132882702	-0.183506060800195	-0.379596106681405	0.478419900730327	-0.0612288951271374	NA	NA	NA	0.158793367955191	0.193618044629038	method 2 q<0.2	liver
Bloc1s4	37.139918	37.139917	5	5	147.485695	UNC10384598	0.397428420921345	0.083566205999461	NA	NA	0.0197747597080149	-0.400808563997822	-0.402551688407778	0.11518331190927	-0.235006614331554	0.276895149428626	1.0454216448969	-0.418907999205658	NA	NA	NA	0.1755866513813	0.233123313064195	method 2 q<0.2	liver
Blvrb	28.232997	28.232996	7	7	112.222455	UNC13545443_to_UNC13551048	0.572379669989819	0.188108179802323	NA	NA	-0.617471011371268	0.11735624412885	0.353691483342855	0.139897131676519	-0.0192693653512653	-0.292053001004712	0.432521287698712	-0.114672769119691	NA	NA	NA	0.0123268658287773	0.00288517735037197	method 2	liver
Bmpr1a	35.315732	35.315731	14	14	100.085324	UNC24598761	0.388266357489217	0.108286748872393	NA	NA	-0.422172249388354	0.198461008878452	0.212333412520912	0.797762522023362	-0.308030147718613	-0.141026136462983	0.0119203550251086	-0.349248764877884	NA	NA	NA	0.170681594298568	0.222214525648978	method 2 q<0.2	liver
Bms1	118.369435	118.369434	6	6	97.170844	UNC11661983_to_UNC060396818	0.44448263046021	0.131655911814009	NA	NA	-0.640400364381704	-0.0181787694830225	0.158500301123267	-0.297906584252896	-0.0343691500031697	0.420004896061866	0.095145397997091	0.317204272938568	NA	NA	NA	0.0963865344479172	0.0775721577401661	method 2	liver
Bok	95.582152	95.582151	1	1	160.086622	UNC2030429_to_UNC2030766	0.4191858198317	0.135038219245894	NA	NA	0.358144050586537	0.0765649658313778	0.249729665722376	0.192074386420413	-0.294443350176715	0.447333280642993	-0.399427379819198	-0.629975619207785	NA	NA	NA	0.159983198523676	0.196708789775852	method 2 q<0.2	liver
Bptf	106.993236	106.993235	11	11	89.810003	UNC20097555_to_UNC20098025	0.44339209648722	0.139749990452847	NA	NA	-0.167363057113328	-0.0908720762560825	0.129232686200312	-0.262708144586847	0.354652374044612	-0.551563483235032	0.57154018619433	0.0170815147520362	NA	NA	NA	0.100556838748078	0.0830561694934058	method 2 q<0.2	liver
Brca1	101.413269	101.413268	11	11	111.904708	UNC20402306_to_UNC20403562	0.545025370801001	0.170681077585767	NA	NA	-0.0364663505419872	0.535598851597988	-0.0437942669517211	0.341033454845812	-0.595133799613441	-0.165484750638035	-0.145552244593092	0.109799105894476	NA	NA	NA	0.0141675316590444	0.0035631443421319	method 2	liver
Brd7	90.88609	90.886089	8	8	64.735923	UNC14865468	0.379397009760262	0.0225974315415803	NA	NA	-0.123355671512235	0.356974866586653	0.22133576464905	0.20461012398147	0.273379116271252	0.653358807273763	-1.21063740059444	-0.375665606655509	NA	NA	NA	0.174492272033906	0.230783760559901	method 2 q<0.2	liver
Brf2	28.239104	28.239103	8	8	7.089593	UNC080616646	0.372078214269262	0.0997517092271142	NA	NA	0.483261506395731	0.0419042394119232	-0.516064498071221	0.0765932225618772	0.267649218740496	-0.448368176640157	0.262168556398947	-0.167144068797596	NA	NA	NA	0.191741893766854	0.273691147839897	method 2 q<0.2	liver
Brms1	5.041404	5.041403	19	19	41.759117	UNC30331580	0.396129553680521	0.107683511031219	NA	NA	-0.311684077476914	-0.104290641269958	-0.0636559680660221	-0.536816863137138	0.33309155086228	0.192017410793796	0.379983343542727	0.111355244751229	NA	NA	NA	0.132584800208255	0.137618262452558	method 2 q<0.2	liver
Brms1l	56.937353	56.937352	12	12	90.866744	JAX00341055_to_JAX00341239	0.535528595184435	0.1913352730402	NA	NA	-0.286271680708375	0.0656022388586871	-0.0751518603282689	-0.535498211691846	0.0832721244554148	-0.287908007111929	0.485619121031721	0.550336275494596	NA	NA	NA	0.0137366611812232	0.00339371076352546	method 2	liver
Bsdc1	129.138923	129.138922	4	4	50.751015	UNC7228380	0.42149021500415	0.138295918324201	NA	NA	-0.496791798121639	0.122148744882113	0.0679148450172775	-0.596783411849632	0.0893427487121303	0.367804818899306	0.167902323226889	0.278461729233556	NA	NA	NA	0.130492865928729	0.134176869867659	method 2 q<0.2	liver
Btaf1	37.000569	37.000568	19	19	59.424153	UNC30588021_to_UNC30588172	0.357908444792594	0.0854443127408221	NA	NA	-0.10257160035205	-0.233710239958243	-0.240724020150884	0.122233291406438	0.357348138802863	0.20202504724942	0.413779296008578	-0.518379913006123	NA	NA	NA	0.186599180969211	0.261679250153389	method 2 q<0.2	liver
Btg1	96.079635	96.079634	10	10	107.525632	UNC18671810	0.377845902113408	0.095251699834415	NA	NA	0.0738524255020307	-0.277437205785878	0.0624102479414167	-0.244371412574705	-0.436000326290257	0.514036282927273	0.535218116708422	-0.227708128428302	NA	NA	NA	0.186559524870859	0.26139174048119	method 2 q<0.2	liver
C1s1	124.492377	124.492376	6	6	15.452837	JAX00603661_to_UNC10617458	0.429680642397938	0.129474235909742	NA	NA	0.383791965453666	0.214655360361719	-0.163761085788369	-0.384849785114521	-0.434206710593295	-0.0459185682118977	0.604031574971217	-0.17374275107852	NA	NA	NA	0.117272479929606	0.110385313760149	method 2 q<0.2	liver
C2	35.019045	35.019044	17	17	67.037318	JAX00444020_to_UNC170256063	0.373641274288745	0.105793095083917	NA	NA	0.181957887104661	0.291689213277671	-0.605834083982704	-0.319938477259608	0.0339486822341285	0.703740344919617	-0.303543949867927	0.0179803835741613	NA	NA	NA	0.186041787291619	0.260178769798079	method 2 q<0.2	liver
C2cd2l	44.128365	44.128364	9	9	102.962217	UNC17019015_to_UNC17021740	0.466800339178758	0.127952569255478	NA	NA	0.294151962098232	-0.505195215341185	-0.0485610609928883	-0.243488591425688	0.340364479547758	-0.290117585590618	0.398486150196113	0.0543598615082757	NA	NA	NA	0.0695958774461362	0.042371406448759	method 2	liver
C3ar1	122.806175	122.806174	6	6	21.253537	JAX00604631_to_UNC10696511	0.390418758505572	0.102149476476513	NA	NA	-0.274766851586899	0.234715654578653	0.212901478406115	0.0631962774267328	-0.280032984531097	-0.576304819438798	0.392004551079082	0.228286694066211	NA	NA	NA	0.163204736212094	0.205075061567983	method 2 q<0.2	liver
C730027H18Rik	70.644788	70.644787	10	10	83.625667	UNC18335147_to_UNC18340293	0.527416421362494	0.214681995890477	NA	NA	0.709799033118892	0.012678432757475	0.191000737849514	-0.127158651731518	-0.181556648332204	-0.742579675761825	0.107137930523825	0.0306788415758404	NA	NA	NA	0.0353949402565502	0.0139484839679858	method 2	liver
Caap1	94.223487	94.223486	4	4	136.616126	UNC8308485_to_UNC8308840	0.385444352476122	0.11180869873582	NA	NA	0.481312212779666	-0.141145017575243	0.390039626707362	0.116343750628441	-0.332063173280629	-0.648630363723445	0.0168494408178725	0.117293523645976	NA	NA	NA	0.171669187958118	0.224306224531548	method 2 q<0.2	liver
Cables2	180.00817	180.008169	2	2	113.355106	UNC3775400	0.450135661245244	0.150429065729872	NA	NA	0.356209369636259	-0.182582714418161	-0.597382249709521	0.0924895095476326	0.44685377382314	-0.456873888195979	0.43902421717095	-0.0977380178543204	NA	NA	NA	0.0941462672600764	0.0737242257673993	method 2	liver
Cactin	80.783848	80.783847	10	10	119.011646	JAX00022960	0.392770918414879	0.121472603650492	NA	NA	0.474527814379486	0.480115345040951	-0.767797895085817	-0.0088399265345207	0.133403795341993	0.0205174685626766	-0.293947196712782	-0.0379794049919861	NA	NA	NA	0.161336571533372	0.200012286783131	method 2 q<0.2	liver
Cacul1	60.656926	60.656925	19	19	27.747164	UNC30146623_to_UNC30150271	0.380932671060068	0.0996078273173323	NA	NA	-0.0729317239910488	0.192899559230588	-0.0827071576200462	0.702376220175632	0.0525746218563976	-0.25774493031701	-0.472539580890314	-0.0619270084441991	NA	NA	NA	0.149109649501728	0.17069627655561	method 2 q<0.2	liver
Cacybp	162.143023	162.143022	1	1	191.152843	UNC2410542_to_JAX00280131	0.505015899538508	0.193467927030912	NA	NA	0.452352626901981	-0.118244936505027	0.608319026795937	-0.333164520401433	0.0153554897388488	-0.593044861295686	0.0857628180363787	-0.117335643270999	NA	NA	NA	0.0482676556030859	0.0229102778135136	method 2	liver
Calm1	101.437645	101.437644	12	12	47.286419	UNC21037646	0.362725854485892	0.00940094791281625	NA	NA	-0.0912357329916243	0.205165937325387	0.0413081637044992	0.0142821909581978	-0.403973902745409	1.33825913040473e-06	-0.14628316227986	0.380735167769679	NA	NA	NA	0.198992917492414	0.295826483507185	method 2 q<0.2	liver
Capn10	94.830985	94.830984	1	1	154.062469	UNC1955813_to_UNC1957652	0.395832026603189	0.113499964635903	NA	NA	0.170170644371974	-0.259158790678707	0.10513102909751	0.74445020645997	0.00106720777289857	-0.0859032191636673	-0.351364109216652	-0.324392968643326	NA	NA	NA	0.190959253559775	0.271421864017909	method 2 q<0.2	liver
Capn7	32.14991	32.149909	14	14	21.954423	backupUNC140099960_to_UNC23674339	0.474095064462491	0.185730953418149	NA	NA	0.12515686172972	0.187621496288428	0.64407129473701	0.134075280966633	-0.00810767633232545	-0.587581284972913	-0.0746735670094595	-0.420562405407094	NA	NA	NA	0.044262821829528	0.0201277930259006	method 2	liver
Capza1	104.667423	104.667422	3	3	63.62144	UNC5401553	0.501444993977691	0.163608370129205	NA	NA	-0.119158580442294	0.562292414698453	-0.513234535518599	0.26925017011996	-0.177630398729937	-0.0151155507780218	-0.341292899368227	0.334889380018666	NA	NA	NA	0.0394495660373853	0.0169493898612338	method 2	liver
Capza2	17.587098	17.587097	6	6	3.228808	UNC060000444_to_JAX00601915	0.486353031820498	0.157059875809918	NA	NA	0.0744394647661135	0.15969661328803	0.465122377524907	0.29714742688735	-0.532932244027805	0.220816426952185	-0.346421295951457	-0.337868769439323	NA	NA	NA	0.0582023886781973	0.0310316985294491	method 2	liver
Car5b	160.465942	160.465941	X	X	138.146144	UNC31398757_to_UNC31400930	0.479373212419213	0.167424110176	NA	NA	-0.497351871749379	-0.168354639720681	-0.188069867520383	0.55630770487962	0.0173284662757662	-0.374185249358819	0.515836899094446	0.13848855809943	NA	NA	NA	0.0601763148418922	0.0329134250953276	method 2	liver
Carmn	61.825192	61.825191	18	18	15.99264	UNC28786580	0.446100833783969	0.186583322537054	NA	NA	-0.567132731502012	0.13793240471404	0.595566107881777	0.318353014502163	-0.325374610144851	0.419976366999743	0.0156424851614282	-0.594963037612289	NA	NA	NA	0.0799836519080225	0.0547446197564345	method 2	liver
Caskin2	115.674906	115.674905	11	11	97.778546	UNC20211007_to_UNC110389132	0.414878116338768	0.111342125916365	NA	NA	0.362980989815001	-0.0600951778096395	0.46488401803969	0.0136608470823413	0.109484592040588	-0.174837393487555	-0.222696845370338	-0.493381030310088	NA	NA	NA	0.136648656710509	0.147271824469626	method 2 q<0.2	liver
Casp12	5.345476	5.345475	9	9	49.50542	JAX00693849	0.378262281003454	0.0966692826982253	NA	NA	-0.0791301865975378	0.267574373957025	0.193737783838332	0.415273782489016	-0.355894199129158	0.186859324605287	-0.258205362758241	-0.370215516404724	NA	NA	NA	0.179243265316817	0.241791210181877	method 2 q<0.2	liver
Cat	103.32531	103.325309	2	2	43.604122	UNC2956067_to_UNC2956247	0.382939571297587	0.0464801727086873	NA	NA	0.315405390549657	0.0746073419986597	-0.248990983665388	0.124948455439101	0.0377843544979309	0.236477328053114	2.35131189693531e-07	-0.540232122004265	NA	NA	NA	0.198850056371856	0.295081385422611	method 2 q<0.2	liver
Cblb	52.031662	52.031661	16	16	40.639528	UNC26692106_to_UNC26692119	0.412586158782849	0.10191415554353	NA	NA	0.151872790239169	-0.235864866609792	-0.186925580455594	0.578434907620239	-0.307984270979284	0.12804500549145	-0.174736636628731	0.0471586513225434	NA	NA	NA	0.122103599473591	0.118261218240129	method 2 q<0.2	liver
Cbs	31.77415	31.774149	17	17	49.117549	UNC27970048_to_UNC27972645	0.40923757819564	0.103648775029677	NA	NA	-0.605267966347946	-0.192702317443353	0.358938026991316	0.209984962875726	0.146330323509617	0.149512161621209	0.0465666856166999	-0.11336187682327	NA	NA	NA	0.13514549889168	0.143338249075833	method 2 q<0.2	liver
Cbx2	118.884335	118.884334	11	11	18.216555	UNC19186195_to_UNC19189876	0.381782161568255	0.101710442150463	NA	NA	-0.00736758667098632	-0.255331903853442	-0.241508952182236	-0.274895390452087	0.454282319217995	-0.300107026574565	0.751244201597897	-0.126315661082576	NA	NA	NA	0.187054132598703	0.262817223090579	method 2 q<0.2	liver
Cc2d1a	86.671652	86.671651	8	8	70.771803	UNC14949264_to_UNC14951158	0.39477023564609	0.101279971938779	NA	NA	-0.0381069682580186	0.04416303154556	0.342372086563555	-0.182953272055891	-0.506316452680923	0.44341232668647	-0.0465496057019133	-0.0560211460988391	NA	NA	NA	0.161080519857881	0.199251163131885	method 2 q<0.2	liver
Cc2d1b	108.292561	108.29256	4	4	58.076405	UNC7326646_to_JAX00552074	0.483543884784918	0.146030256288998	NA	NA	0.289060991655674	-0.436293686894576	0.275843722728153	-0.541631800632491	0.126381525122187	0.204886335434894	0.168850422360669	-0.0870975097745098	NA	NA	NA	0.040638501730477	0.0177444418050924	method 2	liver
Ccar2	70.553598	70.553597	14	14	50.261912	UNC23985736	0.372641010800679	0.0964419869349502	NA	NA	-0.260729748439875	-0.0541020966203428	0.111694015830586	-0.525194001364586	-0.260215286953301	0.814426860093122	-0.0880802425921361	0.262200500046533	NA	NA	NA	0.192656153666622	0.276647968835939	method 2 q<0.2	liver
Ccdc107	43.506237	43.506236	4	4	118.659228	UNC8077302	0.382900878343272	0.0952725175577297	NA	NA	0.306551083164708	-0.153773681351856	-0.44771574356721	-0.261374620318333	-0.208466425094274	0.0957181938307505	0.327019705242543	0.342041488093671	NA	NA	NA	0.178493374480073	0.239533155275242	method 2 q<0.2	liver
Ccdc12	110.559007	110.559006	9	9	48.870455	UNC16330228_to_UNC16335829	0.388985559330421	0.119929358865076	NA	NA	-0.3506104013052	0.0168442749219267	0.408084393674542	0.504439089142208	0.327781089690124	-0.50081061652604	-0.552104144523546	0.146376314925984	NA	NA	NA	0.179072168880105	0.240659545258026	method 2 q<0.2	liver
Ccdc148	58.998684	58.998683	2	2	43.704395	UNC2957084_to_UNC2958353	0.472672120675206	0.117035061338174	NA	NA	-0.192723312465174	-0.118579104271271	-0.315945098822731	0.0943196377614211	-0.156143008158382	0.788247858027508	-5.44180431848252e-08	-0.0991769176533294	NA	NA	NA	0.0551203669553071	0.0284432689566128	method 2	liver
Ccdc152	3.253526	3.253525	15	15	96.823906	UNC26180065	0.535836161531091	0.210186236194575	NA	NA	0.0585536318380213	0.265446691710974	0.722594248107066	0.0929233005763701	-0.697782800870295	-0.1409061800699	-0.252103892436589	-0.048724998855648	NA	NA	NA	0.0131031640112699	0.00317894912867733	method 2	liver
Ccdc174	91.828047	91.828046	6	6	125.52279	JAX00625115_to_UNC12023336	0.403793596967063	0.135801440501792	NA	NA	-0.0887508757285494	0.409628024317276	-0.297180688379997	-0.326800469128297	-0.535404820410144	0.69448859747592	0.20337641774517	-0.0593561858913779	NA	NA	NA	0.145010380123333	0.163266271238789	method 2 q<0.2	liver
Ccdc191	43.890015	43.890014	16	16	25.085259	UNC26498183	0.473619742922971	0.176431917464928	NA	NA	-0.605543037821321	-0.099626105839396	-0.135413024637472	0.396305327483177	-0.477907851194029	0.323655509852384	0.400515790179811	0.198013391976847	NA	NA	NA	0.0668308818950469	0.0396687747616821	method 2	liver
Ccdc28a	17.954787	17.954786	10	10	87.472931	UNC18380618_to_UNC18382665	0.537633112039963	0.19888499461265	NA	NA	-0.374930510894278	0.442844374506056	-0.120905033522242	-0.48241052260787	0.557466436513492	0.0603479187988351	0.228680252701848	-0.311092915495841	NA	NA	NA	0.021893805975297	0.00688288482126065	method 2	liver
Ccdc47	106.077681	106.07768	11	11	18.484535	JAX00305110_to_UNC19194238	0.377891298691397	0.0910212089677788	NA	NA	-0.479616371340096	0.208309586476952	0.156576471860985	-0.0971311067422918	-0.131054765159494	0.505543778709331	0.0374759622205475	-0.200103556025934	NA	NA	NA	0.197559063975249	0.291216607596567	method 2 q<0.2	liver
Ccdc6	69.559869	69.559868	10	10	94.732625	UNC18482377_to_UNC18483765	0.426937070657304	0.130289990946655	NA	NA	0.156356123488028	-0.0694194112495401	-0.211655308840729	0.13811969779781	-0.101220904960677	-0.185440995241232	-0.491908352572952	0.765169151579291	NA	NA	NA	0.117272479929606	0.110255424392349	method 2 q<0.2	liver
Ccdc62	124.380698	124.380697	5	5	75.478364	UNC9480114_to_UNC9488364	0.571950446187687	0.242863145247657	NA	NA	0.0145342220399194	0.148877156851709	0.244193248494612	-0.356940281180849	0.181727770702722	0.0259887759671857	-0.826434055246014	0.568053162370714	NA	NA	NA	0.0262297572973648	0.00899564006555931	method 2	liver
Ccdc91	147.424393	147.424392	6	6	103.730588	backupUNC060153956_to_UNC11755348	0.392238114913635	0.101588996504682	NA	NA	-0.0557172513034717	-0.243689093983554	-0.0859169818529375	0.159726104106463	0.452246417943432	0.482266401773475	-0.221822818976837	-0.48709277770657	NA	NA	NA	0.176950160445353	0.236169817096552	method 2 q<0.2	liver
Ccdc97	26.504072	26.504071	7	7	78.693479	JAX00642942_to_UNC13097216	0.521864245689533	0.189522720215669	NA	NA	0.310745023875976	0.0715215801683441	0.149544883303547	-0.496472642619168	-0.00134374946936569	-0.456712508153342	0.5624309525834	-0.139713539689391	NA	NA	NA	0.026585798539608	0.00915995816387305	method 2	liver
Ccndbp1	120.834144	120.834143	2	2	18.395947	UNC2663264_to_JAX00091794	0.424242109515649	0.127361556737056	NA	NA	-0.127212495047352	-0.0240829761568123	-0.396951838827748	-0.0601020738444892	0.563344699058974	-0.223700202865453	-0.14545866681831	0.414163554501191	NA	NA	NA	0.123664994135697	0.121262639348406	method 2 q<0.2	liver
Ccne1	38.892509	38.892508	7	7	27.079399	UNC12521588_to_UNC070057081	0.427784219058923	0.13056874178523	NA	NA	0.510258793545357	-0.410272402795557	-0.0391307362500482	-0.501888178453315	-0.272912821815523	0.368696798247616	0.204385631164922	0.14086291635655	NA	NA	NA	0.116968040368706	0.10956726372948	method 2 q<0.2	liver
Ccnh	85.329082	85.329081	13	13	101.376071	JAX00368110_to_UNC23224926	0.405946520012719	0.128231065401317	NA	NA	-0.0880447205181414	0.705766647909355	-0.0640206430201114	0.0701273796899004	-0.234166348518284	-0.568360459532784	0.390586398590172	-0.211888254600105	NA	NA	NA	0.156432186638374	0.187623461167244	method 2 q<0.2	liver
Ccnk	109.417948	109.417947	12	12	80.949913	UNC21470345	0.421053635979692	0.14469571341936	NA	NA	-0.684311601545879	0.0110004759390796	-0.0744222882771705	-0.310504163631171	0.339675458321733	0.674123805403406	0.104634667055033	-0.0601963532650306	NA	NA	NA	0.106472788601914	0.0934524539462072	method 2 q<0.2	liver
Ccnl1	65.762147	65.762146	3	3	76.159759	UNC5564469_to_UNC5570922	0.460970640081453	0.146895014023085	NA	NA	-0.326451075593761	0.306408705143754	-0.510682408857297	0.0876597454144948	0.373518781969204	-0.358300373206939	0.0322200010184356	0.39562662411211	NA	NA	NA	0.0954166878812585	0.0762440056920046	method 2	liver
Cct4	22.890593	22.890592	11	11	53.629988	UNC19645751_to_UNC19651338	0.418838255055308	0.131010464872557	NA	NA	0.262260388117091	-0.0127608904435223	-0.632918884990421	0.00995406209417331	-0.021660592470158	-0.393318087149932	0.683982899291528	0.104461105551242	NA	NA	NA	0.13509167162024	0.143141201295246	method 2 q<0.2	liver
Cct8	87.496114	87.496113	16	16	54.573738	UNC26861391_to_UNC26865532	0.38621193595727	0.131295951136153	NA	NA	0.803793901148183	-0.313995506863414	0.0516633981001942	-0.309790614840173	0.0378757265456219	-0.360289804248613	0.631516802771721	-0.54077390261352	NA	NA	NA	0.182329404987482	0.250772291281893	method 2 q<0.2	liver
Cd164	41.239306	41.239305	10	10	123.191748	UNC18903501_to_UNC18903890	0.363552914418926	0.0921554318032409	NA	NA	0.0550361446742653	-0.477202643556504	0.259503201276037	-0.228970952694797	-0.103269483604753	-0.183027567154794	0.216566074106404	0.461365226954141	NA	NA	NA	0.195046779737968	0.283019604484178	method 2 q<0.2	liver
Cd24a	43.298975	43.298974	10	10	129.57669	UNC18984933_to_JAX00023752	0.377073757270487	0.0939189552548975	NA	NA	-0.0255359408908784	0.0683087641996121	-0.420526181370919	0.291090637195113	-0.50190241260877	0.114226851852656	0.625389514231951	-0.151051232608764	NA	NA	NA	0.198657222977822	0.294492141424703	method 2 q<0.2	liver
Cd300a	114.751355	114.751354	11	11	41.783504	UNC19485385_to_UNC19489054	0.390506701502163	0.101993680294256	NA	NA	0.258545589395483	-0.163910302083959	-0.485865909194894	0.29593696527376	-0.0371946040209295	0.330950685613106	0.280923598035658	-0.479386023018225	NA	NA	NA	0.180801117199334	0.245558178078082	method 2 q<0.2	liver
Cd302	60.122541	60.12254	2	2	134.287744	UNC020201653	0.388074045693204	0.0600849745905858	NA	NA	-0.0982786973888922	0.102560559796978	-0.110710607582662	0.541926900935248	0.358870011609183	-1.13597367047732	0.396066077717075	-0.0544605746096155	NA	NA	NA	0.179191132213506	0.241327655029888	method 2 q<0.2	liver
Cd55	132.359321	132.35932	1	1	71.962239	UNC909629_to_UNC914302	0.487018234651936	0.159879585756072	NA	NA	0.464353319351573	-0.185902054351671	0.358318850814929	-0.525223037958526	0.204069302202237	-0.372441603239857	-0.119686972996869	0.176512196178184	NA	NA	NA	0.0639272111344188	0.0369463201285792	method 2	liver
Cd9	125.444773	125.444772	6	6	27.450431	UNC10780304_to_JAX00605527	0.464672162427779	0.153603447428093	NA	NA	0.0425398455514467	-0.228737300606731	0.393284571351683	-0.194187763893478	0.46628579181851	0.332357851554876	-0.63403377230349	-0.177509223472816	NA	NA	NA	0.0886004072570559	0.0657800603308866	method 2	liver
Cdan1	120.557253	120.557252	2	2	172.900494	UNC4535608_to_UNC4536607	0.380131319195586	0.0928141436782038	NA	NA	0.00621790663458619	-0.0324916720491324	0.438705021758599	-0.888274469551309	-0.050319038930343	0.462451530483938	-0.105461516650331	0.169172238303993	NA	NA	NA	0.195774291880129	0.286098986026155	method 2 q<0.2	liver
Cdc123	5.766006	5.766005	2	2	161.167058	UNC4356219	0.397244094412519	0.104528988017383	NA	NA	-0.0950546666609165	0.216008686769235	-0.40661004179254	-0.47323156691496	0.499993773861651	-0.0083568670949864	0.350429601006466	-0.0831789191739498	NA	NA	NA	0.157915127612578	0.191006765689899	method 2 q<0.2	liver
Cdc16	13.75769	13.757689	8	8	28.945066	UNC14374254_to_UNC14375435	0.396410984780219	0.109652896712987	NA	NA	0.0624627626434792	-0.301028789186096	-0.239404010422952	0.115499584298807	-0.155576255310712	0.534110747185682	0.391755880278192	-0.407819919486401	NA	NA	NA	0.140937195481693	0.155627338700103	method 2 q<0.2	liver
Cdc40	40.602949	40.602948	10	10	68.587972	JAX00291896	0.391455144269926	0.095243097422274	NA	NA	-0.305599235445022	0.349275739348957	0.310507575057199	0.478754237569311	-0.0345626344123056	-0.204217969112926	-0.863695578322466	0.269537865317253	NA	NA	NA	0.165479335500502	0.210055902422676	method 2 q<0.2	liver
Cdc42	136.913674	136.913673	4	4	153.511343	UNC8508102_to_UNC8510003	0.400197184465991	0.0981459101132223	NA	NA	0.314947063311091	-0.0225493808475362	-0.227289552999912	-0.517378890039372	0.299683195934702	-0.264363143401552	0.0104449235149301	0.406505784527649	NA	NA	NA	0.159334626121664	0.195115073224748	method 2 q<0.2	liver
Cdc42bpg	6.306457	6.306456	19	19	53.715373	UNC30509226_to_UNC30509424	0.42188284752388	0.119426282526424	NA	NA	0.252885621927071	-0.226777029239214	0.313566592175468	-0.65376449810519	-0.00284776058820663	0.150999815627048	0.0168185768262819	0.149118681376742	NA	NA	NA	0.110314636683194	0.0993116608009839	method 2 q<0.2	liver
Cdc42ep1	78.673077	78.673076	15	15	5.21075	backupUNC150415457_to_UNC24968272	0.387004287772655	0.105089126554784	NA	NA	-0.511353103032141	-0.152969490794875	0.328888854963641	0.354379376553311	0.0319930860166908	0.508986643182118	-0.287979093989976	-0.271946272898769	NA	NA	NA	0.169662889348973	0.219087446739277	method 2 q<0.2	liver
Cdc5l	45.570656	45.570655	17	17	86.260558	UNC28518972	0.453234362908509	0.1608362284663	NA	NA	0.29140556061945	0.218934272780229	-0.0213458619080522	-0.794390310114773	0.224059480993695	-0.131476650942998	0.668161498877407	-0.455347990304958	NA	NA	NA	0.0855501093622997	0.0613719910347733	method 2	liver
Cdca4	114.0676	114.067599	12	12	47.907379	JAX00200317	0.381509922517258	0.0106453330253893	NA	NA	0.0986430167392174	-0.492843664603521	0.0748122925721206	0.0509575200648981	0.458538729095775	8.2117684208241e-07	0.059202083089954	-0.249310798135286	NA	NA	NA	0.167792657645865	0.214416772368733	method 2 q<0.2	liver
Cdca7	72.314276	72.314275	2	2	24.48497	UNC2746217	0.43593325112379	0.141244712837593	NA	NA	0.367180552689677	0.358734950922063	0.165546839579222	-0.488600383670599	0.00536697343390704	0.300724281613157	-0.875807999224977	0.166854784657551	NA	NA	NA	0.102617876149392	0.0864844410614232	method 2 q<0.2	liver
Cdh5	106.625525	106.625524	8	8	33.158712	JAX00664874_to_UNC14437576	0.397363275404245	0.0811273905339775	NA	NA	-0.122333999773436	0.537633029695499	0.192448549049471	0.128100560060488	-0.288424567585715	0.0586144194511145	-0.803171341069631	0.29713335017221	NA	NA	NA	0.149109649501728	0.17074243037724	method 2 q<0.2	liver
Cdk11b	154.998978	154.998977	4	4	100.96383	backupUNC040539500_to_UNC7850038	0.392021928870307	0.108187821908351	NA	NA	0.169224178136899	0.489908237724443	-0.166199918469979	-0.462773992496268	-0.420228441239227	-0.0644633021969936	0.460661626760595	-0.00612838821946982	NA	NA	NA	0.168764452371446	0.216937944466811	method 2 q<0.2	liver
Cdk5rap3	96.777828	96.777827	11	11	65.299116	backuprs45995944_to_backupUNC110536620	0.511811066670007	0.19326524898603	NA	NA	-0.0211528212574423	0.0959453108855102	0.117464582367495	-0.545713720160817	0.194365985726631	0.465146733411058	0.309658472477351	-0.615714543449786	NA	NA	NA	0.008539062830702	0.00165407076833346	method 2	liver
Cdk8	147.043251	147.04325	5	5	101.732189	UNC9788516_to_UNC9791580	0.467517176601074	0.170634072871157	NA	NA	-0.0974783442200232	0.356808800832955	-0.0836096724224038	-0.693287281676788	0.198828497832133	0.63969521492331	0.0012152800131238	-0.322172495282307	NA	NA	NA	0.0801405844885261	0.0549828198847792	method 2	liver
Cdkl5	157.432613	157.432612	X	X	39.625358	backupUNC200388916_to_JAX00710872	0.380794711264169	0	NA	NA	0	0	0	0	0	0	0	0	NA	NA	NA	0.169662889348973	0.219051079602546	method 2 q<0.2	liver
Cdkn1b	134.870419	134.870418	6	6	113.909695	UNC11890744_to_UNC11891336	0.472826806305773	0.151571539615296	NA	NA	-0.139615250886465	-0.616337612244924	0.30684305686109	-0.247087947461358	0.190321795948094	0.0921467313970031	0.517564686139449	-0.103835459752888	NA	NA	NA	0.0565110441504517	0.0297153576893646	method 2	liver
Cdkn2aipnl	51.781133	51.781132	11	11	15.509422	UNC19147838_to_UNC19151430	0.480221686674203	0.157858692873795	NA	NA	0.451840480901951	-0.281274402430688	-0.137806540150314	-0.583745025247187	0.0821679162379086	-0.24437527237159	0.335838582153667	0.377354260906253	NA	NA	NA	0.0658100704785764	0.038410672014728	method 2	liver
Cdr2	128.125826	128.125825	7	7	56.637314	UNC12793559_to_UNC12797134	0.469900065858629	0.15026232999992	NA	NA	-0.214325592775653	-0.438209506987509	-0.322525114183044	0.294276496434521	-0.0621890993273347	0.423288142655578	-0.102823431676573	0.422508105860014	NA	NA	NA	0.0801405844885261	0.0549247024239566	method 2	liver
Cdt1	125.091915	125.091914	8	8	65.040061	UNC14869581	0.389570397891003	0.100239901382861	NA	NA	0.155419374762608	0.620171667258719	-0.0755385969079404	0.2280060609982	-0.328904700822613	-0.10231374501526	-0.378706715301901	-0.118133344971812	NA	NA	NA	0.166742734162939	0.212334791252106	method 2 q<0.2	liver
Cenpo	4.234294	4.234293	12	12	31.531508	UNC20828462_to_UNC120378724	0.388520261168843	0.108447994247262	NA	NA	-0.234144992126763	-0.438859872528112	-0.364890469807369	0.00109363282383042	0.0589694147491085	0.19765093824612	0.604380732553131	0.175800616090054	NA	NA	NA	0.177020477722083	0.236488519763197	method 2 q<0.2	liver
Cep128	92.622849	92.622848	12	12	73.296028	UNC21380282_to_UNC21390701	0.408241762969427	0.103617630788143	NA	NA	-0.350986195186376	-0.346302417581844	-0.136334519084913	-0.168711511995585	0.429784584334933	-5.6444337214086e-08	0.652848065183138	-0.0802979492250156	NA	NA	NA	0.128294676975413	0.130839995530171	method 2 q<0.2	liver
Cep164	45.636721	45.63672	9	9	75.764541	UNC16658671_to_UNC16661912	0.422631423636676	0.109037494121534	NA	NA	-0.209291664691217	-0.459128615179743	-0.0752714005724542	0.223862265102626	0.187372729642041	-0.235021519219079	-0.00102418429105854	0.568502389208886	NA	NA	NA	0.123815735665759	0.121688780330521	method 2 q<0.2	liver
Cep170	178.737255	178.737254	1	1	95.188649	UNC1165119_to_UNC1174930	0.473634704704478	0.219032165517914	NA	NA	0.0342294213228623	0.701102065293605	-0.100671680331835	-0.05624837807649	0.219035613196068	0.0173144108310808	-0.930687150714486	0.115925698479195	NA	NA	NA	0.0593009199700041	0.032031685148873	method 2	liver
Cep290	99.950923	99.950922	10	10	44.845333	UNC17869811	0.372040189716723	0.100208447683855	NA	NA	0.207871627692097	0.378007273049131	0.0169610553752326	0.5230959438094	-0.275894688837985	-0.251941673185609	-0.429980831664635	-0.168118706237632	NA	NA	NA	0.194316152386077	0.281561593069055	method 2 q<0.2	liver
Cep350	157.820385	157.820384	1	1	91.905548	backupUNC010171549_to_UNC1133587	0.473195600790451	0.177799436618623	NA	NA	-0.278216536944276	0.498573642897886	-0.111369034339126	0.121728377350327	0.149523518423236	0.592790232228787	-0.894870622216362	-0.0781595774004717	NA	NA	NA	0.073160576334325	0.0463018623181612	method 2	liver
Cep78	16.059479	16.059478	19	19	26.950339	UNC30135096_to_JAX00474803	0.419083665805851	0.116597816646643	NA	NA	0.3962411615181	-0.141093804208728	-0.224746012028233	0.305834071097427	-0.117063940372691	0.420077931647459	-0.615916898645678	-0.0233325090076544	NA	NA	NA	0.099602252189172	0.081783407988286	method 2	liver
Cers2	95.119112	95.119111	3	3	52.297189	UNC5266164	0.434003671424773	0.128299019369523	NA	NA	0.493574657248715	0.409398051796262	-0.240492862187821	-0.168346098515029	-0.122344424725407	-0.374839387031802	0.183282468148917	-0.180232404733835	NA	NA	NA	0.118492711848223	0.112506307122801	method 2 q<0.2	liver
Cers4	4.493405	4.493404	8	8	15.531768	UNC14223076_to_UNC14236747	0.393035498737791	0.0542517561474324	NA	NA	0.404138667150455	-0.126275629693095	0.600751678878102	0.195028033535863	-0.274683706222318	0.190896699793307	-1.0944319390321	0.10457619558979	NA	NA	NA	0.157947844891457	0.191920833076666	method 2 q<0.2	liver
Ces1d	95.721703	95.721702	8	8	78.822682	UNC15026601_to_UNC15027026	0.432470171247602	0.140378348297989	NA	NA	0.0896834393445267	-0.164214243757648	0.288919159667881	0.424242835017573	0.257194233236605	0.121539268983003	-0.352359233323005	-0.665005459168935	NA	NA	NA	0.0783030581665637	0.0525154003096374	method 2	liver
Ces1e	95.753518	95.753517	8	8	37.602124	UNC14513007	0.482750691676238	0.128664591731792	NA	NA	0.0325738748604025	0.101397128989069	0.558452838639549	0.496086597771091	0.118671740319226	-0.0492044451276899	-0.649317070615405	-0.608660664836243	NA	NA	NA	0.0397774715263318	0.0171660618413139	method 2	liver
Ces2e	107.45016	107.450159	8	8	83.449749	UNC15089685	0.481106721499674	0.176762740770453	NA	NA	0.208512710704063	-0.120851287098608	-0.513355061971804	0.0777536608621208	0.00493167492092605	0.80456517188421	-0.298728656066202	-0.162828213234707	NA	NA	NA	0.0529886485433853	0.0266028861319836	method 2	liver
Ces2g	107.485618	107.485617	8	8	51.365058	JAX00668363_to_UNC14712753	0.486089268372537	0.158827455374552	NA	NA	0.639546050023363	0.23508188439592	-0.0940890550822997	0.176918069440399	0.0960994866724662	-0.0857524426082455	-0.468143838163374	-0.499660154678229	NA	NA	NA	0.0405738589816822	0.0176901247343074	method 2	liver
Ces3a	107.572499	107.572498	8	8	71.183912	UNC14955278_to_UNC14955643	0.464364920971783	0.191673226540958	NA	NA	0.106773123647674	-0.358308970660359	-0.0685866588547505	-0.0448620923273171	0.196488783601007	0.280886807749175	-0.864029306845394	0.751638313689963	NA	NA	NA	0.0598935299230533	0.0325568848881851	method 2	liver
Cfap20	97.958769	97.958768	8	8	85.711282	UNC15123095_to_UNC15137371	0.372879272178084	0.087207514249063	NA	NA	0.400476194500544	0.113326894991027	-0.29238161333697	0.364681470199432	-0.158197601441422	-0.00764311364944904	-0.437497009534118	0.0172347782709553	NA	NA	NA	0.168764452371446	0.21692035898229	method 2 q<0.2	liver
Cfl2	55.963864	55.963863	12	12	74.124727	JAX00337846_to_UNC120183627	0.409141250004511	0.020260736192978	NA	NA	-0.367434061034158	-0.10633227632096	-0.18685037792537	0.110900590336915	0.389870332481972	-2.55877920844489e-07	0.219360677721033	-0.0595146293815117	NA	NA	NA	0.117349882250911	0.110564128484323	method 2 q<0.2	liver
Cfp	20.508681	20.50868	X	X	165.392404	JAX00187177_to_UNC31593277	0.404142513815654	0.110231747065985	NA	NA	0.132526881564593	0.678194941824864	0.0123776926234293	-0.246085573627272	-0.523324827478412	-0.257851640242889	0.294713981259514	-0.0905514559238261	NA	NA	NA	0.136380212091327	0.146390549913255	method 2 q<0.2	liver
Chac2	30.886365	30.886364	11	11	116.530699	UNC20476851	0.38258153723078	0.11765345134542	NA	NA	-0.462058840923804	-0.27330167279545	0.243692945660745	0.0580728399257491	0.111777859370243	0.56746014998541	-0.344030804425334	0.0983875232024399	NA	NA	NA	0.195218960042116	0.284492747066357	method 2 q<0.2	liver
Chad	94.426388	94.426387	11	11	114.040783	UNC110182679_to_UNC20445708	0.405749258075377	0.0999754060583239	NA	NA	0.076616480623002	-0.0115811168331848	0.314589208398052	-0.163924151376211	0.116833835494248	-0.270690790403015	-0.882637171659758	0.820793705756866	NA	NA	NA	0.155166970653499	0.184336943204729	method 2 q<0.2	liver
Chchd10	75.398318	75.398317	10	10	110.35921	UNC18713816_to_UNC18714935	0.418815816956837	0.124684318898806	NA	NA	0.332669138172102	-0.316756647317836	-0.551321204639173	-0.16510750749509	0.145886013820882	0.112066264011091	0.763696663014087	-0.321132719566063	NA	NA	NA	0.123664994135697	0.121260665913789	method 2 q<0.2	liver
Chchd2	130.36334	130.363339	5	5	104.555457	backupUNC050484879_to_UNC9837278	0.440357942465607	0.158720753090272	NA	NA	-0.0457180658154672	-0.363830139040793	-0.0478459554486648	-0.126440450259142	0.135747558748167	0.962003134079448	-0.400914675314264	-0.113001406949284	NA	NA	NA	0.0886041513775994	0.0659906729943832	method 2	liver
Chd4	125.046181	125.04618	6	6	145.380082	UNC12312573_to_UNC12321382	0.462787288033833	0.171284489524695	NA	NA	0.130881520513083	0.333140065992259	0.548875607628203	-0.180132674131465	-0.25481782406588	0.10314731111953	-0.967743750479955	0.286649743424226	NA	NA	NA	0.074645328115997	0.0478815326440035	method 2	liver
Chdh	30.822186	30.822185	14	14	99.680511	UNC24593051_to_UNC24593255	0.423072758806629	0.120308027624924	NA	NA	-0.346447439719809	-0.385345377987986	-0.204156526123124	-0.314563597186642	0.430773471821092	0.234266897313917	0.459526144685563	0.125946427196989	NA	NA	NA	0.111768662576292	0.101386909137502	method 2 q<0.2	liver
Chm	110.299124	110.299123	X	X	130.944241	UNC31341639_to_UNC31342666	0.394678622982754	0.0991511170198717	NA	NA	0.413290770539579	-0.0272153446605638	-0.157409298165035	0.132902975528621	0.504193463228833	-0.298446105956516	-0.572161478275811	0.00484501776089177	NA	NA	NA	0.149283257462624	0.171102153275592	method 2 q<0.2	liver
Chmp1b	67.365013	67.365012	18	18	77.976431	UNC29652599_to_UNC29658096	0.356917055039808	0.081850411550394	NA	NA	0.00875581547021209	0.103452705112218	0.106934441521423	-0.281258486406225	-0.0819705065858374	0.128653187748234	-0.499954785736098	0.515387628876074	NA	NA	NA	0.185110592330166	0.257986740346422	method 2 q<0.2	liver
Chmp3	71.493848	71.493847	6	6	22.476098	UNC10713121_to_JAX00138762	0.420289102353358	0.125833822348098	NA	NA	0.0360858207610148	0.535474987202591	-0.12287598417548	-0.104030551676821	0.213639609388937	-0.469767894023838	-0.425401130898407	0.336875143422002	NA	NA	NA	0.133946486206388	0.140960642923617	method 2 q<0.2	liver
Chmp4b	154.482762	154.482761	2	2	171.191459	UNC4507792_to_JAX00511699	0.45750596266066	0.150863575929006	NA	NA	0.468125166400905	0.143340530226167	0.484855895104458	-0.645158775219093	-0.33610080063142	-0.109332359669775	-0.0303218064329999	0.0245921502217571	NA	NA	NA	0.0780421104380587	0.0521082773630303	method 2	liver
Chpf2	24.092568	24.092567	5	5	128.200558	UNC10127396_to_UNC10129025	0.438389736481823	0.133307193520305	NA	NA	-0.446222392852976	0.600085069540234	-0.199643415895945	-0.355095754735392	-0.137134527438789	0.0959865164879558	0.359665410063521	0.082359094831391	NA	NA	NA	0.102682971995634	0.0866575320131054	method 2 q<0.2	liver
Chpt1	87.966715	87.966714	10	10	53.373933	UNC17975697	0.463829361482767	0.15855259692808	NA	NA	0.167789060381906	0.143345927864802	0.0370197214663996	-0.199363171881652	-0.171996319162293	-0.499858524282491	-0.156313627189507	0.679376932802834	NA	NA	NA	0.0664573255002846	0.0390610527253638	method 2	liver
Chrac1	72.920842	72.920841	15	15	39.936949	UNC25423072	0.57476144114082	0.271316708845501	NA	NA	-0.556016254816981	0.464778860932726	-0.264729609120201	-0.078516683249093	0.172466167565287	0.800576452886736	-0.15249789692973	-0.386061037268742	NA	NA	NA	0.0123268658287773	0.00288400033714697	method 2	liver
Chrna4	180.773882	180.773881	2	2	59.538822	UNC3150916_to_UNC3152204	0.396144952188549	0.0829048994570482	NA	NA	0.0130288137800353	0.40337060350051	-0.140430769386131	0.158996984291809	-0.328775840755604	0.500503278759225	-0.852831508247025	0.24613843805718	NA	NA	NA	0.168416752704731	0.216110832379587	method 2 q<0.2	liver
Cic	26.052718	26.052717	7	7	77.971641	UNC13085526	0.522864931125036	0.19431213019812	NA	NA	0.199272763027966	-0.248361047564314	-0.0919301275539395	-0.44303292428639	0.332755473297928	-0.346053638253706	0.626074368168388	-0.0287248668359314	NA	NA	NA	0.0248153483141049	0.00824784427496716	method 2	liver
Cir1	73.150649	73.150648	2	2	178.161254	UNC4566035_to_JAX00512514	0.466773495730835	0.141650347101576	NA	NA	0.431315685271364	0.236378501381009	0.410205376968733	-0.350050926403693	-0.362808364513832	-0.267314217009349	-0.0317792770811197	-0.0659467786131124	NA	NA	NA	0.0682899867283442	0.0410724912222672	method 2	liver
Cirbp	79.630586	79.630585	10	10	120.449315	UNC18857901	0.375878432109824	0.0918455131689724	NA	NA	0.112895796429608	-0.00631558939966064	0.021125668296317	-0.347033057496071	-0.333247637143337	0.252641626014924	0.638558546073125	-0.338625352774905	NA	NA	NA	0.192201124983308	0.275506292547885	method 2 q<0.2	liver
Cks2	51.740601	51.7406	13	13	23.803804	UNC22264104_to_UNC22270519	0.41358539409779	0.038025553483291	NA	NA	0.0220240959786511	0.230917075059929	0.339161855060836	-0.312814169542093	-0.22347283029118	0.0878200953746071	-2.86880727749038e-05	-0.143607433567975	NA	NA	NA	0.124714092188171	0.123099025119798	method 2 q<0.2	liver
Cldn3	135.462084	135.462083	5	5	76.105765	UNC9489781	0.377047381042955	0.0933580118379176	NA	NA	-0.39705387087023	0.395894226278048	0.0971518200409683	-0.108891947880943	-0.0545629863175579	-0.497462981842335	0.143431617114679	0.421494123477371	NA	NA	NA	0.186351168010083	0.26084814192213	method 2 q<0.2	liver
Clec11a	51.562329	51.562328	7	7	126.07289	UNC13719930	0.402098769739817	0.162992282024191	NA	NA	0.182629525221016	0.719692664648226	-0.0029908831803822	-0.0368534557424531	-0.754090570206799	-0.630456314953426	0.256724362768937	0.265344671444882	NA	NA	NA	0.15741603245527	0.190008401689994	method 2 q<0.2	liver
Clk3	57.613667	57.613666	9	9	13.222865	UNC15864086	0.468532076811696	0.165121442962268	NA	NA	0.267640468679495	0.328687677220022	0.34002462818197	0.247089660190607	-0.743477653508267	-0.381068212496938	-0.0487946036534581	-0.0101019646134315	NA	NA	NA	0.0718683253048993	0.0450292523507367	method 2	liver
Clu	66.58732	66.587319	14	14	83.422614	UNC24359485_to_UNC24360066	0.414866825967928	0.111917439433714	NA	NA	-0.111178197175559	0.135714025917268	0.19375518467114	0.250422274770073	-0.34703714929783	0.0860581717774846	-0.503835864925014	0.296101554262437	NA	NA	NA	0.122758961111504	0.119441708755909	method 2 q<0.2	liver
Cluap1	3.909009	3.909008	16	16	84.510966	UNC27282200	0.372105373884792	0.0925331906217386	NA	NA	0.640755186137006	-0.131410584571623	0.0114377774933421	0.151611997622821	0.00397355256059727	-0.353651171544941	0.313788595504485	-0.636505353201687	NA	NA	NA	0.190521162755716	0.270476526864583	method 2 q<0.2	liver
Cmtr2	112.74186	112.741859	8	8	59.809318	JAX00162212_to_UNC14807497	0.504456724295915	0.157548409047878	NA	NA	-0.202725097106862	-0.1918544769995	-0.138814336949994	0.309847804203692	0.602115853065486	0.00635436387927972	-0.0464651741928449	-0.338458935899256	NA	NA	NA	0.0250276352494067	0.00834493884869236	method 2	liver
Cnih1	47.408032	47.408031	14	14	34.542989	UNC23825187	0.459488008916718	0.170248537219751	NA	NA	-0.295024129248553	0.147435208532637	0.0539300876814257	-0.406551359382951	-0.249314918850245	-0.0952055582334179	0.739996854800956	0.104733814700149	NA	NA	NA	0.060996151393917	0.0338860474739672	method 2	liver
Cnn2	79.451345	79.451344	10	10	58.371317	UNC18034355_to_UNC18039559	0.398136748659607	0.104346596567133	NA	NA	-0.199436936437905	0.062108682497667	-0.481382945019509	0.196795912339485	0.249790181417833	0.556539070383639	-0.378942652046331	-0.00547131313487899	NA	NA	NA	0.156676569493488	0.188115583388194	method 2 q<0.2	liver
Cnn3	121.129459	121.129458	3	3	152.56206	UNC6559829_to_UNC6561921	0.519719123976961	0.207172162262322	NA	NA	-0.130675962540034	-0.514372061135518	0.634699884265567	-0.401904944547128	-0.31059881682718	0.119227345991327	0.430234900287087	0.173389654505879	NA	NA	NA	0.0348851618535239	0.0136520043712681	method 2	liver
Cnot3	3.596871	3.59687	7	7	148.09023	UNC14006865	0.39495189840134	0.117081931594831	NA	NA	0.137332398405162	0.155694916529979	0.120806087628661	-0.210320244592877	0.181077853455543	-0.358343248062657	0.569095510399953	-0.595343273763765	NA	NA	NA	0.190147014767724	0.269651425395066	method 2 q<0.2	liver
Cnot9	74.552634	74.552633	1	1	92.997337	backupUNC010175313_to_JAX00259024	0.524696535519168	0.227679295132957	NA	NA	0.117947350452441	-0.548438169258394	0.0771144218107897	-0.396489778216995	0.0707895241422738	-0.417843944194796	0.918511306188977	0.178409289075704	NA	NA	NA	0.0519920177129307	0.025828431676136	method 2	liver
Cnst	181.47666	181.476659	1	1	132.914931	UNC1676877_to_JAX00266918	0.440553714662893	0.135965013536389	NA	NA	-0.410582037332075	0.311707089944015	-0.00883395449073666	0.252178471061062	0.111556369679124	0.478053238195441	-0.959274095211114	0.225194918154284	NA	NA	NA	0.122637442216823	0.119245586219047	method 2 q<0.2	liver
Coa4	107.685614	107.685613	7	7	91.248277	UNC13265826_to_JAX00153774	0.555661814713246	0.197218997240834	NA	NA	0.564785196057484	-0.255257426816284	0.437194146548291	-0.0649994803222534	-0.390104808655298	0.106261373909159	-0.0871245569319938	-0.310754443789105	NA	NA	NA	0.0175155932766092	0.00486683864107562	method 2	liver
Cog1	113.510843	113.510842	11	11	44.577905	UNC19528018_to_JAX00026957	0.474039061969388	0.163891964193865	NA	NA	-0.690162590634745	0.2883803484289	0.0498260142498208	-0.216665083462729	-0.0391597991138289	0.204402100595465	-0.182014698517836	0.585393708454954	NA	NA	NA	0.044338162752231	0.0201902123681216	method 2	liver
Cog5	32.339734	32.339733	12	12	59.948834	UNC21194005_to_UNC21194874	0.440149605502392	0	NA	NA	0	0	0	0	0	0	0	0	NA	NA	NA	0.092739725896089	0.0716509510568988	method 2	liver
Cog6	52.821145	52.821144	3	3	69.769815	JAX00108714	0.409782265245188	0.122324661048723	NA	NA	0.0748191650557203	0.385324925219556	-0.526220846520789	0.0832870237800013	-0.299628902612473	-0.403907865793044	0.245861825348077	0.44046467552295	NA	NA	NA	0.14199146988809	0.157452852343986	method 2 q<0.2	liver
Col10a1	34.109787	34.109786	10	10	81.809964	UNC18311938	0.456232191029747	0.131868583494929	NA	NA	0.168849653497417	-0.45632828834961	-0.0318474206925775	0.377703884417814	-0.425755790091479	0.43494852929149	-0.0679129747660745	0.000342406693017905	NA	NA	NA	0.0642799504858303	0.0372522445097467	method 2	liver
Col27a1	62.876446	62.876445	4	4	83.040341	UNC7627100_to_UNC7636559	0.391759228626972	0.107338442028857	NA	NA	-0.259177505493985	-0.0508210664174681	-0.434214835227641	-0.177787536637799	-0.125787163143885	0.807140615643384	0.142640560766729	0.098006930510665	NA	NA	NA	0.179072168880105	0.240610108052124	method 2 q<0.2	liver
Col5a1	27.741945	27.741944	2	2	114.245753	UNC3785378_to_UNC3796237	0.387036255812229	0.101078594105989	NA	NA	0.527688850005267	-0.389518199217982	0.224935093517791	-0.163692465534034	-0.264555945914678	-0.0128949290238679	0.0395389608075983	0.0384986353599043	NA	NA	NA	0.182669135886467	0.252155738996796	method 2 q<0.2	liver
Col6a1	76.188789	76.188788	10	10	88.627442	UNC18395144_to_JAX00295481	0.38581513992366	0.111984793243557	NA	NA	0.0106902209435484	0.384724490409835	-0.691556368636692	0.169678848576109	-0.232861630565229	0.122376379765565	0.532103161599353	-0.295155102092491	NA	NA	NA	0.170260116501614	0.22086164120028	method 2 q<0.2	liver
Col6a2	76.086149	76.086148	10	10	88.582731	UNC18394532_to_UNC18394880	0.445739244501251	0.15891044073322	NA	NA	-0.108127060917052	0.483072307981663	-0.420280397720092	-0.050452113460578	0.0671743575647786	0.206175328259522	0.424660743634142	-0.602223165342384	NA	NA	NA	0.078152089062382	0.0522900635463799	method 2	liver
Commd4	57.006106	57.006105	9	9	39.812159	UNC16210597_to_UNC090044601	0.390827058438214	0.100239788587029	NA	NA	-0.221611415697167	0.138798365577525	0.467518113842204	-0.394839056857795	0.073904993213	0.244728743220353	-0.0369116512256348	-0.271588092072483	NA	NA	NA	0.166742734162939	0.212411963518489	method 2 q<0.2	liver
Comt	18.426809	18.426808	16	16	69.665721	UNC27054337_to_JAX00070830	0.434009172353623	0.187924543653427	NA	NA	0.455630497190561	0.13435759870927	0.318829938160274	0.0123323248833864	-0.0673306347153709	0.556168109466366	-0.64949410937716	-0.760493724317327	NA	NA	NA	0.074694195637951	0.0481134458805192	method 2	liver
Copb1	121.398194	121.398193	7	7	95.466758	JAX00646254_to_UNC13323632	0.482222408239803	0.187044856208393	NA	NA	-0.0880735588520396	-0.198046572354282	0.142684060491028	0.191385988469601	0.0399917424182251	-0.60417608756964	0.737730363520425	-0.221495936123317	NA	NA	NA	0.0536071853315771	0.0270815177209054	method 2	liver
Copb2	98.46415	98.464149	9	9	16.385555	UNC15906546_to_UNC15923067	0.396385904314383	0.10628973125814	NA	NA	-0.162332533197846	-0.164174406288128	0.440656808776906	0.300753623911612	-0.539421576661292	0.101958373757984	0.260184005263804	-0.237624295563041	NA	NA	NA	0.147161297256585	0.167344703377243	method 2 q<0.2	liver
Cope	72.826684	72.826683	8	8	58.429481	JAX00162108_to_UNC14790897	0.3745889259318	0	NA	NA	0	0	0	0	0	0	0	0	NA	NA	NA	0.175494437415668	0.23290948265485	method 2 q<0.2	liver
Copg1	87.837934	87.837933	6	6	39.305839	UNC10920601	0.437984598133127	0.166500962460879	NA	NA	0.0370327414023878	-0.375237323698478	-0.278695775024073	-0.118466814469095	0.392058082298316	-0.352155130062819	0.774407919000061	-0.0789436994462998	NA	NA	NA	0.10155852344658	0.0844306363933549	method 2 q<0.2	liver
Copg2	30.846794	30.846793	6	6	11.721703	UNC10567106_to_UNC10579143	0.428179857073059	0.136505323531701	NA	NA	0.197353327326783	0.667870866320707	0.151884991648142	0.153306879990784	-0.0526664901535391	-0.384576867785246	-0.571026538099964	-0.162146169247667	NA	NA	NA	0.105368856424357	0.0911451181780445	method 2 q<0.2	liver
Cops2	125.684818	125.684817	2	2	35.368066	UNC2869310	0.418809799591838	0.114909370206112	NA	NA	0.391446901643846	0.0364546612556553	-0.428617424742123	0.523069025047757	0.155879502424787	-0.199029526236413	-0.477355182075404	-0.00184795731810522	NA	NA	NA	0.145533242643356	0.16424557275843	method 2 q<0.2	liver
Cops7b	88.483675	88.483674	1	1	182.371964	UNC2308922	0.469654181165639	0.159467183360729	NA	NA	-0.192747502815225	0.078517694711955	-0.476069427557465	-0.0950406103033605	-0.485130656939145	0.506659868727153	0.688957063974708	-0.0251464297986207	NA	NA	NA	0.0694425162756449	0.0421417282586014	method 2	liver
Coq10a	127.807093	127.807092	10	10	87.431112	UNC18380181	0.4290754959656	0.128338393211748	NA	NA	-0.400688368560673	0.473665934858376	0.324546436356733	-0.347658519553744	0.244145588438748	0.216305075746302	-0.146285795657514	-0.364030351628228	NA	NA	NA	0.105468862605681	0.0914019253776557	method 2 q<0.2	liver
Coq10b	55.109614	55.109613	1	1	193.219756	UNC2434451_to_JAX00280505	0.406787267985229	0.127618851375152	NA	NA	-0.402355925214067	-0.0194749139161626	0.276105925064453	0.673139649671245	-0.261670516841215	-0.343979900432354	0.288777933950405	-0.210542252282305	NA	NA	NA	0.170562561162936	0.221727408891044	method 2 q<0.2	liver
Coq2	101.103275	101.103274	5	5	128.200558	UNC10127396_to_UNC10129025	0.387088187699361	0.106096445439002	NA	NA	-0.344946153107257	0.331605148991492	-0.162772941423168	0.144398367227362	0.0443968388101819	0.523892366902973	-0.649161487196003	0.112587859794418	NA	NA	NA	0.186599180969211	0.261728595673672	method 2 q<0.2	liver
Coq6	85.702918	85.702917	12	12	59.943889	UNC21193938	0.422696526599937	0.0139613641219021	NA	NA	0.158280204111472	0.334427179324096	-0.0296824100601709	0.222872287094785	-0.0740608752704632	2.78587818962107e-06	-0.361549516317427	-0.250289654760482	NA	NA	NA	0.111355424186612	0.100779054404103	method 2 q<0.2	liver
Coro1b	4.148663	4.148662	19	19	37.468997	JAX00088844_to_UNC30274765	0.348634075235376	0.0862048083186866	NA	NA	-0.163145107915308	-0.112246853346082	-0.0678109667084372	-0.285662378122977	0.81164482259711	-0.29642318765578	0.234229587804814	-0.12058591665334	NA	NA	NA	0.198184989504833	0.293272078521042	method 2 q<0.2	liver
Cox11	90.499498	90.499497	11	11	60.863806	UNC19747030	0.385822376201461	0.0941430054353964	NA	NA	-0.0447139803621902	0.301421914746497	-0.0528134279179705	-0.592047021688695	0.397357405468194	-0.0273589466429524	-0.00611146461491056	0.0242655210120281	NA	NA	NA	0.190400351297665	0.270143767445063	method 2 q<0.2	liver
Cox15	43.82749	43.827489	19	19	24.557342	UNC30096312_to_UNC30097665	0.474484197004896	0.13093651932162	NA	NA	0.321240309870574	-0.0384728828339114	-0.55671461145308	-0.103507946114973	-0.0284912177233405	0.3810339774032	-0.301780976372905	0.326693347224437	NA	NA	NA	0.0600828746854882	0.032771439723251	method 2	liver
Cox20	180.249284	180.249283	1	1	194.486211	UNC2446717_to_UNC2446967	0.387654305753148	0.115588433815035	NA	NA	-0.144732330798679	0.536251923971546	0.224774965213901	-0.602993505527764	0.22079649087817	-0.470193347169625	0.0564167410416841	0.179679062390768	NA	NA	NA	0.195334419012595	0.285083996000688	method 2 q<0.2	liver
Cox5a	57.369039	57.369038	9	9	80.222245	UNC16719052_to_UNC090299874	0.400019548005587	0.102429730535702	NA	NA	0.149402843067135	-0.0348923739294275	-0.1308489911566	-0.0523434299186943	-0.447708426327175	0.273232409591787	0.561497435390806	-0.318339466717832	NA	NA	NA	0.155435796010091	0.184848915162966	method 2 q<0.2	liver
Cox7b	103.211039	103.211038	X	X	138.146144	UNC31398757_to_UNC31400930	0.412998111494528	0.132387676187474	NA	NA	-0.295352738824379	-0.10955685509629	0.0872623417142551	0.0261464009522434	0.40751412891514	-0.748190548897368	0.418471904164554	0.213705367071844	NA	NA	NA	0.127387502020858	0.128828358496708	method 2 q<0.2	liver
Cox8a	7.292106	7.292105	19	19	57.099066	UNC30557920_to_UNC30565665	0.379581423160127	0.0979909804119001	NA	NA	-0.262254147883754	-0.364629097229304	0.0872132219411686	0.734371448787516	0.157137615856407	-0.107980219933782	-0.249856515785988	0.00599769424773744	NA	NA	NA	0.159211584116629	0.19474888704407	method 2 q<0.2	liver
Cpm	117.066556	117.066555	10	10	5.081753	backupUNC100004350_to_backupUNC100008688	0.417954221121566	0.125491776151493	NA	NA	0.388329266207042	-0.461397900368374	-0.142170539744528	0.0586140323821364	0.305504855496112	-0.36518902947412	0.494749732244327	-0.278440416742595	NA	NA	NA	0.121402490221313	0.117427965511559	method 2 q<0.2	liver
Cpne8	90.509819	90.509818	15	15	10.567001	JAX00058901_to_UNC25056047	0.418068416353943	0.119023244289303	NA	NA	-0.473523253290121	-0.131130527420328	0.471727115872139	0.0682036640529562	-0.096570582121841	0.465206414253338	-0.438436922435078	0.134524091088936	NA	NA	NA	0.133382276881149	0.139864805401815	method 2 q<0.2	liver
Cpped1	11.909516	11.909515	16	16	39.696958	UNC26682206	0.434565626561042	0.123779145385848	NA	NA	0.18988867472971	-0.033680083028511	-0.0860021422680006	-0.444533049659728	-0.364496992415666	0.434580495770999	-0.0203581410029184	0.324601237874115	NA	NA	NA	0.0838678983766926	0.0591504919972952	method 2	liver
Cpt1a	3.323301	3.3233	19	19	42.039305	UNC30335593	0.434391063291147	0.124035356265734	NA	NA	-0.467738017946652	-0.270241762629581	0.165891182036239	0.184760612128053	0.221084541285886	-0.306567993515652	0.00620156864497626	0.466609869996731	NA	NA	NA	0.0866866326371239	0.0628727237437396	method 2	liver
Cpt2	107.596194	107.596193	4	4	55.951902	UNC7296394_to_UNC7298138	0.493213774210004	0.152202809824767	NA	NA	-0.294744727956662	0.164931368280174	0.136670295262151	0.0183975186462121	-0.0211432724113982	-0.0944139946050713	-0.508841338541788	0.599144151326383	NA	NA	NA	0.0389893520497494	0.0166773735350625	method 2	liver
Cr1l	196.957764	196.957763	1	1	153.911422	UNC1953417_to_UNC1955304	0.435911258046774	0.136790008772181	NA	NA	-0.0403676585803419	0.168659304494237	-0.21358799685204	0.496498810519108	0.437054157178086	-0.153126024709744	-0.325740639793298	-0.369389952256008	NA	NA	NA	0.113905084863187	0.104764270564285	method 2 q<0.2	liver
Creb3l3	80.561617	80.561616	10	10	9.129382	UNC17397568	0.371023464526525	0.0884734285686434	NA	NA	-0.338946939907569	-0.233471230634287	0.216329369770479	-0.0683361834333284	0.230934943764066	0.423848134579178	-0.0362797800839364	-0.194078314054602	NA	NA	NA	0.199825918165111	0.298080708165575	method 2 q<0.2	liver
Crebbp	4.213404	4.213403	16	16	54.573738	UNC26861391_to_UNC26865532	0.402529629251576	0.148750701613264	NA	NA	-0.778239514840346	0.263104188002972	-0.0467085796456607	0.26364361398469	-0.166468221490633	0.389742117012219	-0.495739238837109	0.570665635813867	NA	NA	NA	0.156120437413632	0.187001670421306	method 2 q<0.2	liver
Crebrf	26.852595	26.852594	17	17	7.397344	UNC27528137_to_backuprs46889959	0.535330508120834	0.252888280756134	NA	NA	0.147205349588286	-0.145819073155908	0.637473579773571	0.240387832304256	-0.141466085959718	-0.359691653710752	-0.859493345400192	0.481403396560459	NA	NA	NA	0.0294960357907876	0.0105841536907998	method 2	liver
Crip1	114.390223	114.390222	12	12	66.776261	UNC120417048	0.450355034993926	0.185326201413718	NA	NA	-0.218393654735805	0.55215613376653	-0.0292468034589246	-0.0713654289352694	0.542999476172388	-6.97792518211671e-16	-0.254172040806471	-0.521977682002447	NA	NA	NA	0.047866912254202	0.0226179055981919	method 2	liver
Crtc2	90.058203	90.058202	3	3	138.537493	JAX00539298	0.400288414693513	0.12668342525985	NA	NA	-0.491247023886411	0.0479126053883625	-0.260977833911089	0.0446489048358911	-0.0226926607955527	0.371005166802042	-0.315971020332557	0.627321861899314	NA	NA	NA	0.163204736212094	0.205048959285918	method 2 q<0.2	liver
Crtc3	87.833763	87.833762	7	7	142.803111	UNC13927113	0.450503725738844	0.156567154873769	NA	NA	-0.0579128510116826	0.116654191278005	-0.533426450056213	-0.148843775757332	0.578926238807277	0.376989884836906	0.107257282760213	-0.439644520857174	NA	NA	NA	0.0867637633474358	0.0630664254532785	method 2	liver
Cs	127.774783	127.774782	10	10	94.19484	JAX00196361	0.449667768389395	0.144716701958601	NA	NA	0.116899869818527	0.274348904749209	-0.378974765731671	-0.273972242275618	-0.549686083604774	-0.070561139085738	0.680692045032018	0.201253411098048	NA	NA	NA	0.0779629076265893	0.0519901852593574	method 2	liver
Cspp1	10.028299	10.028298	1	1	129.05381	UNC1631051	0.410074700998579	0.134873145600148	NA	NA	-0.22603259979714	0.115275074954555	-0.010327878474813	0.0266905864185331	0.462636396744964	0.311204321609951	-0.869133854745061	0.189687953289011	NA	NA	NA	0.167392406151839	0.213632735129375	method 2 q<0.2	liver
Csrnp1	119.893776	119.893775	9	9	99.699446	UNC16976216_to_UNC16977294	0.374850139948166	0.0873124630675126	NA	NA	-0.110810285423729	0.343882879744755	0.257237882727037	-0.262501130688584	-0.498392109619062	-0.13406476305191	0.455195279245549	-0.050547752934055	NA	NA	NA	0.193641353073139	0.279720295086785	method 2 q<0.2	liver
Csrnp2	100.32567	100.325669	15	15	39.997942	UNC25423942_to_UNC25424669	0.384639588874766	0.105336038636326	NA	NA	0.221870043964701	-0.236393920196428	0.082583748066373	-0.211753085510356	-0.581094803675209	0.537474786160381	0.223503594614717	-0.036190363424179	NA	NA	NA	0.169273342613653	0.217914614390755	method 2 q<0.2	liver
Cstf2t	31.157331	31.15733	19	19	58.337113	UNC30576028_to_UNC30579313	0.438380617534813	0.132712248366561	NA	NA	0.0770594549124317	-0.141947352721374	0.337668342293004	-0.114013441861091	0.284093568262152	-0.655646784374156	0.475058126455905	-0.262271912966871	NA	NA	NA	0.0692867743736582	0.0419943999648779	method 2	liver
Cstf3	104.430641	104.43064	2	2	13.397196	UNC2604542	0.428769416750234	0.141374198264499	NA	NA	-0.366673164005901	-0.296554712864943	0.219671540219377	0.539766523549997	-0.359045609243912	-0.0445959153607752	0.5064530885052	-0.199021750799043	NA	NA	NA	0.121098970340638	0.116672920607474	method 2 q<0.2	liver
Ctdsp1	74.438183	74.438182	1	1	186.269051	UNC2350552_to_UNC2351833	0.426184558759592	0.119536784866342	NA	NA	0.18438129067015	-0.48634721409005	-0.502076999905848	-0.0674523126254118	-0.0504387497021252	0.430071822450288	0.241039611775782	0.250822551427214	NA	NA	NA	0.136264848573519	0.145895668283983	method 2 q<0.2	liver
Ctnnal1	56.878083	56.878082	4	4	39.278107	JAX00118056	0.451491779717173	0.143906167774863	NA	NA	-0.115543433755167	0.129748763510628	-0.650801991791992	0.620402168340517	-0.190471419607344	0.107231864400591	-0.00935737204890258	0.10879142095167	NA	NA	NA	0.0893409032955485	0.0672189073732897	method 2	liver
Cul1	47.404323	47.404322	6	6	104.259458	UNC11759911	0.407247757010859	0.113918802731429	NA	NA	-0.244533100481962	-0.527756662855589	0.320125817148653	-0.153203464782102	0.406058556760034	0.467584798443703	-0.120247064001308	-0.14802888023143	NA	NA	NA	0.13452962564061	0.142141529917731	method 2 q<0.2	liver
Cul4a	13.105721	13.10572	8	8	23.245028	UNC080079721	0.502605868629892	0.202819439296364	NA	NA	0.136384615245198	0.00635702523191643	0.0617859098523134	0.0763307696851466	0.22026257488289	-0.303778496380516	0.562228889532313	-0.759571288049262	NA	NA	NA	0.0477739166764511	0.02252845163026	method 2	liver
Cutal	34.729916	34.729915	2	2	169.382092	UNC4476644_to_UNC4484037	0.460601320728728	0.159310360268179	NA	NA	-0.413639705168549	0.028752731248118	-0.0973978985521142	-0.0512700154774958	0.471308266531709	0.242213116216617	0.444726456667977	-0.624692951466262	NA	NA	NA	0.0739287868440631	0.0472340949681221	method 2	liver
Cxcl12	117.118553	117.118552	6	6	146.474662	UNC12331911	0.38194466800848	0.0911331451283222	NA	NA	-0.115225583124943	0.00918361364657338	-0.139351545717424	-0.589256046524341	-0.234761497779061	0.0220450291366471	1.00405026760622	0.0433157627563312	NA	NA	NA	0.182962897631156	0.25273554690244	method 2 q<0.2	liver
Cxxc5	35.989472	35.989471	18	18	77.976431	UNC29652599_to_UNC29658096	0.379908726400338	0.0953289593142992	NA	NA	-0.0849299458050367	-0.241949029844392	0.513938371299727	-0.219609320559051	-0.344001934374573	0.440579307239843	-0.273509191837949	0.209481743881433	NA	NA	NA	0.153499151525919	0.180311704118624	method 2 q<0.2	liver
Cyb5b	109.674561	109.67456	8	8	83.449749	UNC15089685	0.403620275410153	0.117528537407445	NA	NA	-0.146385012690618	-0.186871070653545	-0.623964493446232	-0.104121591493478	0.164394781442714	0.502975937144081	0.428426448984612	-0.0344549992875332	NA	NA	NA	0.13514549889168	0.143304140448519	method 2 q<0.2	liver
Cyb5d1	69.208848	69.208847	11	11	94.583984	JAX00318802	0.552337329586022	0.230165929073473	NA	NA	-0.603232428803589	0.0441753380314645	-0.427635586873727	-0.0163063180139549	0.550075964184531	-0.0789277352051848	0.18696020557222	0.34489056110824	NA	NA	NA	0.0191974427642885	0.00566334655332534	method 2	liver
Cyb5r4	86.916864	86.916863	9	9	107.010643	UNC17082195_to_UNC17082674	0.582057945410396	0.265146432643839	NA	NA	-0.243408971523556	0.21641389892021	0.211925338071239	0.471675252661489	-0.2917740388881	0.489829680175207	-0.794909515690389	-0.0597516437261011	NA	NA	NA	0.0137377049008639	0.0033983310472081	method 2	liver
Cyb5rl	106.742773	106.742772	4	4	95.451403	UNC7780349_to_UNC7799028	0.458300926266036	0.139044483189458	NA	NA	-0.131574749527037	-0.565949208813766	0.0532532224505816	-0.103654972102611	-0.443732608570097	0.091705735471112	0.851850818674511	0.248101762417306	NA	NA	NA	0.0912064468649086	0.0694236772469983	method 2	liver
Cyhr1	76.490638	76.490637	15	15	10.341332	UNC25020849_to_JAX00058884	0.386392710368745	0.111558724840133	NA	NA	-0.537641662716772	0.209012073734735	0.121311306048867	0.531295490069364	0.121310901274279	0.0854928189219769	-0.420416187005109	-0.11036474032734	NA	NA	NA	0.157947844891457	0.191706282981057	method 2 q<0.2	liver
Cyp26a1	37.772298	37.772297	19	19	6.219948	JAX00469562_to_JAX00469629	0.375141013213752	0.0966426626637577	NA	NA	0.354666121537936	0.094927351253686	0.171884873352727	0.258892055280261	-0.191984431664119	-0.437737822247703	-0.52652248611128	0.275874338598493	NA	NA	NA	0.157947844891457	0.191594400390356	method 2 q<0.2	liver
Cyp27a1	74.760109	74.760108	1	1	96.478741	UNC1175863_to_UNC1177319	0.396211176062247	0.120378363045114	NA	NA	-0.315467468883668	-0.121521994697876	0.135254359015913	0.465396917074342	0.0186391701234577	0.568518875691082	-0.70971028634803	-0.041109571975221	NA	NA	NA	0.195286591684866	0.284893400094937	method 2 q<0.2	liver
Cyp2c53.ps	39.303744	39.303743	19	19	6.571054	JAX00469668	0.383785030961352	0.0995739723755902	NA	NA	0.138937805038036	-0.0511460834201557	0.10490990175855	0.178137012158007	0.179362324230854	-0.309103682038173	-0.641781852058826	0.400684574331707	NA	NA	NA	0.151557195358326	0.176338063562121	method 2 q<0.2	liver
Cyp2c68	39.815591	39.81559	19	19	23.040266	UNC30071644_to_backupUNC190023474	0.456666214877538	0.152523902090044	NA	NA	0.074568306678861	-0.219767338566781	-0.292622327465886	0.746921027145362	-0.517001437602906	0.18581496832513	-0.10913506029692	0.13122186178314	NA	NA	NA	0.0582290096122261	0.0310643826852457	method 2	liver
Cyp2j5	96.33081	96.330809	4	4	119.923956	UNC8094616_to_JAX00123908	0.56446973182576	0.230029853168001	NA	NA	0.00465949247282372	0.185398528598258	-0.0507739643069753	0.291605137385202	-0.0298082208473917	-0.743072693676104	-0.269055224557771	0.611046944931958	NA	NA	NA	0.0132174052206854	0.00322765113391477	method 2	liver
Cyp2j6	96.220342	96.220341	4	4	124.988535	UNC8149025	0.546390596061941	0.247563214294751	NA	NA	-0.318093746483775	0.361510234387164	0.042549732912351	0.220831544556856	0.0602794741675065	-0.526076260636962	-0.495034180358435	0.654033201455295	NA	NA	NA	0.025471867730552	0.00854655295533069	method 2	liver
Cyp2r1	121.706486	121.706485	7	7	147.678927	UNC14002272_to_JAX00658326	0.498105997029298	0.207821054773335	NA	NA	0.0928485901645926	-0.0776012346576365	0.827347298646681	-0.334842440914388	-0.304713596775944	0.00203294137156947	-0.549342347397938	0.344270789563063	NA	NA	NA	0.0490239534982786	0.0236160878093352	method 2	liver
Cyp4f16	32.673574	32.673573	17	17	48.951289	UNC27967426	0.546650254294706	0.163006929921593	NA	NA	0.209974349818748	-0.0171908946838698	0.343689957919819	-0.114161623057908	0.0453003906335394	0.316570123363568	-0.0932049101699843	-0.690977393823912	NA	NA	NA	0.0192953325132038	0.00570603811646475	method 2	liver
Cyp4v3	46.41855	46.418549	8	8	35.358606	UNC14472129_to_UNC14476485	0.395814638659132	0.117642554699717	NA	NA	-0.00579938382305962	0.301361108605697	0.51043903250228	-0.053876660611519	0.106300392915233	-0.193003604263959	-0.116535468986386	-0.548885416338286	NA	NA	NA	0.155166970653499	0.18440043264273	method 2 q<0.2	liver
Cyp51	4.104697	4.104696	5	5	113.304939	UNC9933032	0.417128628171433	0.145183577656112	NA	NA	0.483332455840231	0.128987725528684	-0.309770208696399	-0.694510914671779	0.141361035174577	0.131462516470416	-0.239847292544674	0.358984682898944	NA	NA	NA	0.131598723567998	0.136024366600018	method 2 q<0.2	liver
Cystm1	36.508278	36.508277	18	18	56.126458	UNC29312306	0.422547101508752	0.120135600995135	NA	NA	0.376081136768181	0.387917063486039	-0.25882587182502	-0.46128097141307	0.291427394084108	-0.399009812874719	-0.0841349161641695	0.14782597793865	NA	NA	NA	0.0950771296782261	0.0753223478863746	method 2	liver
Cyyr1	85.550618	85.550617	16	16	15.849715	UNC160157035	0.4247738612781	0.109155279470535	NA	NA	-0.264736823202211	0.242003157719388	-0.49717993409195	0.0218598053485406	-0.269317543171	0.274632950019998	0.129430238637609	0.363308148739625	NA	NA	NA	0.112132851638008	0.101926312553458	method 2 q<0.2	liver
D10Jhu81e	77.632513	77.632512	10	10	26.478523	UNC17630531_to_UNC17632221	0.376630986696786	0.0253745791046821	NA	NA	-0.178990767732242	0.362697983046051	-0.0963875294425082	0.0121788988308015	0.0998054041736804	0.22461893801677	1.31257555954821e-07	-0.423923058150108	NA	NA	NA	0.193641353073139	0.279807615352959	method 2 q<0.2	liver
D17H6S56E.5	35.137691	35.13769	17	17	59.513431	UNC28113660	0.47984651812513	0.17467890474988	NA	NA	0.252562262993841	0.0344312849314084	0.136623062269199	0.354815794522661	0.427222935833002	-0.784812651823528	-0.239016647396212	-0.18182604133037	NA	NA	NA	0.0562995162991185	0.0295165625818453	method 2	liver
D5Ertd579e	37.08726	37.087259	5	5	72.300825	UNC9435824_to_UNC9454538	0.388655657337429	0.125217282765703	NA	NA	0.208872738776839	-0.350487449060788	0.04204815863279	0.104022891483538	-0.152024299460261	0.850308156521488	-0.709554751892902	0.00681455499929546	NA	NA	NA	0.182314355677088	0.250324104551561	method 2 q<0.2	liver
D630045J12Rik	38.204009	38.204008	6	6	145.206406	UNC12309599_to_UNC12311010	0.415848942615533	0.123144648128395	NA	NA	0.274057463693787	0.568491757144041	-0.239929364473153	-0.0402200227864972	0.151901054057859	0.215601657248012	-0.81124786424565	-0.118654680638399	NA	NA	NA	0.145010380123333	0.163214800218646	method 2 q<0.2	liver
D930015E06Rik	83.844083	83.844082	3	3	150.432628	UNC6533297_to_UNC6533985	0.501969761116777	0.193102573972537	NA	NA	0.145708738621227	-0.284005782780643	0.380484200138878	-0.557600163776985	-0.378988648870818	-0.0933749157563386	0.207595596847327	0.580180975577352	NA	NA	NA	0.0387933744208518	0.0164866590304326	method 2	liver
Dalrd3	108.472223	108.472222	9	9	94.638861	JAX00174421_to_UNC16915206	0.398160118841666	0.0952630362681191	NA	NA	-0.32401239115544	-0.00830279021898738	0.196488157952598	0.00230721481124099	0.355536093695479	-0.470012839552224	0.198193490933441	0.0498030635338924	NA	NA	NA	0.157947844891457	0.191370455434765	method 2 q<0.2	liver
Dap	31.15414	31.154139	15	15	15.803462	JAX00059292_to_JAX00394448	0.4994581575384	0.173881931171999	NA	NA	0.103016008262964	-0.508184029061904	0.0684994081999823	0.260979128595084	0.469330687844399	-0.141023834702364	-0.534591284943978	0.281973915805817	NA	NA	NA	0.0376404273533677	0.0154549325120561	method 2	liver
Dap3	88.754204	88.754203	3	3	129.187025	UNC6226367_to_UNC6226511	0.408610879014977	0.110231990779675	NA	NA	0.416163897077213	-0.380507716213197	-0.414366879936241	0.322960116545195	0.00571184434129207	-0.305227583640275	0.355126711416251	0.000139610409762332	NA	NA	NA	0.159211584116629	0.194650391088829	method 2 q<0.2	liver
Dars	130.313993	130.313992	1	1	78.646389	UNC995947_to_UNC1019367	0.429733193766686	0.117169638911157	NA	NA	-0.352489478850238	0.0909328371584292	-0.240468285374551	0.0749511722086741	0.451149127760859	0.199063272141716	0.263669829282097	-0.486808474326987	NA	NA	NA	0.136648656710509	0.147275751439419	method 2 q<0.2	liver
Dars2	163.000791	163.00079	1	1	144.830587	UNC1833297_to_UNC1840182	0.412605516676207	0.124329593938042	NA	NA	-0.249096509643689	0.205513280847644	-0.17193457746924	0.610417250011075	0.435168616490901	-0.173720950671679	-0.325781129672367	-0.330565979892645	NA	NA	NA	0.159563754882965	0.195793277774065	method 2 q<0.2	liver
Dbr1	99.476218	99.476217	9	9	65.016847	UNC090332521_to_UNC16519907	0.444697601660384	0.139968199904533	NA	NA	0.189001861802225	-0.209905527658693	0.00370873498387784	-0.113230343310747	0.510693829277484	-0.155299341627646	0.338767659719604	-0.563736873186105	NA	NA	NA	0.0948329020133771	0.0747362072642324	method 2	liver
Dcaf11	56.178866	56.178865	14	14	70.848204	UNC24201195_to_UNC24202144	0.373277000301222	0.0948353233823656	NA	NA	-0.134610633132017	0.226915169434604	0.155573061850912	0.364151663296563	-0.512278222312525	-0.464746476540183	0.0803912962792039	0.284604141123444	NA	NA	NA	0.192220631142609	0.2755952931364	method 2 q<0.2	liver
Dcaf17	70.893801	70.8938	2	2	90.506697	UNC3507164_to_JAX00097247	0.448478892568196	0.152158032828134	NA	NA	-0.298696487058836	-0.124953565682639	-0.539803872568199	0.273294903056015	-0.295202719251799	0.953877253077421	0.0577817836535326	-0.0262972952254964	NA	NA	NA	0.0804129938849909	0.0554370481933557	method 2	liver
Dchs1	112.936064	112.936063	7	7	101.816439	UNC13403424	0.421828951959277	0.139828755368405	NA	NA	0.139163816172282	0.0596009030910986	0.00256867037496219	-0.327459172451602	0.533107836956287	-0.402446761629495	0.435310558775154	-0.439845851288687	NA	NA	NA	0.1218814125734	0.118007319548953	method 2 q<0.2	liver
Dck	89.194038	89.194037	5	5	76.127667	JAX00586389	0.561521402868689	0.188249001017835	NA	NA	0.279457439486639	-0.215455210001094	-0.246299652924553	-0.0600162148004663	0.579327976268135	-0.103788053761911	-0.476067201533197	0.242840917266446	NA	NA	NA	0.00908937867185465	0.00181551100098098	method 2	liver
Dcps	34.983572	34.983571	9	9	16.031271	UNC15901393	0.448430063420041	0.129005704880549	NA	NA	0.318415120451318	-0.184446217827839	-0.0110723284104101	0.250893272346744	-0.629010922387908	0.0876171340893555	-0.191548834616777	0.359152776355518	NA	NA	NA	0.0948329020133771	0.0747726744402261	method 2	liver
Dcun1d5	7.184566	7.184565	9	9	105.59704	UNC17063480	0.391499077714271	0.0949863216017634	NA	NA	-0.0706419028902417	0.280797432291057	0.243905954294914	0.370165520948274	-0.403765022249531	0.0598102531374642	-0.1481572242924	-0.332115011239536	NA	NA	NA	0.160281488681613	0.197431838426079	method 2 q<0.2	liver
Ddb2	91.077223	91.077222	2	2	109.395014	UNC3738196_to_UNC3740163	0.478818602093004	0.157057690807213	NA	NA	-0.0287563385236947	0.0650273679695463	-0.535984943642648	0.127598871726929	0.241657391146818	0.285178762731211	0.42290964248501	-0.577630753893172	NA	NA	NA	0.0329465564607035	0.0125442082395831	method 2	liver
Ddhd2	26.864752	26.864751	8	8	45.338495	UNC14626476_to_UNC14629866	0.379476772330804	0.101243205907944	NA	NA	-0.112211068112327	-0.230599508726854	0.182538294773916	0.162089455659006	-0.146677734964605	-0.312773794316075	0.924694908455514	-0.467060552768574	NA	NA	NA	0.169662889348973	0.21891438420255	method 2 q<0.2	liver
Ddr2	172.019075	172.019074	1	1	142.796625	UNC1803006	0.405417657074249	0.108936954589808	NA	NA	0.0250121210635843	0.396781375631286	0.34383717931979	0.209312989194938	-0.281205997954659	-0.34925686018109	-0.0988901144881205	-0.24559069258573	NA	NA	NA	0.158793367955191	0.193577226751871	method 2 q<0.2	liver
Ddx19a	113.521723	113.521722	8	8	130.913148	UNC15746519	0.431768852896551	0.126394804555435	NA	NA	0.0895377711520244	0.140715530216133	-0.580612336317469	-0.0221380881948085	0.362832531567121	0.230480118989424	-0.319778425135114	0.0989628977226894	NA	NA	NA	0.0940935801503046	0.0735600789604989	method 2	liver
Ddx39	86.239076	86.239075	8	8	67.811276	UNC14909277_to_UNC14909800	0.409815055793461	0.159248959592251	NA	NA	0.411384673200178	-0.0818961063097073	-0.281552337956686	0.0815311505965828	-0.0646733304331931	0.427881674522215	-0.964230047236744	0.471554323617354	NA	NA	NA	0.105400019308909	0.0912306796417118	method 2 q<0.2	liver
Ddx41	55.638019	55.638018	13	13	96.942182	UNC23151683_to_JAX00048003	0.395724968680726	0.109888640626479	NA	NA	-0.341250842263111	0.473408038255012	0.13498005296249	0.384497625295377	-0.25470244189649	0.175610599449459	-0.0335542800534014	-0.538988751749336	NA	NA	NA	0.155962299060513	0.186469035680915	method 2 q<0.2	liver
Ddx42	106.07824	106.078239	11	11	20.87942	UNC110034761_to_UNC19237895	0.551357288671416	0.253163782537067	NA	NA	-0.290207979135817	-0.125881528151514	0.671994337955708	0.0916820828042264	0.0619551967447168	0.549227481956524	-0.945840570623266	-0.0129290215505772	NA	NA	NA	0.0142748434674676	0.00361482839315996	method 2	liver
Ddx50	62.113946	62.113945	10	10	119.08309	UNC18837814	0.402362238262991	0.150993481123119	NA	NA	0.0735676376060182	0.113768277828972	0.973067579008085	-0.450409406741538	-0.341071808522475	-0.159676383477019	-0.228979918050345	0.0197340223483012	NA	NA	NA	0.143844626511747	0.161197886651142	method 2 q<0.2	liver
Ddx52	83.755592	83.755591	11	11	22.13888	JAX00025204	0.398016067417777	0.100219081679245	NA	NA	-0.140087438723195	0.319005635865562	-0.0143246396576654	0.040782895340078	-0.0193854786445936	0.572739485293352	-0.974538498411892	0.215808038938354	NA	NA	NA	0.171669187958118	0.224458131369555	method 2 q<0.2	liver
Ddx56	6.167732	6.167731	11	11	22.258243	UNC19239317	0.425147375861045	0.134715338718428	NA	NA	0.272863566346436	0.201808334892288	0.052168122939073	-0.463019440844042	0.452681019511699	0.214756068172629	-0.545310576582266	-0.185947094435817	NA	NA	NA	0.127038312301287	0.128123635067515	method 2 q<0.2	liver
Decr1	15.872654	15.872653	4	4	27.21419	UNC6943691_to_UNC6955960	0.460942772991879	0.154008447189692	NA	NA	-0.14763843699084	0.179314279807818	-0.180866983791611	0.356639570400719	0.375253321588376	-0.568146577664242	-0.359737648254704	0.345182474904484	NA	NA	NA	0.0870247732107629	0.0633666863997178	method 2	liver
Dedd2	26.004878	26.004877	7	7	13.062732	UNC12422348	0.440949256453012	0.125946818671579	NA	NA	-0.0849276285249076	-0.0647732992364923	0.578453132315787	-0.2679225680332	0.260125744541709	0.254545635029872	-0.210097041322824	-0.465403974769944	NA	NA	NA	0.105084223828317	0.0905985813372336	method 2 q<0.2	liver
Dennd5b	149.050202	149.050201	6	6	120.4492	UNC11970649_to_UNC060312494	0.464783851597816	0.165474286479337	NA	NA	-0.410616364005891	0.0795438503578929	0.00691210319582445	-0.471400920280293	-0.154678432375676	0.757183755119688	0.0155944242834237	0.177461583705031	NA	NA	NA	0.0624205282673171	0.0353961031466864	method 2	liver
Depdc7	104.582958	104.582957	2	2	148.03673	UNC4190077_to_UNC4191829	0.392920970146154	0.106971726694779	NA	NA	0.197265158071907	0.0696655733988805	-0.417161652707974	0.0519531306818263	0.225695606048992	-0.705510072746401	0.624280079579632	-0.0461878223268628	NA	NA	NA	0.155560644055516	0.185540771723579	method 2 q<0.2	liver
Desi2	180.117548	180.117547	1	1	157.451323	UNC1998823_to_UNC1999219	0.42259511643421	0.130430701564834	NA	NA	-0.068667257599681	-0.117794791931559	0.0651165872603633	0.208555878412719	-0.652022548665473	0.648998726678662	0.0223644220240546	-0.106551016179086	NA	NA	NA	0.133382276881149	0.139943331272763	method 2 q<0.2	liver
Dexi	10.543147	10.543146	16	16	58.200596	UNC26904460_to_UNC26907184	0.419485148351637	0.0512620467054562	NA	NA	0.801501342726126	-0.042242980443501	-0.279492404535736	0.118890428621093	-0.484445332356469	0.182784612047997	-9.52001340681493e-07	-0.296994714058169	NA	NA	NA	0.117925608333328	0.111681331849005	method 2 q<0.2	liver
Dfna5	50.211768	50.211767	6	6	37.063385	UNC10894874_to_UNC10897440	0.45097983941063	0.114488607058534	NA	NA	-0.32697888631877	0.144273809176894	-0.322524948375276	-0.203462459596788	0.462043574410606	-0.0711226733943614	-0.181780942386457	0.499552526484153	NA	NA	NA	0.0786135457784476	0.0530087159689618	method 2	liver
Dgkd	89.749862	89.749861	1	1	42.075848	UNC533184_to_UNC536360	0.472647739423889	0.180898971811305	NA	NA	-0.169616696974444	-0.668024323213376	-0.257439702526077	0.150405302921574	0.104257486953236	0.445130769475968	0.684202402925483	-0.288915239562363	NA	NA	NA	0.0869401329296127	0.0632498400469725	method 2	liver
Dgkq	109.089788	109.089787	5	5	87.353151	UNC9626955	0.503321572086195	0.172796402195818	NA	NA	-0.559066148194427	0.370727093573694	0.164697526548537	-0.0850250402258601	-0.0246750479568381	-0.168993516916563	-0.305717507338968	0.608052640510424	NA	NA	NA	0.0352616342495937	0.0138735558006525	method 2	liver
Dhcr24	106.233643	106.233642	4	4	11.921094	UNC6744082_to_UNC6749135	0.403856555272369	0.119394959974433	NA	NA	0.0317355797897263	-0.289711708095826	-0.569359000470428	0.183422113006182	-0.20946190430809	0.0316320195518994	0.613142848919006	0.20860005160753	NA	NA	NA	0.157947844891457	0.191372010679743	method 2 q<0.2	liver
Dhdds	133.556779	133.556778	4	4	54.207785	UNC7273887	0.41774516816369	0.13476781212434	NA	NA	0.369645273860356	0.0412677835725128	0.641357275884996	-0.557753335636091	-0.0457770520325928	-0.20467774533526	-0.305833745059264	0.0617715447453424	NA	NA	NA	0.137747565040371	0.149334959960777	method 2 q<0.2	liver
Dhfr	93.124738	93.124737	13	13	47.325689	UNC22553195_to_UNC22565470	0.37051450341323	0.0735774209339217	NA	NA	-0.508521370528699	-0.0522252373123609	0.294685220885627	0.000114464273073015	0.269592849164419	-0.695345053813965	0.641369781141709	0.0503293461901966	NA	NA	NA	0.197678989752914	0.291770026472577	method 2 q<0.2	liver
Dhrs1	56.364521	56.36452	14	14	67.420768	JAX00382352	0.447559990302983	0.178336009767879	NA	NA	0.0944711098554556	-0.050178334553901	0.0814466401307672	0.00469079357075698	-0.823843939196433	-0.241488577668803	0.553476181178742	0.381426126683415	NA	NA	NA	0.0962242060819828	0.0773070142365926	method 2	liver
Dhrs11	84.642505	84.642504	11	11	20.786516	UNC19223058	0.403377856937814	0.120378922040839	NA	NA	-0.0440633293123883	0.0285957411100308	-0.0957326918956412	-0.344002453376474	0.322202183083934	0.267873969929636	-0.724797388992801	0.589923969453704	NA	NA	NA	0.15947043692749	0.195501391919417	method 2 q<0.2	liver
Dhrs13	77.845815	77.845814	11	11	93.513832	UNC20158422_to_UNC20168317	0.40703027812129	0.126655607288194	NA	NA	-0.681908316930789	0.0447885539635154	0.346668730227922	0.44213556093321	0.119030975584012	0.310326980348706	-0.281528986426449	-0.299513497700127	NA	NA	NA	0.145010380123333	0.163264656251083	method 2 q<0.2	liver
Dhrs4	56.097595	56.097594	14	14	37.915371	UNC23871011_to_UNC23871307	0.401795258290851	0.0973771793991752	NA	NA	-0.264334739662758	-0.129435912043561	0.161897218522218	0.500903522366223	-0.35251313752458	-0.110944660226262	-0.0456567741451209	0.240084482713842	NA	NA	NA	0.146000816507337	0.16486599172569	method 2 q<0.2	liver
Dhx33	70.817934	70.817933	11	11	12.758349	UNC19104307_to_UNC19121167	0.381859305937526	0.0950945289846473	NA	NA	-0.117342230348801	0.369941234129296	0.322366293775828	-0.0460843629238743	0.0892543038266689	0.195801739087168	-0.689496531867562	-0.124440445678724	NA	NA	NA	0.182329404987482	0.250786822811402	method 2 q<0.2	liver
Dicer1	105.990162	105.990161	12	12	74.67087	UNC21397845_to_UNC21398368	0.382756663275894	0.00677238024567897	NA	NA	-0.0089821735627159	-0.446045460472667	0.0158790757644757	-0.113131893672789	0.121082753229146	-1.30564248620936e-08	0.495029314734646	-0.0638316029636702	NA	NA	NA	0.163098452638532	0.204529403753392	method 2 q<0.2	liver
Dip2a	75.808036	75.808035	10	10	119.13304	UNC18838853	0.401643385619404	0.115031898962265	NA	NA	0.201332292723292	0.235565820462109	-0.307503213640073	-0.253461131822012	-0.503900545310077	-0.00560118595711415	0.0993344839843543	0.534233479559521	NA	NA	NA	0.143844626511747	0.161156695273386	method 2 q<0.2	liver
Dlat	50.467885	50.467884	9	9	66.696398	UNC16537896_to_UNC16538320	0.442427889179488	0.160303588234677	NA	NA	0.180720669889089	-0.127427149668293	0.121706151682375	0.770793809504629	-0.276597752627095	-0.6842811990223	0.0065987538828739	0.00848671635872045	NA	NA	NA	0.100098174004111	0.0823159247865338	method 2 q<0.2	liver
Dlg1	31.663529	31.663528	16	16	44.143753	UNC26723692_to_UNC26730133	0.45959937849536	0.135589320967874	NA	NA	-0.231569343833405	-0.382261182426633	0.288768900570028	-0.242326711385711	-0.278423526754725	-0.342944750180341	0.777735694596043	0.411020919414744	NA	NA	NA	0.0818411407496379	0.0568374388178301	method 2	liver
Dmd	80.194209	80.194208	X	X	36.776332	UNC30756990_to_UNC30761011	0.398683211861501	0.0972935738152821	NA	NA	-0.446385434091363	0.0376851850084982	0.151800087254995	0.225386312237666	0.632306866260382	-7.27492127413294e-09	-0.788236122393087	0.187443112997829	NA	NA	NA	0.137665293693721	0.149158336291143	method 2 q<0.2	liver
Dnaaf2	70.299416	70.299415	12	12	114.407255	UNC21919226	0.403334411867705	0.112092133945844	NA	NA	0.217383862398729	0.572286220846307	-0.219199400081689	-0.218245062894702	0.0576507183045528	0.344351130449672	-0.11340303857953	-0.64082443044334	NA	NA	NA	0.143515747782564	0.160236875187015	method 2 q<0.2	liver
Dnaaf5	139.626177	139.626176	5	5	4.356749	UNC8551116_to_UNC8653387	0.536425710483837	0.20018809404465	NA	NA	-0.252182180626369	-0.16386494909235	0.423261672825299	0.403148631987764	0.00877884229805959	0.419813693042791	-0.168809648262634	-0.67014606217256	NA	NA	NA	0.0250737252376373	0.00836826878312358	method 2	liver
Dnaja2	88.07917	88.079169	8	8	68.002905	UNC14911603_to_UNC14925037	0.52708178994397	0.2017161694181	NA	NA	-0.265638482039527	0.000614685224046882	0.172510012544887	0.405244174009367	0.503631848850893	0.212185339614601	-0.368713526606321	-0.659834051597948	NA	NA	NA	0.0248153483141049	0.00824122920323889	method 2	liver
Dnajb11	22.857918	22.857917	16	16	32.984004	UNC160203517	0.396771347765335	0.124548746468863	NA	NA	0.846944135787564	0.163113429636584	-0.115303935548032	-0.304988159567216	-0.124387676996928	-0.400549089798873	-0.304253768489015	0.239425064975917	NA	NA	NA	0.168325294209541	0.215625102364353	method 2 q<0.2	liver
Dnajb2	75.232998	75.232997	1	1	32.735313	UNC392223	0.407375703403864	0.12609868486634	NA	NA	0.541396699085843	0.643403197022968	-0.232527798238725	-0.0595008111431083	-0.330794458666738	-0.241978967186656	-0.159858580620747	-0.160139280252837	NA	NA	NA	0.163204736212094	0.205069283390802	method 2 q<0.2	liver
Dnajb3	90.102323	90.102322	1	1	52.498726	UNC671186	0.436730602145353	0.142594706802085	NA	NA	0.541868391015787	-0.468415374647984	0.421220579935491	0.29648556179427	0.00385965857818344	-0.164987978965511	-0.615058867669039	-0.0149719700411975	NA	NA	NA	0.134217863749275	0.141331473393926	method 2 q<0.2	liver
Dnajb5	42.965966	42.965965	4	4	132.498987	JAX00566991	0.417056607680035	0.116654025313355	NA	NA	0.313889346849119	-0.33009790256538	0.0117045237728335	0.368877818496288	-0.128761388754627	-0.50335146917608	-0.039342358221827	0.307081429599673	NA	NA	NA	0.152109255504291	0.177366810222087	method 2 q<0.2	liver
Dnajb9	45.311055	45.311054	12	12	74.67087	UNC21397845_to_UNC21398368	0.412272444117239	0.0585284302133848	NA	NA	-0.539914195581608	0.0638233854063379	0.10007514079433	-0.100584159202063	0.629396429852008	-1.09682473121898e-08	0.0923523614040227	-0.24514895170478	NA	NA	NA	0.117272479929606	0.110377839870041	method 2 q<0.2	liver
Dnajc11	151.307829	151.307828	4	4	128.78802	UNC8204720_to_UNC8208264	0.424271924061223	0.137907862771549	NA	NA	0.357183454378364	-0.144167769039948	0.0454705223891988	-0.164450917173296	-0.289926225362307	-0.559035363300214	0.464652314137662	0.29027398397054	NA	NA	NA	0.118829881755983	0.112944946615624	method 2 q<0.2	liver
Dnajc7	100.481482	100.481481	11	11	12.758349	UNC19104307_to_UNC19121167	0.452341506266177	0.138860761430604	NA	NA	-0.658709776406905	0.113675786111895	0.0883416393868166	0.130077697661617	-0.0718959777589495	0.601671019294503	-0.328256582918788	0.12509619462981	NA	NA	NA	0.0837041671736009	0.0590084350037055	method 2	liver
Dnal1	85.455278	85.455277	12	12	106.045946	UNC21800318	0.392137519349474	0.10872566167334	NA	NA	-0.408974069676248	-0.234672961061576	0.143297069979954	-0.306445906189224	0.254592949596327	0.0404194580174471	-0.0940168177817175	0.605800277115038	NA	NA	NA	0.179191132213506	0.241268772525822	method 2 q<0.2	liver
Dnase1	4.037145	4.037144	16	16	18.229382	backupUNC160451681_to_UNC26415412	0.470105933887715	0.161614563638612	NA	NA	-0.0178543159017621	0.463346995564384	-0.0926984555160103	0.186934711281237	0.0544859919465385	0.434340501752619	-0.763212267268271	-0.265343161858735	NA	NA	NA	0.066829241389724	0.0393601963578447	method 2	liver
Dnttip1	164.571515	164.571514	2	2	152.523563	UNC4245309	0.388448953998956	0.106335429929098	NA	NA	0.276331466906606	-0.266970637860173	-0.050276945665271	-0.200525283588387	0.550910217167319	0.322486469511066	-0.510142591582203	-0.121812694888957	NA	NA	NA	0.172666600740946	0.226614548052999	method 2 q<0.2	liver
Dolk	30.141874	30.141873	2	2	152.439943	UNC4244319	0.483577967294944	0.157121955568239	NA	NA	0.0255498183236433	-0.0674942648544892	-0.711911492916424	0.12573459396371	0.12199549271981	0.542552462365039	0.132237288296023	-0.168663897897313	NA	NA	NA	0.0564500919793343	0.0296492834226498	method 2	liver
Dpagt1	44.134928	44.134927	9	9	112.085581	UNC17139221_to_UNC090238609	0.385740711719918	0.106422037718143	NA	NA	0.550352494844255	0.162421256829282	0.094198248430625	-0.460383646681734	-0.259414033959412	0.355181039173009	-0.472662431692681	0.0303070730566563	NA	NA	NA	0.163581848558671	0.206276161482613	method 2 q<0.2	liver
Dph2	117.564608	117.564607	4	4	39.977674	UNC7104773_to_UNC7110138	0.39524788340752	0.109965949968202	NA	NA	0.0336381963937071	-0.56546335865799	-0.367885055771695	0.0345873737122666	0.00655784399495877	0.156320331185763	0.275335001558107	0.426909667584882	NA	NA	NA	0.169428790005757	0.218222334822235	method 2 q<0.2	liver
Dpm3	89.070383	89.070382	3	3	29.661154	UNC4948419_to_JAX00105729	0.380739024379281	0.102904113469231	NA	NA	-0.276468160834272	-0.140541297773571	0.453681101580561	-0.211276921288483	0.0478629591044628	0.561553674605935	-0.492232835327531	0.0574214799328971	NA	NA	NA	0.198706888062298	0.294684687207327	method 2 q<0.2	liver
Dpp9	56.358312	56.358311	17	17	7.397344	UNC27528137_to_backuprs46889959	0.489896621618972	0.218725687285927	NA	NA	-0.485075969294132	0.166076486436761	-0.197455516680658	-0.263618858713813	0.205652184287923	0.371935718541327	0.825234415832943	-0.622748460410351	NA	NA	NA	0.048568715368462	0.0232734034886086	method 2	liver
Dpt	166.726863	166.726862	1	1	130.352768	JAX00266341	0.395793762284001	0.110587915110237	NA	NA	-0.0702612923473738	0.381034059917122	-0.458070073032522	0.145554825917758	0.0447810271960316	0.0636764859898163	0.450165617982648	-0.55688065162348	NA	NA	NA	0.186763823384497	0.262196755630551	method 2 q<0.2	liver
Dpy19l4	11.249278	11.249277	4	4	34.03039	UNC7035292_to_UNC7035643	0.454395588147253	0.13326470801008	NA	NA	0.0499192730444754	-0.41479523546581	0.600985763981149	-0.271794229208304	-0.195944915036436	-0.0861018923169962	0.0469339904996427	0.270797244502279	NA	NA	NA	0.0771932758429422	0.0508886421788224	method 2	liver
Dpysl2	67.487437	67.487436	14	14	122.395808	UNC24921731	0.36853757462454	0.0862038618165371	NA	NA	-0.25050178669267	-0.357919645083799	0.366524107771919	0.227270954173613	0.13822521584808	0.16332182403908	-0.460356442340268	0.173435772284046	NA	NA	NA	0.185110592330166	0.257923780615066	method 2 q<0.2	liver
Drap1	5.424979	5.424978	19	19	34.160169	UNC30227172_to_UNC30228013	0.416861330548768	0.10690502275651	NA	NA	0.086530598378583	0.240708011467925	0.520448185183587	0.153123097729718	-0.195529011553647	-0.432568599389287	-0.32752087796729	-0.0451914038495903	NA	NA	NA	0.0927090768117782	0.071568391699709	method 2	liver
Dst	33.96507	33.965069	1	1	189.910761	UNC2395384_to_JAX00013773	0.430338328227395	0.1399914122511	NA	NA	-0.287847058436461	-0.395535901643237	0.580930482858853	0.13825596412828	-0.120088579501032	-0.0863149505465814	0.40349525106319	-0.23289520792301	NA	NA	NA	0.132994441419596	0.1386495342282	method 2 q<0.2	liver
Dtwd1	125.977877	125.977876	2	2	137.767929	JAX00504986_to_JAX00505050	0.41674306831826	0.143173928030529	NA	NA	-0.263563771353929	0.0890978494225104	-0.018217028891403	0.36913317932519	0.00494403942854008	-0.856124540847757	0.700220102504361	-0.0254898295875126	NA	NA	NA	0.15405751581704	0.181687526411844	method 2 q<0.2	liver
Dtx3l	35.939113	35.939112	16	16	22.676983	JAX00415604_to_UNC26468332	0.531322221712451	0.228590525700603	NA	NA	0.0089321304061556	-0.087367483372727	0.102121050445851	0.543081137259223	0.160643805952617	-0.825574519453317	0.466111675085522	-0.367947796323326	NA	NA	NA	0.0193470324564071	0.00574433836338906	method 2	liver
Dtx4	12.576486	12.576485	19	19	40.305223	UNC30308285_to_UNC30310427	0.391078886614004	0.0997905329169215	NA	NA	0.461262643720425	0.0307438076074466	-0.482478259232498	-0.149197493303191	-0.174367120520168	0.286345336448787	0.182797330050959	-0.155106244771761	NA	NA	NA	0.144653626693439	0.162517898404869	method 2 q<0.2	liver
Dus4l	32.339691	32.33969	12	12	74.124727	JAX00337846_to_UNC120183627	0.426043308392914	0.0967368552068369	NA	NA	-0.180249305610591	-0.494428703302644	0.0766794772188387	0.0514378394798131	-0.161794845797369	-1.891956772726e-07	0.136188732679859	0.57216699452777	NA	NA	NA	0.119504125009778	0.113846109417529	method 2 q<0.2	liver
Dusp10	185.85834	185.858339	1	1	92.772391	UNC1134532	0.413351165718616	0.115011158945275	NA	NA	0.669705487203423	-0.330060857199137	-0.0341113729735125	0.0068665693962816	-0.0331274372845092	-0.392578993126286	0.222150645313259	-0.108844041329519	NA	NA	NA	0.164356235486359	0.207774576336545	method 2 q<0.2	liver
Dusp22	30.751928	30.751927	13	13	91.518834	UNC23081120_to_UNC23084877	0.429805674017493	0.12284907800837	NA	NA	-0.00557004947318398	-0.259080163098456	-0.251504597121478	0.437914892357928	0.182355376021568	-0.257457549998623	-0.328722004151858	0.482064095464102	NA	NA	NA	0.120506501501261	0.115282162328388	method 2 q<0.2	liver
Dusp28	94.803566	94.803565	1	1	150.830001	backupUNC010312588	0.513082041521177	0.187321660271367	NA	NA	0.339620035798689	-0.385716385577793	0.322609454895218	0.30901751733745	0.379034382519611	-0.0333563843826506	-0.546267485196901	-0.384941135393623	NA	NA	NA	0.0455370945291932	0.0210687568703318	method 2	liver
Dusp4	35.870664	35.870663	8	8	24.212114	UNC14308216_to_JAX00663269	0.522808000860594	0.16462384636501	NA	NA	-0.162082050915235	0.377727265814493	-0.0410477954315082	-0.217482530410485	0.506619276953197	-0.411759475253044	0.237192332272081	-0.289167023029499	NA	NA	NA	0.0272521778948007	0.00946744039808556	method 2	liver
Dusp6	98.725865	98.725864	10	10	64.08353	UNC18107390_to_UNC18108039	0.381750140449387	0.117884729377998	NA	NA	0.155857217980984	0.289763793710526	0.323600929692532	0.387925004287495	0.157851377025848	-0.0850077458695456	-0.834980764545021	-0.395009812282819	NA	NA	NA	0.19421961234901	0.281301484827365	method 2 q<0.2	liver
Dvl2	69.814128	69.814127	11	11	19.612563	UNC19204594_to_UNC19217662	0.452015885049909	0.129302904430851	NA	NA	0.356749062599854	-0.224092677448114	0.476355657897116	0.127060693210324	0.261670203205885	-0.253594881176912	-0.299960320145532	-0.444187738142621	NA	NA	NA	0.0668308818950469	0.03970868014344	method 2	liver
Dym	75.178426	75.178425	18	18	26.827928	UNC28924157	0.480825950900613	0.241801233820805	NA	NA	0.0759015799481543	-0.36445473157095	-0.075362384683958	0.413530570292756	0.110362992505958	-0.519139630265658	0.915728397125814	-0.556566793352116	NA	NA	NA	0.0534691275491708	0.0269290060122763	method 2	liver
Dyrk3	133.034811	133.03481	1	1	167.33354	backupUNC012020959_to_UNC2114116	0.41669954089268	0.126697404001609	NA	NA	0.393332399346296	0.173291370234847	0.183078162685549	-0.371291784085825	0.360629479639302	-0.340219670895196	-0.499336930639784	0.100516973714811	NA	NA	NA	0.155529714910729	0.185256938418853	method 2 q<0.2	liver
E2f4	107.821563	107.821562	8	8	16.371372	UNC14238094_to_UNC14246894	0.364201376998958	0.102385301703204	NA	NA	0.016526916948495	0.305031000098919	-0.617150067244423	-0.0381158360645633	-0.154399279591898	0.283687167011915	-0.314603338416594	0.519023437258149	NA	NA	NA	0.195286591684866	0.284829282572294	method 2 q<0.2	liver
E2f8	56.136411	56.13641	7	7	142.201823	UNC13919104_to_UNC13922226	0.41783085077826	0.133519820174767	NA	NA	0.132920539681911	0.247882792916732	-0.504392698157143	-0.280156926818938	0.382680322611821	0.621310859035416	-0.328036982863628	-0.272207906406171	NA	NA	NA	0.136264848573519	0.145793844711199	method 2 q<0.2	liver
E530011L22Rik	121.669061	121.66906	9	9	108.101446	UNC17092844	0.405683488956583	0.138945488982203	NA	NA	-0.304996985269907	0.0649275019527904	0.530411744899415	-0.313911193314855	0.0135687554654411	-0.596691380146926	0.655628035517492	-0.0489364791034513	NA	NA	NA	0.146729774217053	0.166621025034214	method 2 q<0.2	liver
Ebag9	44.451187	44.451186	15	15	100.539275	JAX00065639_to_UNC26223995	0.386106801160121	0.112730075958849	NA	NA	0.137587925899384	0.190067133555445	0.451161681844701	0.349915420438645	0.0347282778987136	-0.339935904280955	-0.644646685871527	-0.178877849484405	NA	NA	NA	0.163445021823175	0.205740308051332	method 2 q<0.2	liver
Ece2	20.611674	20.611673	16	16	89.31845	JAX00427516_to_UNC27360203	0.384135390030821	0.151079719070393	NA	NA	-0.0412122406316335	-0.035472320753858	-0.218569834713347	0.0687941446176901	0.137502909406006	0.0454869461074845	-0.787947288855878	0.831417684823535	NA	NA	NA	0.180114249694494	0.243985723111088	method 2 q<0.2	liver
Echdc1	29.032972	29.032971	10	10	87.472931	UNC18380618_to_UNC18382665	0.428833537670916	0.135657978862499	NA	NA	-0.39615695564893	0.226089011932741	-0.112297943597481	-0.422101233588577	0.256798459230325	0.0740465775876638	0.649110096372736	-0.275488012288477	NA	NA	NA	0.111669483600238	0.101240588938234	method 2 q<0.2	liver
Edc3	57.556376	57.556375	9	9	15.689311	UNC15895913_to_UNC15896878	0.423878727355737	0.116701773366551	NA	NA	0.169437985497415	-0.321641302742633	0.39308591256206	0.45738636792631	-0.211639620619301	-0.187054963466767	0.116343583268072	-0.415917962425155	NA	NA	NA	0.125161163812811	0.124561155231688	method 2 q<0.2	liver
Edrf1	140.829358	140.829357	7	7	126.110546	UNC13720503_to_JAX00653136	0.398553660764925	0.122827991390607	NA	NA	0.235397322583341	0.285229640475525	0.0265211397715117	0.497203380398029	-0.431545537393665	-0.680875982900437	0.153257096998797	-0.0851870599331015	NA	NA	NA	0.163445021823175	0.205728234206035	method 2 q<0.2	liver
Eefsec	88.396533	88.396532	6	6	78.22698	UNC11433448_to_UNC11460071	0.499814386688874	0.183196263476927	NA	NA	-0.406657864314764	0.000590916730414253	-0.110343813426744	0.578236827172609	-0.153471607982065	-0.491670709035658	0.627506779382701	-0.0441905285264921	NA	NA	NA	0.0252723591952101	0.00846666327009871	method 2	liver
Efcab2	180.336012	180.336011	1	1	59.365122	UNC753406_to_UNC754029	0.389063572317348	0.11563901885828	NA	NA	-0.0864114638403526	-0.0224421966088764	-0.301644544636974	0.442509453490659	0.287251828556331	0.453898789376119	-0.793876560320694	0.0207146939837875	NA	NA	NA	0.196601909014966	0.288369772806037	method 2 q<0.2	liver
Efna1	89.084873	89.084872	3	3	102.918677	backupUNC030160320_to_UNC5878315	0.425785598103639	0.122362512096183	NA	NA	0.197292773328943	-0.401230165346851	0.400357260019142	0.130003006770733	-0.626997994116892	0.0686444324381063	0.140760084219674	0.0911706026871453	NA	NA	NA	0.106197848418696	0.0928810414518063	method 2 q<0.2	liver
Efnb2	8.660773	8.660772	8	8	51.763339	UNC14717289_to_UNC14729428	0.387764767361683	0.119540824628782	NA	NA	0.226568685404505	-0.0320634432106819	0.647432379410502	-0.334117076277994	0.0778863037683746	0.0161087162176916	-0.162302310150528	-0.439513255161869	NA	NA	NA	0.152066703383269	0.177220614382238	method 2 q<0.2	liver
Efr3a	65.618603	65.618602	15	15	86.36591	backupUNC150400382	0.410325004775117	0.114099371888904	NA	NA	-0.226991708229315	0.342512199227045	0.409174838835535	0.143286769791759	-0.465152787826905	-0.0669477724487639	-0.43135795342048	0.295476414071124	NA	NA	NA	0.131787316643803	0.136486217394917	method 2 q<0.2	liver
Ehd1	6.276896	6.276895	19	19	31.312679	UNC30195892_to_backupJAX00088399	0.406346213682848	0.119974510232048	NA	NA	0.0139901062873981	0.240232497306321	-0.22816320281168	0.382125267616131	0.558911587031463	-0.112814292919285	-0.681274446865969	-0.173007515644379	NA	NA	NA	0.130206028011704	0.133644300583566	method 2 q<0.2	liver
Ehd2	16.552884	16.552883	7	7	3.130432	JAX00148221_to_UNC12367710	0.461595980575774	0.14326117928481	NA	NA	0.205234639510986	0.374086966254512	0.409623678243509	0.0468967502707074	-0.204063415528032	-0.164715207701322	-0.123008197389324	-0.544055213661036	NA	NA	NA	0.0797031770019358	0.0543655708298566	method 2	liver
Ehhadh	21.787907	21.787906	16	16	40.823836	UNC26694004_to_UNC26719596	0.377812197442694	0.0690613260124822	NA	NA	0.229271014961075	-0.424798367179894	-0.570261311116544	-0.153278532652376	-0.221737157703689	0.132798497203457	1.07036799206905	-0.0623621355810823	NA	NA	NA	0.1774019503527	0.237167146558452	method 2 q<0.2	liver
Eid2b	29.062725	29.062724	7	7	63.094249	JAX00639958_to_UNC12899199	0.480043216005223	0.242854154268333	NA	NA	0.00497897644175442	0.970961367702378	-0.468701671527254	-0.0423368249534676	-0.525600911386935	0.220623390901095	0.0722682327146058	-0.232192559892177	NA	NA	NA	0.0542859706908327	0.0276851697883818	method 2	liver
Eid3	82.329371	82.32937	10	10	94.841476	JAX00296610_to_UNC18486627	0.417491966176271	0.142873692190398	NA	NA	0.456094893702298	-0.0229531105317222	-0.373343783875233	0.0599138070686595	0.0407467624927562	0.544508000945426	-0.856120842366125	0.15115427256394	NA	NA	NA	0.119910322315169	0.114271152687754	method 2 q<0.2	liver
Eif1ax	155.810127	155.810126	X	X	98.293609	JAX00182600_to_UNC31147619	0.451550667444583	0.221674166391863	NA	NA	-0.253068127881632	-0.257703142452606	-0.0751632427372558	-0.137789519114734	0.398670181587109	0.952596421347998	-0.614501273269553	-0.0130412974793255	NA	NA	NA	0.0668308818950469	0.0397329335590315	method 2	liver
Eif2ak3	70.794509	70.794508	6	6	110.294255	JAX00622006_to_UNC11846363	0.37335881665013	0.0800920834399564	NA	NA	-0.30916277134723	-0.310499998423064	0.253848066583423	-0.15151173883862	-0.177400915631164	0.0421513597644142	0.215318330533785	0.437257667358456	NA	NA	NA	0.184286666607578	0.256202707088586	method 2 q<0.2	liver
Eif2b1	125.02914	125.029139	5	5	75.478364	UNC9480114_to_UNC9488364	0.413801142437955	0.114489956713683	NA	NA	-0.5768449436587	0.164599997007063	0.30892548085458	-0.344766401480908	0.0932617551847222	0.052290076960539	0.0271612788261152	0.275372756306589	NA	NA	NA	0.144653105048755	0.162471377541537	method 2 q<0.2	liver
Eif2b5	20.49889	20.498889	16	16	58.628388	UNC26909362_to_UNC26932464	0.470754524195178	0.154429305160584	NA	NA	0.0704283977579328	-0.0198716640828519	0.667050107619718	0.218838792297104	-0.042356435662497	-0.401145608792368	-3.78244565604288e-08	-0.492943551312581	NA	NA	NA	0.0704895804238828	0.0435817755313016	method 2	liver
Eif2s3x	91.45799	91.457989	X	X	10.510549	JAX00709164_to_UNC30645640	0.402474733462325	0.144872570932265	NA	NA	-0.792807955362012	-0.0305580733782631	0.128200187557556	-0.0620083772194421	0.555272098658317	0.106091978012907	0.108581381619413	-0.0127712398884744	NA	NA	NA	0.138375180747288	0.150509055237649	method 2 q<0.2	liver
Eif3e	43.114282	43.114281	15	15	98.891389	UNC26205052	0.394280185717982	0.114712040738849	NA	NA	0.152073162807198	0.345617160961699	0.491149622336543	0.121566536059622	-0.368403548477014	-0.115517688904964	-0.807615305505715	0.18113006072263	NA	NA	NA	0.143844626511747	0.161114702892252	method 2 q<0.2	liver
Eif3h	51.697007	51.697006	15	15	62.936161	UNC25734815_to_UNC25736605	0.488778736212493	0.163607592464642	NA	NA	0.276999769361673	0.204396476942813	-0.0647306036490596	-0.0144113408397342	-0.0402782717940433	-0.655870544985099	-0.309025534608283	0.602920049571732	NA	NA	NA	0.0372784735127744	0.0152002501065132	method 2	liver
Eif4b	101.904204	101.904203	15	15	87.237484	UNC26048180_to_UNC26049729	0.486992438327852	0.157332846638726	NA	NA	-0.388313051729918	0.686791134563353	0.270851891735644	0.0908412290794998	-0.318318276473272	-0.369054681951907	0.112727690721569	-0.0855259359449682	NA	NA	NA	0.0782601417534892	0.0524369143837247	method 2	liver
Eif4e2	89.110489	89.110488	1	1	63.529879	JAX00191930_to_UNC800539	0.390270925880676	0.0889989132036075	NA	NA	0.0598778020200301	0.464496388258377	0.292002748757961	0.0636586537992413	-0.00711242614848228	0.274633284177928	-0.830092434014339	-0.317464016850716	NA	NA	NA	0.192963877642305	0.277825161865685	method 2 q<0.2	liver
Eif4g1	20.6728	20.672799	16	16	86.398779	UNC27312519_to_JAX00426898	0.411953506102934	0.141921714830402	NA	NA	-0.217717846101622	-0.0586208381068665	0.205578573997144	-0.0742835334804751	-0.800017313855074	-0.119578290590225	0.422433698794261	0.642205549342857	NA	NA	NA	0.120216378948103	0.114830040183127	method 2 q<0.2	liver
Eif5	112.776312	112.776311	12	12	73.296028	UNC21380282_to_UNC21390701	0.422526491185671	0.120446947642815	NA	NA	-0.0512824981462723	0.146604999865428	-0.0361882251199386	0.376391386505895	-0.645978043409117	2.5654422575542e-08	0.0383763182972615	0.172076036352322	NA	NA	NA	0.116844390066129	0.109382888460748	method 2 q<0.2	liver
Eif6	155.652661	155.65266	2	2	109.824929	JAX00499551	0.446730909042693	0.159456641108675	NA	NA	0.279664919251699	0.156243478059855	-0.148922067936842	0.0287276787911869	0.419674403457771	-0.836786248022034	-0.399628659278026	0.501026495676389	NA	NA	NA	0.0918630227850688	0.0703891621441021	method 2	liver
Elof1	21.918613	21.918612	9	9	83.16607	UNC16761662_to_UNC16770842	0.434612135764636	0.124001925343416	NA	NA	-0.315930893149414	-0.398664104179007	0.145802841085742	0.419253114416753	-0.0207076425511736	0.419485486491602	-0.0169802277220012	-0.232258574392502	NA	NA	NA	0.108605520738563	0.0967229381106159	method 2 q<0.2	liver
Elovl3	46.206389	46.206388	19	19	27.625941	UNC30144866_to_JAX00474835	0.567908398337702	0.230445814945295	NA	NA	0.208653340311859	0.534254911945725	-0.298822460877981	0.173942458144451	-0.58198898926359	0.199926761376557	-0.362842886659	0.126876865021981	NA	NA	NA	0.0123268658287773	0.00288883723543121	method 2	liver
Elovl5	77.765172	77.765171	9	9	105.75958	UNC17066820_to_UNC17077443	0.398429010042655	0.101453037330577	NA	NA	0.236579923034356	-0.257986815355269	0.0451456602848607	0.456233027027559	-0.352038143589697	0.212363608651728	-0.438488266660915	0.098191006607377	NA	NA	NA	0.143159934636524	0.15943046023538	method 2 q<0.2	liver
Elovl6	129.235304	129.235303	3	3	158.009204	UNC6626321	0.406199335932845	0.114261708956995	NA	NA	0.525727734071763	-0.0243018136206128	-0.0151378259664373	-0.271552619627748	0.125091029269371	-0.383101739354703	-0.386529167454486	0.429804402682853	NA	NA	NA	0.154802707634992	0.183516407365007	method 2 q<0.2	liver
Elp5	69.794737	69.794736	11	11	121.458748	UNC110193115_to_UNC20540252	0.4671407206185	0.178778172297404	NA	NA	-0.522475189781875	0.175262692486279	0.38921085142023	-0.338012615633948	0.144045077232	-0.472221893335691	0.707530620200664	-0.0833395425876585	NA	NA	NA	0.0707848891552604	0.0439217017142465	method 2	liver
Emc2	43.308775	43.308774	15	15	103.250415	UNC26246099_to_UNC26246390	0.394249759452792	0.116217941847764	NA	NA	0.224427518084567	-0.0883850452481991	0.736865750260345	-0.0382770728721279	-0.339304026451882	-0.24294897445206	-0.411773583908623	0.159395434587981	NA	NA	NA	0.168669964478925	0.216548678261598	method 2 q<0.2	liver
Emc7	112.295182	112.295181	2	2	160.10244	UNC4343683_to_JAX00102326	0.405951721028089	0.117581797027332	NA	NA	-0.382436934211763	0.0692352586400996	-0.483176424183713	-0.110224694604278	0.248495118536244	0.355540878496768	0.470185476341822	-0.167618679015181	NA	NA	NA	0.172462764026122	0.226127961427335	method 2 q<0.2	liver
Emd	71.500026	71.500025	X	X	165.392404	JAX00187177_to_UNC31593277	0.379979311699444	0.0951610043348738	NA	NA	0.346694708131283	-0.624756023260286	-0.265911655035907	0.147171280881751	-0.120858496607618	0.406422842295059	0.332127838320937	-0.220890494725218	NA	NA	NA	0.170260116501614	0.2210789070778	method 2 q<0.2	liver
Emilin1	31.216159	31.216158	5	5	144.686563	UNC10352681	0.537770214876216	0.21428477850304	NA	NA	-0.35563889223469	-0.571105369755646	0.0393603007710396	0.468177182093559	-0.450764161652644	0.238944548682124	0.302522579823644	0.328503812272613	NA	NA	NA	0.0173900289476688	0.00470487948058385	method 2	liver
Endog	30.027044	30.027043	2	2	177.594529	UNC021713399_to_UNC4561393	0.46423140274688	0.177566080910785	NA	NA	-0.0021278655308234	-0.204136066157022	-0.550273128606451	-0.441261268610174	0.698624906832942	-0.144033270687999	0.521812281731995	0.121394411027533	NA	NA	NA	0.0861471302895258	0.0620163750578169	method 2	liver
Eno1	149.611306	149.611305	4	4	129.93734	UNC8219775_to_JAX00566541	0.3878769539949	0.11078698294342	NA	NA	-0.505463814383553	-0.338202927810155	0.104717398444932	0.103028471382857	0.650682121533869	-0.237486212494346	-0.065465549038308	0.288190512364703	NA	NA	NA	0.173932828030971	0.229451308212982	method 2 q<0.2	liver
Enpep	129.035667	129.035666	3	3	145.453662	UNC6465856_to_UNC6469551	0.515977951516624	0.192487446356594	NA	NA	0.614436058394351	0.316898603284467	8.68602643010991e-05	0.0076810654735098	-0.220890993181484	-0.667734970368252	-0.310515575023379	0.260038951156487	NA	NA	NA	0.048129225036379	0.0228107394107222	method 2	liver
Ensa	95.428902	95.428901	3	3	69.773754	UNC5474350_to_JAX00109022	0.376236656657267	0.109634841694547	NA	NA	0.164743490950727	0.192636671787933	-0.306629396067307	-0.136564397331855	0.194295787699651	-0.581385083380898	-0.308257157994551	0.7811600843363	NA	NA	NA	0.192845145756492	0.277401858777339	method 2 q<0.2	liver
Entpd6	150.574817	150.574816	2	2	124.872305	JAX00099677_to_UNC3926071	0.375663091183797	0.0277352755016967	NA	NA	0.726613315712488	0.252032936053425	0.165265734770512	0.340275216026053	-0.0406778474593208	-1.19186122143421	-0.345671887445702	0.0940237537767562	NA	NA	NA	0.198956604419503	0.295490208003497	method 2 q<0.2	liver
Ep300	81.416644	81.416643	15	15	97.269898	UNC26185759	0.456239641644914	0.133389104783223	NA	NA	-0.447291739825298	-0.363669394982502	0.124462897599085	-0.190699829098962	0.383191334964563	0.182419619350669	0.435754117494005	-0.124167005501558	NA	NA	NA	0.0893409032955485	0.0672660515264712	method 2	liver
Epb41	131.631228	131.631227	4	4	91.163618	UNC7728498_to_UNC7772941	0.428475241891152	0.133626645789852	NA	NA	-0.483317784168391	0.0385285664848612	-0.0285851213018283	-0.0472499871399351	-0.0795620324522828	0.667777509583767	-0.37382741576953	0.306236264763339	NA	NA	NA	0.0954166878812585	0.0762702808836229	method 2	liver
Epc2	49.307006	49.307005	2	2	160.10244	UNC4343683_to_JAX00102326	0.470200257993388	0.150974788628878	NA	NA	0.162569614313865	0.240039138531996	0.411872393519033	-0.695227414535041	-0.0664740571764803	-0.0280176620006632	0.31366282473018	-0.33842483738289	NA	NA	NA	0.0653602084595661	0.0380443296481556	method 2	liver
Epg5	78.135206	78.135205	18	18	61.385881	UNC29395578_to_UNC29400518	0.447549375297928	0.172344143218862	NA	NA	-0.00299999451693959	0.276863809560948	-0.0266974836053192	-0.138028070931632	-0.0531421069547429	0.708771432252566	0.109939438762846	-0.874707024567727	NA	NA	NA	0.0724193266317495	0.0455451682820872	method 2	liver
Ept1	30.559121	30.55912	5	5	91.819623	UNC9682089	0.397869858214708	0.116595164939354	NA	NA	-0.0065868181594259	-0.502950358592755	0.685478104543551	0.0278993677332437	-0.0174380703219136	-0.21795002072521	-0.211920182636343	0.243467978158853	NA	NA	NA	0.175906351990077	0.233938789115353	method 2 q<0.2	liver
Eral1	77.893885	77.893884	11	11	98.455003	UNC110504977_to_UNC20222544	0.447533053988193	0.143589754237836	NA	NA	0.426050331647012	-0.0464893024437109	-0.237390960309622	-0.183266107766548	-0.115606877489194	0.574169905895045	0.0816483391826258	-0.499115328715608	NA	NA	NA	0.0841386490445287	0.0595017575610485	method 2	liver
Erap1	74.77732	74.777319	13	13	119.533279	UNC23490560_to_UNC130411655	0.409188191776098	0.0680397820301817	NA	NA	-0.286221473673452	0.430110980034961	-0.116612618978914	0.13269139092295	-0.0475254087094572	0.145831134767387	0.248137302440109	-0.506411306803583	NA	NA	NA	0.154802707634992	0.183490139814266	method 2 q<0.2	liver
Erbin	104.710666	104.710665	13	13	119.553129	UNC23490862_to_UNC23491383	0.429843233659573	0.118742921776286	NA	NA	-0.195315665144754	0.487610882733556	0.164709506883832	0.472817366320716	-0.250110687955447	0.0468541939939345	-0.320747330981793	-0.405818265850044	NA	NA	NA	0.0905015326549712	0.0684611856695515	method 2	liver
Erc1	119.798168	119.798167	6	6	143.701799	UNC12287704_to_UNC12289020	0.445316048223782	0.126364224568642	NA	NA	0.581186898852989	-0.0543141724707196	-0.262556484655788	0.330763774276418	0.0620245730140449	0.169488040105407	-0.457118308829942	-0.369474320292409	NA	NA	NA	0.0952409850645169	0.0755386809537411	method 2	liver
Ercc5	44.204589	44.204588	1	1	88.609381	JAX00258020_to_JAX00258101	0.402237203257805	0.0989096341982763	NA	NA	-0.359550329930707	0.439341354590735	-0.0991362420416122	0.361657386138072	0.150371739353605	0.117060765518902	-0.854017785787439	0.244273112158444	NA	NA	NA	0.185231305621942	0.258515929943795	method 2 q<0.2	liver
Erf	26.035777	26.035776	7	7	77.971641	UNC13085526	0.475013122765075	0.194988739466344	NA	NA	0.598597423632727	-0.113402960344218	-0.0767474339219467	-0.138634631878866	-0.00950164178332319	-0.801365739046367	0.596207590730858	-0.0551526073888628	NA	NA	NA	0.0602944166518623	0.0330852848702499	method 2	liver
Ergic1	26.698457	26.698456	17	17	4.199995	UNC27497695_to_UNC27501759	0.444391567890121	0.11463202052242	NA	NA	-0.155382083529932	0.456388865134448	-0.297176463019047	0.202306766304334	-0.435474807893793	-0.117055929520326	0.250875807228417	0.0955178452958991	NA	NA	NA	0.0930440965344487	0.0720042937313129	method 2	liver
Erh	81.744848	81.744847	12	12	59.948834	UNC21194005_to_UNC21194874	0.504979470234591	0.0681691001126356	NA	NA	-0.06883028132944	0.47408883170903	-0.0724007239053647	0.291777881088449	-0.318523951954015	3.62725776952135e-08	-0.31744528524808	0.0113334933668433	NA	NA	NA	0.0388746873580864	0.0165608741452947	method 2	liver
Erp29	121.902483	121.902482	5	5	139.344235	UNC10284974_to_UNC10289685	0.405099199431347	0.143780382472429	NA	NA	0.0802687461242633	0.106778565258003	0.00485678110046285	-0.273778814778347	0.0129444029348136	0.992587308216467	-0.791299904257341	-0.132357084598322	NA	NA	NA	0.153499151525919	0.180133313379368	method 2 q<0.2	liver
Esrp2	108.660874	108.660873	8	8	126.980779	JAX00683191	0.374060270277106	0.101851978152517	NA	NA	-0.649327502307342	-0.440816931671052	0.23545576076187	0.0182125321382904	0.0975647511445693	0.425213005998407	0.144591953215837	0.16910643071942	NA	NA	NA	0.182197590772693	0.249769106978501	method 2 q<0.2	liver
Esrra	6.996298	6.996297	19	19	43.652196	UNC30358255_to_UNC30358655	0.448895554757014	0.131669387516012	NA	NA	-0.0214081992212329	-0.353385822926297	0.360561871512999	0.27588520352269	0.217852483584423	-0.662309546614124	-0.00608074806559893	0.188884758207141	NA	NA	NA	0.0748804331468793	0.0484841310221062	method 2	liver
Etf1	35.091657	35.091656	18	18	75.579725	UNC29618271	0.414364988773775	0.121563371774578	NA	NA	-0.217445960244187	0.179662196867149	-0.416165112574336	-0.281892975684169	0.601251371246365	-0.326938798214786	0.421445517313407	0.040083761290557	NA	NA	NA	0.122894881139679	0.119652006772017	method 2 q<0.2	liver
Etfa	55.36005	55.360049	9	9	27.554296	UNC16048108	0.455684558430013	0.149431749683225	NA	NA	-0.119279939322014	-0.216032161381414	0.620456819235575	0.190541220239309	-0.182767336420022	-0.312771631884438	0.451379617263391	-0.431526587730388	NA	NA	NA	0.0773299316979149	0.0510985591764699	method 2	liver
Etfb	50.699442	50.699441	7	7	119.300355	UNC070545457	0.412336146910639	0.124472057049684	NA	NA	0.114695862962183	-0.658968758572342	-0.0186363382104655	0.00249595413470393	0.255854928563852	-0.167776057165375	-0.130923692219423	0.603258100506867	NA	NA	NA	0.156860445129324	0.188481018791227	method 2 q<0.2	liver
Ets2	95.924014	95.924013	16	16	40.648344	UNC26692153_to_UNC26692189	0.444715489246009	0.135603552280923	NA	NA	0.025817593363789	-0.536022541710121	-0.172414697525637	0.0308990306089916	-0.125946762685943	0.443328350427003	-0.14574957366659	0.480088601188507	NA	NA	NA	0.0803785275522671	0.0553137504706606	method 2	liver
Evc	37.72812	37.728119	5	5	26.799302	UNC8837934_to_UNC8861998	0.404493203541796	0.108417801110612	NA	NA	-0.488600683390675	0.101242663459069	0.587692043113491	0.213798881605593	0.0567125631452259	-0.142483918804828	-0.214208065277358	-0.114153483850519	NA	NA	NA	0.161080519857881	0.199140596253596	method 2 q<0.2	liver
Ewsr1	4.999091	4.99909	11	11	69.098943	UNC19867272_to_UNC19867754	0.397633779152227	0.102711027202066	NA	NA	0.165840393605833	0.0325445033504333	0.206393718994156	-0.0260195578121729	0.283182549639557	0.0897697798006099	-0.0680695342109692	-0.683641853367448	NA	NA	NA	0.162385984867521	0.202138320582061	method 2 q<0.2	liver
Exd2	81.564082	81.564081	12	12	34.600251	UNC20868046_to_UNC20869817	0.433888930035934	0.135777299152716	NA	NA	0.0829909929938625	0.430024579536232	-0.353996857401023	-0.125312860677198	0.0149084416441228	0.125993681419286	0.45032400096063	-0.624931978475911	NA	NA	NA	0.10436004422687	0.0894627425122617	method 2 q<0.2	liver
Exoc3	74.346148	74.346147	13	13	43.07576	UNC22504357_to_UNC22507694	0.421903284034819	0.140490308330505	NA	NA	0.245056841399344	0.0280446163006911	0.507203583964713	-0.156068919182893	-0.198147323825366	-0.546062110330873	0.554169363729979	-0.434196052055595	NA	NA	NA	0.117745720233633	0.111342130677961	method 2 q<0.2	liver
Exoc6b	85.019507	85.019506	6	6	142.866456	UNC12275844_to_UNC12276094	0.404408012602378	0.109791508087107	NA	NA	0.156942678799709	0.469505174582348	0.255411764922935	-0.413197763566611	0.261224373883122	-0.0735514709786649	-0.504242079877757	-0.152092677765081	NA	NA	NA	0.151404148153859	0.175967677458913	method 2 q<0.2	liver
Exoc8	127.421605	127.421604	8	8	87.640728	UNC15145627_to_UNC15158142	0.482553749244016	0.174189820733445	NA	NA	-0.399833806851135	-0.388065551483217	-0.0364099290237204	0.204221808527284	0.228830861840734	-0.53988123409256	0.617530582060286	0.313607269022329	NA	NA	NA	0.0478350659754045	0.022578343659331	method 2	liver
Exosc4	76.157827	76.157826	15	15	27.257305	JAX00060148_to_UNC25245541	0.40902086157252	0.109719568446782	NA	NA	-0.0271646896786623	-0.519124721477372	0.403696522903416	0.4083358243488	-0.107574963722626	0.23780954894981	-0.13916709166259	-0.256810429660776	NA	NA	NA	0.133382276881149	0.139914228045018	method 2 q<0.2	liver
Ext2	93.662725	93.662724	2	2	108.686587	UNC3731981_to_UNC3732390	0.494800264558376	0.161824053741633	NA	NA	0.570454720836262	-0.560522193512833	-0.214108240333316	0.0621240904727828	-0.293935161744632	0.266267557859062	0.075661512922456	0.0940577135002181	NA	NA	NA	0.0496227054809607	0.0240936150188337	method 2	liver
Ezr	6.987129	6.987128	17	17	75.661092	UNC28354718	0.434002819325372	0.126723838700324	NA	NA	0.159324479862977	-0.59705008735193	0.318947004787728	0.195264525553353	-0.206198078638638	-0.260372579360359	-0.0527334469654643	0.442818182112332	NA	NA	NA	0.114503116726469	0.105700339544228	method 2 q<0.2	liver
F2rl2	96.466875	96.466874	13	13	34.521187	UNC22394212_to_UNC22400326	0.414392281976926	0.113227686991237	NA	NA	-0.251356782846636	-0.23580374777243	0.401972808278493	0.0243106514549887	0.237036794178098	-0.582953339376563	0.647041875734835	-0.240248259650786	NA	NA	NA	0.146434320949456	0.166006516440129	method 2 q<0.2	liver
F5	166.081966	166.081965	1	1	21.909502	UNC256701	0.444299385895728	0.139892344626459	NA	NA	-0.0332369221016013	-0.345378230600058	0.207534722378992	-0.34810810118937	-0.253142928322567	-0.103041907138746	0.628437440701249	0.246935926272102	NA	NA	NA	0.105589718153985	0.0916714674270376	method 2 q<0.2	liver
F630028O10Rik	93.435265	93.435264	X	X	7.484488	UNC200292334	0.37798699850795	0.118209067439298	NA	NA	0.0375731675683678	0.143055108372384	0.101710626210381	-0.788162012287838	-0.220810710094793	0.248881087132349	0.272421107387519	0.20533162571163	NA	NA	NA	0.157947844891457	0.191949157072124	method 2 q<0.2	liver
F8	72.62538	72.625379	X	X	54.074889	UNC30846202_to_JAX00712035	0.481570912083008	0.184920868992437	NA	NA	0.158134995896874	-0.290759435085396	0.0671133876539568	-0.476889968565989	-0.393319550663712	0.758936800245772	0.385712291120221	-0.208928520601727	NA	NA	NA	0.0515770446399804	0.0254958760696999	method 2	liver
F9	57.252641	57.25264	X	X	139.2118	UNC31407291	0.390995854399286	0.116952052420688	NA	NA	0.370362965623974	0.159236716003905	0.42190009738503	0.236974709837372	-0.127836659563211	-0.227273973238873	-0.785257465107127	-0.048106390941069	NA	NA	NA	0.159563754882965	0.195808354880297	method 2 q<0.2	liver
Fabp7	57.504729	57.504728	10	10	14.449782	UNC17469598_to_UNC17501046	0.389348569547445	0.0948768705843603	NA	NA	-0.253944574445882	0.297169316825253	0.526946336771221	-0.0786786912459722	-0.313845322151467	-0.0928552333576582	-0.192526044636408	0.107734212240913	NA	NA	NA	0.161735836245537	0.200815420165047	method 2 q<0.2	liver
Fadd	151.768341	151.76834	7	7	52.718225	UNC12730423	0.40086044038645	0.130525812313122	NA	NA	-0.199934623757934	-0.157425098327025	-0.0204486525622279	-0.285197643951055	0.407819382243494	0.72981848353483	-0.683821032850681	0.209189185670599	NA	NA	NA	0.17290058880692	0.227196167469914	method 2 q<0.2	liver
Fads6	115.15886	115.158859	11	11	102.955767	JAX00320471_to_UNC20283246	0.502258941941531	0.1909504079482	NA	NA	0.376591791564799	0.536046599403504	0.322798230226354	0.000684500479549858	-0.195136616811723	-0.682496608848823	-0.337924846541628	-0.0205630494720342	NA	NA	NA	0.0561173644326798	0.0293141435910997	method 2	liver
Fah	91.754452	91.754451	7	7	103.985616	UNC13434891	0.570019781024895	0.245343746042654	NA	NA	0.262759450629641	0.29273726210159	0.416821310196893	0.243876717921109	-0.00921414773544919	-0.889129227433721	-0.306171741661746	-0.0116796240183165	NA	NA	NA	0.0145317855991951	0.00372397330315499	method 2	liver
Fahd1	24.987247	24.987246	17	17	9.466304	UNC27545869_to_JAX00431297	0.478383718405037	0.170892224229535	NA	NA	0.0323769352781854	-0.0191186497106981	-0.503819205750334	0.20976778032779	0.0307741725418626	-0.0152994019643202	0.75732977362191	-0.492011404344395	NA	NA	NA	0.0417994544884076	0.0185913340526408	method 2	liver
Fam103a1	88.907839	88.907838	7	7	141.312088	JAX00656706_to_UNC13909884	0.396300934448086	0.120054073834824	NA	NA	-0.20315241528985	-0.378280466116961	-0.0423097944070541	0.0859083305938679	0.090208228041794	0.849908289473113	-0.303892613780707	-0.0983895585142022	NA	NA	NA	0.172933641577924	0.22751417633415	method 2 q<0.2	liver
Fam104a	113.545465	113.545464	11	11	62.899349	UNC19772785_to_UNC19774957	0.407894527193281	0.129101908162933	NA	NA	-0.648069591338878	0.101558205723378	-0.19958519121551	0.452584971355748	-0.0763291247079454	-0.294295391826764	0.146587332165676	0.517548789844296	NA	NA	NA	0.146307098160708	0.165617728193475	method 2 q<0.2	liver
Fam107b	3.63073	3.630729	2	2	33.148618	UNC2846267_to_UNC2862042	0.393661074402391	0.104461705824826	NA	NA	0.0176957131202843	-0.289215317217195	-9.02087453900588e-05	0.100373812975912	-0.553403625357371	0.315085228744414	0.662949581973649	-0.253395185494303	NA	NA	NA	0.155166970653499	0.184430672998176	method 2 q<0.2	liver
Fam109a	122.299037	122.299036	5	5	147.514258	UNC10385175	0.422682282959415	0.106873146954859	NA	NA	0.434589863411754	-0.0916477964974862	-0.186890272908338	0.204236863181186	0.331177403167717	-0.306458551504992	-0.838447051289262	0.453439542439421	NA	NA	NA	0.132316390604026	0.137228358475543	method 2 q<0.2	liver
Fam126a	23.536508	23.536507	5	5	72.260495	UNC9435523	0.49055541553221	0.187031119288542	NA	NA	-0.00163114477256564	-0.0137763258552008	-0.197968594230767	-0.754084427359327	0.229284945582444	-0.201909911742075	0.848548726057592	0.0915367323199002	NA	NA	NA	0.0339071914558021	0.0130495006095067	method 2	liver
Fam129b	32.731654	32.731653	2	2	59.445624	UNC3149359_to_UNC3150522	0.477610740981918	0.181596322678148	NA	NA	-0.118976690710347	-0.342086631517883	0.145860284280788	0.00497842913631142	-0.0823062423461999	0.733528944938648	-0.779122599161921	0.438124505380602	NA	NA	NA	0.0773299316979149	0.051079857106318	method 2	liver
Fam133b	3.543833	3.543832	5	5	45.677846	JAX00580778_to_UNC9083687	0.449334457361311	0.152549380863177	NA	NA	0.644295570452513	-0.216221686505043	-0.483429128515351	-0.202990546936154	0.44006646068823	0.0556902691577244	-0.365426584944945	0.128015646603025	NA	NA	NA	0.0893409032955485	0.0672008963654779	method 2	liver
Fam134c	100.981157	100.981156	11	11	12.4276	UNC19099824	0.429196843145396	0.126811606841784	NA	NA	0.559866270411078	0.0716830070260178	-0.0809613277002736	-0.633120664023242	-0.0183710707920257	0.133889171825273	-0.264323940218714	0.231338553471886	NA	NA	NA	0.106537143230867	0.0936104318416274	method 2 q<0.2	liver
Fam135a	24.10718	24.107179	1	1	191.095322	UNC2409690	0.403521229083517	0.138223592404407	NA	NA	0.716708802840975	-0.134646255598692	-0.233917670655188	0.332672927765141	-0.123567064364701	-0.156885099729569	-0.298375055281541	-0.101990584976425	NA	NA	NA	0.164280314545742	0.207571060721961	method 2 q<0.2	liver
Fam160a1	85.550131	85.55013	3	3	75.515209	UNC5553882	0.538714691729921	0.16218545798856	NA	NA	-0.0708616268123279	0.0932303515520649	0.0114788967335813	0.668068629300615	-0.152853588430244	-0.348046185102734	0.178514531531101	-0.379531008772055	NA	NA	NA	0.0233259552723492	0.00751829609879384	method 2	liver
Fam169b	75.418725	75.418724	7	7	54.329944	UNC12754049_to_backupJAX00637977	0.552429882652206	0.236622910358357	NA	NA	0.300401013220048	-0.0560090283495486	-0.0167325602587679	0.545342906848526	-0.52166520453117	-0.0139371900318739	-0.508754977153974	0.271355040256762	NA	NA	NA	0.00975047916798505	0.00200609407697561	method 2	liver
Fam173a	25.929339	25.929338	17	17	44.874487	UNC27910879	0.41740735335569	0.108301880642553	NA	NA	0.0560049655266993	0.0681739633625967	0.511667051448465	0.136397631741586	0.292333314927824	-0.39184753171021	-0.340940266652678	-0.331789128644284	NA	NA	NA	0.127488976421735	0.129225898196947	method 2 q<0.2	liver
Fam188a	12.341087	12.341086	2	2	32.873757	UNC2844216	0.406205456600204	0.124208132494923	NA	NA	0.102427730679667	0.182259324835539	0.0721476341575936	0.431149621067675	-0.246988361605541	-0.637502666376086	-0.251290081505837	0.347796798746989	NA	NA	NA	0.162987278791537	0.203559930241452	method 2 q<0.2	liver
Fam193a	34.712582	34.712581	5	5	74.815531	JAX00131687	0.374664425499414	0.113735785307658	NA	NA	0.0827317557865224	-0.444494337026705	-0.23098998530576	0.0993795104426421	-0.00169728633651815	-0.394843402333222	0.794248749508697	0.0956649952643435	NA	NA	NA	0.199700499841036	0.297480585316393	method 2 q<0.2	liver
Fam195a	26.005683	26.005682	17	17	88.559637	UNC28550504	0.416434043641076	0.169665683966797	NA	NA	0.167569492636868	0.1566093442933	-0.507808378119536	-0.806552159282786	0.192482157687085	0.401900047283251	0.020328091987597	0.37547140351422	NA	NA	NA	0.109442665187616	0.098213878224313	method 2 q<0.2	liver
Fam199x	133.584133	133.584132	X	X	12.248681	JAX00177172_to_JAX00709408	0.358419842056482	0.0859817190209703	NA	NA	-0.444220183468252	0.0432054971443949	-0.121519453476166	-0.438856484089186	0.177505975234641	0.6210096046994	0.354800751676451	-0.191925707721282	NA	NA	NA	0.193415634831246	0.278759100203997	method 2 q<0.2	liver
Fam204a	60.3026	60.302599	19	19	21.004373	UNC30034523	0.428525608481847	0.134667341518405	NA	NA	0.0297497017379218	-0.316010285506476	0.142653115525657	0.451927620542003	0.43097507411753	0.0111932484899442	-0.567862868195615	-0.182625606710964	NA	NA	NA	0.082845388758641	0.0578768736328305	method 2	liver
Fam20a	109.58357	109.583569	11	11	95.679213	UNC20185659	0.377534118546833	0.0975252082277088	NA	NA	-0.0713983690422575	0.213882308486084	0.21987649714661	-0.0838634381595651	0.265544285101616	-0.643172700583301	0.31696743741125	-0.217836020360436	NA	NA	NA	0.181348707369959	0.247165710240701	method 2 q<0.2	liver
Fam210a	68.459987	68.459986	18	18	81.887769	UNC29711093	0.371844892599595	0.099344270797509	NA	NA	-0.0159362017231382	-0.464886183684693	-0.314061690953931	0.0519389473648302	0.339829313838825	0.194543485108588	0.517695903701489	-0.30912357365197	NA	NA	NA	0.160593521780568	0.198140923571645	method 2 q<0.2	liver
Fam234a	26.381187	26.381186	17	17	44.170714	UNC27900544	0.500592726748915	0.177810613532836	NA	NA	-0.667317912583636	-0.114267571355005	0.221585201964358	0.13786620816367	-0.292369921876175	0.201113120140888	0.518166657603836	-0.00477578205793655	NA	NA	NA	0.0439981292404688	0.0199375700683309	method 2	liver
Fam3a	71.638613	71.638612	X	X	39.625358	backupUNC200388916_to_JAX00710872	0.368717830473888	0.0406774751975153	NA	NA	-0.130307064574193	0.495654234149138	-0.0907195884612865	0.0859649314577545	-0.284929103995611	-6.35797113750195e-08	-0.11919218965162	0.0435288446555297	NA	NA	NA	0.185641932249248	0.259428249644884	method 2 q<0.2	liver
Fam60a	148.894954	148.894953	6	6	53.504716	UNC060085692	0.399376374329744	0.116348816470101	NA	NA	0.227477395765614	0.0283766473907025	0.220059464899778	-0.592777789125444	0.0550865385841334	0.506736110718312	-0.526568476241718	0.0816101080086208	NA	NA	NA	0.173592996501982	0.228602132682533	method 2 q<0.2	liver
Fam65a	108.129129	108.129128	8	8	126.805373	UNC15687335	0.375060522535035	0.102222609922714	NA	NA	-0.230441813234718	0.123263163179011	-0.194467429623186	-0.45112730565786	-0.316696161477122	0.452301551504046	0.273307365979981	0.343860629329848	NA	NA	NA	0.196040177642321	0.286674302425457	method 2 q<0.2	liver
Fam83f	80.502277	80.502276	15	15	92.119451	UNC26120007_to_UNC26132263	0.364400548431752	0.0891582998290121	NA	NA	0.254652270621763	-0.27244587230952	-0.370668938676693	0.39828753824474	-0.322522848080808	0.121197016817861	0.279667524725524	-0.0881666913428676	NA	NA	NA	0.197594073655671	0.291393706995993	method 2 q<0.2	liver
Fam84a	14.158844	14.158843	12	12	113.785057	UNC21911375_to_UNC21916527	0.430827812353067	0.116524738524084	NA	NA	0.631112244577704	0.101827636225563	-0.264390356195687	0.292683233134594	-0.109939087897001	-0.0305259462161347	-0.154262270464889	-0.466505453164149	NA	NA	NA	0.112022556098739	0.10173855234013	method 2 q<0.2	liver
Farsa	87.380885	87.380884	8	8	16.371372	UNC14238094_to_UNC14246894	0.375008223841259	0.056250181857468	NA	NA	0.609264883410813	0.0689947092857229	-0.455317684892389	0.0342151120557753	0.0813277969023685	0.447251880471883	-1.04001508022851	0.25427838299434	NA	NA	NA	0.177761102527888	0.238098880329378	method 2 q<0.2	liver
Fasn	120.685861	120.68586	11	11	57.824905	UNC19708423_to_JAX00312408	0.427813729662794	0.12572931127739	NA	NA	-0.523974286233261	0.565928586763372	-0.15242542575638	0.00326295822557457	-0.211357722502928	0.220127253812513	0.296547121181977	-0.198108485490868	NA	NA	NA	0.11710190763558	0.109772704859965	method 2 q<0.2	liver
Fastk	23.951053	23.951052	5	5	91.904489	UNC050145324_to_JAX00132972	0.423555336054164	0.154584351347388	NA	NA	-0.510038104027283	0.111890861508289	0.569438923181917	0.0783095817103554	0.187705144171127	-0.746558912758961	0.0589548303489398	0.250297675865616	NA	NA	NA	0.132764953338898	0.138199489533196	method 2 q<0.2	liver
Fastkd1	69.550663	69.550662	2	2	124.577852	UNC3898503_to_JAX00502180	0.502133868648609	0.177460339141709	NA	NA	-0.608206084912657	0.308339792911655	-0.156079319116102	0.243109206295022	0.350461660429898	-0.744446922999691	0.537081679333321	0.0697399880585535	NA	NA	NA	0.0596177368509057	0.0323335811874743	method 2	liver
Fbf1	116.029492	116.029491	11	11	102.052622	UNC20265794_to_UNC20272817	0.463761587596839	0.140005112921468	NA	NA	0.204697788279894	-0.255373202104087	0.0448074526904696	-0.241061757909337	-0.0768990379489206	0.50594771137058	0.280597438631006	-0.462716393009606	NA	NA	NA	0.0804288905800348	0.055477690222949	method 2	liver
Fbl	28.954767	28.954766	7	7	4.989231	UNC12385212	0.381161205130188	0.116844928018012	NA	NA	0.525314207837095	-0.186863821722103	0.345475361388252	0.131829781392043	-0.260648659430042	0.238344338980749	-0.689354712021892	-0.104096496424103	NA	NA	NA	0.197565065784171	0.291288191769642	method 2 q<0.2	liver
Fbrs	134.628735	134.628734	7	7	149.066194	UNC14016685_to_UNC14018719	0.418797325995424	0.15761797680823	NA	NA	0.282129663031597	0.0556738948533662	-0.0409411340575406	-0.0833178875540906	-0.291030082352875	-0.171482414944639	0.873690208467455	-0.624722247443274	NA	NA	NA	0.135493434752455	0.143998322068208	method 2 q<0.2	liver
Fbrsl1	110.877522	110.877521	5	5	30.081204	UNC8881873_to_UNC8884782	0.37309653737107	0.100780565761581	NA	NA	-0.260970414549459	0.361573307732115	0.145756891719845	0.586593564489902	0.0333180122428304	-0.15268840127091	-0.0454433230738605	-0.668139637290463	NA	NA	NA	0.193820757673029	0.280474484206538	method 2 q<0.2	liver
Fbxl14	119.429686	119.429685	6	6	34.507106	UNC10863202	0.49047269744564	0.165319743004697	NA	NA	0.146422243479769	-0.478142014252693	-0.386280169633189	-0.367337926132808	0.0251817023360178	0.464504208671054	0.475057078565987	0.120594876965862	NA	NA	NA	0.0445905297068213	0.0203617715268488	method 2	liver
Fbxl8	107.788548	107.788547	8	8	89.677634	backupJAX00164446_to_UNC15178380	0.410587807807767	0.114993360156664	NA	NA	0.0839417880786317	-0.196706096882228	0.0159245168700778	0.279606719822838	-0.294553110668698	-0.60738681348274	0.441171335262607	0.278001660999512	NA	NA	NA	0.136389778783103	0.146477011515477	method 2 q<0.2	liver
Fbxo21	118.426779	118.426778	5	5	16.511406	UNC8703236_to_UNC8724314	0.401642379615845	0.120132405494436	NA	NA	-0.126358030583787	0.190899494326475	0.342457922204794	0.167578966784229	0.409074415813996	-0.32377229587843	0.0347031034728913	-0.694583576140168	NA	NA	NA	0.165245909547753	0.209371544152574	method 2 q<0.2	liver
Fbxo7	85.484674	85.484673	10	10	5.081753	backupUNC100004350_to_backupUNC100008688	0.476164558903481	0.163116563621993	NA	NA	-0.602838593578091	0.410955203756433	0.0388761994413741	0.336563222559232	0.0961821087875566	0.228845695782017	-0.409616625303271	-0.0989672114452506	NA	NA	NA	0.0613156707601572	0.0343221098701155	method 2	liver
Fbxo8	59.029931	59.02993	8	8	121.361228	UNC15609494_to_UNC15610359	0.3797833427767	0.101218863889366	NA	NA	0.216501655096644	0.416492883542054	0.2391268471029	0.092856653523277	-0.362954400901314	-0.281040970234917	-0.419945658950347	0.0989629908217021	NA	NA	NA	0.168416752704731	0.216116627752764	method 2 q<0.2	liver
Fbxw2	34.681755	34.681754	2	2	61.163265	UNC3171355_to_UNC3173194	0.387119621312817	0.080196193891484	NA	NA	0.402177278580615	-0.205984283786906	-0.0883342027032425	0.0589444248731344	-0.315951505960109	0.846238841954045	-0.702921332515824	0.00583077955828699	NA	NA	NA	0.180783637238256	0.245477029266774	method 2 q<0.2	liver
Fbxw8	118.605467	118.605466	5	5	87.353151	UNC9626955	0.470038222640486	0.15235334482678	NA	NA	-0.654787622539029	0.21072925923248	0.356579362715351	-0.00682530771787787	-0.245094950547161	0.174324190022366	-0.221787831053344	0.386862899887214	NA	NA	NA	0.0536347714888142	0.0271146211348943	method 2	liver
Fdft1	63.798415	63.798414	14	14	83.557206	UNC24361910_to_JAX00055366	0.42033585678086	0.134257318030204	NA	NA	-0.21711833525446	-0.014671935965212	-0.252556748719642	-0.630469517406499	0.1098261473732	0.165871279322473	0.600570712788362	0.238548397861779	NA	NA	NA	0.115149601737426	0.106553085470398	method 2 q<0.2	liver
Fdps	88.905889	88.905888	3	3	50.195881	UNC5236692_to_UNC5239935	0.435986463676513	0.142991790264327	NA	NA	-0.185220076054148	0.269101796038296	0.512464112147613	0.072616933373887	-0.218494284536136	0.178651472732731	-0.944016613719385	0.314896660017143	NA	NA	NA	0.121260329448527	0.117251952468353	method 2 q<0.2	liver
Fem1b	62.659455	62.659454	9	9	113.087427	UNC17155724	0.402136587739168	0.120727732242099	NA	NA	-0.503106645315245	-0.152212731135404	0.253168564343051	0.565192053855921	-0.12213459602626	0.17107940020786	0.14737691031795	-0.359362956247873	NA	NA	NA	0.163486463900701	0.205991563728932	method 2 q<0.2	liver
Fer	64.21333	64.213329	17	17	8.650044	UNC27536218	0.406844475995502	0.00515049345481712	NA	NA	0.444052786863516	0.21603229603059	-0.112879929281882	0.291259697424714	0.101083965596771	-0.132054916980227	-1.37354024597195	0.566046346318467	NA	NA	NA	0.136677364340329	0.147350093736096	method 2 q<0.2	liver
Fga	82.830075	82.830074	3	3	59.841976	UNC5362414	0.399796550972047	0.123123333386203	NA	NA	0.551781763820352	0.12690515240476	-0.18453165865017	0.259948067262729	0.226264628398511	-0.231656688007713	-0.794821875474271	0.0461106102458011	NA	NA	NA	0.143668496320529	0.160456214506199	method 2 q<0.2	liver
Fgfr1op2	146.526433	146.526432	6	6	44.05537	JAX00140367_to_UNC11005614	0.487583947575816	0.177069892708211	NA	NA	-0.0941310056768192	0.409593279481124	-0.382878538152243	0.192024031632043	-0.299527263079995	0.501979700504108	-0.2671313345039	-0.0599288702043185	NA	NA	NA	0.0611339719947859	0.0340895421020558	method 2	liver
Fh1	177.555766	177.555765	1	1	155.072637	UNC1972093_to_UNC1974981	0.424690731661132	0.138320321263122	NA	NA	-0.124544565351719	0.439807031411217	-0.0379312294347439	0.176163650458319	-0.607634406575014	0.258078504106087	-0.45063937096693	0.346700386352784	NA	NA	NA	0.150110374295998	0.172652629214194	method 2 q<0.2	liver
Ficd	114.185791	114.18579	5	5	58.48356	UNC9257267_to_UNC9272063	0.406250033992779	0.0960808829463561	NA	NA	-0.203603933310619	0.222677067476231	0.232995859611845	-0.11488118774363	-0.186331412291298	-0.482112962426884	2.22621108838885e-07	0.531256346063245	NA	NA	NA	0.160956220358027	0.198825191317986	method 2 q<0.2	liver
Firre	47.988498	47.988497	X	X	165.392404	JAX00187177_to_UNC31593277	0.412863053203683	0.127132106856631	NA	NA	-0.23557538158433	-0.823036905673437	-0.00596075876195473	0.088292367306078	0.379919857875642	0.505152151120055	-0.0374278011183355	0.128636470836282	NA	NA	NA	0.122317927096002	0.118663012506511	method 2 q<0.2	liver
Fkbp3	66.174925	66.174924	12	12	90.137749	UNC120199959	0.42852003789645	0.120047743641419	NA	NA	-0.166758802991424	-0.101689763503884	0.337954010125265	-0.406627900271022	0.474495650264082	0.185964468408449	0.13173702846582	-0.455074690497286	NA	NA	NA	0.105689787348521	0.0918875957981818	method 2 q<0.2	liver
Fkbp5	28.623094	28.623093	17	17	4.632385	UNC27504612_to_UNC27518476	0.440395993574323	0.121433339445463	NA	NA	-0.044672105358513	-0.101698945245662	0.578327144796812	-0.548706045403654	-0.0581404607642391	-0.0196226073899136	0.138277679340917	0.0562353400242529	NA	NA	NA	0.110753996536439	0.0998767816099395	method 2 q<0.2	liver
Flrt2	96.930436	96.930435	12	12	4.52286	JAX00324118_to_JAX00324994	0.41092712271737	0.141714691729312	NA	NA	0.268270470690448	-0.0600638305983966	-0.350944941929112	-0.0688930996557858	0.087155914780344	0.796388080674102	-0.331073291878169	-0.340839302083431	NA	NA	NA	0.131652895191753	0.136152405139753	method 2 q<0.2	liver
Fmn1	113.167893	113.167892	2	2	152.468096	UNC4244689	0.377664076318195	0.0894883206683944	NA	NA	0.12997797735122	-0.0257917565824476	0.327358695828863	0.0534536855968412	0.204212184428165	-0.334900947427579	0.240716965732342	-0.595026804927404	NA	NA	NA	0.198141368381719	0.293074277199827	method 2 q<0.2	liver
Fmo1	164.796741	164.79674	1	1	19.036075	UNC213909_to_JAX00243441	0.480144069802227	0.186789373462814	NA	NA	0.0471091880673445	-0.344773247094685	-0.390338455169933	-0.19797187226122	-0.250698028752596	0.439247232525003	0.818563598417969	-0.121138415731884	NA	NA	NA	0.0861194439139524	0.0619417492381269	method 2	liver
Fmo2	164.828843	164.828842	1	1	13.88064	UNC140543	0.458828856826176	0.165341259096362	NA	NA	-0.199388223615695	-0.225657266879131	-0.312837278232189	-0.115813292987532	0.248869889329486	0.495240912379373	0.633292490583925	-0.523707230578237	NA	NA	NA	0.0950859313122571	0.0753658996988189	method 2	liver
Fnip2	79.371601	79.3716	3	3	148.00689	UNC6503409_to_UNC6504077	0.431118321354878	0.123561705151864	NA	NA	0.177142219775816	-0.145650135331728	0.64264545904479	-0.380485073144441	-0.36068933347719	0.0253681749675895	-0.141156092386647	0.18282478055181	NA	NA	NA	0.109188914145481	0.0977781234079764	method 2 q<0.2	liver
Fnta	27.126073	27.126072	8	8	14.528134	UNC14205733_to_UNC14211644	0.408674730834188	0.123012622223766	NA	NA	-0.126053033802419	0.0382728174314798	-0.726452318955603	0.593184913509887	-0.127557456719667	-0.135279796630525	0.447453601203503	0.0364312739633448	NA	NA	NA	0.125925763345088	0.125859918097661	method 2 q<0.2	liver
Fopnl	14.317425	14.317424	16	16	85.669152	UNC27301334	0.391608847329678	0.0921631453238937	NA	NA	0.488380708286117	0.406366103875681	-0.133445964895405	-0.227405274251466	0.0113664152757307	0.072281817140611	0.206082288234586	-0.823626093665853	NA	NA	NA	0.169268425362856	0.217700620691825	method 2 q<0.2	liver
Foxa3	19.608888	19.608887	7	7	149.689721	UNC14023285_to_UNC14024901	0.386850413246394	0.11223996568356	NA	NA	-0.281490158903256	0.232367679700311	0.603320471846101	-0.0965067941592365	-0.449840465869824	-0.0637749399709013	0.325087368608995	-0.269163161252191	NA	NA	NA	0.184206422112816	0.255974157959742	method 2 q<0.2	liver
Foxf1	123.608286	123.608285	8	8	25.489899	UNC14326919_to_UNC080083433	0.38417742717841	0.10714961749483	NA	NA	0.303914315327877	-0.174829689383423	0.29608349131089	-0.0252832335996564	-0.687097078744531	0.20908072187681	0.0675579386622265	0.0105735345498071	NA	NA	NA	0.169814798613139	0.219480783928985	method 2 q<0.2	liver
Foxk2	121.121301	121.1213	11	11	18.216555	UNC19186195_to_UNC19189876	0.473822662834194	0.146525244226028	NA	NA	-0.16159867374062	0.483989548003036	0.199225571725167	-0.00534596501302225	-0.294686646759114	0.487613699897075	-0.575764911924209	-0.133432622188313	NA	NA	NA	0.0785676684779236	0.0528176124983294	method 2	liver
Foxo1	52.072259	52.072258	3	3	141.63926	UNC030262702	0.438932528549348	0.164682772754843	NA	NA	-0.487956342990724	-0.309985528722321	0.992090666318101	-0.41562428935929	-0.201795708794323	0.178054166334119	0.15164662554967	0.0935704116647677	NA	NA	NA	0.0954166878812585	0.0763224474290158	method 2	liver
Foxq1	31.650039	31.650038	13	13	93.12065	UNC23092990_to_UNC23112097	0.403754700748355	0.125941078663074	NA	NA	0.621327591475198	0.221551083669144	-0.308889663710031	-0.0425037472674581	0.0192986809565988	-0.0900691766500042	-0.681565239831686	0.260850471358239	NA	NA	NA	0.153499151525919	0.180480881574966	method 2 q<0.2	liver
Frmd4b	97.567651	97.56765	6	6	137.243942	UNC12188013	0.422230349264978	0.123704022308595	NA	NA	-0.463062758575688	-0.102744153083574	-0.530599657092599	0.448561066848543	0.0960183558812714	0.301036169909397	-0.0100508418441245	0.260841817956774	NA	NA	NA	0.127763016479561	0.129858047415409	method 2 q<0.2	liver
Fryl	73.647857	73.647856	5	5	148.835635	UNC050249355_to_UNC10406637	0.435403164009072	0.11747307620492	NA	NA	0.0507732057070763	0.477650686064416	-0.163444496799137	0.422983703591652	0.401581886912269	-0.31467759279211	-1.04544882599306	0.170581433308893	NA	NA	NA	0.116375298110252	0.108426380033406	method 2 q<0.2	liver
Fubp1	151.873422	151.873421	3	3	126.782161	UNC6190167_to_JAX00537020	0.414745134773046	0.12100603560162	NA	NA	-0.225935720534076	0.332767346945461	0.249460807226253	0.079457210704695	0.354376431830306	-0.549807060463941	0.0650436239505287	-0.305362639659226	NA	NA	NA	0.149283257462624	0.171132441951201	method 2 q<0.2	liver
Fuca2	13.220834	13.220833	10	10	118.601629	UNC18831162_to_UNC18835853	0.39868452852123	0.104806647807337	NA	NA	0.392596530317562	-0.272552895200009	0.334597538737188	0.246152306539228	0.220252844159956	-0.267907124741904	-0.29825563865941	-0.35488356115261	NA	NA	NA	0.144334604474106	0.161930309652251	method 2 q<0.2	liver
Fus	135.110993	135.110992	7	7	148.118497	UNC14007030_to_UNC14009887	0.459038401117592	0.158624422657797	NA	NA	0.347143167908047	-0.0856988554880571	-0.24061915066578	-0.104272370082038	0.551939333925043	-0.310276229144687	0.262129526772745	-0.420345423225271	NA	NA	NA	0.0785276756856302	0.052765790516572	method 2	liver
Fut9	25.72715	25.727149	4	4	46.843251	UNC7182586	0.442338510458678	0.146312373913684	NA	NA	-0.674142122328006	-0.0180109861685235	0.270709033787285	0.5882437657491	0.410745056681404	-0.149729620702563	-0.2896420817057	-0.138173045312996	NA	NA	NA	0.103397339604671	0.0881263775146254	method 2 q<0.2	liver
Fv1	147.243088	147.243087	4	4	90.722078	UNC7723057_to_UNC7727867	0.417205194579862	0.120530307894621	NA	NA	-0.303170827899915	0.235378362330725	-0.354994645738321	-0.171990309743407	0.204005315064163	0.54276956529429	-0.388109020221114	0.236111560913578	NA	NA	NA	0.146152664124556	0.165176692952411	method 2 q<0.2	liver
Fzd4	96.552876	96.552875	7	7	121.500721	UNC13657974_to_UNC13658141	0.525742780423157	0.195297927225304	NA	NA	0.501432045941866	0.0849876819434694	-0.0928802985525997	0.362877575127116	-0.423706796152403	0.104826536819482	-0.643233625239148	0.105696880112217	NA	NA	NA	0.0439578154350159	0.0198978511852893	method 2	liver
Gabarap	69.804872	69.804871	11	11	45.804246	UNC19544906	0.420561811131285	0.130541139250942	NA	NA	0.135261184808288	-0.0775776412892852	-0.212515683417466	0.0911783810667154	0.265699694378577	-0.73650220865104	0.0445930051483039	0.489863267955906	NA	NA	NA	0.113795028073942	0.104340072912737	method 2 q<0.2	liver
Galc	99.497669	99.497668	12	12	80.974923	UNC21470690_to_JAX00339602	0.395897288801224	0.119156250467294	NA	NA	-0.197664605872739	-0.0777859170861434	-0.181050044773389	-0.00716469211283982	0.589375945312672	-0.623148069578693	0.171236331853845	0.326201052257288	NA	NA	NA	0.159211584116629	0.194513641383027	method 2 q<0.2	liver
Galk1	115.874033	115.874032	11	11	19.25005	UNC19199582_to_JAX00305287	0.518180680893944	0.212965947199972	NA	NA	0.404487071213603	0.0120053724153574	0.0166678604459167	-0.334365223672209	0.561193374544167	-0.477743498110249	-0.497460036428666	0.31521507959208	NA	NA	NA	0.0181570066654909	0.00516037581071449	method 2	liver
Galnt2	126.755294	126.755293	8	8	59.809318	JAX00162212_to_UNC14807497	0.520243045917576	0.184476892090326	NA	NA	-0.0522117653015468	-0.44240557047396	0.242393951931305	0.133083065587152	0.00142028778198567	0.755479883951985	-1.10695124370441	0.469191390227489	NA	NA	NA	0.0233259552723492	0.00753171038964573	method 2	liver
Gar1	129.534314	129.534313	3	3	153.503321	UNC6576871_to_UNC6581568	0.425494697577628	0.123357267535457	NA	NA	-0.237962992763051	-0.228915530338937	-0.0185326419236097	0.437063781378026	-0.144532569074831	-0.220162385955534	-0.261756348265521	0.674798686943458	NA	NA	NA	0.117241544291943	0.109978062338092	method 2 q<0.2	liver
Gart	91.647217	91.647216	16	16	74.168356	JAX00424827_to_JAX00424833	0.427780525736223	0.16626497486987	NA	NA	0.174443604174913	-0.152619985100279	0.410460048862146	0.169706527537811	-0.465014164748664	0.641034162462165	-0.0909597433475175	-0.687050449840573	NA	NA	NA	0.106545271945087	0.093685241458448	method 2 q<0.2	liver
Gas5	162.965297	162.965296	1	1	182.176309	UNC2306806	0.448770682333254	0.11786479447397	NA	NA	0.191417708033864	0.27192589396982	0.158431492394855	0.00168378777852259	0.296477810624023	-0.128827792442324	-0.244219819120007	-0.546889081238754	NA	NA	NA	0.116584881286806	0.108695691191534	method 2 q<0.2	liver
Gas8	126.042735	126.042734	8	8	31.811929	UNC14414014_to_UNC14419228	0.389748683852552	0.0361576101101347	NA	NA	0.260666494963458	0.251058556074214	-0.104683621521868	0.195169485264366	-0.192781715751303	0.537727955246739	-1.33293037138119	0.385773217105582	NA	NA	NA	0.157947844891457	0.191502766802706	method 2 q<0.2	liver
Gatad2b	90.145576	90.145575	3	3	35.852843	UNC5035770_to_UNC5050085	0.4082081297642	0.138456679771065	NA	NA	-0.315056481214383	-0.0913538752274689	0.069794059459253	-0.0401661833701022	0.282110513551235	-0.691591358441236	0.819032298074508	-0.032768972831806	NA	NA	NA	0.133650569945365	0.140407909491493	method 2 q<0.2	liver
Gatsl2	134.575618	134.575617	5	5	120.142595	UNC10025192_to_backupUNC050603982	0.465475615955851	0.206021743832526	NA	NA	-0.265114228451671	0.0215609955715417	0.458901434073282	0.514680998563607	-0.118678009563436	0.38227754442074	-0.689339317452032	-0.304289417162032	NA	NA	NA	0.0695958774461362	0.0424988170229095	method 2	liver
Gcgr	120.392041	120.39204	11	11	18.196076	UNC19185966	0.461824291512906	0.153326973013544	NA	NA	0.633280796211726	0.232800399384637	-0.318582981760405	-0.235716659447102	0.324604433799003	-0.279292979659537	-0.416514569181387	0.0594215606530656	NA	NA	NA	0.0915578090912672	0.0698946440656553	method 2	liver
Gcn1l1	116.015272	116.015271	5	5	59.604812	backupJAX00130547_to_UNC9330658	0.430118045656333	0.105176409246757	NA	NA	-0.458357772998934	0.117549580697842	-0.0517581712957929	0.335655282394206	0.243980489080179	-0.382798760550916	2.3218980947842e-08	0.195729329454433	NA	NA	NA	0.118865350694416	0.113048849070849	method 2 q<0.2	liver
Gdap10	33.508981	33.50898	12	12	104.279299	UNC21776133_to_UNC21778099	0.553485596744068	0.300993537102697	NA	NA	-0.00296176921575457	0.446178459823882	0.0118786128060488	0.132977184988495	0.862178008379159	-0.489037443984476	-0.784656682776648	-0.176556370020706	NA	NA	NA	0.018871961321435	0.00547743554804703	method 2	liver
Gdf2	34.754225	34.754224	14	14	58.965489	UNC24063610_to_backupUNC140693590	0.402346240259343	0.116092852510723	NA	NA	-0.272130040166247	-0.362915804387808	-0.179929739640305	-0.387251558484202	0.218913422994651	0.407315476157307	0.53809821403284	0.0379000294937639	NA	NA	NA	0.132985645655788	0.138598134678327	method 2 q<0.2	liver
Gdi1	71.550351	71.55035	X	X	92.265002	JAX00715929	0.349631474703185	0.0909340597921911	NA	NA	-0.247506874535476	-0.126777282681964	-0.109556644323942	-0.258894442072121	-0.106342448242369	-0.0799632149364647	0.893214357082491	0.0358265497098463	NA	NA	NA	0.197541719975462	0.291017098759584	method 2 q<0.2	liver
Gdi2	3.537321	3.53732	13	13	31.27088	UNC22360576_to_UNC130037842	0.395509601578618	0.095487713649143	NA	NA	-0.486122943139051	-0.270277329652841	0.0341997174355127	-0.269740661896871	0.0357638906515874	0.140909924143804	0.985657665140835	-0.170390262682977	NA	NA	NA	0.161243475041879	0.199845670043379	method 2 q<0.2	liver
Gdpd1	86.887639	86.887638	11	11	28.561144	UNC110296583_to_UNC19322506	0.510112303084781	0.180739015011144	NA	NA	-0.30686399746836	-0.168185346931527	0.0628127339703301	0.389695313082616	0.267204404834071	-0.295585086267885	-0.482957521787815	0.53387950056857	NA	NA	NA	0.0372784735127744	0.0152099060913127	method 2	liver
Gdpgp1	87.377779	87.377778	7	7	53.612138	UNC12744197	0.489272971679933	0.197306243547199	NA	NA	0.322689204975714	0.665819420011737	0.261037423943336	-0.25604498566048	-0.0122553141491286	-0.263830857044026	-0.688005502392583	-0.0294093896845701	NA	NA	NA	0.0551203669553071	0.0284087187977765	method 2	liver
Gemin2	60.114378	60.114377	12	12	36.922142	UNC20898693_to_JAX00330700	0.441580661774648	0.150218635212292	NA	NA	-0.473773073335016	-0.0955433845745651	0.228523751313755	0.636847755373445	0.221884595358627	-0.587413336355823	0.119816416293838	-0.0503427240742606	NA	NA	NA	0.094388664648277	0.0740679651364539	method 2	liver
Gemin4	76.031074	76.031073	11	11	121.458748	UNC110193115_to_UNC20540252	0.462111183708766	0.171150136908866	NA	NA	-0.605534509667598	0.226348456622254	0.626600493584199	-0.0968472781068393	0.0554737043623925	-0.300960593197655	-0.263941956569265	0.358861682972511	NA	NA	NA	0.0787705592173768	0.0532291578040359	method 2	liver
Gemin7	20.158692	20.158691	7	7	134.181453	UNC13808351	0.423960020868683	0.123615224940899	NA	NA	-0.533251228617096	0.405469426746438	-0.351491815660571	0.100302572301494	0.0742593475385224	0.674916533068259	-0.0800588713193448	-0.290145964057702	NA	NA	NA	0.135934412108792	0.14464981535836	method 2 q<0.2	liver
Gen1	11.272593	11.272592	12	12	98.916086	UNC21707067_to_UNC21709603	0.378846236166881	0.107345688256074	NA	NA	-0.0374030395394242	-0.552870071856386	-0.297740149438039	-0.0779784223543455	0.473110051829693	0.0255576022830376	0.00215201493306866	0.465172014142396	NA	NA	NA	0.192291185256909	0.2760017614002	method 2 q<0.2	liver
Gga1	78.70762	78.707619	15	15	93.696608	UNC26138583_to_UNC26138658	0.42859449014007	0.140879636977585	NA	NA	0.101175377883419	-0.235189943426552	-0.454743332129757	-0.155617005861509	-0.00988911420504145	0.424449426168245	0.634122272833856	-0.304307681262662	NA	NA	NA	0.108118342426174	0.0958908607144201	method 2 q<0.2	liver
Ggcx	72.364302	72.364301	6	6	56.857618	UNC061064189_to_UNC11153623	0.496415043897273	0.158355620520237	NA	NA	0.0836490557772912	-0.312614670700717	-0.07066989888568	0.333965073417327	0.057128926315996	-0.36262325430254	-0.359843075153557	0.63100784353188	NA	NA	NA	0.049838907519944	0.024271788886182	method 2	liver
Ghdc	100.632271	100.63227	11	11	120.23437	UNC20525126_to_UNC20527000	0.421844509659332	0.143548982275366	NA	NA	0.354695258525309	0.251367950021149	0.607094548681657	-0.27368404377204	0.0873465188529892	-0.0740530174522029	-1.07199911938104	0.119231904524181	NA	NA	NA	0.134445122745563	0.141935228639608	method 2 q<0.2	liver
Gimap6	48.658243	48.658242	6	6	30.409016	JAX00606018	0.473690461902236	0.193501699113547	NA	NA	-0.262619298479849	-0.0117433703140062	-0.0966428537489854	0.144508178904428	-0.185129932958575	0.690446986161332	-0.757642355369485	0.478822645805141	NA	NA	NA	0.0670075850563307	0.0399394685254241	method 2	liver
Gimap9	48.626134	48.626133	6	6	35.893985	backupUNC060363218_to_UNC10881316	0.384332011572544	0.11139503459321	NA	NA	0.17558538760408	0.0529006651126911	0.0442785630105295	0.0227583265938039	0.427857857968443	-0.129401117545914	-0.814136154112984	0.220156471369351	NA	NA	NA	0.180956952553396	0.246286996786637	method 2 q<0.2	liver
Gimd1	132.293155	132.293154	3	3	100.631086	UNC5843079	0.386762427050647	0.113023401241952	NA	NA	0.644464381871194	-0.327465762413881	0.175653914049152	-0.272534262593719	-0.458121758141544	0.0685328649922198	0.343111534925726	-0.173640912689148	NA	NA	NA	0.192105171745641	0.274514704832631	method 2 q<0.2	liver
Glb1l	75.207353	75.207352	1	1	169.490146	JAX00275020_to_UNC010639880	0.434222766264637	0.1238127891201	NA	NA	0.24970548386404	-0.0445252145611217	-0.493989733596848	0.271514989428749	0.273881027226794	-0.233697326817667	0.411898409609498	-0.434787635153445	NA	NA	NA	0.114335336053046	0.105509150176122	method 2 q<0.2	liver
Gldc	30.249931	30.24993	19	19	19.139393	UNC30002902_to_UNC30031959	0.490070199473507	0.150738427188726	NA	NA	0.0888905933357353	0.273987194898722	-0.0699287952274434	0.139857232897476	-0.275157694044654	-0.150665618029564	-0.573308867818821	0.566325953988548	NA	NA	NA	0.0544905166229143	0.0279452175318	method 2	liver
Glis2	4.594713	4.594712	16	16	36.795031	UNC26653403	0.445397668755584	0.134562768908181	NA	NA	-0.0396861136796315	0.107208199508963	0.44754638830205	0.376722309310111	0.145359890700111	-0.392309873692387	-0.504082175193198	-0.140758625256019	NA	NA	NA	0.086425969632946	0.0623355331286632	method 2	liver
Gltscr1	16.584844	16.584843	7	7	78.693479	JAX00642942_to_UNC13097216	0.384439372864149	0.101750626151909	NA	NA	0.282057026870401	-0.193789953635572	-0.101281606290287	-0.407215271889293	0.206554464228512	-0.316796064198166	0.514044575701885	0.0164268292125197	NA	NA	NA	0.188673877560165	0.26672107404632	method 2 q<0.2	liver
Glud1	35.123913	35.123912	14	14	69.019558	UNC24177476	0.432990881387062	0.165175829350983	NA	NA	-0.147979572690672	-0.654177672735728	-0.115863441624795	-0.283591930594	0.341216285032718	-0.163757284801414	0.445242304822293	0.5789113125916	NA	NA	NA	0.0952409850645169	0.0755495592923089	method 2	liver
Gm10069	128.388775	128.388774	6	6	94.584238	UNC060339785_to_UNC11627563	0.402874195939921	0.102779484194623	NA	NA	-0.577650935714879	-0.414769831663373	0.174355871097388	0.0164505029887446	-0.0891026182128161	0.803601908061641	0.0404247479235181	0.0466903555197762	NA	NA	NA	0.153499151525919	0.180527307673432	method 2 q<0.2	liver
Gm10319	122.086646	122.086645	6	6	107.659246	backupUNC060168022_to_UNC11827418	0.579672613896144	0.246376090533127	NA	NA	-0.32828076005223	0.393467912042155	-0.514513940823285	0.0157499845841179	-0.0510604228831535	0.784164903293182	-0.0598493091508752	-0.239678367009911	NA	NA	NA	0.0175155932766092	0.00485028162058843	method 2	liver
Gm10336	12.278755	12.278754	13	13	76.520485	UNC22889255	0.390280641128182	0.107378619075734	NA	NA	-0.222342872754053	-0.128566546066582	0.365961680829805	0.49716894265889	-0.42335010376818	-0.0695306996731994	0.34547690647046	-0.364817307697141	NA	NA	NA	0.184725337004208	0.256929883830314	method 2 q<0.2	liver
Gm10389	10.530048	10.530047	15	15	27.257305	JAX00060148_to_UNC25245541	0.453901735766041	0.168418918905851	NA	NA	-0.128650699996203	-0.237638155466098	0.372143605466449	0.471071604469236	0.379889025749433	-0.667653963594197	-0.31480089163491	0.125639475006289	NA	NA	NA	0.0629194101732796	0.0360441856945535	method 2	liver
Gm10509	21.827179	21.827178	17	17	86.867076	JAX00079109_to_UNC28532692	0.468597696872674	0.228399412197068	NA	NA	-0.0301191618326393	-0.0846899817588674	0.777733778187955	-0.200233953186097	-0.229058698149473	-0.334555673354692	0.611729347303643	-0.510805657209829	NA	NA	NA	0.074694195637951	0.0480805347611967	method 2	liver
Gm11266	82.153893	82.153892	4	4	63.1941	UNC7371772_to_JAX00552868	0.450949565135211	0.128635260864336	NA	NA	0.0319022475483572	0.283396907752195	-0.511319839110545	0.357272550343458	0.319225402928419	0.0434770016182388	-0.0140851688197474	-0.509869102260376	NA	NA	NA	0.0953128910633468	0.0756668568554358	method 2	liver
Gm15417	89.195786	89.195785	3	3	130.73457	UNC6250875	0.382581061989054	0.0974105102928704	NA	NA	-0.191114370803638	0.321152798741755	0.256015547058739	0.0764383827347044	-0.402659884592785	0.495857526532852	-0.338980545643382	-0.216709454028244	NA	NA	NA	0.195077534650725	0.283403005076873	method 2 q<0.2	liver
Gm15708	145.03793	145.037929	5	5	46.942313	UNC9100462	0.440863107538121	0.109874340084584	NA	NA	0.0178694350762121	-0.226813458137681	-0.227620152227528	0.605766224360355	0.290501073494523	0.393740887534584	-0.98173953566463	0.128295525564166	NA	NA	NA	0.105468862605681	0.0914995588148735	method 2 q<0.2	liver
Gm15800	121.670228	121.670227	5	5	147.514258	UNC10385175	0.42098524577236	0.123827786543836	NA	NA	-0.0844555090484071	0.535547836133957	-0.123296880337408	0.427951730868998	0.369977543538431	-0.483463190061432	-0.759508322431021	0.117246791336882	NA	NA	NA	0.136260283289493	0.145256197562844	method 2 q<0.2	liver
Gm15910	120.294685	120.294684	10	10	88.627442	UNC18395144_to_JAX00295481	0.399691797067751	0.12076457668492	NA	NA	0.452619000287087	-0.041879235408772	-0.262690973731322	0.276234647313359	0.148091603653591	-0.237991322896195	-0.770496763170763	0.436113043953015	NA	NA	NA	0.156098079871594	0.186789091849663	method 2 q<0.2	liver
Gm16291	39.628591	39.62859	15	15	7.605929	backupUNC150422514_to_JAX00392898	0.376079425535192	0.103297756275484	NA	NA	0.0138149599026999	0.0806750523224282	-0.0414323886785787	0.481731513991165	-0.0710856553881402	-0.585648265718438	0.38926336320969	-0.267318579640826	NA	NA	NA	0.169814798613139	0.219440213659416	method 2 q<0.2	liver
Gm16675	47.824869	47.824868	8	8	103.459391	UNC15375188_to_UNC15400711	0.388710655747665	0.0908244829022033	NA	NA	-0.00458741890080919	-0.153819637398639	-0.213893617059658	0.12480895945616	-0.622395932028442	0.123333816025479	0.765542916435826	-0.018989086529916	NA	NA	NA	0.157650662534702	0.19048663231959	method 2 q<0.2	liver
Gm16907	63.398455	63.398454	13	13	84.958941	UNC22988394_to_UNC22999600	0.471578313169487	0.14506891914383	NA	NA	0.026958992458741	0.465990534491572	-0.231806821289097	-0.346764681585142	0.55179839960564	-0.283089362425617	0.0993313808516721	-0.282418442107769	NA	NA	NA	0.069937904931882	0.0429042832840001	method 2	liver
Gm1943	111.864808	111.864807	8	8	94.759199	UNC15250693_to_UNC15258797	0.363339322718444	0.0801848963672939	NA	NA	0.26169279251951	-0.259235743243155	0.125057947744504	0.316677815173561	0.199437382595382	0.074477766711524	-0.416415656152334	-0.301692305348992	NA	NA	NA	0.191963744495673	0.274129732860174	method 2 q<0.2	liver
Gm19461	135.166385	135.166384	1	1	195.878826	UNC2460216_to_JAX00014221	0.428515250091952	0.130743141994591	NA	NA	0.406835998120534	0.176778411582377	0.0269429278580125	-0.164473276396496	-0.107065269841928	0.429873258709563	-0.569197396131724	-0.199694653900339	NA	NA	NA	0.149588758819852	0.171577660906884	method 2 q<0.2	liver
Gm3336	73.242442	73.242441	8	8	113.981767	backupJAX00166267_to_UNC15500304	0.424262534831619	0.126692149169449	NA	NA	0.0527508674555479	-0.447961491122315	0.222370308934179	-0.121798735049296	0.578070676874208	0.106098546008631	-0.547146891291094	0.157616718190139	NA	NA	NA	0.0853907790458221	0.0610563357508235	method 2	liver
Gm561	144.419801	144.4198	2	2	178.191465	UNC020296917_to_UNC4576659	0.425498555743865	0.127189182108568	NA	NA	-0.192662859537656	0.34979175880108	-0.154882996293831	-0.554345365517982	-0.263884882184766	0.453653879957133	0.254996676441335	0.107333788334688	NA	NA	NA	0.125022036983209	0.124202909964323	method 2 q<0.2	liver
Gm6566	88.496435	88.496434	12	12	113.390908	UNC21903990_to_backupUNC120458166	0.485266719100634	0.146048692380344	NA	NA	0.0981531467583497	0.121717944587755	-0.0633425857133865	-0.30413857151235	-0.350791916988526	0.665084271100213	0.189385359977174	-0.35606764820923	NA	NA	NA	0.0483520018815604	0.0231330148008962	method 2	liver
Gm8615	149.967768	149.967767	5	5	128.322397	JAX00596443	0.432463056392188	0.142625729283571	NA	NA	-0.333001252770212	-0.347236267431253	0.380837634304614	0.576894223507613	0.170800527484762	0.223811565139517	-0.344439066457906	-0.327667363777135	NA	NA	NA	0.1177406205323	0.111268770633449	method 2 q<0.2	liver
Gmeb2	181.022671	181.02267	2	2	63.143292	UNC3193558_to_JAX00491220	0.385872447450661	0.117214278722946	NA	NA	0.0143445662985045	0.0494152891802578	-0.415067439834664	0.383552217066666	0.117774000415193	-0.106471800103576	0.576219993088036	-0.619766826110417	NA	NA	NA	0.172916769036904	0.227312377654787	method 2 q<0.2	liver
Gmfb	47.441917	47.441916	14	14	103.101823	UNC24641105	0.403064129692327	0.103720803181338	NA	NA	-0.59920722332533	0.132707192234775	0.127791375114701	0.936856999936573	-0.213689209011761	0.0906555939956039	-0.298785864453679	-0.176328864490882	NA	NA	NA	0.125319434568937	0.124898909207242	method 2 q<0.2	liver
Gmppa	75.432518	75.432517	1	1	91.669919	JAX00258593_to_UNC1119248	0.4980830906072	0.208716928674935	NA	NA	-0.0218221399202022	-0.269554405644181	0.013354050357766	0.027004160603605	0.221956745772821	-0.0277307934441018	0.908561297018351	-0.851768914744057	NA	NA	NA	0.0551203669553071	0.0284169811854346	method 2	liver
Gmps	63.780065	63.780064	3	3	104.362649	UNC5888276	0.441067754773407	0.155623285294651	NA	NA	0.556434368961873	0.134314068499929	-0.425914959168262	0.393511863696167	0.297344546613678	-0.108315622531457	-0.487596158174957	-0.359778107896972	NA	NA	NA	0.0923709527295513	0.0712487058544122	method 2	liver
Gna12	141.306385	141.306384	5	5	114.719751	UNC9953043	0.455654237007717	0.14949533339088	NA	NA	-0.444815235277605	0.425850721754563	-0.375661525846221	0.0415602903601806	-0.0272665107235963	-0.332914166055656	0.579380737339058	0.133865688449277	NA	NA	NA	0.0943252869672752	0.0739542722198997	method 2	liver
Gna13	109.224108	109.224107	11	11	92.519218	UNC20142251_to_UNC20146764	0.388652602576794	0.117135646214355	NA	NA	-0.441294313450065	0.358169839903036	0.00217158463874933	0.472357132482424	0.039167243898994	-0.709502603336674	0.0630140098263494	0.215917106037186	NA	NA	NA	0.167792657645865	0.214447808265722	method 2 q<0.2	liver
Gnai3	107.94907	107.949069	3	3	130.521259	UNC030229530_to_UNC6249945	0.428058621803944	0.130473299869117	NA	NA	0.364526630899487	-0.265364568804712	-0.517548517566319	0.046203841225896	0.187755826718701	-0.314151024287744	0.553117019250711	-0.0545392074360194	NA	NA	NA	0.127075257959776	0.128241395454376	method 2 q<0.2	liver
Gnb2	137.974457	137.974456	5	5	74.132931	UNC9462271	0.526002512885884	0.255033255268261	NA	NA	-0.210116076677297	0.259291722548854	0.454473990331703	0.00338909804314372	0.173998583875883	-0.818285904186406	-0.434425564064925	0.571674150129046	NA	NA	NA	0.025493375094328	0.00856499366651864	method 2	liver
Gng10	59.048028	59.048027	4	4	69.634751	JAX00553875_to_UNC7490000	0.468902498937056	0.171559742641773	NA	NA	0.393653959954145	-0.726373918955095	-0.219660189588094	0.256311994169904	0.164119434631286	-0.343950843393664	0.436211791819552	0.0396877713619667	NA	NA	NA	0.066829241389724	0.0394315783036495	method 2	liver
Gnl2	124.707258	124.707257	4	4	137.080473	UNC8314768_to_UNC8315334	0.382890963260946	0.0979177953364777	NA	NA	-0.508328725420587	0.162092922303036	0.647072857574993	-0.240937165738029	0.248931420868739	0.00410731289952206	-0.204893221920316	-0.108045400567357	NA	NA	NA	0.188673877560165	0.266504622924253	method 2 q<0.2	liver
Gnpda2	69.983524	69.983523	5	5	19.090322	UNC8742455_to_UNC8744319	0.464465080795531	0.150553153138779	NA	NA	-0.0729328603481131	-0.494590238923169	0.0372552175921782	-0.169162724654281	-0.0222319605872714	0.568269025497373	0.000374303951455388	0.153019237471828	NA	NA	NA	0.0778557635224814	0.0518789592993582	method 2	liver
Gnptab	87.842157	87.842156	10	10	75.611082	UNC18255598_to_JAX00293187	0.386308170396368	0.117996413516548	NA	NA	-0.291388166459999	0.0953538194137345	0.144349007228253	-0.452652393891873	0.0563950508712019	0.631938773969584	-0.218009298814735	0.0340132076838341	NA	NA	NA	0.164390113334144	0.207869606080296	method 2 q<0.2	liver
Golim4	75.760871	75.76087	3	3	131.487299	UNC6261300_to_UNC6265372	0.457483172814993	0.140159296010751	NA	NA	0.494578779721229	-0.281773761544117	-0.302770862423673	0.364925272222761	0.218105049388709	-0.267859857331214	0.192175612192189	-0.417380232225885	NA	NA	NA	0.0842338383433495	0.0596493851801629	method 2	liver
Golt1a	135.2064	135.206399	1	1	19.154946	UNC215285_to_UNC236681	0.393460440373939	0.0967052900447449	NA	NA	0.225730825801346	0.368101205858832	-0.534117703982401	0.189400121224433	0.0142130466538515	-0.170581422190425	-0.0663370967342876	-0.0264089766313499	NA	NA	NA	0.198928890073176	0.295320447052673	method 2 q<0.2	liver
Got2	98.412265	98.412264	8	8	68.002905	UNC14911603_to_UNC14925037	0.462203002858831	0.181685272995798	NA	NA	-0.162583515016226	-0.115042998112416	-0.272591429311168	-0.0383686518324211	-0.106716282545344	0.648537269320048	-0.613609389088905	0.660374996586431	NA	NA	NA	0.074694195637951	0.0481505114850317	method 2	liver
Gpaa1	76.161724	76.161723	15	15	87.816181	UNC26056952	0.412139318826699	0.11666377127794	NA	NA	0.18657528276749	-0.370787833874935	-0.439616029965941	-0.0455750868461987	-0.0915695114356835	0.029136719714729	0.659348697726189	0.0724877619143494	NA	NA	NA	0.124728328399592	0.123363146256745	method 2 q<0.2	liver
Gpalpp1	76.510622	76.510621	14	14	104.319341	JAX00388506_to_UNC24652680	0.413996502378173	0.126370204885745	NA	NA	0.264968218225149	0.683204828812452	-0.271658133321291	0.113825430701006	-0.484901732282027	-0.0239659883575522	-0.201940380028697	-0.0795322437490408	NA	NA	NA	0.126814135035732	0.127615652544964	method 2 q<0.2	liver
Gpatch1	36.103459	36.103458	7	7	118.12975	UNC13611588	0.423576640493154	0.123715433210271	NA	NA	0.466629367621902	0.062023907520885	0.0445747559731607	0.0967465618600816	-0.437234543041415	-0.488591241232788	-0.14379674346178	0.399647934759954	NA	NA	NA	0.136264848573519	0.145493343759448	method 2 q<0.2	liver
Gpatch2l	87.582808	87.582807	12	12	16.194066	UNC20693712_to_UNC20708757	0.393978600950037	0.124788564402886	NA	NA	0.372745515367989	0.533546105689615	0.0386722765139171	-0.242322343284983	0.434072232771533	-0.508210317114963	-0.336295339775108	-0.292208130168001	NA	NA	NA	0.162980494301717	0.203459290321488	method 2 q<0.2	liver
Gpatch8	102.417472	102.417471	11	11	33.734788	UNC19380470	0.393063270491915	0.0945067239344187	NA	NA	-0.271069515648609	-0.239156833429213	0.593779164727613	-0.193810976454994	-0.106393444865776	0.0487718054128262	-0.133809289893097	0.30168909015125	NA	NA	NA	0.169273342613653	0.217865338239793	method 2 q<0.2	liver
Gpbp1	112.280249	112.280248	13	13	96.239061	UNC23137499_to_UNC23139260	0.384925968096441	0.108367297653598	NA	NA	-0.343560884582803	-0.507924890731189	0.219465744826302	0.415523571205406	-0.140116082430602	0.261232000159418	0.516184591778154	-0.420804050224687	NA	NA	NA	0.179072168880105	0.240481749017683	method 2 q<0.2	liver
Gpbp1l1	116.230332	116.230331	4	4	39.199839	UNC040052293	0.40249487191059	0.131940791522353	NA	NA	-0.737065412994536	-0.0969292686698688	-0.365087307175938	0.280135076746945	-0.247919742267898	0.11926216229483	0.781280497380777	0.266323994685688	NA	NA	NA	0.159771310284815	0.196198852236991	method 2 q<0.2	liver
Gpc1	94.728263	94.728262	1	1	173.024372	UNC2194980_to_UNC2195556	0.422066953651922	0.132808492680353	NA	NA	-0.266826004818522	0.0969820095333215	0.259591769555414	-0.0227244433964735	-0.148889845403351	0.782240913003953	-0.371270006872535	-0.329104391601806	NA	NA	NA	0.15415840568227	0.182016442164469	method 2 q<0.2	liver
Gpihbp1	75.427088	75.427087	15	15	36.74909	UNC25376978_to_UNC25387593	0.397766263758414	0.114811568506192	NA	NA	-0.283366880606278	0.288457915350187	-0.0617254129737735	-0.128678314152403	-0.463377560005185	0.72782240181176	-0.0995595433652387	0.0204273939409313	NA	NA	NA	0.154985444446905	0.183870400948708	method 2 q<0.2	liver
Gpkow	7.27426	7.274259	X	X	98.662956	UNC31150083	0.469375195891726	0.211354094528298	NA	NA	0.0242268775180365	0.0434589119713546	0.218575910012852	0.415913262213484	0.257331161828436	-1.16034702864886	0.198084279990704	0.00275662511399186	NA	NA	NA	0.0589479705021186	0.0315976906052676	method 2	liver
Gpn1	31.797134	31.797133	5	5	127.273216	UNC10111846_to_UNC10118777	0.531925193046638	0.188958432231591	NA	NA	-0.578982234161162	0.665839236121836	-0.332911091685831	-0.13017419346574	0.117944934966651	0.18536709013439	-0.00180738692365604	0.0747236450135122	NA	NA	NA	0.00591127592234307	0.000944198397600071	method 2	liver
Gpr18	122.314996	122.314995	14	14	23.236582	UNC23688114_to_UNC23688644	0.40694770139973	0.108386507836098	NA	NA	0.125769173106572	-0.0875932044307107	0.0932195436733861	0.283795833728062	-0.365768605231848	0.241271832711341	-0.62843235339203	0.337737779835228	NA	NA	NA	0.127730270411861	0.12959216238061	method 2 q<0.2	liver
Gpr52	162.507884	162.507883	1	1	191.128289	UNC2410175	0.417478593719474	0.1158175054485	NA	NA	-0.174594253972843	0.460747182390956	-0.420104587905349	0.0412809833754426	-0.299837500436389	-0.353049767032977	0.523240602707902	0.222317340873258	NA	NA	NA	0.164421680333783	0.207961734562459	method 2 q<0.2	liver
Gpr89	96.709221	96.70922	3	3	137.239888	UNC6340556	0.382544123920137	0.0992148189984869	NA	NA	0.520128183806279	-0.229985709222035	-0.364397663574384	0.130313516655531	-0.0618529475150193	-0.417348934608006	0.653989030821227	-0.230845476363594	NA	NA	NA	0.180740264138209	0.245188557809368	method 2 q<0.2	liver
Gpt2	88.016516	88.016515	8	8	48.119449	UNC14667431	0.395139454619501	0.0678262608861018	NA	NA	-0.441087697706281	0.110012913444811	-0.459563408701852	0.254068196216284	0.193310745091404	-0.406477012855889	0.996730291374302	-0.246994026862779	NA	NA	NA	0.138652868809746	0.151622561972963	method 2 q<0.2	liver
Gramd1a	31.936069	31.936068	7	7	149.5122	UNC14021526	0.444798265697964	0.142735867418862	NA	NA	0.157500363655621	0.158699786800503	0.568412892724588	0.315906678235767	-0.306751358525197	-0.31132461210778	-0.499003856735681	-0.0834398940478213	NA	NA	NA	0.109880947412894	0.0988165499126316	method 2 q<0.2	liver
Grcc10	124.691097	124.691096	6	6	34.771239	JAX00606899	0.424371296855127	0.121823095949592	NA	NA	-0.257750073092488	-0.416878625889272	-0.0208605090144493	-0.0184952648640672	0.532201330176843	-0.351648310107301	0.244733779525639	0.288697673265095	NA	NA	NA	0.124728328399592	0.123417456969846	method 2 q<0.2	liver
Grn	102.291636	102.291635	11	11	72.335357	UNC19901947_to_UNC19902198	0.499887501703645	0.165746029811543	NA	NA	0.184909623954197	0.158926058105726	0.318681973287146	-0.383835017430304	-0.376120848261565	0.268576858599557	0.33061135375368	-0.501750002008437	NA	NA	NA	0.0483520018815604	0.0231007319170256	method 2	liver
Gsap	20.692085	20.692084	5	5	42.118258	UNC9035384_to_UNC9041033	0.433030798555764	0.134744006602854	NA	NA	0.317335157007797	0.37419924333017	-0.38921853107362	0.160586421698973	0.197853431240595	-0.161733226290263	-9.08367258255053e-07	-0.499021587546393	NA	NA	NA	0.118067872055386	0.111945956246877	method 2 q<0.2	liver
Gskip	106.923562	106.923561	12	12	68.418264	UNC21312784_to_UNC21323618	0.394673432962568	0.0758334430614591	NA	NA	-0.245297803311989	0.275956949358719	-0.0970318381897698	-0.0328175187067149	-0.257287336398865	8.11591710270161e-08	0.580340823690537	-0.223863357601089	NA	NA	NA	0.143844626511747	0.16094813003614	method 2 q<0.2	liver
Gsta3	21.230666	21.230665	1	1	51.468806	UNC655657_to_UNC655907	0.426075017798681	0.136208690732406	NA	NA	-0.0479595544244752	-0.391321425597855	0.377235170940359	0.541238064120903	-0.0323739130589326	-0.14808679115935	-0.502213288751874	0.203481737931226	NA	NA	NA	0.138954709108828	0.152452785403143	method 2 q<0.2	liver
Gstt2	75.297626	75.297625	10	10	64.054483	UNC18106945_to_JAX00195773	0.451802347893786	0.163771069503102	NA	NA	0.0949771877777582	0.176883937706947	0.521140483540513	-0.146342984459645	0.00314044123449744	-0.865260841643376	0.372718351304391	-0.157256575461086	NA	NA	NA	0.087479331783052	0.0641578132693741	method 2	liver
Gtf2e1	37.539855	37.539854	16	16	5.475792	UNC26264492	0.378531050152718	0.0787079874154682	NA	NA	0.257314976130364	-0.536963027860394	0.234553602653368	-0.208803430139534	0.192360737464915	-0.00761686278465064	-0.00466751887635026	0.0738215234122828	NA	NA	NA	0.198084511145945	0.292620175571422	method 2 q<0.2	liver
Gtf2h2	101.262564	101.262563	13	13	46.08574	UNC22538409_to_JAX00357004	0.378149976930172	0.108386100623723	NA	NA	0.148367580015783	-0.371403049418402	0.21920529636826	0.34729206336968	0.206566078081779	0.191414091768616	-0.217498112160351	-0.523943948025367	NA	NA	NA	0.183765409366595	0.254552441929451	method 2 q<0.2	liver
Gtf3a	147.760233	147.760232	5	5	46.516239	JAX00129566	0.449578504006195	0.129186712071225	NA	NA	-0.668874632431452	-0.292240388092311	-0.302495616860687	0.0325956977163657	-0.0133607496990914	-0.214179687098009	1.19551944621506	0.263035930250126	NA	NA	NA	0.100220045906232	0.0825859182612612	method 2 q<0.2	liver
Gtf3c2	31.482517	31.482516	5	5	148.235274	UNC10397004	0.474743541932395	0.159295254404004	NA	NA	-0.413442913163195	0.225525044900958	-0.130042133544405	0.541967808348902	0.362231782292068	-0.316898807970894	-0.505277029939244	0.23593624907581	NA	NA	NA	0.0748804331468793	0.0484301708166704	method 2	liver
Gtf3c3	54.49587	54.495869	1	1	34.00421	JAX00246189	0.438815939960225	0.150451121629274	NA	NA	-0.18401107532191	-0.61034763741779	0.0917923415961546	0.109104134033405	-0.132993276065984	0.499140546855662	-0.336453994863333	0.563768961183796	NA	NA	NA	0.12122616040047	0.11704284409015	method 2 q<0.2	liver
Gtf3c6	39.977471	39.97747	10	10	122.460228	UNC18891985_to_UNC18893402	0.384663661973771	0.120144136902628	NA	NA	-0.298809694607802	0.167548862470767	0.352200671965557	-0.34453113408952	-0.42720604565848	-0.289506433011491	0.715882950679552	0.124420822251417	NA	NA	NA	0.180114249694494	0.243807995467562	method 2 q<0.2	liver
Gtpbp4	8.995258	8.995257	13	13	119.864403	UNC23494093	0.442906494844599	0.138113137781684	NA	NA	-0.331546308970241	0.624600689910845	0.0274815914483249	0.148357103620609	0.4191651182657	0.334264499506758	-0.849750868813852	-0.372571824968143	NA	NA	NA	0.0949992699715489	0.0750257068323681	method 2	liver
Gtpbp6	110.537216	110.537215	5	5	98.586517	UNC9742547_to_UNC050482226	0.450071098605595	0.164273829832213	NA	NA	-0.431936396503327	0.141411273585477	-0.160914682800482	0.0848685839945959	-0.0411260473633585	0.56202600754267	-0.507937195822085	0.353608457366508	NA	NA	NA	0.0841895423694672	0.0595644831657858	method 2	liver
Gucy1a3	81.949799	81.949798	3	3	137.314814	UNC6341774_to_UNC6360333	0.432218056282304	0.174508693693578	NA	NA	-0.324393851367549	0.0269960286357796	-0.963894415439165	0.0213599362848241	-0.0958310351601113	0.313705284083003	0.748862204374618	0.2731958485886	NA	NA	NA	0.12122616040047	0.11691513729441	method 2 q<0.2	liver
Guf1	69.948163	69.948162	5	5	134.147466	UNC10217114_to_UNC10219923	0.470078049319944	0.176688905590339	NA	NA	0.14568848724463	0.343454204291643	0.518838847765322	-0.705424430861112	0.353758371068292	-0.130465326497344	-0.332276175102768	-0.193573977908663	NA	NA	NA	0.0789456700851981	0.053408358556178	method 2	liver
Gzf1	148.506856	148.506855	2	2	172.642643	UNC4531000_to_UNC4531413	0.378487046381851	0.0999467241141471	NA	NA	0.0667401006259723	0.468778761960398	0.244758296506125	-0.9151388676611	-0.0547770280642502	0.0380430780750834	0.254102198846545	-0.102506540288774	NA	NA	NA	0.172916769036904	0.227437068594505	method 2 q<0.2	liver
H1f0	78.858642	78.858641	15	15	97.450458	UNC26188192_to_UNC26196650	0.394013748918966	0.0989712681883837	NA	NA	0.439115116948978	-0.0155977167208176	-0.253413441399306	0.22117143566309	-0.320101678734462	-0.511263783180768	0.401465242079788	0.0386248253434986	NA	NA	NA	0.163041031030936	0.204158396603075	method 2 q<0.2	liver
H2.D1	35.400039	35.400038	17	17	93.023355	JAX00079569	0.425837821628138	0.15754448723422	NA	NA	-0.331304841346294	0.142809141587739	0.0458048365584135	-0.276596106505937	0.367442240634436	-0.722658469105095	0.776253795029379	-0.00175059685264123	NA	NA	NA	0.112132851638008	0.101878414630295	method 2 q<0.2	liver
H2afj	136.756769	136.756768	6	6	44.05537	JAX00140367_to_UNC11005614	0.387279681734348	0.109703529051837	NA	NA	-0.0648090668882634	-0.414323283816161	0.252919319987027	-0.11525154510817	0.627843890991055	-0.277146329870792	-0.00864172212685219	-0.000591263167843136	NA	NA	NA	0.179949209268918	0.243028069885896	method 2 q<0.2	liver
H2afv	6.344446	6.344445	11	11	56.687418	UNC19688814	0.381003659830742	0.109793339858724	NA	NA	0.32363765646763	-0.132953395033339	-0.354867683692653	-0.545400101634663	-0.165799462966059	0.171839385984196	0.344479537847789	0.3590640630271	NA	NA	NA	0.18607545692796	0.26032972067919	method 2 q<0.2	liver
H3f3a	182.743736	182.743735	1	1	41.131488	UNC519808_to_UNC520487	0.405398130412864	0.106960243428535	NA	NA	-0.302725713447329	0.225923348098313	-0.273775497831071	-0.356218359009923	0.209929474634284	-0.00252308505328928	0.325531021765796	0.17385881084322	NA	NA	NA	0.191741893766854	0.273435456299545	method 2 q<0.2	liver
Hace1	45.297635	45.297634	10	10	75.244127	JAX00293096_to_JAX00293107	0.392848630644548	0.126530470878932	NA	NA	-0.46497604850508	0.0136584446726354	0.146899982841029	0.725131618185363	-0.198904437842581	0.353586664660717	-0.4109858151878	-0.164410408824283	NA	NA	NA	0.174442623597516	0.230653579520534	method 2 q<0.2	liver
Hadha	30.48152	30.481519	5	5	4.356749	UNC8551116_to_UNC8653387	0.48440091786647	0.172043662841285	NA	NA	0.0885753658165685	0.140258378392207	-0.311841970501609	0.277674880625775	0.0917092267873149	0.459650461818949	0.0317213258488909	-0.777747668788097	NA	NA	NA	0.0618154809904825	0.034842527600995	method 2	liver
Haus1	78.006519	78.006518	18	18	9.873267	JAX00451689_to_UNC28733780	0.434548307258573	0.17610143398244	NA	NA	-0.0307516041039895	-0.475845958858303	-0.0333121634540533	0.723568605009232	-0.211589695381119	0.357548368366131	0.137144778210313	-0.466762329788211	NA	NA	NA	0.0873659699177078	0.0638492094546232	method 2	liver
Haus3	34.512073	34.512072	5	5	85.049997	UNC9604691_to_UNC9609554	0.54387287318831	0.193702000337707	NA	NA	0.462683215000308	-0.45421807902778	-0.0966687194354292	0.220858062928762	0.363345866740112	-0.61225419556947	0.149608341039348	-0.033354491675851	NA	NA	NA	0.0218191909844182	0.00683864152237046	method 2	liver
Haus5	31.450013	31.450012	7	7	61.210731	UNC12867176_to_JAX00639702	0.397848642169809	0.119902031039231	NA	NA	-0.183951321863992	0.391261573934391	0.275838527837902	-0.124978812423745	0.364262507501605	-0.413513854751394	-0.548538509188618	0.23961988895385	NA	NA	NA	0.182054359075727	0.249301389798965	method 2 q<0.2	liver
Hcfc1	71.211696	71.211695	X	X	139.282913	UNC200043244	0.364471007360842	0.0991179531877544	NA	NA	-0.138390176950707	0.279871534363232	-0.11057342046832	-0.054711366865461	-0.314823236991328	0.716203846745091	-0.38953549404613	0.0119583142136232	NA	NA	NA	0.183765409366595	0.254602709921935	method 2 q<0.2	liver
Hcn3	88.964079	88.964078	3	3	56.299825	UNC030456578_to_UNC5346073	0.396497868104272	0.119029423953549	NA	NA	-0.475706782256271	-0.23087019264155	0.0690209977610131	-0.200457441990709	-0.149164164417845	0.690743666617297	0.422441362353305	-0.12600744542524	NA	NA	NA	0.169268425362856	0.217747029870857	method 2 q<0.2	liver
Hdac11	91.106809	91.106808	6	6	28.837002	UNC10796190	0.392683512150925	0.112156995369476	NA	NA	-0.609700950421531	0.549413951323836	0.0804949401995096	0.161954226335382	0.265658321681394	-0.106536084511096	-0.0767160461342925	-0.264568358473202	NA	NA	NA	0.163101652778485	0.204738359346721	method 2 q<0.2	liver
Hdc	126.444414	126.444413	2	2	137.440933	UNC4055503	0.560749213802137	0.22163691071435	NA	NA	-0.00926624135807914	0.626077341460912	0.332958071036866	-0.248983370295427	0.0830760736163962	-0.476506104443469	-0.395183254741247	0.0878274847240485	NA	NA	NA	0.0169911011617785	0.00454363280794134	method 2	liver
Heatr3	90.661784	90.661783	8	8	116.803602	UNC15537918	0.468445499406779	0.111263940915333	NA	NA	0.524052470448	-0.141434617536691	0.207494818495952	0.540161801753041	0.194131790745357	-0.052250077735125	-1.14773776222027	-0.124418423950263	NA	NA	NA	0.0565560485736615	0.029794732271946	method 2	liver
Hecw2	54.251878	54.251877	1	1	171.90006	UNC2178186	0.502567214947242	0.182931588251318	NA	NA	0.117395726218007	-0.103898767146678	0.685110300313612	-0.660681699119832	0.218622055622037	-0.265211068942607	-0.160486409760107	0.169149862815569	NA	NA	NA	0.0303749361894174	0.0110152794823933	method 2	liver
Heg1	33.684552	33.684551	16	16	62.55685	UNC26960755_to_backupJAX00423100	0.430599847108516	0.094343240450182	NA	NA	-0.0319929017623104	0.218196172140051	-0.427989065895243	-0.257949153227669	-0.111253520107596	0.334915203790212	-3.76350578971081e-07	0.276073641413135	NA	NA	NA	0.0941941514903642	0.0737916345207066	method 2	liver
Helq	101.227619	101.227618	5	5	82.249414	UNC9572242_to_JAX00587503	0.418470150053657	0.138383693720771	NA	NA	0.245633193072344	-0.108750321241868	0.327103537403471	-0.1318389140569	-0.179499935288547	-0.837061922936127	0.590169654313837	0.0942447087337889	NA	NA	NA	0.136066264350384	0.144919745377198	method 2 q<0.2	liver
Helz	107.409274	107.409273	11	11	89.866538	UNC20098492	0.447661441782509	0.149784848503624	NA	NA	-0.511133950764375	0.211019878180047	0.235190447995114	-0.514562184089726	-0.00737143383411512	-0.0938892406066949	0.522784520212043	0.157961962907707	NA	NA	NA	0.0791534186680507	0.0538082989799153	method 2	liver
Helz2	180.976732	180.976731	2	2	117.902317	UNC3827172_to_UNC3837098	0.392006220272471	0.0870191343641692	NA	NA	0.430631823416009	-0.225704644459165	-0.274915470742742	0.246138654871511	0.283468697909548	-0.652422506477019	-0.0987267900235379	0.291530235505396	NA	NA	NA	0.182033863869875	0.249197828114471	method 2 q<0.2	liver
Herc6	57.530986	57.530985	6	6	35.828939	UNC10878493_to_UNC10878774	0.497461328125606	0.152570931319342	NA	NA	-0.0834489913251517	0.533761254261546	-0.436712421079741	0.267345978039991	0.177031455554018	-0.456374228392794	-0.00976063349216721	0.00815758643429916	NA	NA	NA	0.0434370683442231	0.0196005666333295	method 2	liver
Hes6	93.309799	93.309798	1	1	13.665186	UNC136630_to_JAX00242455	0.513737093146832	0.177542685778841	NA	NA	0.186718635693725	0.609833576034022	-0.348698423866833	0.324300183861408	0.227563283802698	-0.390737078379322	-0.294107911799415	-0.314872265346283	NA	NA	NA	0.0154275045768395	0.00403189823157801	method 2	liver
Heyl	122.910799	122.910798	4	4	13.836679	UNC6767133	0.528471010995375	0.186132931248631	NA	NA	-0.153080542163528	0.290312931676027	0.144561734023572	-0.572929651778671	-0.35177561911575	-0.175651305823019	0.835449143821915	-0.0168866906405454	NA	NA	NA	0.021305035581205	0.00660231732625705	method 2	liver
Hgd	37.580239	37.580238	16	16	74.113723	UNC27119489	0.476503368271605	0.22197443207322	NA	NA	0.067917806197815	0.238879674729881	0.157657961503651	0.0547014831480694	-0.875251880687033	-0.193823803050862	0.661545671394654	-0.111626913236175	NA	NA	NA	0.060996151393917	0.0339545822998465	method 2	liver
Hgfac	35.384158	35.384157	5	5	119.368202	UNC050196386	0.479438391653877	0.192642811626865	NA	NA	-0.0319697716284961	0.328370701210331	-0.881262813380543	0.0205103557483351	0.445407449600961	-0.212091726179978	0.218294625646723	0.112741178982667	NA	NA	NA	0.0668308818950469	0.03966510408706	method 2	liver
Hgsnat	27.087216	27.087215	8	8	128.810124	UNC15719919_to_UNC15720388	0.398756579742596	0.107128675279781	NA	NA	0.353916309853445	-0.6060640505869	0.0449459817824153	0.258161455057574	0.213378324030449	0.0665896105473049	-0.310211318615514	-0.0207163120687731	NA	NA	NA	0.157299706887033	0.189463169618776	method 2 q<0.2	liver
Hhat	194.597413	194.597412	1	1	92.772391	UNC1134532	0.487435802396329	0.184569489544495	NA	NA	-0.271140120660979	-0.116317705139989	0.232190114472418	-0.188298157840082	-0.160375358486511	-0.599214487888759	0.452846818276537	0.650308897267364	NA	NA	NA	0.0601780989093448	0.0329641290510821	method 2	liver
Hic2	17.23368	17.233679	16	16	3.981259	JAX00412517	0.424221545011285	0.12242153081535	NA	NA	0.478915203442245	-0.03629949218813	-0.106225159363625	-0.304312533111329	0.149702827050576	-0.530062240872066	0.272430713520223	0.0758506815221063	NA	NA	NA	0.113049932499759	0.103138301680419	method 2 q<0.2	liver
Hint1	54.67994	54.679939	11	11	43.907846	UNC19517848_to_JAX00309375	0.419330738266638	0.125428096026844	NA	NA	0.671745657754227	0.0434881787337012	-0.14486772481214	-0.322285369946841	0.0206535562011772	-0.235429320868756	-0.332263750929125	0.298958773867757	NA	NA	NA	0.133382276881149	0.13993437416144	method 2 q<0.2	liver
Hira	18.876843	18.876842	16	16	5.475792	UNC26264492	0.406738429420967	0.117010368910628	NA	NA	0.508329523417837	-0.134605331906286	0.155278362382103	-0.658556354792168	0.113727298100274	-0.0840138753681362	0.332372769766239	-0.232532391599863	NA	NA	NA	0.150627546662334	0.17385271894099	method 2 q<0.2	liver
Hist1h1a	23.855537	23.855536	13	13	34.304806	UNC130282523_to_JAX00354524	0.383564577681182	0.115178207565995	NA	NA	-0.0388114324074844	0.19190045072314	0.314868808925774	-0.0593777639478983	-0.37394865750731	-0.315258690101685	-0.425572879247322	0.706200163562786	NA	NA	NA	0.182437040367419	0.251719488999658	method 2 q<0.2	liver
Hist2h2bb	96.073623	96.073622	3	3	152.56206	UNC6559829_to_UNC6561921	0.435524324817628	0.149335733869385	NA	NA	-0.214686524099201	0.144946466247058	-0.324653209237843	0.478824954014977	0.0159271774089925	-0.421089729569673	-0.330273036586975	0.651003901822665	NA	NA	NA	0.11680407776754	0.109194485124732	method 2 q<0.2	liver
Hjurp	90.174154	90.174153	1	1	4.420704	UNC010515539_to_UNC24700	0.493767924223922	0.1704685211858	NA	NA	-0.0640187241346362	0.201001751606095	-0.371245968141863	-0.21731998728455	0.136879418543942	-0.596908052123553	0.530880807267586	0.380730754266979	NA	NA	NA	0.0586505865396983	0.0313824111095514	method 2	liver
Hlf	90.252231	90.25223	11	11	78.241474	UNC19958618_to_UNC19961832	0.44992772776721	0.153027970381426	NA	NA	0.363864764001157	-0.20693573510114	-0.00554253888473027	-0.438308275218398	0.24632622825288	-0.0309840635130891	0.521639253882702	-0.450059633419383	NA	NA	NA	0.0849929039136773	0.0605107197310083	method 2	liver
Hlx	186.556372	186.556371	1	1	155.572809	JAX00272024	0.439214555566465	0.130309062379601	NA	NA	0.360036167149184	-0.549309676018781	0.0957529711204736	-0.364640500086044	0.315820230070094	0.166735505777415	-0.166625005693969	0.142230307681629	NA	NA	NA	0.126062009949433	0.126059951496404	method 2 q<0.2	liver
Hmces	87.86397	87.863969	6	6	71.683208	JAX00613253_to_UNC11362299	0.457535719377669	0.141965384793405	NA	NA	-0.146026503216169	-0.359342551939595	-0.251294526298925	-0.253323207160126	0.0625242529592808	0.395804698986033	0.688278512075432	-0.136620675405931	NA	NA	NA	0.0888670837223441	0.0663449086015706	method 2	liver
Hmgn1	96.349332	96.349331	16	16	13.993229	UNC26371649_to_UNC160026052	0.422386621104762	0.121014038036948	NA	NA	-0.167918526276925	0.135463857504028	0.499564073561027	-0.314300079909558	0.134609250491486	-0.233822215490317	0.375009643886692	-0.428606003766434	NA	NA	NA	0.0973042069203534	0.0790707659259019	method 2	liver
Hmgn5	106.208719	106.208718	X	X	13.095189	UNC30667923_to_JAX00177303	0.478260270242492	0.176581149163958	NA	NA	-0.0486849702891979	0.0344997298655734	-0.58212975791388	-0.00301415056766643	0.260943996576126	-0.401916513557705	0.889424058163628	-0.149122392276878	NA	NA	NA	0.0510198785215376	0.0250371676926773	method 2	liver
Hmox1	77.617517	77.617516	8	8	48.119449	UNC14667431	0.425077679843176	0.00475159558227958	NA	NA	-0.0245046322281598	-0.0871748002572019	-0.780946551581222	-0.358513363341786	0.0282262130318124	-0.294450190712013	1.57472079819459	-0.0573574731060205	NA	NA	NA	0.110499213226175	0.0995129165356627	method 2 q<0.2	liver
Hn1l	25.097568	25.097567	17	17	9.108827	UNC27541688_to_JAX00073396	0.451062264585573	0.15203346698077	NA	NA	0.115497075754536	0.264025692308057	-0.522046675020363	-0.265853654968058	-0.183205965704814	0.115670547781372	0.740666961068329	-0.264753981219059	NA	NA	NA	0.0707848891552604	0.043917938979009	method 2	liver
Hnmt	23.904899	23.904898	2	2	12.121581	UNC2587898_to_JAX00483574	0.464604519808866	0.181974414402968	NA	NA	-0.170636184592516	0.0973558600076927	-0.0698462668774518	0.409867400383211	-0.158403896652152	0.625514595101948	-0.920397446770101	0.186545939399368	NA	NA	NA	0.0893409032955485	0.0670515485876538	method 2	liver
Hnrnpa0	58.229917	58.229916	13	13	119.423358	UNC23489094	0.398081271867274	0.114942693106266	NA	NA	-0.0719998375821225	-0.476121399904676	0.412303017183972	-0.514377087512459	-0.0982719344907011	0.172734025817395	0.51712065085295	0.0586125656356405	NA	NA	NA	0.157947844891457	0.191232526591743	method 2 q<0.2	liver
Hnrnpdl	100.468241	100.46824	5	5	42.639446	UNC9041493_to_UNC9049511	0.419921444768056	0.0354277360580628	NA	NA	0.176979280420682	-0.422291552583983	-0.210272124470757	-0.219428110248453	0.0674845534736451	0.254448544117685	1.3307089798329e-08	0.353079395984092	NA	NA	NA	0.146467040855838	0.166090120455994	method 2 q<0.2	liver
Hnrnpm	33.822403	33.822402	17	17	62.921364	UNC28158870_to_UNC28161538	0.433601016229023	0.115345713262523	NA	NA	0.446839311618045	-0.14864488234206	-0.0144088650849722	-0.513915558410173	0.145437218502714	0.482837408759301	-0.11291375256804	-0.285230880474815	NA	NA	NA	0.101771273999348	0.0851042832159734	method 2 q<0.2	liver
Hnrnpul2	8.893891	8.89389	19	19	32.558186	UNC30210099_to_UNC30212834	0.388151902202866	0.0997435851106544	NA	NA	-0.121013122936179	0.26071941541729	0.406962541216108	0.110948209218136	-0.199975442426777	0.157184601672236	-0.669195778753631	0.0543695765928168	NA	NA	NA	0.155962299060513	0.186515095397745	method 2 q<0.2	liver
Homer1	94.07445	94.074449	13	13	113.55851	JAX00370810_to_UNC23400345	0.3771757466986	0.0986752605271374	NA	NA	-0.431516782534978	0.464189482047609	-0.041788056341491	-0.291737489637599	0.424666799199017	-0.111696585460251	-0.1236141525619	0.111496785289594	NA	NA	NA	0.190147014767724	0.269663565683661	method 2 q<0.2	liver
Hook3	27.229696	27.229695	8	8	39.739394	UNC14548244_to_UNC14575947	0.368166514925258	0.0893420315764701	NA	NA	-0.282862906950945	0.0257045666055291	0.643136790085121	0.220441424311696	0.156616622619138	0.0607571765280744	-0.385054486741947	-0.438739186456666	NA	NA	NA	0.188054332091298	0.264904247828471	method 2 q<0.2	liver
Hp	112.103072	112.103071	8	8	69.142555	UNC14927610_to_UNC14948903	0.366314081602544	0.110960563858776	NA	NA	-0.158865878007398	0.366439511431675	-0.211851481751126	0.159729229911327	0.177952102162114	-0.0759242459563535	-0.850441109559842	0.592961871769604	NA	NA	NA	0.188673877560165	0.266704450534924	method 2 q<0.2	liver
Hpn	31.900345	31.900344	7	7	81.023793	JAX00643482	0.419551392270935	0.131219222901795	NA	NA	0.483125942879175	-0.127562079391123	0.224593570545715	-0.342359925247619	0.263966367967918	-0.714221131204122	0.193663859533675	0.0187933949163811	NA	NA	NA	0.145278721649475	0.16381992565191	method 2 q<0.2	liver
Hpx	112.74863	112.748629	7	7	99.831094	UNC13375520_to_UNC13399180	0.512118266793246	0.217399865191878	NA	NA	0.0470765212991817	0.486799333735721	0.0478957944170509	-0.0946136331008179	-0.494967425428575	-0.622144284948335	0.632016681055219	-0.00206298702944606	NA	NA	NA	0.0374373529949154	0.0153358865524986	method 2	liver
Hs1bp3	8.320239	8.320238	12	12	36.702282	UNC20894754_to_UNC20897119	0.464957435648106	0.157379493015355	NA	NA	0.165772519383849	-0.340329195842303	-0.418089643830532	-0.287538788415027	0.658995141881183	0.366127720431476	0.111840315617776	-0.256778069226422	NA	NA	NA	0.0616494383851801	0.0346118990023765	method 2	liver
Hs3st3b1	63.735786	63.735785	11	11	111.904708	UNC20402306_to_UNC20403562	0.442213712879243	0.137894114852613	NA	NA	0.258480671236718	0.612541482964929	-0.1762444011695	-0.165211973617921	-0.37425377150736	-0.46706250823487	0.138480467347716	0.173270032980288	NA	NA	NA	0.10294544154526	0.0871854832048775	method 2 q<0.2	liver
Hsd17b6	127.444564	127.444563	10	10	106.368372	UNC18653313_to_UNC18664354	0.372449705616522	0.0893184139778827	NA	NA	0.437587022332523	-0.222081825874688	0.443910337906361	-0.181519729812738	-0.231397089386764	-0.121235710222619	0.159447867933971	-0.284710872876045	NA	NA	NA	0.196443354600069	0.287869667329129	method 2 q<0.2	liver
Hsdl1	122.0991	122.099099	8	8	48.126626	UNC14667569	0.473482883667488	0.0300771571613572	NA	NA	0.14762226529131	-0.371049466010882	-0.494169453017881	-0.114403622523925	0.109837142561655	2.73966994323961e-05	1.15073478366427	-0.428599046663981	NA	NA	NA	0.0487102657991089	0.0234031043961757	method 2	liver
Hsp90ab1	45.71021	45.710209	17	17	6.318225	UNC170287005	0.468788220540923	0.159096173554346	NA	NA	-0.0770616569903796	-0.0299866718928295	0.597332601852032	-0.194578570663728	0.449594797633741	-0.0640171878262159	-0.128443925648634	-0.552839386463986	NA	NA	NA	0.0702589384996835	0.0432383785277168	method 2	liver
Hspa12b	130.953148	130.953147	2	2	97.951481	UNC3593821_to_UNC3640234	0.390149037439144	0.103844433641706	NA	NA	0.204199095359065	0.265779949755429	0.471733818735414	-0.126868656852346	-0.163203162551461	-0.181378583037587	0.0361220248811899	-0.506384486289703	NA	NA	NA	0.19421961234901	0.281292783951343	method 2 q<0.2	liver
Hspa1b	35.096183	35.096182	17	17	9.005472	UNC27540458	0.443815111001831	0.152649461311808	NA	NA	-0.134960614035485	0.0124688587647018	0.727833124320382	-0.113619259289957	0.282021715398701	-0.633718972860557	-0.265378323908202	0.125353471610417	NA	NA	NA	0.0963147168993737	0.077471485707275	method 2	liver
Hspa1l	35.109648	35.109647	17	17	45.122428	UNC27913108_to_UNC27917887	0.415902537167569	0.11910958721674	NA	NA	0.143007139777637	0.0690323448510933	-0.193074006522657	-0.626037387811287	0.194315687579244	0.173428718152029	0.539594192462611	-0.300266688488671	NA	NA	NA	0.107633477521667	0.0950688405416649	method 2 q<0.2	liver
Hspa5	34.62761	34.627609	2	2	63.642072	UNC3199004_to_UNC3199283	0.431274475945186	0.117177669624712	NA	NA	-0.0861615201643113	0.692708409504299	-0.222760097506239	0.0514684365923149	0.188794543194972	-0.639281234616888	-0.0906760568342121	0.105907519830064	NA	NA	NA	0.102682971995634	0.086682637001087	method 2 q<0.2	liver
Hspd1	55.144776	55.144775	1	1	194.056543	UNC2441544_to_UNC2442605	0.445226812949803	0.141426971427358	NA	NA	-0.385490160924266	0.1154832453989	0.469118730209703	0.073938862843021	-0.080770916875576	-0.39857609914915	0.485043509568265	-0.278747171070898	NA	NA	NA	0.124714092188171	0.123202149540577	method 2 q<0.2	liver
Hspe1	55.144992	55.144991	1	1	190.89786	UNC2406956	0.568989630509327	0.284216732933486	NA	NA	0.024820353873012	0.154468807711726	0.566611110202345	-0.253305440865379	-0.0961880267824462	-0.850478453037533	0.622883022828438	-0.168811373930162	NA	NA	NA	0.0233259552723492	0.00753179250500435	method 2	liver
Htra4	26.149434	26.149433	8	8	116.540012	JAX00680799_to_UNC15537529	0.495224973805099	0.192665992209616	NA	NA	-0.0819926616649456	0.472965999558229	0.55950346775297	0.376891718149671	-0.05952614387306	-0.260410250500209	-0.556608205663808	-0.450823923758848	NA	NA	NA	0.0258494027112267	0.00876622666393989	method 2	liver
Htt	35.104389	35.104388	5	5	149.226991	UNC10415285	0.433690054973274	0.12481734274992	NA	NA	0.324591954540613	0.262151942287415	-0.57823467605363	-0.13280320794463	0.423057103802282	-0.148932010430339	-0.084762502891293	-0.0650686033104178	NA	NA	NA	0.115853193401477	0.107573199331611	method 2 q<0.2	liver
Hyal2	107.471494	107.471493	9	9	34.265684	UNC16140233_to_UNC16145215	0.402286837434518	0.114467190550433	NA	NA	-0.369560176586815	0.214071088424532	0.538936365934751	-0.451142461326301	0.0867638442724306	0.0973607352128085	-0.169933682563521	0.0535042866321149	NA	NA	NA	0.153988747937805	0.181514363809563	method 2 q<0.2	liver
Hykk	54.765097	54.765096	9	9	85.92229	UNC16799076_to_UNC16813513	0.381117187709776	0.103853752717503	NA	NA	0.322430086685269	0.0184698503949275	-0.503384995304179	0.0657668484048367	-0.0459415886927157	-0.491380708086921	0.43254501108088	0.201495495517903	NA	NA	NA	0.173033754738224	0.22770083387028	method 2 q<0.2	liver
Hyls1	35.377654	35.377653	9	9	108.128533	UNC17093109	0.463539558462961	0.182442060833576	NA	NA	0.390620802361252	-0.0170001870088657	-0.349963724321547	0.640268822520583	0.198306166331127	-0.650234221717191	-0.320856654301546	0.108858996136189	NA	NA	NA	0.0449580088160734	0.0206492714048389	method 2	liver
Iars	49.777499	49.777498	13	13	35.697709	UNC22409441	0.420538846083121	0.131428079593104	NA	NA	0.369826443873135	0.27299763790922	0.407863653464593	0.0751619260138459	0.342310434091305	-0.0385061544609865	-1.00749185195463	-0.422162088936485	NA	NA	NA	0.120895103656065	0.11626448486854	method 2 q<0.2	liver
Ice1	70.776512	70.776511	13	13	83.998111	UNC22977791_to_UNC22977880	0.452700853188939	0.183560833435605	NA	NA	-0.0374427738233733	0.785375154334147	0.235237461176961	0.135229652755538	-0.111488636599465	-0.0757229165168045	-0.793096503930637	-0.138091437396366	NA	NA	NA	0.0979644107898505	0.0797316918141292	method 2	liver
Id1	152.561987	152.561986	2	2	16.023347	JAX00091603_to_UNC2638779	0.433185910951723	0.134018414277297	NA	NA	0.269077467269162	0.315391588060507	-0.559525152321433	-0.493605614709418	0.282876017123154	-0.191731370027937	0.268841185762667	0.108675878843298	NA	NA	NA	0.094388664648277	0.0740938822636706	method 2	liver
Id2	25.780957	25.780956	12	12	92.394561	UNC21600195_to_UNC21604038	0.371737383178305	0.0872480304868882	NA	NA	0.202660624080523	0.0697815464814592	0.0632054738696741	-0.500378133417699	-0.318308539076925	0.0845746856151454	0.571916749966091	-0.173452407518268	NA	NA	NA	0.195077534650725	0.283518549479932	method 2 q<0.2	liver
Id3	135.699737	135.699736	4	4	155.488483	UNC8537465	0.399864411824324	0.117200229027767	NA	NA	0.605140697739517	-0.050457689812019	0.0172312516506707	0.228547028644304	0.357107055549693	-0.510596120449795	-0.49137878276658	-0.155593440555791	NA	NA	NA	0.159614919304065	0.19595185307401	method 2 q<0.2	liver
Idh1	65.233053	65.233052	1	1	77.446685	backupUNC011478119	0.473330844058985	0.163472097112113	NA	NA	-0.264506269500746	0.0658950058779625	0.126885317461968	-0.527407140066586	-0.196291636996051	-0.269845796047841	0.615938965260537	0.449331554010756	NA	NA	NA	0.0710434274349829	0.0442174831830985	method 2	liver
Idh2	87.260236	87.260235	7	7	29.58984	UNC12549403_to_UNC12561578	0.423582595611239	0.135524573659963	NA	NA	-0.0420964160567951	0.252990234309885	-0.134378436482253	-0.14325156223102	0.559146825658787	0.154524213572075	-0.577686520043705	-0.0692483387269744	NA	NA	NA	0.138652868809746	0.151979591305197	method 2 q<0.2	liver
Ier3ip1	77.168766	77.168765	18	18	38.498524	UNC29071034_to_UNC29073307	0.431577424344706	0.125544918197462	NA	NA	-0.202555662670771	-0.172891373226208	-0.319739148436989	-0.276597159937837	0.161445829813925	-0.100128486181484	0.587974854954776	0.322491145684588	NA	NA	NA	0.0967684975441132	0.0782666932870774	method 2	liver
Ifi203	175.872803	175.872802	1	1	147.22391	JAX00010611_to_UNC1905607	0.426929089892222	0.147626988903577	NA	NA	-0.0521701594439708	-0.0299152553415735	-0.16657319313291	-0.226465432567989	0.863725912128537	-0.193913327556658	-0.458545894573751	0.263857350488315	NA	NA	NA	0.13509167162024	0.143195361602554	method 2 q<0.2	liver
Ifnar1	91.48546	91.485459	16	16	66.516171	JAX00423523_to_UNC27014165	0.430996081174657	0.151888707858846	NA	NA	-0.0576882518949978	0.333888725525606	-0.224811383603683	0.138180422889529	-0.123396652131545	0.258126853127701	-0.819134145287727	0.494834431375118	NA	NA	NA	0.101670765422732	0.0848669738347141	method 2 q<0.2	liver
Ifrd1	40.949776	40.949775	12	12	67.864349	UNC21305312	0.382353519951655	0.116367001107013	NA	NA	-0.280882907892292	-0.543059937620936	0.383745607377825	-0.0221477185396473	0.409585306729964	-3.16153353496773e-16	0.293306053834162	-0.240546403889077	NA	NA	NA	0.134343522342338	0.141507235543834	method 2 q<0.2	liver
Ift20	78.349938	78.349937	11	11	94.603181	backupUNC110157426_to_UNC20184476	0.414012259957618	0.130700219804607	NA	NA	-0.238473654113117	0.335204483920528	0.0114360965173901	0.474464501702563	0.114660480927781	-0.342697358631855	-0.556033773479705	0.201439223156415	NA	NA	NA	0.138607739309689	0.151411884676811	method 2 q<0.2	liver
Ift27	78.004538	78.004537	15	15	20.611104	UNC25164379	0.498934257023023	0.180994238276995	NA	NA	0.475707489421795	-0.389478319499592	0.172313216605993	0.561250829549037	-0.051129592426256	-0.367513185386299	-0.494671095993863	0.093520657729184	NA	NA	NA	0.0249519819044651	0.00831179029420681	method 2	liver
Ift80	68.808492	68.808491	3	3	83.736347	JAX00528577_to_UNC5681607	0.42413236353237	0.130556616614659	NA	NA	0.10758393873081	-0.0390184706245795	0.225564890584309	-0.517732922333432	0.0716853559700597	-0.0641415904622509	0.721876324092378	-0.505817525957294	NA	NA	NA	0.125243420958908	0.124682789270901	method 2 q<0.2	liver
Igfbp3	7.113926	7.113925	11	11	42.643523	UNC19498893_to_JAX00026744	0.424811264053156	0.12127692912417	NA	NA	-0.248172150978854	-0.164024122339353	0.0394595424797848	0.440862856988265	-0.238359983824014	0.679980730837651	-0.0536639410675249	-0.456082932095954	NA	NA	NA	0.140588771244522	0.155026755199486	method 2 q<0.2	liver
Ighmbp2	3.28301	3.283009	19	19	53.770081	UNC30509994	0.381311344315837	0.111186977556572	NA	NA	0.111940526512903	-0.146951644733395	-0.159770587853448	-0.723259084671633	0.23191636061199	0.433281951997453	-0.044853559006274	0.297696037142405	NA	NA	NA	0.152593729540135	0.178513206819185	method 2 q<0.2	liver
Ihh	74.998246	74.998245	1	1	195.526699	JAX00280946_to_JAX00280954	0.480278777223321	0.187067575350572	NA	NA	0.48924027524536	0.160481710317343	0.0803373549695066	0.22708968554921	0.0781517134657183	-0.132242531649178	-0.890884268002155	-0.0121739398958046	NA	NA	NA	0.0801405844885261	0.0549537673551819	method 2	liver
Ikzf5	138.553992	138.553991	7	7	124.006918	UNC13687534_to_UNC13689404	0.39629985749831	0.125161470832575	NA	NA	0.430347578421977	-0.59011809296775	0.095201293494078	0.146231041438685	0.542303959449865	-0.198509898432464	-0.479523553507911	0.0540676721035201	NA	NA	NA	0.180280824142902	0.244279048730186	method 2 q<0.2	liver
Il13ra1	33.652103	33.652102	X	X	166.359926	UNC31595576	0.434214636344247	0.137563628317833	NA	NA	0.25616224155316	0.573394155801595	0.15258487957974	-0.122898716233298	0.138409781969291	-0.505262916353078	-0.559958194306046	0.067568767988637	NA	NA	NA	0.0931365297470394	0.0721922147570555	method 2	liver
Il16	90.884	90.883999	7	7	26.767039	UNC12519613_to_UNC12521032	0.404936849053423	0.112022986057812	NA	NA	0.158282328449551	-0.194501825113321	0.318859016569536	0.0467584679401827	-0.281254452916275	-0.528274794951102	-0.0783287000652357	0.558459960086664	NA	NA	NA	0.168416752704731	0.215988303840256	method 2 q<0.2	liver
Il17ra	120.413215	120.413214	6	6	92.660172	UNC11598063_to_UNC11611234	0.409265232277487	0.105079668801344	NA	NA	0.582036946874462	-0.248680080793934	0.0268462886940481	0.210700808576666	-0.431557656226788	0.0633901568095885	-0.140983909204282	-0.0617525547297603	NA	NA	NA	0.138375180747288	0.15063054828714	method 2 q<0.2	liver
Il1b	129.196875	129.196874	2	2	51.898101	UNC3054232_to_UNC3068322	0.421462686769967	0.102503528889903	NA	NA	0.31611082000973	-0.341267988830508	0.217288257993053	0.172476661903604	-0.204435832158723	0.082147909695535	-0.679063136294261	0.436743307681571	NA	NA	NA	0.142499059653037	0.158106214866865	method 2 q<0.2	liver
Il22ra1	135.284074	135.284073	4	4	33.213663	UNC7025766	0.398768066710522	0.104371944900783	NA	NA	0.257784981227472	0.185409263590334	0.0828498200989942	0.180804192690792	-0.587186759011842	0.201863913555161	0.0466426264926644	-0.368168038643575	NA	NA	NA	0.171795439177187	0.224871108078345	method 2 q<0.2	liver
Il4ra	132.695796	132.695795	7	7	37.515464	UNC12636903_to_UNC12639591	0.389363758606621	0.0998449935321276	NA	NA	0.118001952692722	-0.113968348480047	0.367198175968315	-0.241398702866328	-0.244164242624401	0.116200137871759	-0.462349421969459	0.46048044940744	NA	NA	NA	0.196964198970974	0.289513750715606	method 2 q<0.2	liver
Ilkap	93.29536	93.295359	1	1	80.249693	UNC1019849_to_UNC1039100	0.452281615412215	0.147205554229076	NA	NA	-0.11611646135533	0.391358781706565	0.255249052161314	0.307453247040583	0.327199987232327	-0.203439691445877	-0.64546093765789	-0.316243977681691	NA	NA	NA	0.103909789046218	0.0888769311094638	method 2 q<0.2	liver
[truncated: 5,717 more rows]
