# Supplementary material for: Integrative QTL analysis of gene expression and chromatin accessibility identifies multi-tissue patterns of genetic regulation
Source: PLoS Genet. 2020 Jan 21;16(1):e1008537. doi: 10.1371/journal.pgen.1008537 (PMC7010298; doi:10.1371/journal.pgen.1008537)
Supplement: S5 File — (CSV) [file pgen.1008537.s036.csv]

chromatin	chromatin_chr	chromatin_pos	cqtl_chr	cqtl_pos	cqtl_locus	fixef_cqtl_effect_size	ranef_cqtl_effect_size	cqtl_qval_genomewide	cqtl_pval_genomewide	ranef_A	ranef_B	ranef_C	ranef_D	ranef_E	ranef_F	ranef_G	ranef_H	cqtl_qval_chrwide	cqtl_pval_chrwide	cqtl_pval_method3genomewide	cqtl_pval_method3chrwide	detection_method	tissue
chr1.179913411.179913710	1	179.9135605	1	178.116254	UNC2265856_to_UNC2283247	0.694133995579068	0.328366999030292	0.0212623096000509	2.21393692271254e-05	0.669791043818539	-0.486359613246694	-0.280482519082141	-0.299589163601495	0.413085681736474	-0.157691210564942	-0.0822063101690578	0.223452091109317	6.8536434567612e-06	2.39470421270482e-09	2.21393692271254e-05	2.39470421270482e-09	method 1	liver
chr1.180117526.180117825	1	180.1176755	1	178.066417	UNC010398263	0.699730385343501	0.337453682448608	0.0165001650337879	1.4126871539788e-05	0.58683345528253	-0.438663453849677	-0.298128132648912	-0.334438138684002	0.393436936809635	-0.287280342608269	0.0337635544826835	0.344476121216011	7.12386150070188e-10	1.2445600106048e-13	1.4126871539788e-05	1.2445600106048e-13	method 1	liver
chr12.118793168.118793467	12	118.7933175	12	114.168693	JAX00040612_to_UNC21916828	0.671819169261445	0.433255097452595	0.135185816319437	0.000205729315984726	0.53254819168136	-0.188730488262084	0.0102612146267161	0.502946329700485	0.159952225427145	0.415282428225387	-0.589335513104058	-0.842924388294951	0.0517442849241153	0.000127612972526281	0.000205729315984726	0.000127612972526281	method 2	liver
chr16.3872208.3872507	16	3.8723575	16	6.321909	JAX00412895_to_UNC26276116	0.719454529907046	0.421963905523733	0.0165001650337879	1.58591894597881e-05	0.271723107242468	-0.165716295108028	0.0565663779704689	0.0959647536890456	-0.0242518341878526	-0.39417263035462	-0.733614286867232	0.89350080761575	0.0220258198757464	3.2707803798715e-05	1.58591894597881e-05	3.2707803798715e-05	method 1	liver
chr17.13498783.13499082	17	13.4989325	17	12.520129	UNC27578734_to_UNC27584902	0.75579917730434	0.448857549504218	0.0106733214551016	7.69402427680532e-06	0.0155242736087909	0.840840308593901	0.249624872532397	0.0291275229030721	0.0478097549239231	-0.436963186833168	-0.815260810482168	0.0692972647532515	0.00046531647171788	2.4387655750413e-07	7.69402427680532e-06	2.4387655750413e-07	method 1	liver
chr17.13744882.13745181	17	13.7450315	17	12.520129	UNC27578734_to_UNC27584902	0.808320720742791	0.509592880232572	6.67871041803991e-08	1.60481627986542e-11	-0.167172521179938	0.811864473991393	0.116982630950449	-0.02195377388715	0.342260984130078	-0.751438278766273	-0.421430670037063	0.0908871547985037	0.0251795534576593	3.95904928579549e-05	1.60481627986542e-11	3.95904928579549e-05	method 1	liver
chr17.13745082.13745381	17	13.7452315	17	13.548603	UNC27584926	0.845536762203088	0.585027240713598	2.77222689248902e-12	2.22044604925031e-16	-0.217564831153069	0.832768114746779	0.253574823659903	0.0126201474296495	0.311570873758738	-0.708701427738408	-0.503468513119776	0.019200812416183	0.0030755813948744	2.41790990163082e-06	2.22044604925031e-16	2.41790990163082e-06	method 1	liver
chr17.17141758.17142057	17	17.1419075	17	25.68403	UNC27700564_to_UNC27705428	0.693119181661533	0.435456279553825	0.0165001650337879	1.56431926651157e-05	1.04252009245696	-0.478491774533253	0.219703318656569	-0.445826040938135	0.353803214693322	-0.55464624444521	-0.295029626347582	0.157967060457325	0.000520741280986289	3.18412732958073e-07	1.56431926651157e-05	3.18412732958073e-07	method 1	liver
chr17.17141958.17142257	17	17.1421075	17	25.68403	UNC27700564_to_UNC27705428	0.673314729921012	0.401288248110195	0.0418719001282182	4.69528715895118e-05	0.973543264444966	-0.484633449744919	0.113142700289533	-0.41717313075424	0.435929951765164	-0.408079374026588	-0.399500968709773	0.186771006735858	0.0450539570219295	9.70963922958257e-05	4.69528715895118e-05	9.70963922958257e-05	method 1	liver
chr17.3083677.3083976	17	3.0838265	17	3.264958	backupUNC170283680_to_JAX00073018	0.744997343405774	0.415264520934772	3.08001338322761e-08	4.93394214373666e-12	-0.0628029499424344	-0.817861049801774	-0.0321221420935333	-0.242692383567801	0.148807298565828	0.769947687677545	0.312010842002232	-0.0752873028400627	0.00385746779230258	3.36955607294076e-06	4.93394214373666e-12	3.36955607294076e-06	method 1	liver
chr18.11288567.11288866	18	11.2887165	18	12.042664	UNC28735006	0.750763381084079	0.429315755583522	0.10521896437381	0.000151697345512902	0.576258168442618	-0.149419784282655	-0.454753390013717	-0.0508995817558572	0.748197514832974	-0.395426211407991	-0.454703278497316	0.180746562681944	0.00125349519708695	8.75957510193537e-07	0.000151697345512902	8.75957510193537e-07	method 2	liver
chr18.78118045.78118344	18	78.1181945	18	77.976431	UNC29652599_to_UNC29658096	0.748845365340373	0.44243477177986	1.84125072688612e-07	5.8990812235038e-11	0.469708933705261	0.290220658648374	-0.293046425971222	0.373129462423963	0.5148296762183	-0.112911007779645	-0.867228057138633	-0.374703240106398	2.54196663718176e-12	2.22044604925031e-16	5.8990812235038e-11	2.22044604925031e-16	method 1	liver
chr4.118220617.118220916	4	118.2207665	4	116.404159	UNC8047943_to_UNC8051510	0.808688200866861	0.579583444944188	6.76651238817882e-07	2.70985678341162e-10	-0.144274737026535	0.343687371600831	-0.168866677480959	0.0573727976660581	0.307673457875475	-0.597930676011416	-0.646737686592853	0.849076149969399	0.00016850631839791	7.35964004183742e-08	2.70985678341162e-10	7.35964004183742e-08	method 1	liver
chr4.118220817.118221116	4	118.2209665	4	116.404159	UNC8047943_to_UNC8051510	0.76896523736175	0.511523028986375	0.000466415539625009	2.61506510002008e-07	-0.105583452729263	0.274938973329481	-0.205360336782668	0.12279205587835	0.280727738170844	-0.588491679473923	-0.615380927968361	0.83635762957554	5.95266181147025e-06	1.55992185835174e-09	2.61506510002008e-07	1.55992185835174e-09	method 1	liver
chr4.135736365.135736664	4	135.7365145	4	134.22202	JAX00567486	0.735816038387476	0.407853374565192	6.02145252346734e-05	2.89376973494626e-08	-0.291942590224288	-0.637121980977535	0.202789283691869	0.168972020961734	0.641227095456763	0.322570446534244	-0.151174461216832	-0.255319814225955	0.00612272916676253	5.88312550964254e-06	2.89376973494626e-08	5.88312550964254e-06	method 1	liver
chr4.62163219.62163518	4	62.1633685	4	57.959559	UNC7325161	0.684927284976035	0.333033014666996	0.0762790801942674	9.77545280823611e-05	0.565835578848117	-0.0671866525720738	0.448728189279669	0.11201735365341	0.368752448750354	-0.44485669046881	-0.446441971202114	-0.536848256288552	0.0638942868441	0.00017301912055967	9.77545280823611e-05	0.00017301912055967	method 1	liver
chr4.62177876.62178175	4	62.1780255	4	63.845583	UNC7380360_to_JAX00552878	0.678098745095531	0.318880517331692	0.0921601146541991	0.000125488341940039	0.269067975416909	-0.184802601380201	0.650743680215854	0.232234854782817	0.278914994053254	-0.16431570140954	-0.42108628645603	-0.660756915223062	0.0822534907837313	0.00025865877604947	0.000125488341940039	0.00025865877604947	method 1	liver
chr9.57940791.57941090	9	57.9409405	9	57.205391	UNC16424723	0.72059071974925	0.48596344801578	0.000863420369340007	5.53252939905491e-07	-0.531985474897243	0.152899694985604	0.633718543305801	0.694381990670697	-0.0844749978267696	-0.907437670536589	0.0450322550628324	-0.00213434076433241	0.0158208260443846	2.07295938736696e-05	5.53252939905491e-07	2.07295938736696e-05	method 1	liver
chr1.158587672.158587971	1	158.5878215	1	151.121959	UNC1913549_to_UNC1928645	0.685513922708595	0.32125424059599	NA	NA	-0.637369529789311	-0.126254416982602	0.235656257153519	0.280606914212978	0.0903130404725656	-0.11719413976346	-0.351890515642545	0.626132390338855	0.0306717911202136	5.3584540741114e-05	0.00159898341473741	5.3584540741114e-05	method 2	liver
chr10.121534476.121534775	10	121.5346255	10	119.604795	UNC18847088	0.690754777413357	0.348171400625286	NA	NA	0.432361380641425	0.0178933794572525	0.0806768441591213	0.53473300638477	0.0950558321057804	-0.509542425970558	-0.730295149817652	0.0791171330398611	0.0689977670552673	0.000204919993001318	0.00117360205145223	0.000204919993001318	method 2	liver
chr10.128401964.128402263	10	128.4021135	10	119.167535	JAX00022973	0.656306635740308	0.264424170581642	NA	NA	0.7317948525335	-0.194508320039299	0.0389161421943669	0.134626014505455	-0.186468507260972	-0.421654198322154	-0.167090148044756	0.064384164433858	0.0713572330390231	0.000218160653071786	0.00542155994356364	0.000218160653071786	method 2	liver
chr11.61049572.61049871	11	61.0497215	11	63.549748	UNC19782659	0.57015067914091	0.210595028459403	NA	NA	0.366235361273629	0.0599743597311398	-0.0996367267906383	-0.0815294395381039	0.451291731336389	0.250727827878548	-0.731397891005844	-0.215665222885119	0.191111246311027	0.00103501897897307	0.0393431204224087	0.00103501897897307	method 3 genomewide	liver
chr11.75323241.75323540	11	75.3233905	11	77.743553	UNC19954051_to_UNC19957157	0.576156612248573	0.228472167821994	NA	NA	0.0660210224120367	-0.166894465555615	-0.312764839960621	-0.159950254151466	0.537607626186565	0.140969826484379	0.427696652903861	-0.532685568319139	0.140644931845778	0.000671060547792535	0.0314113120557299	0.000671060547792535	method 3 genomewide	liver
chr12.105344057.105344356	12	105.3442065	12	104.182081	JAX00039866_to_backupUNC120219860	0.672554861734389	0.311224976679459	NA	NA	-0.258319391848443	-0.104316204054729	-0.504775433818869	0.366236936976018	0.00972083830029521	0.153598210545707	-0.288203674055622	0.626058717955642	0.0450539570219295	0.000104952830102922	0.000655645533487514	0.000104952830102922	method 2	liver
chr12.17888532.17888831	12	17.8886815	12	25.91229	JAX00327915	0.651266809707265	0.376769838136901	NA	NA	0.0381550399661478	0.629186565322683	0.281855849537269	0.601047303301089	0.042479569770806	-0.728849201287074	-0.354125781037099	-0.509749345573821	0.0525945952070701	0.000137826507356054	0.00108359193318608	0.000137826507356054	method 2	liver
chr13.63532285.63532584	13	63.5324345	13	63.682445	UNC22745464	0.610577649796098	0.234961392578832	NA	NA	0.159707043796027	-0.516817088063633	0.34743793415405	0.304528811395974	-0.665820834353303	0.0158898498974656	0.206438177044378	0.148636106129041	0.00655291414437875	6.86888275092112e-06	0.00629440462507358	6.86888275092112e-06	method 2	liver
chr15.79158704.79159003	15	79.1588535	15	79.34855	UNC25949424	0.58454450824052	0.270583429409988	NA	NA	0.0440137746009687	-0.610905198240836	0.1017121650224	0.0133767771281154	-0.298186855012424	0.804060458406944	0.150154635980631	-0.204225757885799	0.173230598187724	0.000892785228256088	0.0236512439415317	0.000892785228256088	method 3 genomewide	liver
chr15.97102790.97103089	15	97.1029395	15	97.210173	UNC26184799	0.614398802775118	0.3325850830657	NA	NA	-0.0191571191261898	-0.2447283256876	0.744297718241221	0.303980185645115	-0.362457774547239	-0.810473799263469	0.456187793008768	-0.0676486782706069	0.0450539570219295	9.66783543022709e-05	0.0106681809068162	9.66783543022709e-05	method 2	liver
chr16.90780085.90780384	16	90.7802345	16	90.783377	UNC27381153_to_backupUNC160270187	0.589177807171203	0.266095499076688	NA	NA	0.253502909742533	0.460969506592245	-0.0315320253657255	0.415883804500277	0.148359529254405	-0.817321806842968	-0.374498903093904	-0.0553630147868622	0.135920565378903	0.000617389011155045	0.0126324844325707	0.000617389011155045	method 3 genomewide	liver
chr17.86550161.86550460	17	86.5503105	17	86.282575	UNC28519278	0.62459361302182	0.325079518958742	NA	NA	0.451978285289056	0.27520032483534	0.48542658870746	-0.699605777950641	-0.60270624387196	-0.38713687206843	0.170642181425888	0.306201513633287	0.102730559785673	0.00041579583823248	0.00731853417888073	0.00041579583823248	method 3 genomewide	liver
chr17.86550361.86550660	17	86.5505105	17	86.282575	UNC28519278	0.625287100358848	0.32720586696577	NA	NA	0.463183415266506	0.274026046009584	0.483853868744697	-0.734803035882602	-0.589817034512898	-0.371645502271608	0.19701723279436	0.278185009851961	0.0393403188278893	7.36668047960354e-05	0.00337252196726068	7.36668047960354e-05	method 2	liver
chr18.61839230.61839529	18	61.8393795	18	61.778676	UNC29400812	0.66255035923805	0.298291697497122	NA	NA	-0.753268929715232	0.386799622011373	0.278105745026685	-0.52424953503794	-0.0230744556084127	0.200549528014177	0.0664551462707422	0.368682879038608	0.0220258198757464	3.09728579057644e-05	0.00135862032521705	3.09728579057644e-05	method 2	liver
chr19.23143125.23143424	19	23.1432745	19	22.71342	UNC30067256_to_UNC30069000	0.649883033422902	0.289887970559357	NA	NA	0.0393781009507407	0.680886039956273	-0.3111533278091	-0.520077828563231	-0.253751604386581	-0.0895849925575968	0.0621227110816612	0.392180901327835	0.0158208260443846	1.96070463309717e-05	0.0032593340272713	1.96070463309717e-05	method 2	liver
chr2.146269316.146269615	2	146.2694655	2	147.630305	UNC4184639_to_UNC4187507	0.661367251102246	0.352578969312363	NA	NA	-0.400828792878039	0.00363821021235146	0.469995611229046	-0.180258760117979	0.33516591699925	-0.630439501179173	0.580760272871618	-0.178032957137074	0.0094321434566706	1.07108547289236e-05	0.00067610137185603	1.07108547289236e-05	method 2	liver
chr2.154429311.154429610	2	154.4294605	2	157.595098	JAX00102129_to_UNC4307049	0.603887837837429	0.25835162719355	NA	NA	-0.295339499097935	-0.261030640064932	-0.121521244822802	0.516036849133798	0.0466578313843697	-0.496262369557087	-0.0524534818098523	0.663912554834441	0.140718053427095	0.000700640203122327	0.0206310452279505	0.000700640203122327	method 3 genomewide	liver
chr3.36374745.36375044	3	36.3748945	3	30.102734	UNC4954293	0.556721759423462	0.232825372690928	NA	NA	0.138466149237949	0.73105034407444	-0.0852179555057929	0.387052274031197	-0.048786622065537	-0.101167138298328	-0.641712005154153	-0.379685046319775	0.122606115065482	0.00052186192744863	0.0734344534579333	0.00052186192744863	method 3 chrwide	liver
chr4.61687348.61687647	4	61.6874975	4	58.076405	UNC7326646_to_JAX00552074	0.628898096578004	0.249711451035542	NA	NA	-0.0833494173435117	0.144241643854135	0.272448877976741	-0.0210848357533261	0.106054467267689	0.467867213634103	-0.0523364820071568	-0.833841467628673	0.0450539570219295	0.00010625933259889	0.006207555377306	0.00010625933259889	method 2	liver
chr4.62178076.62178375	4	62.1782255	4	58.076405	UNC7326646_to_JAX00552074	0.660723667085077	0.299276536846992	NA	NA	0.57908243051904	-0.210308457268274	0.32920193986426	0.175493426539778	0.357484759417827	-0.151235426821138	-0.453560372393091	-0.626158299858402	0.101266482857659	0.000371522735850949	0.00202377371994444	0.000371522735850949	method 3 genomewide	liver
chr4.62179876.62180175	4	62.1800255	4	64.115108	UNC7384137_to_JAX00552961	0.612505439913049	0.255575268824688	NA	NA	0.0678696158559948	-0.213248995830094	0.510643742050213	0.207393284681782	0.484414615956575	-0.293773706221145	-0.619737432391271	-0.143561124102055	0.0673508805503027	0.00018826241942782	0.0053437862724115	0.00018826241942782	method 2	liver
chr4.62180876.62181175	4	62.1810255	4	68.259197	UNC7437002	0.648695364962507	0.299917270331602	NA	NA	0.369126490706723	-0.160323991987267	0.585474603783939	0.246647060949988	0.309270320490813	-0.459581024948867	-0.416919689678914	-0.473693769316416	0.1365262258728	0.000632065860522224	0.00405594933936226	0.000632065860522224	method 3 genomewide	liver
chr6.136903199.136903498	6	136.9033485	6	137.276075	JAX00627830	0.660494801790501	0.285189777575015	NA	NA	0.196517040884127	-0.501744999633165	0.281756789851859	0.30377958527369	-0.0627998438259109	-0.452661242993107	-0.283118749682579	0.518271420125084	0.100670852199369	0.000351750007684726	0.000635574111579662	0.000351750007684726	method 3 genomewide	liver
chr6.27981957.27982256	6	27.9821065	6	33.160647	UNC10844545_to_UNC10844688	0.578025504576495	0.212414560031736	NA	NA	-0.276123151954485	0.13364986883018	0.038180694010073	0.430334184044975	-0.116295666971857	0.185280791612614	0.321897469853565	-0.716924189425064	0.183186511344591	0.000960097019625739	0.0333287113836706	0.000960097019625739	method 3 genomewide	liver
chr6.28409225.28409524	6	28.4093745	6	33.175756	UNC10844795_to_UNC10853332	0.67111576888282	0.30215196982883	NA	NA	-0.199061948246138	0.332646130052943	-0.549439813706068	0.240073541792625	-0.0807079425549011	0.227014098850275	0.551329796196195	-0.521853862384931	0.102730559785673	0.000420635202833419	0.00173431289096393	0.000420635202833419	method 3 genomewide	liver
chr7.111501776.111502075	7	111.5019255	7	101.983285	UNC070677048_to_UNC070369595	0.632829845809855	0.29989154458068	NA	NA	0.18963064833611	0.0260970680149957	0.323151261710351	-0.131289403670192	0.0228807155888507	-0.235901721668518	-0.850166066071214	0.655597497759616	0.0517442849241153	0.000131078289902109	0.00171055367034978	0.000131078289902109	method 2	liver
chr7.25393193.25393492	7	25.3933425	7	16.625857	JAX00632340	0.612496470116021	0.264785252454522	NA	NA	0.189275186625161	0.0705222914532736	0.283009033161143	0.637898354728187	0.0654245467666324	-0.553454852172766	-0.369468719454848	-0.323205841106783	0.0991117644366094	0.000337644899810252	0.00613462520152075	0.000337644899810252	method 2	liver
chr7.28474238.28474537	7	28.4743875	7	29.110157	UNC12543724	0.60576590692853	0.289651370257429	NA	NA	0.0544428096801967	0.255785171864065	-0.0720529777992475	0.522870153420801	-0.668047699731991	-0.509438510680025	0.114209536445779	0.302231516800421	0.140644931845778	0.000687135060905675	0.0225358667888333	0.000687135060905675	method 3 genomewide	liver
chr7.88028210.88028509	7	88.0283595	7	92.880016	UNC13287195_to_UNC13297675	0.625450517604271	0.287224444655611	NA	NA	0.206883634647911	0.180590957815064	0.352256744944595	0.190075570769088	-0.936836599814816	-0.0711640310512719	-0.235273760336593	0.313467483026023	0.122606115065482	0.000524781589640866	0.00768747735613418	0.000524781589640866	method 3 genomewide	liver
chr8.13648921.13649220	8	13.6490705	8	12.563551	UNC14177910_to_UNC14195206	0.628927024145803	0.282447914419628	NA	NA	0.383246660933605	0.230873653678423	0.295951098225023	-0.0295757557656963	0.283465798191439	-0.72920882317603	-0.604433962429644	0.16968133034288	0.0689977670552673	0.000200568741612561	0.00846401914326411	0.000200568741612561	method 2	liver
chr8.19980625.19980924	8	19.9807745	8	25.920758	UNC14332659_to_UNC14332878	0.689079893065627	0.365853637649508	NA	NA	0.0674293559370243	-0.250242128422868	0.0653879379937582	-0.0216445892547395	-0.395916694771122	0.627111520621212	0.604023071121268	-0.696148473224533	0.0902915351602528	0.000299709847666807	0.00145303783147155	0.000299709847666807	method 2	liver
chr9.57940591.57940890	9	57.9407405	9	58.601019	UNC16440268	0.585244881813877	0.287050459626724	NA	NA	-0.563517363376653	0.255432898182588	0.348244695478743	0.559075922486129	-0.0910022328822077	-0.784128353104143	0.122960398942676	0.152934034272868	0.141448008891746	0.000716630373490679	0.019435588087937	0.000716630373490679	method 3 genomewide	liver
chr1.129670472.129670771	1	129.6706215	1	120.612119	backupUNC010236642	0.514468156718832	0.239524549574605	NA	NA	0.145356060955686	0.133581760930685	-0.103146400508352	0.00616098916429949	0.286979477970917	-0.79763671615604	-0.23598055625707	0.564685383899876	NA	NA	0.249253093633447	0.0295326680771754	method 3 chrwide	liver
chr1.135259868.135260167	1	135.2600175	1	144.830587	UNC1833297_to_UNC1840182	0.538016475759505	0.210639177406849	NA	NA	-0.00628719960848893	-0.504721840523144	0.244285914796894	0.175504398031901	0.345189505476412	-0.495151820236454	-0.13907955638368	0.38026059844656	NA	NA	0.142088821697336	0.0174145136229515	method 3 chrwide	liver
chr1.135260068.135260367	1	135.2602175	1	136.407587	UNC010275555	0.54048454963899	0.214139971647157	NA	NA	-0.0406698325473568	-0.366205777760194	0.316043161358151	0.148480445425066	0.452905657650047	-0.560246132572256	-0.248638090929639	0.298330569376181	NA	NA	0.142147706058951	0.0136825168403798	method 3 chrwide	liver
chr1.135830026.135830325	1	135.8301755	1	143.010984	UNC1806326_to_UNC1808116	0.493190821340192	0.19353143915617	NA	NA	0.28045079870756	-0.329593739443702	0.0385904017368747	0.154198611174378	0.310765111820783	-0.434856162831855	-0.589565781896711	0.570010760732672	NA	NA	0.441020856603409	0.0478106856452412	method 3 chrwide	liver
chr1.138036816.138037115	1	138.0369655	1	137.995576	JAX00268373_to_UNC1744390	0.593413769818924	0.248954581240123	NA	NA	0.603492836931182	-0.204782096807449	-0.249484735261411	0.360977045247386	0.50354169040886	-0.383686922967568	-0.638474933698751	0.00841711614775024	NA	NA	0.0224188625638519	0.00222718150388634	method 3 genomewide	liver
chr1.138438244.138438543	1	138.4383935	1	133.671528	JAX00009597_to_UNC1688945	0.497092754011643	0.202594621377231	NA	NA	0.510111033842692	-0.268725863700494	0.0270607957167752	-0.00454612035867302	0.377084506527614	-0.408767055676133	-0.66763035182172	0.435413055469939	NA	NA	0.373590990367638	0.0377786409822851	method 3 chrwide	liver
chr1.138438444.138438743	1	138.4385935	1	133.966662	UNC1689424_to_UNC1693872	0.493772030941691	0.207050757841101	NA	NA	0.414914278205328	-0.381768468924795	0.150933620158109	-0.0324392786294888	0.427659331336935	-0.250418529967401	-0.689951262267503	0.361070310088816	NA	NA	0.420489231181379	0.0399169911790266	method 3 chrwide	liver
chr1.141351205.141351504	1	141.3513545	1	144.830587	UNC1833297_to_UNC1840182	0.501485733399737	0.180701197197074	NA	NA	0.373571724399939	-0.608414684640034	-0.34982768598153	-0.0386313148196785	0.242306658732148	0.444529828352139	-0.221573375194681	0.158038849151698	NA	NA	0.401434229316157	0.0208053113005167	method 3 chrwide	liver
chr1.153191306.153191605	1	153.1914555	1	155.350334	UNC1975589_to_backupUNC012255208	0.556650806133488	0.205089248021535	NA	NA	0.569905320906265	-0.422438034440794	-0.0562249478997777	-0.124128400680435	-0.0454435784947793	-0.22018321543449	-0.272701506375735	0.571214362419746	NA	NA	0.100860193195108	0.0180461045214063	method 3 chrwide	liver
chr1.155180080.155180379	1	155.1802295	1	145.587041	UNC1841019	0.573341436702092	0.246091046567536	NA	NA	-0.0208066582407995	-0.621512353607001	-0.0838916210572465	0.378092833292316	0.193977302264399	-0.373335916103337	-0.167632790712742	0.695109204164412	NA	NA	0.0464159806379829	0.00129520844800191	method 3 genomewide	liver
chr1.157820383.157820682	1	157.8205325	1	154.623384	UNC1965019_to_UNC1971409	0.549486412801978	0.224626640485096	NA	NA	0.393874317958093	-0.417780290896018	0.168454538009236	-0.157975263141474	0.105938286722679	-0.186556950912993	-0.465653144071749	0.559698506332225	NA	NA	0.112336746766773	0.00925461189531518	method 3 chrwide	liver
chr1.158588872.158589171	1	158.5890215	1	151.121959	UNC1913549_to_UNC1928645	0.585424200554166	0.244566121224863	NA	NA	-0.453273883618974	-0.0922309996522054	0.170298444103745	-0.0262643529968357	0.260777270149391	0.0248601457793934	-0.509199497685976	0.625032873921462	NA	NA	0.0371712420559017	0.00476839349678937	method 3 genomewide	liver
chr1.159455907.159456206	1	159.4560565	1	155.512948	UNC1977921	0.50701272542798	0.189027268369087	NA	NA	0.482056312307824	-0.374695362907047	-0.0400786852149281	-0.131091870728983	0.0972024216989932	-0.160764551454239	-0.507145402394701	0.634517138693081	NA	NA	0.291170484690597	0.0307848227928955	method 3 chrwide	liver
chr1.159456107.159456406	1	159.4562565	1	155.512948	UNC1977921	0.527747660846783	0.203956315160112	NA	NA	0.482021634111376	-0.283897897708796	-0.106769356959512	-0.0874434930329923	0.0527446639034358	-0.223150170345943	-0.518490169570936	0.684984789603368	NA	NA	0.196513542249444	0.0146478584097084	method 3 chrwide	liver
chr1.161974461.161974760	1	161.9746105	1	155.350334	UNC1975589_to_backupUNC012255208	0.494192108956736	0.180852602030028	NA	NA	0.490441423948528	-0.168097673721964	-0.223236853737604	-0.182108381357614	0.320396039490066	-0.166625723833089	-0.537061820226386	0.466292989438064	NA	NA	0.413984563203427	0.0235815913427384	method 3 chrwide	liver
chr1.162964642.162964941	1	162.9647915	1	157.590275	UNC2000451_to_UNC2003272	0.525153817880164	0.192457841191217	NA	NA	0.270638172928059	-0.329058693571433	0.376503227168174	0.00117525315182679	-0.0528967986374801	-0.39614984308878	-0.445565591056779	0.575354273106411	NA	NA	0.183573740036052	0.024408997985817	method 3 chrwide	liver
chr1.162965042.162965341	1	162.9651915	1	155.512948	UNC1977921	0.506966424744675	0.185333038946322	NA	NA	0.595757347216633	-0.286445253784811	-0.0622979688423986	-0.294733213414581	0.227961931095001	-0.470490382670307	-0.188076385748432	0.478323926148896	NA	NA	0.319133642208961	0.0359676063679877	method 3 chrwide	liver
chr1.166179282.166179581	1	166.1794315	1	156.585115	UNC1989748_to_UNC1991730	0.522678914367033	0.210064163712323	NA	NA	0.616387012371279	-0.0773401895598244	-0.132490225667004	-0.165949091621258	0.204361397713607	0.0325730707577549	-0.750108498184454	0.2725665241899	NA	NA	0.208216341603756	0.00895364858340941	method 3 chrwide	liver
chr1.168309297.168309596	1	168.3094465	1	158.471255	UNC2010343	0.483471589592681	0.153148742243819	NA	NA	0.38111172126732	-0.125787534483545	0.408188710694325	0.305099761622297	-0.314523550596752	-0.584193783312636	-0.16156414744443	0.0916688222534204	NA	NA	0.50078592201129	0.0406181321695115	method 3 chrwide	liver
chr1.172386462.172386761	1	172.3866115	1	169.125909	UNC2135660_to_UNC2136413	0.502283882175161	0.15918085931014	NA	NA	0.228483927738061	-0.479148650702237	0.177675872258483	0.0443951779413544	0.250514426372623	-0.489447488404459	-0.125565626507725	0.3930923613039	NA	NA	0.370417557373017	0.0349856830162343	method 3 chrwide	liver
chr1.173367314.173367613	1	173.3674635	1	168.813409	UNC2130659_to_JAX00274889	0.528515598903776	0.180564638962595	NA	NA	0.117818907511664	-0.499069798031055	0.0556730652511758	0.563968751809266	0.197477890972064	-0.189544803660519	-0.384537138548832	0.138213124696235	NA	NA	0.151422413891836	0.0151649647330456	method 3 chrwide	liver
chr1.177538094.177538393	1	177.5382435	1	174.229942	UNC2207758_to_UNC2217887	0.541488326442551	0.157566387327079	NA	NA	0.115132772535764	0.375700593148999	-0.14075113463863	0.171833047885906	-0.609050713596027	-0.116341154172953	-0.131123493344891	0.334600082181831	NA	NA	0.1431005295261	0.0168097691751211	method 3 chrwide	liver
chr1.180117326.180117625	1	180.1174755	1	178.043574	UNC2264371	0.554480444962895	0.201835461565309	NA	NA	0.367377957941773	-0.424509459126863	-0.287824684301887	-0.196180651601361	0.251889732800288	-0.207716624550857	0.0945193866050961	0.40244434223381	NA	NA	0.0770226142034809	0.0018406149493515	method 3 chrwide	liver
chr1.20810228.20810527	1	20.8103775	1	11.633696	UNC109624_to_UNC119270	0.484615935978819	0.167079720335843	NA	NA	0.417625649816091	0.502135630510842	0.306533461341655	-0.128507594318097	-0.108077154894624	-0.496445127827003	-0.163510322814435	-0.329754541814429	NA	NA	0.512835685970151	0.0385770040115427	method 3 chrwide	liver
chr1.7387950.7388249	1	7.3880995	1	7.248849	UNC45743_to_JAX00241338	0.483137867294911	0.170807998365691	NA	NA	0.582915259187535	0.204099891176712	0.25605740721169	-0.323715097232009	0.107658490332983	-0.310596800377819	0.0147488661191948	-0.531168016418286	NA	NA	0.523606045706195	0.0481436247100225	method 3 chrwide	liver
chr1.7388150.7388449	1	7.3882995	1	13.850496	UNC140121	0.503505098570554	0.18467209729925	NA	NA	0.520223527132808	0.169143978166458	0.248698538348092	-0.381032983502438	0.0466513504538602	-0.174659183710493	0.125108250218499	-0.554133477106786	NA	NA	0.36166353020072	0.0230764590831414	method 3 chrwide	liver
chr1.88330969.88331268	1	88.3311185	1	88.526554	JAX00006232	0.500054149583224	0.212447022055104	NA	NA	0.325375058265061	0.110298641867368	0.146013666778728	0.0899585384351948	0.199740860454499	-0.868685719259397	-0.328652334312734	0.32595128777128	NA	NA	0.382994879813848	0.0223798741587042	method 3 chrwide	liver
chr1.88929026.88929325	1	88.9291755	1	94.89983	UNC1161628_to_JAX00006720	0.592779920238024	0.272658429924824	NA	NA	0.169800054446763	-0.0787390471712574	0.2187470546296	0.154199607434624	0.39392845617426	-0.937775784184447	-0.170381769414292	0.250221428084749	NA	NA	0.027982823434003	0.00167127305712633	method 3 genomewide	liver
chr1.89945580.89945879	1	89.9457295	1	91.669919	JAX00258593_to_UNC1119248	0.633641967982386	0.329784183208253	NA	NA	0.244705252936562	-0.204459899583092	0.251313243645792	0.404620465519474	0.476784072139675	-0.729772601354398	-0.60616087538368	0.162970342079667	NA	NA	0.006086899366326	0.000280061250888197	method 3 genomewide	liver
chr1.90076208.90076507	1	90.0763575	1	94.26985	UNC1153431_to_UNC1154287	0.49404200387439	0.189786161415141	NA	NA	0.140481179046649	-0.146785963852493	0.0236237586315142	0.348091616461837	0.284576794605593	-0.772777151951259	-0.223569466608401	0.34635923366656	NA	NA	0.406526391756127	0.038960634739177	method 3 chrwide	liver
chr1.93336481.93336780	1	93.3366305	1	95.188649	UNC1165119_to_UNC1174930	0.495371452596352	0.189238617952513	NA	NA	0.209612900277418	-0.0648497656192527	0.102384814662825	-0.0540650036092961	0.387851844385257	-0.838183293350173	0.00690420847806057	0.250344294775161	NA	NA	0.383422564012477	0.0438718418996068	method 3 chrwide	liver
chr1.93356109.93356408	1	93.3562585	1	93.126971	UNC1140250_to_JAX00006657	0.51460600982266	0.194939619142998	NA	NA	0.298625259517632	0.17138700480147	-0.442036116666044	0.0456255075810563	0.193135262923072	-0.628439529142444	-0.163331870091576	0.525034481076834	NA	NA	0.259505881623032	0.0390014252341	method 3 chrwide	liver
chr1.94076713.94077012	1	94.0768625	1	88.526554	JAX00006232	0.537139968123775	0.246857858122936	NA	NA	0.0884933297376456	-0.0947623464877877	-0.0294709767076942	0.408219986945188	0.431095821627174	-0.741805647870082	-0.448926630615237	0.387156463370793	NA	NA	0.168267159618217	0.00945721177117864	method 3 chrwide	liver
chr1.94076913.94077212	1	94.0770625	1	94.17953	UNC010892229_to_UNC1152451	0.509580917339655	0.182779927230597	NA	NA	0.0411247802008025	-0.277816650485446	-0.0986627730688602	0.432875759831587	0.35018622062972	-0.489776377061595	-0.336216824389936	0.378285864343726	NA	NA	0.335734220756696	0.0200015843342628	method 3 chrwide	liver
chr1.94620854.94621153	1	94.6210035	1	94.26985	UNC1153431_to_UNC1154287	0.513673091764844	0.208560701709039	NA	NA	0.223256918819153	-0.061721764914283	-0.155014727033603	0.0174601545888772	0.337851490389024	-0.788930708367389	-0.0782422001783599	0.505340836696581	NA	NA	0.285261805993549	0.0188907183165737	method 3 chrwide	liver
chr1.94926103.94926402	1	94.9262525	1	104.217684	UNC1281374_to_UNC1310490	0.544106945935779	0.229512883996446	NA	NA	0.185502230576052	-0.100240278700697	-0.0828117406270452	0.00729895478121506	0.557322353326634	-0.728144846908633	0.162581957797402	-0.00150863024492755	NA	NA	0.105895829699978	0.00525003686264747	method 3 chrwide	liver
chr1.95031691.95031990	1	95.0318405	1	94.787198	UNC1160366_to_UNC1160901	0.484917876855659	0.184592100700883	NA	NA	0.122965086455217	-0.159610494222448	-0.0129855994219787	-0.351967552170177	0.147439126844036	-0.384177081402624	-0.0919610005674584	0.730297514485434	NA	NA	0.503348090510725	0.049209675653843	method 3 chrwide	liver
chr1.95132074.95132373	1	95.1322235	1	94.787198	UNC1160366_to_UNC1160901	0.491413011928505	0.188989981264725	NA	NA	-0.0166029544811903	-0.0701382909502488	0.166374488548279	-0.42400232745917	0.207015770278672	-0.62267764764922	0.220885145173718	0.53914581653916	NA	NA	0.451706403031866	0.0350206472789676	method 3 chrwide	liver
chr1.95375409.95375708	1	95.3755585	1	94.89983	UNC1161628_to_JAX00006720	0.491064222603537	0.175697061725756	NA	NA	0.504382235479413	0.0775786827894562	0.226434188971866	-0.351936036319503	0.314559940902501	-0.657911856289383	-0.19857651187696	0.0854693563426108	NA	NA	0.486307016815383	0.0444355375841419	method 3 chrwide	liver
chr10.110735596.110735895	10	110.7357455	10	119.626713	JAX00300388	0.485608187810287	0.169293281059416	NA	NA	0.254062567542488	-0.4680975491991	0.399999985962203	0.484208776872759	-0.166656045326571	-0.27515764826517	-0.0445141554486069	-0.183845932138003	NA	NA	0.528883105743996	0.0384346198859699	method 3 chrwide	liver
chr10.118137144.118137443	10	118.1372935	10	119.167535	JAX00022973	0.547102373435158	0.201678224099744	NA	NA	0.562112256917728	-0.368546904582955	0.298314796551515	0.201272161201406	-0.197141459158014	-0.267647468519479	-0.316562866501891	0.0881994840916891	NA	NA	0.0920220750809365	0.00690564862399023	method 3 chrwide	liver
chr10.120496384.120496683	10	120.4965335	10	119.655542	UNC18847910	0.541763148303127	0.186408089817499	NA	NA	0.565173447745473	-0.268998014929986	0.327340042083537	0.221992545803024	-0.305657976867903	-0.377589758949004	-0.216227463153235	0.053967178268093	NA	NA	0.13191610211289	0.0121066896078231	method 3 chrwide	liver
chr10.126558284.126558583	10	126.5584335	10	119.655542	UNC18847910	0.518284508171919	0.199974496409805	NA	NA	0.194017766070159	0.237189400344496	0.0098113938071398	0.439432682154871	-0.507560707626466	-0.175019761767559	-0.3991032403302	0.201232467347559	NA	NA	0.243784917841031	0.00660793867742948	method 3 chrwide	liver
chr10.127403531.127403830	10	127.4036805	10	119.169425	UNC18839278_to_UNC18846314	0.529444887251615	0.160831441320961	NA	NA	0.433952596091477	-0.101344118684123	0.114987451872791	0.294294488701091	-0.148429503703885	-0.571381718695714	-0.103784878919381	0.0817056833377443	NA	NA	0.185390544118174	0.00907268921995652	method 3 chrwide	liver
chr10.21778272.21778571	10	21.7784215	10	20.583552	UNC17549874_to_JAX00284576	0.519501980585166	0.292609293230643	NA	NA	-0.217164939481202	0.223858912349738	-0.0823445004170123	0.178235910545511	0.368589003504695	0.639657765506775	-0.914802033239099	-0.196030118769406	NA	NA	0.218316892888123	0.00908108798533103	method 3 chrwide	liver
chr10.74967048.74967347	10	74.9671975	10	71.876587	UNC18213725_to_UNC18223060	0.550417529374762	0.28305255760546	NA	NA	0.505846850090808	0.171433808294963	0.101725711068203	0.253295929285313	0.270497238533059	-0.900924393083634	-0.65390448439584	0.252029340207128	NA	NA	0.074874910698525	0.00478820974507743	method 3 chrwide	liver
chr10.79792470.79792769	10	79.7926195	10	79.35133	UNC18297124_to_JAX00293747	0.474719302319534	0.161689341369782	NA	NA	-0.0488260696933507	0.315097373053424	-0.628265367768024	0.303072508914543	-0.158432023835551	-0.356694029082143	0.651277960754269	-0.0772303523431664	NA	NA	0.642633151224328	0.0445496400632217	method 3 chrwide	liver
chr10.80600070.80600369	10	80.6002195	10	70.691513	JAX00292429_to_UNC18203894	0.478383467277483	0.13317126281096	NA	NA	0.18557091253033	0.19785998673543	-0.531986161417177	0.0317893692091405	-0.197465032754049	-0.314814902537506	0.854482784413124	-0.225436956179292	NA	NA	0.501361255607788	0.0400682233809727	method 3 chrwide	liver
chr11.101519725.101520024	11	101.5198745	11	98.455003	UNC110504977_to_UNC20222544	0.48102316563262	0.172869312499573	NA	NA	0.41170078666502	-0.0960687897626079	-0.0977167472211107	0.213255606973877	0.261230576480592	-0.435761282754799	-0.656277121710227	0.399636971329256	NA	NA	0.480396951717619	0.0418970668115866	method 3 chrwide	liver
chr11.121098282.121098581	11	121.0984315	11	117.747363	UNC20494394_to_UNC20498883	0.543924227280563	0.167464583552097	NA	NA	-0.137450656626771	-0.389814912093589	-0.0897939027037822	-0.0693590856786028	0.668636232961297	0.010845791321185	0.066940655357764	-0.0600041225375016	NA	NA	0.120694536841264	0.00899260617579623	method 3 chrwide	liver
chr11.121098482.121098781	11	121.0986315	11	121.425852	UNC20537485	0.486476169531136	0.133773511653826	NA	NA	-0.0346309360630949	-0.216471409947492	0.145130436815219	-0.0337563069156602	0.669351144283817	-0.208228569124643	-0.234741912709361	-0.0866524463387863	NA	NA	0.415925704318028	0.0366934396659162	method 3 chrwide	liver
chr11.3049462.3049761	11	3.0496115	11	6.169806	UNC110563185_to_UNC19015832	0.493085886348338	0.189731761189094	NA	NA	0.202862095741086	0.143171995749352	0.408348103082676	-0.0828154797271495	-0.141076028381438	-0.418495878604572	-0.68637683495267	0.574382027092717	NA	NA	0.421591293030044	0.0280376723855175	method 3 chrwide	liver
chr11.4774594.4774893	11	4.7747435	11	8.531948	UNC19043565	0.541691840624227	0.191194388700693	NA	NA	-0.093808562016525	-0.508364972531641	0.0151847989361184	0.00454297826334357	-0.230640429973298	0.503850879661511	0.550331543345053	-0.241096235684562	NA	NA	0.146830470412748	0.00651807062707466	method 3 chrwide	liver
chr11.51581840.51582139	11	51.5819895	11	56.738519	backupUNC110470881_to_JAX00312050	0.530113581128154	0.188571554204713	NA	NA	0.338307902408946	-0.199150411973656	-0.136932880861094	-0.302492500745465	0.482223771646768	-0.0799372106315769	0.368626549526778	-0.4706452193707	NA	NA	0.191205507473221	0.0150171999097712	method 3 chrwide	liver
chr11.54769466.54769765	11	54.7696155	11	64.764274	JAX00313773_to_UNC19811541	0.529577273789805	0.219094876378242	NA	NA	0.359518717146015	0.020062835440169	-0.612549839176228	0.0244974587726775	0.0362949617707848	0.351478528053241	0.333754328698538	-0.513056990705198	NA	NA	0.173960430158347	0.0119537886209271	method 3 chrwide	liver
chr11.54910993.54911292	11	54.9111425	11	46.467078	UNC19554791_to_UNC19568584	0.584342451710563	0.25438012754681	NA	NA	0.437745906578485	0.28659463794359	-0.152390722550463	0.266877315733472	-0.287541586863164	-0.819681485453	0.235059069728458	0.0333368648826229	NA	NA	0.0291056838092864	0.00582775841663907	method 3 genomewide	liver
chr11.55031076.55031375	11	55.0312255	11	56.687418	UNC19688814	0.536134324839765	0.234518691788224	NA	NA	0.10256991782886	-0.10237060798787	-0.205712404186863	-0.117265161538565	0.557768471100009	-0.215489271428138	0.662263119526395	-0.681764063313828	NA	NA	0.149727465514315	0.00560840672545793	method 3 chrwide	liver
chr11.70245655.70245954	11	70.2458045	11	69.083513	backupUNC110104577_to_JAX00314621	0.471529340719067	0.142228433029252	NA	NA	0.164452471309159	-0.119355363687835	-0.226517190231888	-0.0141206639319607	0.366121648088063	0.228284869632218	0.2055490652347	-0.604414836412457	NA	NA	0.617839441760104	0.036874249767465	method 3 chrwide	liver
chr11.70245855.70246154	11	70.2460045	11	69.098943	UNC19867272_to_UNC19867754	0.468033256488075	0.146631197283682	NA	NA	0.277256212615981	-0.0268810472540728	-0.375698787775056	0.01411525626953	0.36085428859756	0.179444462936562	0.196701185338943	-0.625791570729447	NA	NA	0.693304668342443	0.046393094025768	method 3 chrwide	liver
chr11.70353366.70353665	11	70.3535155	11	79.360679	JAX00316073_to_UNC19971740	0.479040046258523	0.153940687748005	NA	NA	0.263008350583383	-0.333783683893505	-0.419404059542144	-0.225186565551406	0.144830585952688	0.412493339473337	0.331811016899969	-0.173768983922321	NA	NA	0.540154069472272	0.0344567862432124	method 3 chrwide	liver
chr11.70353566.70353865	11	70.3537155	11	65.720137	JAX00313964_to_UNC19824518	0.550111751214679	0.205909764417703	NA	NA	0.130947656122671	-0.227599707566335	-0.451927401364565	-0.0552895267149574	0.132718779876483	0.553213408622633	0.221349002134428	-0.303412211110357	NA	NA	0.0782298289488945	0.00676019080230905	method 3 chrwide	liver
chr11.7094574.7094873	11	7.0947235	11	6.826402	UNC19018757	0.49532624683621	0.185067555424641	NA	NA	-0.129594204699598	-0.434709609346717	-0.0912935769829076	-0.0592963226103158	0.111779382378625	0.261567959240929	0.756651228116158	-0.415104856096174	NA	NA	0.388323976733829	0.0268095319240708	method 3 chrwide	liver
chr11.82702214.82702513	11	82.7023635	11	84.954182	UNC20041787_to_UNC20048221	0.488106785203097	0.220572856229057	NA	NA	1.0156771722109	-0.335127021271102	-0.223321381675861	-0.234199330112261	-0.0645040296754965	-0.199355717190987	0.0640578931162537	-0.0232275854014491	NA	NA	0.495000764957668	0.0381659145315835	method 3 chrwide	liver
chr11.88816742.88817041	11	88.8168915	11	84.954182	UNC20041787_to_UNC20048221	0.578350414258822	0.264114890810745	NA	NA	0.58710148528524	-0.326444051785552	-0.549102412963904	-0.141667700550919	0.345415588643078	-0.229570908644523	0.183140982792594	0.131127017223986	NA	NA	0.0480542580206509	0.0028197083631647	method 3 genomewide	liver
chr12.101660609.101660908	12	101.6607585	12	92.663086	JAX00341367_to_UNC21612914	0.470846382997061	0.148903261135265	NA	NA	0.0788923212066572	-0.147393248071616	0.143282283624225	0.192588576007214	0.19964230043364	-0.760569271758833	0.104846001455093	0.188711037103619	NA	NA	0.575723596402324	0.0418540818483831	method 3 chrwide	liver
chr12.102234785.102235084	12	102.2349345	12	104.182081	JAX00039866_to_backupUNC120219860	0.536830822852559	0.23219950831337	NA	NA	0.367401084036402	0.2242226362787	-0.0427370413218718	0.225214833836962	0.404073217206609	0.0482220133834333	-0.273056931478444	-0.95333981194179	NA	NA	0.178751383451017	0.00835777131780624	method 3 chrwide	liver
chr12.103282053.103282352	12	103.2822025	12	104.182081	JAX00039866_to_backupUNC120219860	0.537338670999742	0.245644634684337	NA	NA	0.241267581588288	0.346992305199564	-0.0848667363305313	0.121641277742124	0.350340490240772	-0.679047518243006	-0.602123196111482	0.305795795914271	NA	NA	0.125443234579761	0.00512290651315805	method 3 chrwide	liver
chr12.110031204.110031503	12	110.0313535	12	111.402993	UNC21877667_to_JAX00345858	0.480629946485867	0.155339039355705	NA	NA	0.232902455311697	-0.136532488720527	-0.605389079463284	0.214741246018318	-0.2639311284329	0.398957963396999	-0.0672068996354713	0.226457931525167	NA	NA	0.549598488561428	0.0199034783174191	method 3 chrwide	liver
chr12.112217100.112217399	12	112.2172495	12	111.402993	UNC21877667_to_JAX00345858	0.534335690921354	0.199081380096342	NA	NA	0.32794963945404	-0.230960958427281	-0.462295204953978	0.296568005560261	-0.329041391227384	0.378672225912554	-0.279574644463979	0.298682328145768	NA	NA	0.15169097137086	0.00283113507802346	method 3 chrwide	liver
chr12.112217300.112217599	12	112.2174495	12	111.413274	UNC21877825	0.524176614647883	0.205435613660763	NA	NA	0.480378329176784	-0.12280737050738	-0.428503802588782	0.158576185303977	-0.350561335097925	0.458406934979674	-0.382176758344452	0.186687817078106	NA	NA	0.145718278783455	0.0112010733157488	method 3 chrwide	liver
chr12.113882613.113882912	12	113.8827625	12	113.33136	UNC21903150	0.472893647792024	0.194771746332656	NA	NA	0.450565259549685	0.121847725908894	0.0333871337755657	-0.226535405591151	-0.224152078950516	0.0873269725972473	-0.750782006746622	0.508342399456897	NA	NA	0.646060920926582	0.0399638579955228	method 3 chrwide	liver
chr12.118792968.118793267	12	118.7931175	12	114.305715	UNC21918262	0.587554143717805	0.295812641330054	NA	NA	0.471776210924043	-0.382546814354877	-0.0320622195683785	0.34839134215882	0.133974599368256	0.519887764793309	-0.238828710776596	-0.820592172544576	NA	NA	0.0369983412159058	0.00117446044328506	method 3 genomewide	liver
chr12.21574329.21574628	12	21.5744785	12	21.386689	JAX00033918_to_backuprs50455283	0.495675846400662	0.209029840898036	NA	NA	-0.177993059913315	0.193900839845388	0.0318996485858589	0.63164076519172	0.223804106956198	-0.709597640950757	-0.260715436691456	0.0670607769763634	NA	NA	0.45533182777593	0.0333021035603407	method 3 chrwide	liver
chr13.32916231.32916530	13	32.9163805	13	23.505257	JAX00352544_to_UNC22262889	0.483271495186031	0.191678125588311	NA	NA	-0.313988307271003	0.0951316636858568	0.0466439299203099	-0.224827999121304	-0.296250029486383	0.106443950562375	1.03049519402082	-0.443648402310671	NA	NA	0.489326836785909	0.020924906159404	method 3 chrwide	liver
chr13.54890347.54890646	13	54.8904965	13	49.621204	UNC22574004_to_UNC22578931	0.600822173447016	0.208326978768669	NA	NA	0.272742888553255	-0.157006867013759	-0.473756887796225	0.261886888044735	-0.670036719251136	-0.230279025835859	0.689568880985929	0.306880842313059	NA	NA	0.0137545591926899	0.00156280944569864	method 3 genomewide	liver
chr13.54890547.54890846	13	54.8906965	13	56.759288	UNC22659846_to_UNC22664034	0.581813212102789	0.2106447897051	NA	NA	0.429609025588448	-0.0623886863355494	-0.444784751468782	0.260155729033872	-0.571005273174815	-0.0167844713347296	-0.0124335027983194	0.417631930489875	NA	NA	0.0325789273821765	0.00254990149353185	method 3 genomewide	liver
chr13.63532485.63532784	13	63.5326345	13	62.378034	UNC22734811_to_JAX00360815	0.486386566870359	0.149022450766913	NA	NA	0.286195476764393	-0.189630463557403	0.238562576336826	0.421091394687431	-0.577640598425002	0.104850053047311	-0.362268756039506	0.0788403171859496	NA	NA	0.49286501272425	0.0332291527492189	method 3 chrwide	liver
chr13.64254664.64254963	13	64.2548135	13	69.514099	UNC22794223	0.498051051954423	0.130061088536458	NA	NA	0.0251483902766554	0.107555280408239	-0.635593425205949	0.228951004161709	0.0146563386034434	-0.0233110209227026	0.0315926681255548	0.251000764553049	NA	NA	0.352721056712835	0.0264231018898251	method 3 chrwide	liver
chr13.74907830.74908129	13	74.9079795	13	73.58446	UNC22857212_to_UNC22857435	0.514269807783577	0.22455890390256	NA	NA	0.418530323825449	-0.104031588579297	-0.212805961976145	-0.293798404747297	-0.687789249885711	0.266266397392437	0.746488436876492	-0.132859952905928	NA	NA	0.2677868857395	0.00875290087909586	method 3 chrwide	liver
chr13.96323920.96324219	13	96.3240695	13	96.120844	UNC23135640	0.517671284946768	0.196005059543928	NA	NA	0.254166277435214	-0.428106527823853	0.103169782046226	-0.0842257401846253	0.193561510548083	-0.71981401935455	0.216632505662298	0.464616211671207	NA	NA	0.302183167287844	0.0187292679544285	method 3 chrwide	liver
chr13.96324120.96324419	13	96.3242695	13	96.147157	UNC23135945	0.58953907307024	0.257030361225931	NA	NA	0.385762162993486	-0.552693633041667	0.115586754192169	-0.161793822945246	0.249490758612481	-0.674271796908883	0.107936979422272	0.529982597675388	NA	NA	0.0183251612884671	0.00328696688640928	method 3 genomewide	liver
chr14.11993322.11993621	14	11.9934715	14	10.414505	JAX00372508_to_JAX00049935	0.495898888925675	0.161649095907887	NA	NA	0.278817021490701	0.449583414032315	-0.538310084471174	-0.273237611653712	0.358376249078286	-0.345185488499768	0.093972278528332	-0.0240157785049797	NA	NA	0.405485010278579	0.0119140744245493	method 3 chrwide	liver
chr14.121651751.121652050	14	121.6519005	14	120.680462	UNC24892687_to_UNC24912308	0.485317102651467	0.190343109007057	NA	NA	0.425337198261379	-0.0149177183332358	0.260628822701791	0.0618816817690878	0.0336172206625137	-0.42127676916032	-0.711419414018259	0.366148978117043	NA	NA	0.546217106440485	0.0271100236347145	method 3 chrwide	liver
chr14.26306949.26307248	14	26.3070985	14	30.878985	UNC23778095	0.481730469117758	0.201022958143178	NA	NA	0.139706563843332	-0.359281534081528	-0.0323549461660457	-0.488847762032717	0.0153560282031445	0.608187957634644	0.333894405687009	-0.216660713087837	NA	NA	0.518075700059881	0.0373929370387444	method 3 chrwide	liver
chr14.30809011.30809310	14	30.8091605	14	30.878985	UNC23778095	0.535813350680384	0.247317197245172	NA	NA	0.615482422017362	-0.357530498006194	-0.1753514353943	-0.685250371305186	0.127242653403805	0.564027417636169	-0.0931312545069972	0.00451106615534034	NA	NA	0.154462609459518	0.010502232854274	method 3 chrwide	liver
chr14.30809211.30809510	14	30.8093605	14	30.97803	UNC23779373	0.472137929228446	0.19881958149047	NA	NA	0.486054072234613	-0.28505953765337	-0.196256806248879	-0.593394789357291	0.034007553012004	0.672562901339949	-0.0227502733312881	-0.0951631199957373	NA	NA	0.644588264945912	0.0425133959912427	method 3 chrwide	liver
chr14.41929588.41929887	14	41.9297375	14	40.103091	UNC23904794_to_UNC23912630	0.51454030605349	0.196307786693027	NA	NA	-0.441219062960861	-0.125470456433538	-0.0656074812980836	-0.385885123046809	0.103990110782061	0.566599491158366	0.435933065587335	-0.0883405437884701	NA	NA	0.25656231407929	0.0138370440450309	method 3 chrwide	liver
chr14.65251112.65251411	14	65.2512615	14	61.234303	UNC24077594_to_UNC24078069	0.489380441197021	0.18153107911429	NA	NA	-0.240592702182573	0.409109242374522	0.091314417154007	-0.730944100419052	0.0638572508679007	0.133685458207635	-0.180132629955026	0.453703063952586	NA	NA	0.425457541703897	0.0270552746880506	method 3 chrwide	liver
chr14.65251312.65251611	14	65.2514615	14	61.102695	JAX00381337_to_UNC24077089	0.47651002528573	0.164763240268834	NA	NA	-0.242194647596028	0.372137054508324	0.122057329154403	-0.677077913984119	0.0851893679495959	0.0163986390241778	-0.127481872352687	0.450972043296333	NA	NA	0.569576783095012	0.0364441987407438	method 3 chrwide	liver
chr14.65962502.65962801	14	65.9626515	14	67.265309	UNC24151896_to_UNC24152410	0.469821046371225	0.14068735972103	NA	NA	0.0415477135181512	0.0924886751183944	0.303763500176048	-0.234696687661197	0.702193851544959	-0.263730538069306	-0.323530083987578	-0.318036430639473	NA	NA	0.649707007319427	0.042860232860782	method 3 chrwide	liver
chr14.65962702.65963001	14	65.9628515	14	67.265309	UNC24151896_to_UNC24152410	0.549269276177496	0.200377029563521	NA	NA	0.187571613407999	0.0491360771680663	0.33560275573131	-0.361258254863907	0.682683737961929	-0.322221512991812	-0.327914461827182	-0.243599954586403	NA	NA	0.0770173984005516	0.00365855526841719	method 3 chrwide	liver
chr14.66596041.66596340	14	66.5961905	14	61.947524	UNC24086226_to_UNC24086908	0.48183254497976	0.112094911968157	NA	NA	-0.155461091080046	0.170589253136512	0.512609900991713	-0.299722901311967	0.124349125630794	-0.253597388421261	-0.0894976752821128	-0.00926922366363313	NA	NA	0.521967632705824	0.0309436342080943	method 3 chrwide	liver
chr14.66730210.66730509	14	66.7303595	14	67.265309	UNC24151896_to_UNC24152410	0.462767603191726	0.153998690823289	NA	NA	0.169249871553464	0.677705959064568	0.213653767134681	-0.148273494505915	0.117480715548202	-0.521063822701114	-0.32075514936996	-0.187997846723926	NA	NA	0.697808931638329	0.0427252636585499	method 3 chrwide	liver
chr14.66766296.66766595	14	66.7664455	14	61.234303	UNC24077594_to_UNC24078069	0.500224769838179	0.170189636178515	NA	NA	0.0194571903960831	0.597417867209414	0.323450301932311	-0.614553114042258	0.184397598178995	-0.286018508911076	-0.246215678620263	0.0220643438567937	NA	NA	0.425956700772591	0.0194025481435045	method 3 chrwide	liver
chr14.67807339.67807638	14	67.8074885	14	67.524654	UNC24156133_to_UNC24167805	0.543150741376682	0.179985461798214	NA	NA	-0.0577002567731737	0.696384507782162	0.470981140645419	-0.234499883564899	-0.173262874651468	-0.319634220487065	-0.0899430413532355	-0.292325371597739	NA	NA	0.147765591907893	0.008144876928869	method 3 chrwide	liver
chr14.70977406.70977705	14	70.9775555	14	67.265309	UNC24151896_to_UNC24152410	0.554716673640665	0.223682070969814	NA	NA	0.31083489617017	-0.0766000717691639	0.228926068940923	-0.188851133524866	-0.00697384803135173	-0.203154537140843	0.575219423255227	-0.639400797900095	NA	NA	0.0784350995890466	0.00176426778650085	method 3 chrwide	liver
chr14.70977606.70977905	14	70.9777555	14	71.56279	JAX00383296_to_UNC24208926	0.482154684021255	0.151783047121595	NA	NA	0.194834260172283	0.0994099137643064	0.301712725097092	-0.199526415332657	-0.377697421825496	0.00171176657410823	0.439980946490235	-0.460425774939872	NA	NA	0.500418507127395	0.0172320438864151	method 3 chrwide	liver
chr14.76186718.76187017	14	76.1868675	14	85.28774	JAX00385780_to_JAX00385966	0.507857019510385	0.178285674066743	NA	NA	-0.138884824922954	0.234434428941023	0.413879640841579	0.125322277845452	-0.307551882958716	-0.365247870894378	0.401491540584383	-0.36344330943639	NA	NA	0.27416338575224	0.0166336551651071	method 3 chrwide	liver
chr14.88863161.88863460	14	88.8633105	14	98.153506	UNC24572162_to_UNC24578317	0.493806951359953	0.159196467346188	NA	NA	0.194750666613312	-0.219201439116748	0.0855230672894315	0.0227457097576122	0.0676743153301115	-0.700656570473202	0.243939235811014	0.305225014788469	NA	NA	0.444047895071887	0.0208650675508379	method 3 chrwide	liver
chr15.100382410.100382709	15	100.3825595	15	91.27669	UNC26105975_to_UNC26113832	0.482172254899959	0.196591937927857	NA	NA	-0.0502409587953662	-0.593607711919742	0.000454466879933962	0.301410723316763	-0.274640326799677	0.609835374672083	0.222902153999149	-0.216113721353144	NA	NA	0.536195779315919	0.0274577218219639	method 3 chrwide	liver
chr15.102455642.102455941	15	102.4557915	15	94.142767	UNC26144855_to_UNC26146083	0.501485742185225	0.182209306255288	NA	NA	-0.368147885552626	-0.36425268332368	0.0598112214800449	0.622325561084517	-0.0304968043780364	0.493588513592762	-0.125739245313163	-0.287088677589818	NA	NA	0.354993749566127	0.0195226593242389	method 3 chrwide	liver
chr15.102455842.102456141	15	102.4559915	15	93.171015	UNC26132366_to_UNC26133376	0.499168977938811	0.190328674478959	NA	NA	-0.385782427869177	-0.380501763526515	0.223542161846255	0.417686854918267	-0.287357506683345	0.540920534013167	0.225127961732329	-0.35363581443098	NA	NA	0.381233725946026	0.0162782036274947	method 3 chrwide	liver
chr15.102552298.102552597	15	102.5524475	15	100.14363	UNC26217210	0.514439688682206	0.202581290366235	NA	NA	0.283037168873357	-0.363543672969309	0.55607375195162	0.339150280120946	-0.16038530946784	-0.29431142389344	-0.396719061963222	0.0366982673478879	NA	NA	0.270406368642949	0.0248365482921579	method 3 chrwide	liver
chr15.103103253.103103552	15	103.1034025	15	94.016899	UNC26142983_to_UNC26143794	0.533204111525543	0.205632809665742	NA	NA	-0.289917985226656	-0.523049744417711	0.290627418499813	0.583637514529124	-0.268147107316614	0.183705277565303	0.302315270624834	-0.279170644258093	NA	NA	0.166776217204644	0.0028265272830138	method 3 chrwide	liver
chr15.36538816.36539115	15	36.5389655	15	42.335466	UNC150355171_to_UNC25475383	0.462972456886	0.173547305495248	NA	NA	0.0874158821726133	-0.387952492245409	-0.400555142393036	-0.0233987514423038	0.0907554336754337	-0.354530348613484	0.754127851879969	0.234137566966217	NA	NA	0.724008257136693	0.04438589135078	method 3 chrwide	liver
chr15.57972685.57972984	15	57.9728345	15	58.143518	UNC25673161_to_UNC25673370	0.568380141716752	0.239057360875296	NA	NA	-0.0384058286107311	-0.0546688715417198	-0.249536883464932	-0.556460264350312	-0.300567941563075	0.745956465551225	0.278522243672119	0.175161080307427	NA	NA	0.0570106086614262	0.00110790464034605	method 3 chrwide	liver
chr15.76307707.76308006	15	76.3078565	15	79.521209	UNC25951190_to_UNC25970881	0.446947482761657	0.146463148209698	NA	NA	0.0455812465236086	-0.165230901778823	-0.216790630499951	-0.0395739334891387	-0.313787990662026	0.65906505995396	0.33418471549516	-0.30344756554279	NA	NA	0.820094854654092	0.0346908147597623	method 3 chrwide	liver
chr15.77576878.77577177	15	77.5770275	15	77.183009	JAX00063889	0.606783482997051	0.235930716621436	NA	NA	0.531505126260313	0.07942391544991	0.118646711243249	-0.313336993735096	-0.521337778679752	0.118165544428216	0.405584079798275	-0.418650604765115	NA	NA	0.0125406745209884	0.00212381047163057	method 3 genomewide	liver
chr15.79158504.79158803	15	79.1586535	15	79.226994	backupUNC150393474	0.534992650072374	0.210085540102242	NA	NA	0.225305835136316	-0.477698375759405	0.00564956586715542	-0.00840566208391198	-0.300941895625662	0.769441876333479	0.0112066026274257	-0.224557946495397	NA	NA	0.156079738122936	0.0119578953931468	method 3 chrwide	liver
chr15.81494225.81494524	15	81.4943745	15	91.27669	UNC26105975_to_UNC26113832	0.463420714649705	0.163044182263593	NA	NA	-0.41026196473127	-0.49971748910127	0.13192097468578	0.473931097842238	-0.0132594327092093	0.540985685309537	-0.0197420063432229	-0.203856864952583	NA	NA	0.713671861698878	0.0436465243106542	method 3 chrwide	liver
chr15.81560275.81560574	15	81.5604245	15	86.539623	UNC26038565	0.465205245796152	0.183090316285647	NA	NA	-0.237566171900744	-0.480235783897972	0.225464570057996	0.237496167224195	-0.0519893217855994	0.773327921236178	-0.263763140365432	-0.202734240568621	NA	NA	0.693117417794288	0.037271637012936	method 3 chrwide	liver
chr15.81846634.81846933	15	81.8467835	15	91.748139	UNC26114261	0.472137675671534	0.168922437228702	NA	NA	-0.398273550934393	-0.239746772299162	0.200659150257213	0.499923573095682	-0.302412912133062	0.587403168253048	-0.0229959156185532	-0.324556740620774	NA	NA	0.580889282059298	0.0259956422323632	method 3 chrwide	liver
chr15.84022493.84022792	15	84.0226425	15	86.425144	UNC26036790	0.482747690526037	0.19773670162023	NA	NA	-0.0349697218008639	-0.14012850301868	0.273588934546027	0.0159050326171019	-0.0575598294250142	0.827476921185219	-0.572473291647283	-0.311839542456507	NA	NA	0.531813258110895	0.0206903088073717	method 3 chrwide	liver
chr15.84813404.84813703	15	84.8135535	15	79.521209	UNC25951190_to_UNC25970881	0.479134248854803	0.189274722002016	NA	NA	0.0231615229111135	-0.280788906002522	-0.306637300946957	-0.145532577575407	-0.340068560647497	0.668644901422942	0.629989563966156	-0.248768643127828	NA	NA	0.574481455866545	0.0134970068904884	method 3 chrwide	liver
chr15.85535997.85536296	15	85.5361465	15	91.85562	UNC26115490_to_UNC26118687	0.475838554990274	0.173953779573497	NA	NA	-0.261809938236956	-0.43103426306597	-0.163893842739794	0.581524788669413	-0.0435635874004549	0.514821704837325	-0.0109855972129694	-0.185059264850594	NA	NA	0.619986599566451	0.0366518976042034	method 3 chrwide	liver
chr15.89145739.89146038	15	89.1458885	15	93.280032	JAX00409975_to_UNC26134888	0.476329648654886	0.170791172153859	NA	NA	-0.249554527100145	0.0207688470820761	0.408257417019618	0.561649238853388	-0.400111606048762	0.157019965135374	-0.12754158898659	-0.37048774595496	NA	NA	0.590186828668962	0.0264960388708029	method 3 chrwide	liver
chr15.96201803.96202102	15	96.2019525	15	99.062789	UNC26206701_to_UNC26207699	0.509119773572701	0.238842396003824	NA	NA	-0.0235485556858298	-0.607239791823713	0.432712654709269	0.365012311968851	-0.0785622533711567	-0.644066373247553	0.63190234041811	-0.0762103329679777	NA	NA	0.299805406604703	0.014489618349845	method 3 chrwide	liver
chr15.99090337.99090636	15	99.0904865	15	97.235444	UNC26185136	0.491170881388408	0.197779802368204	NA	NA	0.0518176188283916	-0.288943902048535	0.229493327904	0.060998412480116	-0.226282184055364	-0.686628346061945	0.613237985775748	0.246307087177589	NA	NA	0.426789619801958	0.0362770577272793	method 3 chrwide	liver
chr15.99224104.99224403	15	99.2242535	15	102.680368	UNC26241894_to_UNC26242267	0.454936904317793	0.186132983159338	NA	NA	0.00230330538815378	-0.559477574699352	0.863661431781322	0.239289842971154	-0.211199788615645	-0.423845943847137	0.145929757601212	-0.0566610305797085	NA	NA	0.766932916587924	0.0431522091492207	method 3 chrwide	liver
chr16.35490733.35491032	16	35.4908825	16	35.544354	UNC26640803_to_UNC26648471	0.613756653628301	0.233611994780724	NA	NA	-0.253712878670549	-0.43602339005735	0.323213219570294	0.630278069175671	0.30997997595568	-0.0706141371242471	-0.293337518553029	-0.20978334029647	NA	NA	0.00436895491683631	0.00124303470392662	method 3 genomewide	liver
chr16.35490933.35491232	16	35.4910825	16	36.214619	UNC26648961	0.554347934250028	0.191880665156447	NA	NA	-0.260323273565114	-0.372796100178692	0.27719205338255	0.572677055613035	0.306700290139543	-0.110812521955926	-0.304484576052076	-0.108152927383319	NA	NA	0.0613692076823735	0.00480984224043457	method 3 chrwide	liver
chr16.78473781.78474080	16	78.4739305	16	70.030197	UNC27058784	0.524278929490022	0.257285063343995	NA	NA	-0.797731438160893	-0.112989556739444	-0.00992238072763041	-0.18281817505676	-0.0843059106363167	0.0363568669080847	0.421333972200494	0.730076622212467	NA	NA	0.203161648976822	0.01285090219602	method 3 chrwide	liver
chr16.8829974.8830273	16	8.8301235	16	3.990589	UNC160190026_to_UNC26254047	0.501580782337443	0.169630496877334	NA	NA	-0.601868514713768	-0.166010069942256	0.176075361787417	0.467995672683332	-0.0916197257630882	-0.0686683109453748	-0.142875710772781	0.42697129766652	NA	NA	0.34985828609822	0.0240367587026616	method 3 chrwide	liver
chr17.21816858.21817157	17	21.8170075	17	16.326778	JAX00073911	0.526790813290397	0.223314572023688	NA	NA	0.365338692210545	0.207281622606821	0.108976231627496	0.358756458182184	0.384357947049979	-0.168972830405192	-0.829300616659356	-0.426437504612477	NA	NA	0.205196510313286	0.0188734133440098	method 3 chrwide	liver
chr17.24499526.24499825	17	24.4996755	17	25.68403	UNC27700564_to_UNC27705428	0.480377966156752	0.156220002783348	NA	NA	0.333451667498727	-0.711207090617904	0.0680296388636982	-0.125591973690689	0.347053843336737	0.2158257761542	-0.110349630284226	-0.0172122312605429	NA	NA	0.553011698308705	0.0324809808083751	method 3 chrwide	liver
chr17.26227206.26227505	17	26.2273555	17	27.137922	UNC170301400_to_UNC27720286	0.552140844677818	0.239663924757281	NA	NA	0.710390304083994	-0.0534015252956505	-0.379140944154065	-0.0377228117093447	0.188642914983512	0.433683485291747	-0.484885927309896	-0.377565495890297	NA	NA	0.0868006411738155	0.00610563497670313	method 3 chrwide	liver
chr17.30713177.30713476	17	30.7133265	17	27.595001	UNC27723571	0.571020547210911	0.186918537891344	NA	NA	1.1090136725725	-0.242505119825115	0.161220947303184	-0.209210912747751	-0.218858730102211	0.397765743396388	-0.620534258431428	-0.376891342165567	NA	NA	0.0575884122551316	0.00754950034033852	method 3 chrwide	liver
chr17.30749378.30749677	17	30.7495275	17	31.28027	UNC27767093	0.472715259351585	0.154099161191198	NA	NA	0.206670755826642	-0.208344746595018	0.374288084778139	-0.143298241719336	-0.180125720583272	0.533402956270854	-0.300622453816035	-0.281970634161975	NA	NA	0.595476215964162	0.0368795732186696	method 3 chrwide	liver
chr17.30749578.30749877	17	30.7497275	17	30.011091	UNC27752624	0.493767839031741	0.157425396452467	NA	NA	0.274890470711373	-0.234996167915363	0.34994188204782	-0.173414787834847	-0.241191527636315	0.488963937044927	-0.125723530757218	-0.338470275660378	NA	NA	0.410858908538181	0.0204834019893596	method 3 chrwide	liver
chr17.3083877.3084176	17	3.0840265	17	3.264958	backupUNC170283680_to_JAX00073018	0.568212767908364	0.277833074092242	NA	NA	-0.0696277408226936	-0.0540697990992493	-0.609373082030438	-0.124551152793707	-0.0635489392758683	0.770532833781007	0.581918621149258	-0.431280740908308	NA	NA	0.0766571781597003	0.00369577621668182	method 3 chrwide	liver
chr17.3084077.3084376	17	3.0842265	17	3.867236	UNC27492995	0.531597527010111	0.245152890189033	NA	NA	0.0769501334254883	-0.102497642316557	-0.585209064461885	-0.17278211585104	-0.106507408454853	0.663549584718721	0.650301066005045	-0.423804553064919	NA	NA	0.210831204069492	0.00333275534373934	method 3 chrwide	liver
chr17.31925312.31925611	17	31.9254615	17	23.672164	UNC27678762	0.46433258517388	0.123755844874593	NA	NA	0.259285537725204	0.133061428131472	-0.376973417984623	0.0854140944888953	0.325213434465023	0.247421492249272	-0.205929422350919	-0.467493146724324	NA	NA	0.691961193080282	0.0480907302431032	method 3 chrwide	liver
chr17.35399641.35399940	17	35.3997905	17	37.11151	JAX00437726	0.466425069491689	0.192135980054619	NA	NA	0.574614585086315	-0.258782621163896	-0.138389718015809	-0.190993560536854	-0.18391879103811	0.780253132328222	-0.476949354286684	-0.105833672373183	NA	NA	0.710898144233029	0.0380131612181946	method 3 chrwide	liver
chr17.35399841.35400140	17	35.3999905	17	36.47254	UNC27828956	0.516446428576152	0.227326497358006	NA	NA	0.596066184875719	-0.272054488975605	-0.221254406006286	-0.241671975081195	-0.305891975826188	0.773039190356116	-0.351276671331978	0.0230441419894167	NA	NA	0.248757296672834	0.0169129756326949	method 3 chrwide	liver
chr17.3557910.3558209	17	3.5580595	17	4.632385	UNC27504612_to_UNC27518476	0.456452406080397	0.127163895918599	NA	NA	0.105442346005075	0.449129673313013	0.0762277356159173	-0.263320468266489	0.375530844689759	-0.349543081236521	-0.359344576251469	-0.0341224738692858	NA	NA	0.78175678740599	0.0499073307667696	method 3 chrwide	liver
chr17.47440575.47440874	17	47.4407245	17	47.725373	UNC27948175_to_UNC27948236	0.579647927021156	0.224881095873861	NA	NA	-0.0568247596812763	-0.00987566047945773	0.393770901929136	-0.775087877925518	0.0676095903317966	0.115275520639193	0.444089979875471	-0.178957694689345	NA	NA	0.0695873267747642	0.00563451662209236	method 3 chrwide	liver
chr17.57372496.57372795	17	57.3726455	17	62.900003	UNC170144294	0.540076381917041	0.196523125543314	NA	NA	0.0377813440568641	0.133049448993351	-0.341076275513523	-0.536250585761896	0.0899654273857184	0.377510717518612	0.502014755238258	-0.262994831917385	NA	NA	0.130322675577371	0.00679232695260634	method 3 chrwide	liver
chr17.68661977.68662276	17	68.6621265	17	70.888684	UNC28279717_to_UNC28282900	0.54914232012648	0.224306114879139	NA	NA	0.172436600656834	-0.0952411763706996	-0.820182171329375	-0.328813466096819	0.366052738094587	0.474904500979272	0.274231849214964	-0.0433888751487635	NA	NA	0.0919425904624462	0.00583684926898043	method 3 chrwide	liver
chr17.85137735.85138034	17	85.1378845	17	85.049931	UNC28501792_to_UNC28505013	0.489303037626118	0.195430943678991	NA	NA	0.171924130156913	0.12663857958492	0.23871544760538	0.417958883261257	0.180900162202131	0.0732942203402026	-0.822941906280688	-0.386489516870117	NA	NA	0.449313724684382	0.0408527386355009	method 3 chrwide	liver
chr18.34811401.34811700	18	34.8115505	18	30.440068	UNC28971306	0.536166806155898	0.18677268747209	NA	NA	0.167749538105843	0.0591960562247567	0.676078974080398	-0.21154538801806	0.221296003802089	-0.0923301763063614	-0.497272401376489	-0.323172606512178	NA	NA	0.121216187532601	0.00453678601217056	method 3 chrwide	liver
chr18.61867088.61867387	18	61.8672375	18	68.763063	UNC29511779_to_UNC29514536	0.484409620013202	0.136645200404004	NA	NA	0.496401898164379	-0.134533462086555	0.246540202734977	-0.117643604620209	-0.0283780156474653	-0.438004646218992	0.0639531274440007	-0.0883354997701357	NA	NA	0.542484373252356	0.0309302152157066	method 3 chrwide	liver
chr18.61867288.61867587	18	61.8674375	18	65.168232	JAX00462330_to_UNC29460862	0.555510008734246	0.210197139113348	NA	NA	0.581592030785495	-0.00675227348861876	0.282891553817507	-0.0874817985819511	-0.205660179251606	-0.551660064712922	-0.145564577925288	0.132635309357384	NA	NA	0.123957396154703	0.008159833660626	method 3 chrwide	liver
chr18.74893120.74893419	18	74.8932695	18	74.904412	UNC29608195	0.46598828958397	0.131151141290828	NA	NA	0.403576228478927	0.116393682754499	-0.367896362623107	0.250948511228613	0.246269870814385	-0.520691560012033	0.127096731742002	-0.255697102383286	NA	NA	0.70284513025546	0.0443832734682198	method 3 chrwide	liver
chr18.74938188.74938487	18	74.9383375	18	74.904412	UNC29608195	0.510237837436546	0.227660734494696	NA	NA	0.393247110714942	-0.0119371290062433	-0.0921309611068128	-0.0274333080539421	-0.0537050431472709	-0.864907259337844	0.759710238628381	-0.10284364869121	NA	NA	0.320105846710505	0.0188398003538365	method 3 chrwide	liver
chr18.74938788.74939087	18	74.9389375	18	74.904412	UNC29608195	0.50425301292295	0.17156327215176	NA	NA	0.562279245816906	-0.088401064930007	-0.199938032859811	0.0855536943962066	-0.0162053001150354	-0.746486205017953	0.228605168487497	0.174592494222197	NA	NA	0.384573795335161	0.02543106158402	method 3 chrwide	liver
chr18.75544565.75544864	18	75.5447145	18	75.579725	UNC29618271	0.540077489168593	0.22883077911371	NA	NA	0.37444672336794	0.0946160971387979	0.00174454875312851	0.259242618696715	0.197254301024655	-0.56404021720894	-0.702109216415226	0.338845144642929	NA	NA	0.162608247136175	0.00546415442520887	method 3 chrwide	liver
chr18.75767295.75767594	18	75.7674445	18	73.700829	UNC29589146_to_UNC29589640	0.488762895637264	0.161655676212326	NA	NA	0.441753767103231	-0.235181645626374	-0.108619848084317	0.610049149122938	-0.160383826686274	-0.470849377750296	0.0738468996846688	-0.150615117763577	NA	NA	0.452619199785888	0.0291414950687043	method 3 chrwide	liver
chr18.75817162.75817461	18	75.8173115	18	75.664296	UNC29619489_to_UNC29625796	0.494401743426575	0.178182050983868	NA	NA	0.0509783231807494	-0.0618306816463698	0.381843590772066	-0.071454480973175	0.15752798130167	-0.703291102041901	-0.170448141352372	0.416674510759332	NA	NA	0.39300077866657	0.008807970240301	method 3 chrwide	liver
chr18.75825962.75826261	18	75.8261115	18	73.700829	UNC29589146_to_UNC29589640	0.47607506597934	0.165620767016397	NA	NA	0.481218947659665	-0.0386265166721601	0.06979748763929	0.2906660205688	-0.159719427956619	-0.7931137325097	0.187611406246947	-0.037834184976223	NA	NA	0.614356431246704	0.0271234919766001	method 3 chrwide	liver
chr18.75857192.75857491	18	75.8573415	18	71.191521	UNC29549056_to_JAX00084874	0.49573907638348	0.172664566778437	NA	NA	0.566737811004249	-0.151612823377118	0.254961534933537	0.060759816043818	-0.242690649718144	-0.716920879335107	0.127342629412708	0.101422561036057	NA	NA	0.429540611033665	0.0362955607630937	method 3 chrwide	liver
chr18.81388678.81388977	18	81.3888275	18	82.238191	UNC29717197_to_UNC29720374	0.464137076052936	0.141526751924932	NA	NA	0.364812513233359	0.285729192189505	0.204676741390991	0.225761140232765	-0.146200755163357	-0.562802903051976	-0.022744798531057	-0.349231130300229	NA	NA	0.731590985257529	0.0382007694122096	method 3 chrwide	liver
chr18.85020631.85020930	18	85.0207805	18	85.934474	JAX00468138_to_UNC29776570	0.470602751145223	0.166743460160304	NA	NA	0.340144522924666	0.00227675197070418	0.258139693625513	-0.0424351809539803	0.422991427598995	-0.576570231970985	0.0382583675555736	-0.442805350750487	NA	NA	0.629074126577776	0.0256854875754045	method 3 chrwide	liver
chr18.90748749.90749048	18	90.7488985	18	86.404706	UNC29778192_to_JAX00468258	0.508765012587336	0.19629736688082	NA	NA	0.235189843113284	0.0547253890401786	0.266082808399604	0.0360360240156359	-0.257930923184594	-0.209344892108977	0.596526237342431	-0.721284486617562	NA	NA	0.302604243637261	0.0097937165292038	method 3 chrwide	liver
chr19.23109437.23109736	19	23.1095865	19	28.157245	backupUNC190169111	0.489362474089372	0.14897667393688	NA	NA	-0.25121112932375	0.361118637359752	-0.376600171019069	-0.286490024230666	-0.0286301601734284	-0.128007953883382	0.387100926273087	0.322719874997457	NA	NA	0.49299195485784	0.0196903842757513	method 3 chrwide	liver
chr19.29141676.29141975	19	29.1418255	19	28.642524	UNC30158032_to_UNC30159560	0.4656938956425	0.135770368966934	NA	NA	0.116467209791445	0.378627917388471	-0.516729760446296	-0.00951718154388249	0.0484183058590198	-0.223898368203959	0.39557846107074	-0.188946583915539	NA	NA	0.687471196850257	0.0474711330860824	method 3 chrwide	liver
chr19.37517061.37517360	19	37.5172105	19	27.747164	UNC30146623_to_UNC30150271	0.448044692831309	0.130775987585454	NA	NA	-0.120308136855835	0.146991073576857	-0.522126471860306	-0.142290611154278	-0.0163220131149199	-0.207444790823912	0.5768434983401	0.284657451892295	NA	NA	0.846110954314227	0.0440824457395799	method 3 chrwide	liver
chr19.4059457.4059756	19	4.0596065	19	6.219948	JAX00469562_to_JAX00469629	0.454659274250476	0.181577959001862	NA	NA	-0.0748260335034637	0.0650692483186358	0.115710678961803	-0.0705409515253789	-0.0129782431366157	0.654507533232413	-0.791109033691391	0.114166801343997	NA	NA	0.795287866743763	0.0482566891098025	method 3 chrwide	liver
chr19.4060457.4060756	19	4.0606065	19	3.58875	UNC29826631	0.508264433727878	0.200816569872276	NA	NA	0.101994328490199	0.456818815563979	0.109737221845397	0.229279118127022	0.116144948778438	-0.526421005111829	-0.726347837389088	0.238794409695883	NA	NA	0.29679435562153	0.0135472422795992	method 3 chrwide	liver
chr2.121854003.121854302	2	121.8541525	2	127.185235	UNC020187887_to_JAX00502868	0.550698201548041	0.240173232389937	NA	NA	0.315722817993012	0.152113481452483	-0.540224418005484	-0.457045708789956	-0.104320637947153	0.182748317188791	0.687652667394417	-0.23664651928611	NA	NA	0.0935993597803636	0.00807706909284478	method 3 chrwide	liver
chr2.154429511.154429810	2	154.4296605	2	160.980564	UNC4353336_to_UNC4354719	0.558176080272685	0.199571713212519	NA	NA	-0.306054819420901	-0.147894347309141	-0.154230558477054	0.361116547550727	0.00584161127782616	-0.392224878590178	-0.0736200321760905	0.707066477144811	NA	NA	0.0771003811366188	0.00540219694892996	method 3 chrwide	liver
chr2.25484105.25484404	2	25.4842545	2	25.505075	JAX00485514	0.533168814588357	0.20745895848743	NA	NA	0.340520973303781	0.0831939379744932	0.202803596951557	0.0639349959945355	0.486816772919626	-0.770857838207501	-0.406410036705499	-2.4022309925041e-06	NA	NA	0.162993953665304	0.0205151325902436	method 3 chrwide	liver
chr2.25484305.25484604	2	25.4844545	2	25.505075	JAX00485514	0.567816364767656	0.232696667620128	NA	NA	0.415594859736709	0.0296678946286315	0.15867356454346	0.0172632102140762	0.490394418510238	-0.765158400692332	-0.332100229787408	-0.0143353171533743	NA	NA	0.0477259200893916	0.0087127637765092	method 3 genomewide	liver
chr2.34228487.34228786	2	34.2286365	2	33.148618	UNC2846267_to_UNC2862042	0.498673998074669	0.182635548252727	NA	NA	0.0843203797190366	-0.261255661879971	-0.0438658730129267	-0.0785592369196934	0.159907656538757	0.58732527864973	0.30886604520601	-0.756738588300941	NA	NA	0.444376576875217	0.0311235646376489	method 3 chrwide	liver
chr2.34228687.34228986	2	34.2288365	2	33.148618	UNC2846267_to_UNC2862042	0.53937812334344	0.22589708732541	NA	NA	-0.0266623852095212	-0.203214119620198	-0.0482013274488267	-0.206048097975851	0.155085624921325	0.616790100138715	0.478501859480833	-0.766251654286476	NA	NA	0.144190437772342	0.00330469553338064	method 3 chrwide	liver
chr2.64753375.64753674	2	64.7535245	2	64.654192	UNC3208879_to_UNC3213058	0.604907592556284	0.287137263967893	NA	NA	0.0840021567224994	-0.090602434354686	-0.84677909258805	-0.0421551215113795	0.22227961708239	-0.0514878448474279	0.6484517834687	0.0762909360279538	NA	NA	0.019668219176194	0.00183114886571367	method 3 genomewide	liver
chr2.64753575.64753874	2	64.7537245	2	70.589233	JAX00492633_to_UNC3298653	0.517198411923446	0.181934908069115	NA	NA	0.0915247830493061	-0.0438501878665837	-0.754818640518854	-0.151506496655046	0.264165805053076	0.139354236767326	0.147839740448343	0.307290759722434	NA	NA	0.278575269815951	0.0106078661405207	method 3 chrwide	liver
chr2.73447221.73447520	2	73.4473705	2	73.782647	UNC3332604_to_UNC3334559	0.617416273087724	0.282556617234812	NA	NA	0.425260471355596	0.0657292102676047	0.203650634358754	0.0991864787961272	0.545690037730063	-0.425987430061357	-0.209105193636151	-0.704424208810636	NA	NA	0.00963029782222069	0.00215851073718953	method 3 genomewide	liver
chr2.77341677.77341976	2	77.3418265	2	75.002042	UNC3346321_to_UNC3351078	0.520158838288902	0.214643834855742	NA	NA	0.17875490444563	0.0708121571990908	-0.0162211402747922	-0.0487120892465949	0.487623765461381	-0.130651310788889	-0.783430652735251	0.241824365939425	NA	NA	0.247099811631865	0.0124939898898152	method 3 chrwide	liver
chr2.85910457.85910756	2	85.9106065	2	88.623632	UNC3494662_to_UNC020442578	0.479648960631626	0.165924630397146	NA	NA	-0.0610331299602765	0.00916868036881428	0.144181286171469	-0.0667563689578446	0.112456009545034	0.33558043589969	0.382436382482373	-0.856033295549259	NA	NA	0.577377390978346	0.0278585687910562	method 3 chrwide	liver
chr3.149100715.149101014	3	149.1008645	3	150.490762	UNC6534033_to_UNC6534622	0.516615975927971	0.210969817523528	NA	NA	0.0507804444621697	-0.20136487891657	0.0509068626266472	-0.122290963732403	0.241591747510465	-0.8514911911462	0.387942421588587	0.443925557607304	NA	NA	0.272872808821674	0.0124632401725217	method 3 chrwide	liver
chr3.23639208.23639507	3	23.6393575	3	25.514208	UNC4896093	0.572856063981205	0.244799457086799	NA	NA	-0.329506858071364	0.0583570667809055	0.206686059143806	0.574509564048605	-0.070818310592627	-0.747667364077693	0.175914147109971	0.132525695658397	NA	NA	0.0530077159092383	0.00505496080305501	method 3 chrwide	liver
chr3.37318692.37318991	3	37.3188415	3	30.102734	UNC4954293	0.482891171993612	0.163907740432789	NA	NA	0.0677730517405534	0.574071256932942	0.185689729845609	-0.0202590324094603	-0.177202725836187	-0.510577356560922	0.352037905145188	-0.471532828857722	NA	NA	0.537552909041036	0.0467098050563227	method 3 chrwide	liver
chr3.37318892.37319191	3	37.3190415	3	30.102734	UNC4954293	0.56369783882079	0.211916566102266	NA	NA	-0.311068968038758	0.654525225540285	0.0244264725755188	-0.014426494438689	-0.0151748778921158	-0.255310142496756	0.455917228428275	-0.538888443677761	NA	NA	0.0820963976378065	0.00529306262872198	method 3 chrwide	liver
chr3.82161806.82162105	3	82.1619555	3	81.164148	UNC5637994_to_UNC5645844	0.481848168607163	0.202559163556013	NA	NA	-0.367101944877832	0.0898891875304363	0.277840874909723	-0.136502393326591	0.0654336681782758	0.0701380383653083	-0.665577626717452	0.665880195938132	NA	NA	0.536815493849791	0.0480927898104031	method 3 chrwide	liver
chr3.87370013.87370312	3	87.3701625	3	87.526958	backupUNC030491543	0.529747216219383	0.165591873907289	NA	NA	-0.322230310858525	0.700564766683834	-0.0374972069551668	-0.121675214150444	-0.234647636835291	-0.175150688749504	0.137195760562504	0.0534405303025932	NA	NA	0.190627806436038	0.00565381874016668	method 3 chrwide	liver
chr4.106451204.106451503	4	106.4513535	4	104.345623	UNC7895626_to_UNC7896654	0.479995230396457	0.167898451049591	NA	NA	0.314932936660227	0.353646974368482	0.35440646363576	-0.501856458629821	0.0788788442141487	-0.31436446526774	-0.531571425181431	0.245927130200373	NA	NA	0.550036769155237	0.0376328492980091	method 3 chrwide	liver
chr4.124428457.124428756	4	124.4286065	4	115.695586	UNC8040943_to_UNC8044341	0.570729247187886	0.222933005152535	NA	NA	-0.00568645405838903	-0.187925798218576	0.0191770406574157	0.503191349106368	-0.315226053159879	-0.522703901837462	-0.00053315836158137	0.509706975872104	NA	NA	0.0457097752377299	0.0046292017757853	method 3 genomewide	liver
chr4.133035718.133036017	4	133.0358675	4	132.607354	UNC040296531_to_UNC8257810	0.492448933784451	0.155859150316903	NA	NA	-0.126725500354885	0.0222105616094315	-0.173126900185668	-0.38829091486075	0.315921433833502	0.386368746566511	0.302954909984601	-0.339312336592743	NA	NA	0.42512984109144	0.0404255296223079	method 3 chrwide	liver
chr4.134453136.134453435	4	134.4532855	4	134.380833	UNC8274786	0.507645694661825	0.204076789419687	NA	NA	0.0908122366400477	0.0703453340165372	0.295325863672444	0.122258600304478	-0.425473591849466	-0.735687671816429	0.298510440758204	0.283908788274184	NA	NA	0.26860878564046	0.0158496752847707	method 3 chrwide	liver
chr4.134453336.134453635	4	134.4534855	4	137.811542	UNC8325248	0.531450828597878	0.190336902854258	NA	NA	0.03399153882518	-0.0702597234641224	0.346630956292077	0.137269217749258	-0.593209383851549	-0.325881193557095	0.298249794117024	0.173208793889228	NA	NA	0.169440118522044	0.00841151452478328	method 3 chrwide	liver
chr4.134828891.134829190	4	134.8290405	4	136.065318	UNC8300204	0.490859123552045	0.185196745015609	NA	NA	0.266967682847846	-0.227290819064252	-0.346874778599708	-0.013706574148693	0.195041679057576	0.697594467641035	-0.0923008563244304	-0.479430801409374	NA	NA	0.443672654213614	0.035329368952798	method 3 chrwide	liver
chr4.139179944.139180243	4	139.1800935	4	139.177844	UNC8343624_to_JAX00568686	0.469498136359833	0.142161722799281	NA	NA	0.180710964951828	0.166220065721858	0.0937883509626464	0.121944885151486	0.448654820473802	-0.411734690471485	-0.183807132950622	-0.415777263839513	NA	NA	0.649351270403617	0.0466950301128117	method 3 chrwide	liver
chr4.139180144.139180443	4	139.1802935	4	139.177844	UNC8343624_to_JAX00568686	0.495064487666171	0.160572530867883	NA	NA	0.284635544619187	0.0463958560084212	0.1099348882543	0.104944945454425	0.508887936278685	-0.403910878851533	-0.196470419131662	-0.454417872631822	NA	NA	0.391321163231262	0.0267720872478659	method 3 chrwide	liver
chr4.147242525.147242824	4	147.2426745	4	153.997671	UNC8515195	0.493820570732805	0.172994508560546	NA	NA	0.112336164502702	0.269010396116925	-0.546007963180719	-0.220555081504798	0.325793599430131	0.2141016929093	-0.41008513431536	0.25540632604182	NA	NA	0.423423956245642	0.0256955561014534	method 3 chrwide	liver
chr4.147242725.147243024	4	147.2428745	4	142.943294	UNC8398086_to_UNC8398916	0.577995938520486	0.22964973302096	NA	NA	0.181399913147275	0.160305206505134	-0.67058663742816	-0.301926160530792	0.439745937388932	0.167856034799591	-0.260652239915237	0.283857946033257	NA	NA	0.0437124537730103	0.00341241460420094	method 3 genomewide	liver
chr4.154937429.154937728	4	154.9375785	4	155.145293	UNC8531933_to_UNC8532823	0.525262189494083	0.204440734901216	NA	NA	0.599789727106876	-0.0509015615574122	-0.27492180409768	0.260079897924076	0.172349308496451	0.096754568251148	-0.689525316619116	-0.113624819504343	NA	NA	0.152807477895623	0.0129846326735278	method 3 chrwide	liver
chr4.43455117.43455416	4	43.4552665	4	41.036816	UNC7118867_to_UNC7120584	0.568438753277643	0.188650795864099	NA	NA	-0.218677360507201	-0.277520626446541	-0.31171536286357	0.172044684505647	-0.374690549064093	0.389786372840832	0.0308955248813346	0.589877316653591	NA	NA	0.0358468254715841	0.0023913217777275	method 3 genomewide	liver
chr4.44992634.44992933	4	44.9927835	4	49.692595	UNC041084362_to_UNC7216975	0.486073393736927	0.159619637212199	NA	NA	-0.330727989331851	0.411113724788363	0.250354559366356	-0.294727914936653	0.147476094338814	0.381840315974323	-0.303136483514414	-0.26219230668494	NA	NA	0.526447517867864	0.0437170110524444	method 3 chrwide	liver
chr4.57152328.57152627	4	57.1524775	4	63.845583	UNC7380360_to_JAX00552878	0.49258657818712	0.172528417398021	NA	NA	0.0479014881073598	0.139123829678274	0.481080749713888	0.247183356873716	0.156519137398174	-0.706302375925117	-0.283885627337843	-0.0816205585084517	NA	NA	0.43326726844465	0.0336745104312454	method 3 chrwide	liver
chr4.62179676.62179975	4	62.1798255	4	64.27723	UNC7386414_to_UNC040624579	0.591848505004935	0.224773265709048	NA	NA	0.0938082733795553	-0.256082432578561	0.416429787307067	0.315385718271371	0.484939710681892	-0.281968394532106	-0.499784178585063	-0.272728483944155	NA	NA	0.0258114657401438	0.0045528924312388	method 3 genomewide	liver
chr4.62181076.62181375	4	62.1812255	4	63.1941	UNC7371772_to_JAX00552868	0.569202804559657	0.205257460347948	NA	NA	0.149303209787635	-0.0926185228926536	0.423356288480875	0.315397476772746	0.333369238041208	-0.520751362645975	-0.121575199959085	-0.486481127584749	NA	NA	0.0681884757107208	0.00295653613119218	method 3 chrwide	liver
chr4.86082301.86082600	4	86.0824505	4	81.112612	JAX00555641	0.530953038579018	0.220861815349987	NA	NA	-0.146555470821621	0.183287502494344	0.0307974403953814	0.18798553447807	0.0568814004052569	0.647228346862026	-0.880857992653534	-0.0787667611599221	NA	NA	0.186654501164074	0.00247301050263748	method 3 chrwide	liver
chr5.114625740.114626039	5	114.6258895	5	114.719751	UNC9953043	0.543130856761816	0.279232815201644	NA	NA	0.225221755710506	0.279543412908595	0.581721258152009	-0.0695986330768183	0.143388329190229	-0.22946584424801	-0.994797167273993	0.0639868886374815	NA	NA	0.109625602987069	0.00723318631259473	method 3 chrwide	liver
chr5.125945845.125946144	5	125.9459945	5	124.851307	UNC10079049_to_UNC10081772	0.483544029760402	0.196254569875574	NA	NA	0.250288345451073	0.334450803085001	0.312429756559038	0.135491386869998	-0.0600897628003913	-0.531521704492188	-0.647222780462197	0.206173955789666	NA	NA	0.516556748928046	0.0413237192396926	method 3 chrwide	liver
chr5.23988577.23988876	5	23.9887265	5	21.113102	UNC8771365_to_UNC8787778	0.482323207147435	0.186330191618224	NA	NA	0.0289446646511434	-0.168269859196878	0.258026237307094	0.413636843682785	0.177442652860765	-0.578279868381779	-0.585608868136431	0.4541081972133	NA	NA	0.546541314463502	0.0330175880583242	method 3 chrwide	liver
chr5.28381971.28382270	5	28.3821205	5	20.204412	UNC8758248_to_UNC8759810	0.543060365194949	0.244941066667407	NA	NA	0.202755399188932	0.0443016547382078	0.110946452114449	-0.0638222212090681	0.301007762142719	-0.902298165645287	-0.136536455478479	0.443645574148528	NA	NA	0.138891091072259	0.00913507992540863	method 3 chrwide	liver
chr5.28382171.28382470	5	28.3823205	5	21.113102	UNC8771365_to_UNC8787778	0.529161915805383	0.220958100308782	NA	NA	0.141052331150191	0.0341744996001168	0.230981748530969	0.0745430314392945	0.358965315946109	-0.837522146562676	-0.287535093025342	0.285340312921338	NA	NA	0.187370465542913	0.0163113881230653	method 3 chrwide	liver
chr5.28397425.28397724	5	28.3975745	5	36.813413	UNC8961002_to_UNC8962452	0.513925027907919	0.186388028386033	NA	NA	-0.0810568510875549	0.322277033919632	-0.37275217034779	0.172094385228371	-0.182193671731943	-0.353817340915197	-0.181152792813308	0.67660140774779	NA	NA	0.244106123852445	0.0117200752530786	method 3 chrwide	liver
chr5.86494644.86494943	5	86.4947935	5	84.96568	UNC9603711	0.549732095960929	0.204230970726895	NA	NA	0.542812436668532	0.277726858650526	-0.557080832378538	0.186706896934358	-0.389448758125879	0.192122608494012	0.0529616985078373	-0.305800908750848	NA	NA	0.120487270518097	0.0146237531249478	method 3 chrwide	liver
chr5.90879025.90879324	5	90.8791745	5	97.003963	UNC9719635_to_UNC9725667	0.503756002689791	0.172283556274407	NA	NA	0.235724203266421	0.331556189171138	-0.109359318132592	-0.187520598268602	0.288562196865086	0.273545135241829	-0.313403342233428	-0.519104465909852	NA	NA	0.334001624132944	0.0399424346695275	method 3 chrwide	liver
chr5.91118898.91119197	5	91.1190475	5	93.172935	UNC9700993	0.490924363178651	0.197791598220524	NA	NA	0.197594018992259	0.112911875916356	0.241141393792458	0.0103096038864495	0.0941867678565606	0.527828004163266	-0.834662433633085	-0.349309230974263	NA	NA	0.419396853395166	0.0327715509351952	method 3 chrwide	liver
chr5.92546712.92547011	5	92.5468615	5	98.518955	UNC9741584	0.550801424675857	0.240160774040788	NA	NA	-0.17579117177328	0.0533259358072961	-0.205705331426308	-0.12832684251417	0.0624235732671465	0.953196335910422	-0.15928260204881	-0.399839897222297	NA	NA	0.0904076737751021	0.00586117853252976	method 3 chrwide	liver
chr5.97540740.97541039	5	97.5408895	5	100.306782	UNC9768856_to_JAX00589724	0.525932207050336	0.296250731570859	NA	NA	-0.0822917441421857	-0.191022659091405	-0.138083163882768	-0.485865180863733	-0.212634311845593	1.11920004801224	0.204424009271978	-0.213726997458537	NA	NA	0.160035340374493	0.00814565252098109	method 3 chrwide	liver
chr6.120853562.120853861	6	120.8537115	6	122.719161	UNC11997182_to_JAX00146231	0.469826522931896	0.203100825327657	NA	NA	0.187149330398007	0.185604721242403	0.125100062067822	0.363937207997195	0.284240542953315	-0.82598416929656	-0.628978620447162	0.308930925084979	NA	NA	0.66793293965427	0.0395937671779402	method 3 chrwide	liver
chr6.128753007.128753306	6	128.7531565	6	126.770472	UNC12041209	0.532086567381307	0.27863221259651	NA	NA	0.237944637185073	0.114700693606444	0.145768330795258	0.816956136481763	-0.640826239216642	-0.657403615593197	-0.0799507748420109	0.0628108315833117	NA	NA	0.154003887207143	0.00403453048200175	method 3 chrwide	liver
chr6.141559430.141559729	6	141.5595795	6	140.845755	JAX00628844_to_UNC12247625	0.508014036955047	0.145619002287921	NA	NA	0.419922502372435	0.206781048802179	0.125999435632305	-0.320105167126555	-0.0903396960907208	-0.235699777454253	0.286851504672084	-0.393409850807474	NA	NA	0.302381031847861	0.0295745596908367	method 3 chrwide	liver
chr6.147424698.147424997	6	147.4248475	6	146.379734	UNC12330302_to_UNC12331780	0.479535492327123	0.189887651000617	NA	NA	0.170893616698923	-0.256507825091146	-0.281860154226761	-0.123913892709555	-0.618297589220468	0.381501647408637	0.850012729617432	-0.121828532477063	NA	NA	0.568127167287254	0.0367716178400949	method 3 chrwide	liver
chr6.29698609.29698908	6	29.6987585	6	28.839095	JAX00605773	0.510773154786545	0.193229239938532	NA	NA	0.431343090082953	-0.505654001612829	0.0709532952857836	0.22750353735111	0.347789849471778	0.389428452740957	-0.504065504771273	-0.457298718548481	NA	NA	0.303858008762239	0.0146530339019151	method 3 chrwide	liver
chr6.30250418.30250717	6	30.2505675	6	27.450431	UNC10780304_to_JAX00605527	0.497013239080162	0.225505859708717	NA	NA	-0.608509787615968	0.218119286244733	-0.132678039198829	-0.135594540292243	-0.00425142468747761	0.0459353423808512	0.844694799092995	-0.22771563592406	NA	NA	0.418465662508205	0.0354992730359475	method 3 chrwide	liver
chr6.33198926.33199225	6	33.1990755	6	24.515183	UNC10740015_to_UNC10742114	0.511987842973981	0.18957837214875	NA	NA	-0.427072148120363	0.16887923268779	-0.154674504990978	-0.397932170432302	0.13409838232374	0.354284113589075	0.643697226886255	-0.321280131943218	NA	NA	0.333496899150118	0.0246617688953952	method 3 chrwide	liver
chr6.47727967.47728266	6	47.7281165	6	46.604433	JAX00608786	0.575056866337084	0.217367025357508	NA	NA	-0.304647913431478	0.302533368403331	0.205936515987535	-0.190370259689938	0.071830464314442	-0.588457116750532	0.00835863404798679	0.494816307118652	NA	NA	0.0515579281111562	0.0012165458600738	method 3 chrwide	liver
chr6.47728167.47728466	6	47.7283165	6	46.978062	UNC11018236_to_UNC11024149	0.520431259553768	0.195660733519511	NA	NA	-0.402270700524656	0.234047788411137	0.105376920569025	-0.701239916876213	-0.0524063673067584	0.490369739248259	-0.0738637485164003	0.399986284995606	NA	NA	0.202647064899634	0.00602969501103467	method 3 chrwide	liver
chr6.72488715.72489014	6	72.4888645	6	81.622408	JAX00143160_to_UNC11479717	0.524803023663884	0.183746104897886	NA	NA	0.0387520016405314	0.582906472601047	0.0889115847551596	-0.0889440199556704	-0.219424681922804	0.281405928916132	0.0713182484684819	-0.754925534502878	NA	NA	0.190702545076107	0.0102575372823029	method 3 chrwide	liver
chr6.77025781.77026080	6	77.0259305	6	76.668418	JAX00142788_to_UNC11412301	0.504778305619042	0.200287189605727	NA	NA	-0.331961111196913	0.490533228404424	-0.570813448130558	0.134410691676048	-0.281729291309677	0.499129920055962	0.0201872621821307	0.0402427483185831	NA	NA	0.335162621787768	0.0154972379548196	method 3 chrwide	liver
chr6.88792148.88792447	6	88.7922975	6	87.13136	UNC11539367_to_backupJAX00143602	0.519464619898266	0.235022235729217	NA	NA	0.043024195363709	0.183606058562329	-0.0972262628162764	-0.15691214299419	-0.503331045924519	0.848264836495885	0.0841970805653272	-0.401622719252265	NA	NA	0.217208737581845	0.010260226020443	method 3 chrwide	liver
chr7.125387503.125387802	7	125.3876525	7	131.304882	UNC13776617	0.552180487012473	0.243132126659927	NA	NA	-0.682673536251606	-0.498018815705549	0.140880309478269	-0.132796402646265	-0.0231007688347396	0.287448979321721	0.559651519433429	0.34860871520474	NA	NA	0.0907049929001199	0.00455888600951904	method 3 chrwide	liver
chr7.147893505.147893804	7	147.8936545	7	141.977116	UNC070581139_to_UNC13916493	0.497878604570998	0.151582281889834	NA	NA	-0.562373379953319	0.296861930589388	0.167861381034758	0.237767467297744	-0.180152122292225	-0.13974673336845	-0.172865125890661	0.352646582582765	NA	NA	0.381551582171535	0.0261852245081919	method 3 chrwide	liver
chr7.16871348.16871647	7	16.8714975	7	13.475853	UNC070010113_to_JAX00148771	0.532394168882117	0.175521701340451	NA	NA	-0.369208758542434	0.165066538929372	-0.160096871480626	0.795961945459029	-0.204393321983564	-0.0727597504630782	0.0500941501433956	-0.204663932062094	NA	NA	0.156840005744017	0.0125006952127462	method 3 chrwide	liver
chr7.16871548.16871847	7	16.8716975	7	16.739326	UNC12447278	0.565108878639195	0.216831539339871	NA	NA	-0.468528043360454	0.234281954858553	-0.245086660058516	0.82356418601643	-0.124305926924451	-0.189006695954347	0.194929005738895	-0.225847820316111	NA	NA	0.0534537601929532	0.00563284745918813	method 3 chrwide	liver
chr7.20213931.20214230	7	20.2140805	7	13.062732	UNC12422348	0.570644778207689	0.236936698822429	NA	NA	-0.224382500034709	0.703573609790194	0.203973630157001	0.377169834960511	-0.220514335603478	-0.052482236493504	-0.452418206537653	-0.334919796238363	NA	NA	0.0540889672475365	0.00726635001028697	method 3 chrwide	liver
chr7.28474438.28474737	7	28.4745875	7	31.229864	UNC12572462_to_UNC12573732	0.513680306047125	0.20177286665347	NA	NA	0.0310538690952296	0.0674227734515486	-0.0397816960930677	0.227315841765895	-0.672406537666462	-0.476988943075461	0.603935050204531	0.259449642317786	NA	NA	0.273007031577027	0.0222218599922144	method 3 chrwide	liver
chr7.51560649.51560948	7	51.5607985	7	47.619778	JAX00150436_to_UNC12682991	0.509918793462573	0.155317191231221	NA	NA	0.00173685896400631	0.126564247850413	0.431245167970576	0.223233844334254	0.143561418751118	-0.49886647878873	-0.0887755589527117	-0.338699500128925	NA	NA	0.316153499733897	0.017545545853187	method 3 chrwide	liver
chr7.88028010.88028309	7	88.0281595	7	85.552557	UNC13191909	0.568393593670209	0.225534226947123	NA	NA	0.239221667811054	0.0101123116309476	0.320468743807376	0.263815057357338	-0.934968409871388	0.204820783195752	-0.131907424230706	0.0284372702996253	NA	NA	0.0513765616013426	0.00539543703420831	method 3 chrwide	liver
chr8.112503393.112503692	8	112.5035425	8	116.803602	UNC15537918	0.515331515277735	0.110997925595231	NA	NA	-0.00113643121554903	-0.219326150721356	-0.472482575504406	-0.14776071417002	-0.293669671730893	0.305733168530555	1.38704188013034	-0.558399505318669	NA	NA	0.272076646736358	0.0164620204119302	method 3 chrwide	liver
chr8.112510257.112510556	8	112.5104065	8	116.803602	UNC15537918	0.578881343503168	0.625637068624981	NA	NA	-0.0679407633481099	-0.187273298746408	-0.323959930353061	-0.120224701012876	-0.318857486398543	0.283142435324357	1.50351457783948	-0.768400833304836	NA	NA	0.0302661769034323	0.00403789337026228	method 3 genomewide	liver
chr8.112514089.112514388	8	112.5142385	8	116.818419	UNC15538220	0.565497471015239	0.293045256667196	NA	NA	0.0632013628870402	-0.416939197387483	-0.102890954706087	-0.311476838987614	-0.427829662739003	0.380049488765058	1.26598487538439	-0.450099073216302	NA	NA	0.0845283506761225	0.00889625214797751	method 3 chrwide	liver
chr8.112514289.112514588	8	112.5144385	8	116.347358	UNC15530096	0.538801488888957	0.225348990033628	NA	NA	0.220225784005892	-0.513437922895526	-0.00149541976876761	-0.311895474223944	-0.544579788366869	0.386872230356231	1.03503945086359	-0.270728859970604	NA	NA	0.133795747005737	0.0107121162081162	method 3 chrwide	liver
chr8.122705893.122706192	8	122.7060425	8	121.472803	UNC15611098_to_JAX00682000	0.482329043755007	0.186135614875307	NA	NA	0.450488155640997	-0.134754880891671	-0.0635202218149182	0.342477461262891	0.127587172002458	0.325047482051043	-0.310661866097427	-0.736663302153372	NA	NA	0.569482668272617	0.02538252007983	method 3 chrwide	liver
chr8.122961472.122961771	8	122.9616215	8	116.836986	UNC15538547_to_UNC15539792	0.493651226327085	0.115344055340964	NA	NA	0.241713556451548	-0.237590465825964	-0.397184844162723	-0.40383932125514	-0.403274671523649	0.234294866749053	1.11394293376771	-0.148062054200835	NA	NA	0.450323969794181	0.0190437493254908	method 3 chrwide	liver
chr8.124818069.124818368	8	124.8182185	8	117.499955	JAX00166531_to_UNC15550752	0.524952392084223	0.157902310536533	NA	NA	0.20913801953776	-0.42019807812804	-0.273438886636277	-0.296387813525675	-0.288834701062373	0.351316091285806	0.980848013265822	-0.262442644737022	NA	NA	0.238267911651184	0.0167242962232655	method 3 chrwide	liver
chr8.124854403.124854702	8	124.8545525	8	123.969474	UNC15645911_to_JAX00167099	0.47842898214288	0.196746998028299	NA	NA	0.359356787988196	0.224471666381379	0.158736004726679	0.406460553007702	0.131332815534615	-0.748251594411396	-0.57298941970725	0.0408831864800764	NA	NA	0.544285662494023	0.045143215961328	method 3 chrwide	liver
chr8.12842416.12842715	8	12.8425655	8	14.367142	UNC080463080_to_UNC14203732	0.495216547709416	0.178130951946852	NA	NA	0.027257317635233	0.219875875279895	0.645219427268962	-0.184826580307004	-0.0486251805328852	-0.614613312561815	-0.334678619603238	0.290391072820852	NA	NA	0.422761134229109	0.0196206722796428	method 3 chrwide	liver
chr8.17767542.17767841	8	17.7676915	8	14.411936	JAX00661556	0.51519456534742	0.245848579142413	NA	NA	0.163382781022714	0.240169852772427	0.734098369646152	-0.298562299230968	-0.728326267960669	0.135443001307915	-0.475695346580518	0.229489909022947	NA	NA	0.238223955024546	0.00327730543080917	method 3 chrwide	liver
chr8.19784463.19784762	8	19.7846125	8	9.833958	JAX00233807_to_UNC14139601	0.489703255454482	0.160591623988979	NA	NA	0.0926935991795648	-0.29864109495194	0.0720122052971748	-0.327229757163395	-0.0883992660091708	0.366106025596256	0.598242620247127	-0.414784332195617	NA	NA	0.478829601927602	0.0268635627352877	method 3 chrwide	liver
chr8.20020130.20020429	8	20.0202795	8	10.943206	UNC14155073	0.492110587057052	0.15459161860984	NA	NA	-0.0921164482202445	0.0744876498294757	-0.00951989316491556	-0.354182419887756	0.159050693205264	0.627750457920752	-0.0809093114159458	-0.324560728266631	NA	NA	0.43811011147214	0.0267110398886012	method 3 chrwide	liver
chr8.20020319.20020618	8	20.0204685	8	10.943206	UNC14155073	0.48479500668485	0.151928103835837	NA	NA	-0.0371730808377669	0.0785531600505261	0.0910323256893607	-0.406487208499737	0.170551002127975	0.588001536382436	-0.19110826251628	-0.293369472396514	NA	NA	0.509546304755714	0.0261187827074908	method 3 chrwide	liver
chr8.4318904.4319203	8	4.3190535	8	9.053568	UNC14125140_to_UNC14130658	0.473409316654674	0.167777521595585	NA	NA	-0.266989034120637	-0.300253916821165	0.619718720072353	-0.455666728662854	-0.00636698077392696	0.1632253864492	0.481187431060941	-0.234854877203912	NA	NA	0.619500673028261	0.0383393706355303	method 3 chrwide	liver
chr8.5030729.5031028	8	5.0308785	8	10.171589	UNC14142175_to_UNC14144507	0.474837928060701	0.220073905133906	NA	NA	-0.434238914295864	-0.185403102134488	0.777252281432723	-0.442054693958406	0.0679489283668175	-0.24551741780531	0.597732084960593	-0.135719166566065	NA	NA	0.626657208694501	0.0364812776874646	method 3 chrwide	liver
chr8.86496314.86496613	8	86.4964635	8	79.773412	JAX00672983	0.523840067069816	0.227816966511297	NA	NA	0.528537940314243	-0.262218939752656	-0.0209326860020603	0.17183109062544	0.386552853456899	0.0967355217499822	-0.237462036037134	-0.663043744354715	NA	NA	0.186511276304573	0.00827498710326868	method 3 chrwide	liver
chr8.87504211.87504510	8	87.5043605	8	94.224558	UNC15242852_to_UNC080349791	0.447626814579098	0.160296789005476	NA	NA	0.636539919244316	-0.151867799879408	-0.173856818298461	0.309437656451362	0.144725028462829	0.0440363038038203	-0.403703482194521	-0.405310807589936	NA	NA	0.851117458129214	0.0444033424944412	method 3 chrwide	liver
chr9.111174093.111174392	9	111.1742425	9	101.353485	UNC16999156_to_JAX00703842	0.470516412141603	0.147016320861227	NA	NA	-0.237951816028907	0.0617059182086194	0.181652042115901	0.554005335414933	-0.516156734710892	-0.175217992623812	0.204850584441398	-0.0728873368172401	NA	NA	0.645731752836259	0.0463511201133866	method 3 chrwide	liver
chr9.23855992.23856291	9	23.8561415	9	24.246069	UNC16008744_to_UNC16011855	0.576387352928488	0.234778902845826	NA	NA	0.239720062127121	0.347517250374689	-0.493667961813414	0.413984830076597	-0.27919221405719	-0.166495747140233	-0.367725251248123	0.305859031680553	NA	NA	0.0549718571768771	0.00501997514393993	method 3 chrwide	liver
chr9.48075269.48075568	9	48.0754185	9	48.870455	UNC16330228_to_UNC16335829	0.493136747753583	0.152425664836927	NA	NA	0.025760506702923	0.0615073324848288	0.331470925869295	0.0531297195489304	0.0203752541807865	0.280933038367557	0.0243247282199358	-0.797501505374257	NA	NA	0.457513834818256	0.0215984324922693	method 3 chrwide	liver
chr9.48606299.48606598	9	48.6064485	9	55.050955	UNC16401978	0.545270428947644	0.188677717446011	NA	NA	0.382417834268048	0.43966879710598	-0.0904141607782984	-0.000762958612784881	-0.213579241887208	-0.0787177690999888	0.203730444874485	-0.642342945870233	NA	NA	0.122881187711648	0.00525889405358249	method 3 chrwide	liver
chr9.50576340.50576639	9	50.5764895	9	50.247961	UNC16345549_to_JAX00171127	0.524265713137915	0.205287165540909	NA	NA	0.406795745358459	-0.210863476318516	0.0784884038308367	0.439275315897395	0.0497894554247394	-0.372358420773559	0.234485443051562	-0.625612466470917	NA	NA	0.258221921310412	0.0125526805029935	method 3 chrwide	liver
chr9.57940391.57940690	9	57.9405405	9	57.205391	UNC16424723	0.496274170000017	0.188454415035374	NA	NA	-0.526233359129063	0.0762540929728951	0.631044529376793	0.475554877918906	0.0299503954053646	-0.387085945557642	-0.150207768971727	-0.149276822015526	NA	NA	0.391483563272805	0.0242563704141234	method 3 chrwide	liver
chr9.88753718.88754017	9	88.7538675	9	87.01578	UNC16814676_to_JAX00701023	0.512288091278929	0.192348906590028	NA	NA	0.376138296957555	0.0828929827276697	0.590826134800843	0.219397351526302	-0.0994377391319781	-0.646010631996215	-0.338572599842838	-0.185233795041338	NA	NA	0.286458220542992	0.0106086592571148	method 3 chrwide	liver
chrX.166435646.166435945	X	166.4357955	X	165.392404	JAX00187177_to_UNC31593277	0.499621848953516	0.167381523634629	NA	NA	-0.283123048166904	0.0879314997086011	0.0955519972519146	0.266328227527478	-0.247581707330599	-0.267763477165511	-0.3705051433779	0.719161651552921	NA	NA	0.395168132398156	0.0162109069753791	method 3 chrwide	liver
chrX.166435846.166436145	X	166.4359955	X	165.392404	JAX00187177_to_UNC31593277	0.539635413676195	0.195084491713549	NA	NA	-0.55878158372225	0.0312338745345133	0.116858220709451	0.281207344852702	0.0405514713347083	-0.389138879617294	-0.16626254860945	0.64433210051762	NA	NA	0.126889170451867	0.00489012322930071	method 3 chrwide	liver
chr1.180117526.180117825	1	180.1176755	1	178.116254	UNC2265856_to_UNC2283247	0.706296502050911	0.370844794083665	0.0877662559891456	0.000367389524344341	0.557205493527317	-0.383011061511709	-0.0558965984090706	-0.321871671942983	0.511894991877099	-0.499841977932009	-0.129644718560366	0.321165542951722	0.0337675175361649	0.000186629610553601	0.000367389524344341	0.000186629610553601	method 1	lung
chr1.39424379.39424678	1	39.4245285	1	32.786423	UNC392954	0.696660248637479	0.360020764004269	0.00131390450616985	1.18323260334119e-06	-0.600943958718567	0.52062862552428	-0.468887226281699	0.267888898466251	-0.0962072008256063	0.0933632812417726	0.561299388450082	-0.277141807856513	0.022132357441705	9.69525197028753e-05	1.18323260334119e-06	9.69525197028753e-05	method 1	lung
chr1.39424579.39424878	1	39.4247285	1	30.77246	UNC371950_to_UNC378094	0.679825835297791	0.330177012604998	0.0467366844498901	0.000133363369957062	-0.586735791075105	0.453803563597048	-0.476998735603401	0.269893070504179	-0.164683612059382	0.318704904661645	0.460673822413328	-0.274657222438313	0.0291260151555227	0.000151437154046974	0.000133363369957062	0.000151437154046974	method 1	lung
chr1.58449395.58449694	1	58.4495445	1	63.904411	UNC802565	0.717651640575985	0.368256516664497	0.11654019876534	0.000652256627887926	0.508040090689568	0.101816480337547	-0.716397657765793	-0.463504211994994	0.167093382527547	-0.00633244845989964	-0.0217787049998657	0.431063069665891	0.0138997619715508	5.40603204494117e-05	0.000652256627887926	5.40603204494117e-05	method 2	lung
chr11.119289983.119290282	11	119.2901325	11	119.900637	UNC20521578_to_UNC20524102	0.778850762563503	0.520190393274408	0.0625530178475558	0.000210464676822508	0.105100722468815	0.131183505079675	0.163594954341859	0.111875179170588	0.0985775532865454	-0.598543410922061	-0.894388132872604	0.882599629447182	0.00447129418030592	1.17155010046499e-05	0.000210464676822508	1.17155010046499e-05	method 1	lung
chr11.121249455.121249754	11	121.2496045	11	120.164737	UNC110561799	0.673060952013401	0.380272392556951	0.0227875245253797	4.65845865165182e-05	0.439655017122947	0.581196044779354	-0.703900277467633	0.358627691364219	-0.000194396965218261	-0.403409677071547	-0.401958906604723	0.129984504842601	0.0052664529533632	1.46613772549209e-05	4.65845865165182e-05	1.46613772549209e-05	method 1	lung
chr11.121249655.121249954	11	121.2498045	11	120.164737	UNC110561799	0.69060044864069	0.398637233518979	0.0511432350531219	0.000148115656229741	0.500830738785423	0.547505883027046	-0.601382057255098	0.417056145947771	-0.0382920490581946	-0.358814106746097	-0.454219513103077	-0.0126850415977741	0.000630284473250783	8.51526554379589e-07	0.000148115656229741	8.51526554379589e-07	method 1	lung
chr11.54674363.54674662	11	54.6745125	11	55.174923	UNC19664388	0.734515125573019	0.44432538912429	2.63807345352251e-10	5.61772850460329e-14	0.499197201463927	-0.0688845630138363	0.419053411852936	0.38122813763733	-0.359287832330555	-0.0962690297351736	0.224580688297634	-0.999618014172262	0.0026833132361377	5.49273977756837e-06	5.61772850460329e-14	5.49273977756837e-06	method 1	lung
chr11.60590646.60590945	11	60.5907955	11	61.194502	UNC19751789_to_UNC19755135	0.685177741871184	0.294402232444361	0.0131228187030057	2.06791513392979e-05	-0.309565130910014	0.314483912904304	0.47669046714023	0.36823043045299	-0.44915717140686	-0.367405400676413	-0.286624465883714	0.253347358379476	4.14668418343765e-06	2.88600798814542e-09	2.06791513392979e-05	2.88600798814542e-09	method 1	lung
chr11.60590846.60591145	11	60.5909955	11	59.906424	UNC19737766_to_UNC19738499	0.6568926543152	0.248487069194334	0.168101237027003	0.00123857089701984	-0.185762847328676	0.307656809691085	0.461883839538534	0.324254170877724	-0.501787013851691	-0.311238818632391	-0.212267229442436	0.117261089147851	0.00663983751761686	1.98439424705654e-05	0.00123857089701984	1.98439424705654e-05	method 2	lung
chr13.63532285.63532584	13	63.5324345	13	63.443238	JAX00360903	0.69388815119275	0.341685901137945	0.0424283867511493	0.000119262611011139	0.55707482870681	-0.755863710054636	0.341852588533896	0.0319277570492325	-0.433041669943229	-0.178130344404615	0.282842409120887	0.153338140991655	0.0137097534916523	5.21987666717294e-05	0.000119262611011139	5.21987666717294e-05	method 1	lung
chr13.64254864.64255163	13	64.2550135	13	69.18067	JAX00045921	0.69477213332788	0.291458032905614	0.0652277961760845	0.000222242212024271	0.191306251088908	0.0364981445752186	-0.751655664281541	0.142707017961652	0.544550198447217	-0.0634712680305576	-0.229465552467898	0.129530872707001	0.00736193788925151	2.29453479538844e-05	0.000222242212024271	2.29453479538844e-05	method 1	lung
chr13.67500520.67500819	13	67.5006695	13	67.669534	JAX00045820_to_JAX00361653	0.689329701035101	0.278940735820051	0.0770308058838914	0.000288702784196126	0.175770932196297	0.1339183867953	-0.716710746036541	-0.0182266675395871	0.439851860487166	-0.0489496018387916	-0.194945869643765	0.229291705579922	0.0658730475557846	0.000488128289838574	0.000288702784196126	0.000488128289838574	method 1	lung
chr13.91062209.91062508	13	91.0623585	13	90.697048	JAX00365872_to_UNC23081026	0.689562733908918	0.348836576781538	0.0179321219033827	3.36037865672489e-05	-0.380808519751604	0.439480420750918	0.583108652118739	0.284605151955416	-0.0255185993814571	-0.439642398400295	-0.63863679670693	0.177412089415212	6.90016039163664e-07	3.95489418991701e-10	3.36037865672489e-05	3.95489418991701e-10	method 1	lung
chr14.57430476.57430775	14	57.4306255	14	57.481973	backupUNC141394134_to_UNC24061336	0.667854952130714	0.283425812162658	0.16974947989888	0.00128515626603565	-0.149814328956837	-0.180738788253317	-0.211890952981886	-0.147427534183954	0.0164452903383636	0.238643404815689	-0.36966590503575	0.804448814257691	0.00253960717194149	4.99063064984817e-06	0.00128515626603565	4.99063064984817e-06	method 2	lung
chr14.65716964.65717263	14	65.7171135	14	66.491518	UNC24141257	0.676177268160392	0.352139760032063	0.0242563142790535	5.06203040711029e-05	0.157815226058328	0.0016018439790016	0.171437249041869	-0.521830332890339	0.644972046003306	-0.242561031720554	-0.598623471907057	0.387188471435445	0.0134337990914355	5.05981133387401e-05	5.06203040711029e-05	5.05981133387401e-05	method 1	lung
chr14.65962502.65962801	14	65.9626515	14	70.419866	UNC24197062_to_UNC24197569	0.662962996761094	0.326758955308892	0.176900586964621	0.0014095789691011	0.100568666384834	-0.0769221883492326	0.317257033714337	-0.643536689563753	0.434065881055446	-0.132806429975434	-0.382694371325234	0.384068098059037	0.00597029793902191	1.71096723053932e-05	0.0014095789691011	1.71096723053932e-05	method 2	lung
chr14.65962702.65963001	14	65.9628515	14	66.832158	JAX00205122_to_UNC24147801	0.706479293275522	0.384232106049182	0.0619336904524102	0.000197829968182961	0.147516006088551	-0.0920931216468354	0.298140248474575	-0.70587226488388	0.501483232614056	-0.0815077689409532	-0.443907465180219	0.376241133474705	0.00274976592108409	5.85391909835309e-06	0.000197829968182961	5.85391909835309e-06	method 1	lung
chr14.69902951.69903250	14	69.9031005	14	70.419866	UNC24197062_to_UNC24197569	0.663144673284923	0.379921358964099	0.0790985109413379	0.000309651087118445	-0.11868915539573	0.776871182834869	0.158516810341467	-0.725664445528607	0.296328259056916	-0.207435560635188	-0.274953193812568	0.0950261031388411	0.0480190952746471	0.000296851035227697	0.000309651087118445	0.000296851035227697	method 1	lung
chr14.69954961.69955260	14	69.9551105	14	70.419866	UNC24197062_to_UNC24197569	0.703327793043175	0.438799463980572	0.00246740000352191	2.52205562756291e-06	-0.167104662870918	0.901405488682826	0.131836429914947	-0.813702799734827	0.220941744461492	-0.177166603188539	-0.383574094314909	0.287364497049927	0.00612643086968602	1.78079338306603e-05	2.52205562756291e-06	1.78079338306603e-05	method 1	lung
chr14.70559342.70559641	14	70.5594915	14	67.40525	UNC24154070	0.644462141134517	0.327832054796328	0.134124622339784	0.000856847689075457	0.181536352590827	-0.0240836854688261	0.0991509415787879	-0.469991690506282	0.815880119821279	-0.126066420503383	-0.709001033693134	0.232575416180732	0.0491746452923171	0.000308020991145685	0.000856847689075457	0.000308020991145685	method 2	lung
chr15.31347939.31348238	15	31.3480885	15	40.119659	UNC25425350_to_UNC25426161	0.644768456328856	0.306109201036851	0.116613237644027	0.000663564951986273	0.647780380834158	0.258399168347604	-0.523309602183473	0.201619859789952	-0.0878487558610664	-0.602278086264115	0.225223517421452	-0.119586482084512	0.0634319160619503	0.000436279452157851	0.000663564951986273	0.000436279452157851	method 2	lung
chr15.38314509.38314808	15	38.3146585	15	39.997942	UNC25423942_to_UNC25424669	0.680756995820112	0.361455346807752	0.173342564580994	0.00137313834446906	0.515635808434637	0.445157300447247	-0.29890826998612	0.468624442326345	0.041175022450533	-0.707860884780474	-0.42864212094843	-0.0351812979437387	0.0268298582720389	0.000132908083636973	0.00137313834446906	0.000132908083636973	method 2	lung
chr15.57972485.57972784	15	57.9726345	15	57.641893	UNC25666006_to_UNC25668604	0.742432549449268	0.34070004351901	0.00924582257618053	1.2600836954646e-05	-0.00628521491851348	0.00868366226795063	-0.0614759030583247	-0.686645161538929	-0.241246780252399	0.438287286474865	0.162144629607216	0.386537481418134	1.08473230397976e-12	2.22044604925031e-16	1.2600836954646e-05	2.22044604925031e-16	method 1	lung
chr15.74785873.74786172	15	74.7860225	15	74.044833	UNC150297427_to_JAX00207571	0.66852536895945	0.341881241318273	0.16974947989888	0.00128625276042593	-0.269493267777339	0.363645846774674	0.295328891065464	-0.402481183560977	-0.762408172093301	-0.00621017129967816	0.621314199503774	0.160303857387384	0.0163133614349838	6.61190036053139e-05	0.00128625276042593	6.61190036053139e-05	method 2	lung
chr16.17554026.17554325	16	17.5541755	16	15.893663	UNC26391618_to_JAX00066930	0.646071893200659	0.328506780588663	0.167331002642211	0.00120029043516912	0.268627119970675	0.337441430166018	0.353812148651451	0.349420387797894	0.0237516273803819	-0.664609757981062	-0.18674704776132	-0.481695908224038	0.000869989317016292	1.2466071438455e-06	0.00120029043516912	1.2466071438455e-06	method 2	lung
chr16.96046520.96046819	16	96.0466695	16	95.229242	UNC27444222_to_UNC27450383	0.684513309732938	0.384609102281142	0.0329861074514256	8.00773667828381e-05	0.200844987605757	0.277411737899006	0.619384613168079	0.143355189683598	0.350024923200404	-0.669424030229638	-0.650422542070926	-0.271174879256281	0.0132571876728873	4.93901612311776e-05	8.00773667828381e-05	4.93901612311776e-05	method 1	lung
chr16.96046720.96047019	16	96.0468695	16	95.229242	UNC27444222_to_UNC27450383	0.651120503503821	0.334414990831613	0.0790985109413379	0.000309244000480935	0.189594965675653	0.314488914345367	0.474637273825369	0.25592194053311	0.321304993240732	-0.574213944062136	-0.663643526184459	-0.318090617373635	0.0398467682249109	0.000229547865779112	0.000309244000480935	0.000229547865779112	method 1	lung
chr16.96046920.96047219	16	96.0470695	16	95.188808	UNC27443481	0.645552669977632	0.329227690699492	0.194871233236158	0.00176932248448547	0.185536754348704	0.37216021911965	0.47117814402132	0.263359939829279	0.25713134768137	-0.563422655999412	-0.622580679205075	-0.363363069795835	0.0877554159552499	0.000733313843152228	0.00176932248448547	0.000733313843152228	method 2	lung
chr17.17141758.17142057	17	17.1419075	17	16.014256	JAX00432554	0.720986723693699	0.394580888020363	0.003679220445337	4.38750576259306e-06	0.393620323257575	-0.385573384736464	0.401108649124722	-0.159126697857875	0.355233245895111	-0.681724460609751	-0.293559386373833	0.370021711300514	0.0209700908869953	9.1002605175694e-05	4.38750576259306e-06	9.1002605175694e-05	method 1	lung
chr17.17141958.17142257	17	17.1421075	17	16.326778	JAX00073911	0.728677386012784	0.398591744342141	1.7378613000807e-12	1.11022302462516e-16	0.363883030923	-0.375123888985771	0.4377366285977	-0.220478154247826	0.337449354284452	-0.75032749282136	-0.148466308367261	0.355326830617066	0.011607992992672	4.13450990895958e-05	1.11022302462516e-16	4.13450990895958e-05	method 1	lung
chr17.18047143.18047442	17	18.0472925	17	19.717458	UNC27640590	0.686446820073318	0.434218640349017	0.0896337263569406	0.00040050324650398	-0.246088288710218	0.12124635467033	-0.0521439304667054	0.437337510346052	-0.213633117789025	-0.818019352245138	0.846658932405197	-0.0753581082104938	0.00317090336835148	7.26973669973319e-06	0.00040050324650398	7.26973669973319e-06	method 1	lung
chr17.30712977.30713276	17	30.7131265	17	26.173928	JAX00434363	0.660224716847411	0.303055727287453	0.168101237027003	0.00123248157086941	0.368638819388809	-0.283237461443363	0.460272508181627	-0.35008175190653	-0.462116834886983	0.61000508872582	-0.0769807811015232	-0.266499586957856	0.0059548299096106	1.68215534169791e-05	0.00123248157086941	1.68215534169791e-05	method 2	lung
chr17.30713177.30713476	17	30.7133265	17	26.211004	UNC27706510	0.700149233766573	0.344410689998571	0.0424283867511493	0.000118214539626793	0.449503421735421	-0.231078670240158	0.583881911393133	-0.342671735886468	-0.483916939978128	0.522711688428315	-0.176377700586948	-0.322051974865167	0.0184244092303469	7.78552089258921e-05	0.000118214539626793	7.78552089258921e-05	method 1	lung
chr17.30713377.30713676	17	30.7135265	17	28.060639	JAX00434984_to_JAX00435021	0.675880926756054	0.309598352556101	0.0123181970810395	1.88865880432765e-05	0.359776835113323	-0.554707594541489	0.533672601779605	0.0839653299573777	-0.32397293491888	0.504650647222522	-0.369422577023804	-0.233962307588653	0.0117326559065555	4.2518332012631e-05	1.88865880432765e-05	4.2518332012631e-05	method 1	lung
chr17.30749178.30749477	17	30.7493275	17	29.217883	UNC27741547	0.69038404477468	0.303065697515936	0.0158383463609133	2.76565212211644e-05	0.132027010759503	-0.450489660483567	0.64271488050076	-0.294483815715604	-0.0533863763150543	0.398454828249422	-0.130868023387857	-0.243968843607603	0.00120134698977004	1.96732496482444e-06	2.76565212211644e-05	1.96732496482444e-06	method 1	lung
chr17.30749378.30749677	17	30.7495275	17	28.060639	JAX00434984_to_JAX00435021	0.670860822226607	0.270880286198966	0.0213934303048303	4.19123601081983e-05	0.466396730215495	-0.478634554833117	0.551695925232827	-0.0573906742172118	-0.337077132795135	0.307605613485242	-0.195387582127464	-0.257208324960636	0.0117326559065555	4.27497902105722e-05	4.19123601081983e-05	4.27497902105722e-05	method 1	lung
chr17.30749578.30749877	17	30.7497275	17	28.060639	JAX00434984_to_JAX00435021	0.67042854043117	0.277781336811626	0.0404279874790842	0.000107729699759029	0.344808318546725	-0.479959688350376	0.573420471908025	-0.0596375789854529	-0.287398410405236	0.291778964642325	-0.178657223464906	-0.204354853891105	0.00736193788925151	2.26478070312064e-05	0.000107729699759029	2.26478070312064e-05	method 1	lung
chr17.3083677.3083976	17	3.0838265	17	7.343012	UNC170287409_to_JAX00430538	0.770370134825041	0.439135811095192	0.000540980748580875	3.6864271146797e-07	-0.196389982146767	-0.76809195594756	0.109575913653505	-0.333796271672724	0.111509859323147	0.720548047009761	0.161412221805896	0.195232167974743	1.08473230397976e-12	2.22044604925031e-16	3.6864271146797e-07	2.22044604925031e-16	method 1	lung
chr17.35561662.35561961	17	35.5618115	17	36.400809	JAX00437514	0.669972341551469	0.336637688699207	0.124260386408871	0.00075678514009514	-0.432058304171718	0.194779530256853	0.606809254769092	-0.112294552090986	0.0644199177513424	-0.494745325080841	-0.366459452916213	0.539548931482472	0.0415832306319649	0.000245927147756175	0.00075678514009514	0.000245927147756175	method 2	lung
chr17.35575815.35576114	17	35.5759645	17	35.207143	UNC27814922_to_UNC27822205	0.757221729357476	0.458953913481409	0.0172799209504477	3.12758118543588e-05	0.0467011570965918	0.344232458532482	0.712704128078663	0.00336663124677295	-0.2623973917925	-0.163664033907695	-0.809352482122219	0.128409532867905	0.00224877228115008	4.32704074404544e-06	3.12758118543588e-05	4.32704074404544e-06	method 1	lung
chr17.35576015.35576314	17	35.5761645	17	36.042569	UNC27823620	0.688767604113427	0.365241302828745	0.16974947989888	0.00128959590343503	0.0349198814129616	0.322527743720738	0.706331759118405	-0.0906168088342382	-0.194103871591171	-0.149563688061098	-0.802021386873375	0.172526371107777	0.0228140724491783	0.000103621776454399	0.00128959590343503	0.000103621776454399	method 2	lung
chr17.3557910.3558209	17	3.5580595	17	3.264958	backupUNC170283680_to_JAX00073018	0.668884395788662	0.306553734144357	0.120081470718922	0.000715991543028704	0.0775365996939685	0.346531226009017	0.0838801753465584	-0.460232699544803	0.569603128619205	-0.213240856066479	-0.604646842749067	0.200569268691601	0.0540404305579634	0.000358411109080081	0.000715991543028704	0.000358411109080081	method 2	lung
chr17.36258266.36258565	17	36.2584155	17	37.055628	JAX00437712	0.772906842305469	0.422630015773742	0.00374924087927794	4.63068458211868e-06	-0.358321884308167	0.241312838024202	0.481738776500605	-0.270706394700883	0.211106316999309	0.0868922589660702	0.303553184732462	-0.695575096213597	0.00259263873140608	5.20098656509038e-06	4.63068458211868e-06	5.20098656509038e-06	method 1	lung
chr17.56018154.56018453	17	56.0183035	17	56.477712	UNC28069956_to_UNC28074839	0.669635628637077	0.329554254088487	0.102069203276636	0.000504677715225221	0.204576463511375	-0.318487105810488	0.389710793866498	0.412573053203527	0.166034047426945	-0.506965706556174	-0.692169657430703	0.34472811178902	0.00141159367421956	2.48499664257107e-06	0.000504677715225221	2.48499664257107e-06	method 2	lung
chr17.56031182.56031481	17	56.0313315	17	55.546566	UNC28060204_to_JAX00076848	0.713018606698284	0.382382136110047	0.027951072141787	6.42829930512789e-05	0.131633586708637	-0.247056740607476	0.374469999490933	0.407772279657029	0.283445452400576	-0.354565997329837	-0.909796634624458	0.314098054304597	0.00281160535637543	6.1006748500736e-06	6.42829930512789e-05	6.1006748500736e-06	method 1	lung
chr17.56031382.56031681	17	56.0315315	17	56.477712	UNC28069956_to_UNC28074839	0.706720692462172	0.376963384671829	0.0172799209504477	3.16456532860609e-05	0.141669322145782	-0.224715466592491	0.333706028349406	0.470585901777177	0.269803242486559	-0.336347631365091	-0.927844406892737	0.273143010091394	0.00121501297866094	2.03944698784486e-06	3.16456532860609e-05	2.03944698784486e-06	method 1	lung
chr17.57404366.57404665	17	57.4045155	17	54.796663	UNC28046694	0.733744712540097	0.493430029678022	0.0896337263569406	0.000396186536637533	0.0687359925568198	-0.631242344401109	0.198912117080552	0.11386697485937	0.149400204433677	0.724810735932868	-0.739208774809811	0.114725094347634	0.00447129418030592	1.15751251825724e-05	0.000396186536637533	1.15751251825724e-05	method 1	lung
chr17.57404566.57404865	17	57.4047155	17	55.432304	UNC28058342_to_UNC28058474	0.727709698939019	0.464433263337751	0.022452517865201	4.49434872544785e-05	0.135892900693566	-0.372166672727946	0.225768030677417	0.161706220349896	0.0730158000481917	0.560422468461651	-0.866378371664397	0.0817396241616215	0.00919443220944019	3.04759539487831e-05	4.49434872544785e-05	3.04759539487831e-05	method 1	lung
chr17.6429045.6429344	17	6.4291945	17	6.218736	UNC27525149	0.760879607221608	0.494495701460984	0.0101300542682651	1.5100233914267e-05	-0.314545978825641	0.0285334405880445	0.785763409753104	0.265233655214289	0.0549876648606079	0.45129740719807	-0.648968903536795	-0.622300695251679	0.0010467585419873	1.62846248241699e-06	1.5100233914267e-05	1.62846248241699e-06	method 1	lung
chr17.6429245.6429544	17	6.4293945	17	4.104466	UNC27496163	0.765735031874256	0.557321541865892	0.00276913215252273	2.94840778702898e-06	-0.296613051249517	-0.0184167949015566	0.613704296197667	0.318813183164539	0.145931665179321	0.708003556496717	-0.898841869129738	-0.572580985757432	0.00382629235468112	9.30827726230987e-06	2.94840778702898e-06	9.30827726230987e-06	method 1	lung
chr17.7152928.7153227	17	7.1530775	17	7.343012	UNC170287409_to_JAX00430538	0.716217366787553	0.385580606806892	0.000847500255416722	6.49704988697763e-07	-0.726640351537534	-0.208000635482465	0.0366434311667382	-0.450862014645445	0.535095599197268	-0.0993763104271611	0.612666884757807	0.300473396970792	9.04514291433234e-06	6.66554378359052e-09	6.49704988697763e-07	6.66554378359052e-09	method 1	lung
chr17.8138545.8138844	17	8.1386945	17	7.397344	UNC27528137_to_backuprs46889959	0.750520537038775	0.365020915113893	1.25278425621702e-05	5.8691178583814e-09	0.357816634334147	0.452039669449103	-0.217908117444951	0.400506517544461	-0.63902938738809	-0.147267645708458	-0.350737762475242	0.144580091689031	1.22091551414304e-08	5.49826850715363e-12	5.8691178583814e-09	5.49826850715363e-12	method 1	lung
chr17.86550161.86550460	17	86.5503105	17	86.560379	UNC28522465	0.667952850064548	0.333920239773575	0.102069203276636	0.000517303652473489	0.463675274530293	0.37292934353678	0.232672788092902	-0.56503787917887	-0.570274917902314	-0.356056157024826	0.161638469692096	0.26045307825394	0.00163091407402057	2.93786208371838e-06	0.000517303652473489	2.93786208371838e-06	method 2	lung
chr17.86550361.86550660	17	86.5505105	17	86.345326	UNC28520104_to_UNC28521709	0.718763137522018	0.392104073888156	0.0248714474922885	5.29632862730223e-05	0.511692076918118	0.362750565542653	0.219458011020103	-0.554000398610317	-0.606016064768242	-0.376682686034941	0.224511041903174	0.21828745402945	2.86894291228745e-05	2.34908942298162e-08	5.29632862730223e-05	2.34908942298162e-08	method 1	lung
chr18.79453786.79454085	18	79.4539355	18	76.865663	UNC29637116_to_JAX00465753	0.68017217975253	0.411432003801559	0.102069203276636	0.000513749368581173	0.264879155521827	0.375249550678759	0.0689823388853559	0.750664843621677	-0.836156405817045	-0.35608446020788	-0.34777477358889	0.0802397509061963	0.0101966585853443	3.50487773482788e-05	0.000513749368581173	3.50487773482788e-05	method 2	lung
chr18.79453986.79454285	18	79.4541355	18	76.865663	UNC29637116_to_JAX00465753	0.656484836327446	0.387688129589597	0.177411950092426	0.00143073880048827	0.304676168713573	0.359240050670693	0.0976204507488111	0.739719117732541	-0.903849642128346	-0.323915422950089	-0.404129311338006	0.130638588550823	0.0233020447409471	0.000110662293865138	0.00143073880048827	0.000110662293865138	method 2	lung
chr2.121692559.121692858	2	121.6927085	2	119.35994	UNC3842618_to_UNC3888299	0.686639977111642	0.303791700359003	0.0397558041041898	0.000103284282187976	-0.159674543232577	0.492719828681541	-0.356042890037297	-0.484997758097231	-0.387778376446592	0.258101089128221	0.44999899844064	0.187673651563295	0.0162674544436621	6.46308157231656e-05	0.000103284282187976	6.46308157231656e-05	method 1	lung
chr2.121781990.121782289	2	121.7821395	2	119.35994	UNC3842618_to_UNC3888299	0.635147386131893	0.285984006159956	0.181878707683543	0.00155697548931522	-0.631119791842665	0.34161959067902	-0.0700738874850484	-0.454907476376456	-0.352341526956464	0.77503560566391	0.431407865245663	-0.0396203789279596	0.0926807073712923	0.00082337318838821	0.00155697548931522	0.00082337318838821	method 2	lung
chr2.121854203.121854502	2	121.8543525	2	118.82115	UNC020151798	0.731186390348793	0.410361710010773	0.0515284534503285	0.000153620440667912	0.0800483495555015	0.377957717968796	-0.224887925724585	-0.298545192749146	-0.588501654722552	0.0277429034912433	0.843103165171524	-0.216917362990782	0.00497270402990773	1.36400216983468e-05	0.000153620440667912	1.36400216983468e-05	method 1	lung
chr2.127008372.127008671	2	127.0085215	2	124.83523	UNC3901678	0.702801333791085	0.388753436428226	0.03690588669194	9.11648656336528e-05	-0.59001870952642	0.242337427330629	0.309278850583027	0.0757598517597898	-0.0880400618811208	-0.0526355304659764	0.625709082649225	-0.522390910449153	0.0272481765019429	0.000136095862328545	9.11648656336528e-05	0.000136095862328545	method 1	lung
chr2.152186081.152186380	2	152.1862305	2	147.630305	UNC4184639_to_UNC4187507	0.678624163605719	0.306291420642093	0.179052602741749	0.00150990522240935	0.245163326579225	-0.352309097118025	0.495531075451824	0.284698550905089	-0.516282874366762	0.413449723771039	-0.295578636250679	-0.27467206897171	0.0225298064077534	9.96159457969936e-05	0.00150990522240935	9.96159457969936e-05	method 2	lung
chr2.152221802.152222101	2	152.2219515	2	152.468096	UNC4244689	0.737293961895709	0.392536264975039	2.31382111982683e-06	7.88358267556077e-10	0.325242512435612	-0.432153578123382	-0.0920608994130787	0.605271578014378	-0.552568755583208	-0.168793055112363	0.425216192636875	-0.110153994854834	0.000491977394046169	6.24387915149072e-07	7.88358267556077e-10	6.24387915149072e-07	method 1	lung
chr2.152222002.152222301	2	152.2221515	2	152.468096	UNC4244689	0.74392376834317	0.406782049707739	0.000709473248758886	5.13675443625239e-07	0.31258610776906	-0.40828464197815	-0.0631161127649667	0.602428511973074	-0.588658694234298	-0.214949835090465	0.439413936233135	-0.0794192719073884	0.000247433976862184	2.73508449000204e-07	5.13675443625239e-07	2.73508449000204e-07	method 1	lung
chr2.154429111.154429410	2	154.4292605	2	151.857793	UNC4238495_to_JAX00101732	0.761849604575855	0.415108727403228	0.000522094282873291	3.33537028440745e-07	-0.426065941425728	-0.426734249623267	0.0422432966061661	0.551549178251242	-0.347431079262663	-0.0922990573680997	-0.0730816467808078	0.771819499603157	5.28748211594543e-05	4.97879671934598e-08	3.33537028440745e-07	4.97879671934598e-08	method 1	lung
chr2.154429311.154429610	2	154.4294605	2	152.468096	UNC4244689	0.699539670865773	0.337007488572288	0.13687559363817	0.000887642537495514	-0.352351258067529	-0.342486802815881	-0.0278974337199204	0.476037327703766	-0.403801330029364	-0.116445978849622	-0.0450443575670508	0.8119898333456	8.99875840509878e-10	2.21045404202869e-13	0.000887642537495514	2.21045404202869e-13	method 2	lung
chr2.154429511.154429810	2	154.4296605	2	151.857793	UNC4238495_to_JAX00101732	0.718193653189017	0.381966011250105	0.0397558041041898	0.000102197779076385	-0.311677402692404	-0.306327587639153	-0.13475016689684	0.57685767482205	-0.467474982806991	-0.159780426681293	-0.0264215437926204	0.829574435687251	5.28748211594543e-05	4.63928160332472e-08	0.000102197779076385	4.63928160332472e-08	method 1	lung
chr2.154429711.154430010	2	154.4298605	2	151.750916	UNC4237182	0.709861477650353	0.37463494810338	0.102069203276636	0.000511238838819095	-0.214438336531352	-0.334117467981466	-0.16311534480565	0.603309804250084	-0.494299346200996	-0.305141760529892	0.132970216310159	0.774832235489113	0.00091099341189914	1.37995399329682e-06	0.000511238838819095	1.37995399329682e-06	method 2	lung
chr2.27741617.27741916	2	27.7417665	2	26.408983	UNC2769757_to_UNC2772574	0.6802163085897	0.382931199583442	0.0896337263569406	0.000404651519606669	-0.389682878341823	-0.515159978626151	0.172652605299214	0.29323436911517	-0.559529416456459	-0.141750583140916	0.887125505802475	0.25311037634849	0.0138818817582512	5.34224549773032e-05	0.000404651519606669	5.34224549773032e-05	method 1	lung
chr2.27741817.27742116	2	27.7419665	2	26.408983	UNC2769757_to_UNC2772574	0.661170773824465	0.357639743226033	0.0511815942322926	0.000150406553166782	-0.356178878494278	-0.457996749500176	0.0885804349114312	0.242285350689649	-0.618268648560858	-0.0911816752941209	0.895617830097808	0.297142336150544	0.0319306472092693	0.000173545556162225	0.000150406553166782	0.000173545556162225	method 1	lung
chr4.118220617.118220916	4	118.2207665	4	116.837575	JAX00123674	0.906962143824046	0.731155098063668	2.2157731576029e-11	3.77475828372553e-15	-0.149371329190607	0.374413097042169	-0.275260173016076	0.0226483016123545	0.438616314328727	-0.552942626131954	-0.692035760935753	0.83393217629114	0.000182458039060397	1.94215549642607e-07	3.77475828372553e-15	1.94215549642607e-07	method 1	lung
chr4.118220817.118221116	4	118.2209665	4	118.624426	UNC8076626	0.922553936188146	0.770108595240451	1.7378613000807e-12	2.22044604925031e-16	-0.13870781336065	0.305342186570266	-0.274340975889202	0.0591945988904017	0.417607105846541	-0.507814736687487	-0.736351466842058	0.87507110147219	1.75901676211159e-05	1.36826817653812e-08	2.22044604925031e-16	1.36826817653812e-08	method 1	lung
chr4.132833586.132833885	4	132.8337355	4	136.040465	JAX00567935	0.673568648520714	0.312767556196405	0.134124622339784	0.000854334111292765	-0.174180311340624	0.683497295637157	-0.675492526205211	-0.127056391290245	0.432422412432117	0.206858799394273	-0.265543640503759	-0.0805056381237091	0.000470078110954653	5.77349681840644e-07	0.000854334111292765	5.77349681840644e-07	method 2	lung
chr4.133466310.133466609	4	133.4664595	4	132.489221	UNC8249909_to_UNC8249954	0.678817214602244	0.309185447788958	0.0655741368689434	0.000226215031930099	-0.500740448685926	0.520267216496071	0.0332610410038126	-0.494166155490348	0.354959422101478	0.307725428891276	-0.397352305405586	0.176045801089223	0.0529612145875116	0.000344748756219371	0.000226215031930099	0.000344748756219371	method 1	lung
chr4.134842678.134842977	4	134.8428275	4	134.418126	UNC8275085_to_JAX00124989	0.643703391852039	0.266805174211698	0.0283979163978274	6.65201200622523e-05	0.249430758884306	0.426885563037649	-0.152858904614145	0.351267304239661	-0.411825893000315	-0.250001387011352	0.315025342267774	-0.527922783803579	0.0858258763923246	0.000678338482597129	6.65201200622523e-05	0.000678338482597129	method 1	lung
chr4.135736365.135736664	4	135.7365145	4	136.065318	UNC8300204	0.705741865729716	0.350202185715667	0.114828373425482	0.000595117980482729	-0.444886318216687	-0.278919632661242	0.531684084379795	0.187617994217923	0.640788040261379	0.123032459307741	-0.248122474804954	-0.511194152483956	0.00919443220944019	3.04900110114081e-05	0.000595117980482729	3.04900110114081e-05	method 2	lung
chr4.147534126.147534425	4	147.5342755	4	152.22699	UNC8487062_to_JAX00571383	0.687594619726531	0.340780646354576	0.116613237644027	0.000675445978369549	0.52711551110225	0.767266625970896	-0.142846528923708	-0.259059384144882	-0.508977173352744	0.124654706337098	-0.249815962462344	-0.258337794526566	1.08473230397976e-12	2.22044604925031e-16	0.000675445978369549	2.22044604925031e-16	method 2	lung
chr4.154273306.154273605	4	154.2734555	4	154.01637	UNC8515396	0.821068461347389	0.494419937276973	7.9147393728448e-06	3.37085814816618e-09	0.021817972677138	0.17670441302342	-0.146102303102737	0.00862322819933394	-0.0940932679918868	-0.768186338174293	0.0896875976419578	0.711548697727067	0.00091099341189914	1.3753556490359e-06	3.37085814816618e-09	1.3753556490359e-06	method 1	lung
chr4.155405636.155405935	4	155.4057855	4	155.347364	UNC8535040	0.646898396042463	0.310458733472248	0.134124622339784	0.000847804291731369	0.28398605850159	0.723173268383096	0.0966806773066005	-0.223499863900655	-0.0656187824298736	-0.131052737178662	-0.724904582493045	0.0412359618109487	0.0530910134504447	0.000347767221488215	0.000847804291731369	0.000347767221488215	method 2	lung
chr4.62163019.62163318	4	62.1631685	4	68.259197	UNC7437002	0.663437997292081	0.333101333056724	0.13687559363817	0.000882730925887087	0.571505313887287	-0.610312700646942	0.475560614761472	0.210438216180529	0.293904264874122	-0.363192626121599	-0.22344411816565	-0.35445896476922	0.0228140724491783	0.000105461056873923	0.000882730925887087	0.000105461056873923	method 2	lung
chr4.62163219.62163518	4	62.1633685	4	68.273512	JAX00553625_to_UNC041806279	0.758033629628147	0.445476019803106	0.000139111491520089	8.29458957074536e-08	0.601498826898448	-0.633325273230897	0.434061620570242	0.298301339931429	0.395204282783659	-0.333672192309302	-0.381495740175004	-0.380572864468575	0.0101966585853443	3.50658855796659e-05	8.29458957074536e-08	3.50658855796659e-05	method 1	lung
chr4.62180676.62180975	4	62.1808255	4	55.650506	UNC7292268_to_UNC7292793	0.70434253954293	0.360524258796777	0.07592939571634	0.000274873408525389	0.650393685983904	-0.511271596270853	0.221956079737055	0.25838741309372	0.275038301913183	-0.4734472312627	-0.00537491362514161	-0.415681739569169	1.75837581020688e-06	1.15180598392328e-09	0.000274873408525389	1.15180598392328e-09	method 1	lung
chr4.62180876.62181175	4	62.1810255	4	58.292066	UNC7330246_to_UNC7332276	0.693656883374492	0.357554711664242	0.0992123817381644	0.000469021458680774	0.663002638112761	-0.541791861019248	0.242228725259603	0.332158982693006	0.362266616731185	-0.335104186694135	-0.38426343606954	-0.338497479013631	0.00274976592108409	5.75026065130491e-06	0.000469021458680774	5.75026065130491e-06	method 1	lung
chr4.62181076.62181375	4	62.1812255	4	59.431037	UNC040400501_to_UNC7348277	0.712145405134553	0.379607187093341	0.000994937181943753	8.05106106782638e-07	0.654910698970529	-0.537694663953391	0.263614741811597	0.347715233159105	0.351766945560238	-0.20800566390895	-0.474945546834884	-0.397361744804243	0.0167557677065498	6.85980828074584e-05	8.05106106782638e-07	6.85980828074584e-05	method 1	lung
chr5.110352433.110352732	5	110.3525825	5	110.932098	UNC9901950	0.694949421581225	0.354320730571061	0.00950010590592494	1.33519975891172e-05	0.217548789821412	-0.224124273029642	-0.236148285241273	-0.457574813225934	0.0280909247763171	0.323024059745563	-0.422061301615789	0.771244898769345	1.07917305092187e-08	4.41813252649581e-12	1.33519975891172e-05	4.41813252649581e-12	method 1	lung
chr5.110352633.110352932	5	110.3527825	5	106.807811	JAX00133933	0.813288920085465	0.576427238458194	0.00115819726590301	9.86543841063892e-07	0.334036674076547	0.0525233406110089	0.0441414567635736	-0.4370473220353	0.246218898335831	-0.309565758019474	-0.820537484576063	0.890230194843876	0.000102281437283187	1.0468500499794e-07	9.86543841063892e-07	1.0468500499794e-07	method 1	lung
chr5.110539035.110539334	5	110.5391845	5	111.033454	UNC050178550	0.644995987798093	0.334336096198977	0.199360992067317	0.00187644706952883	0.275004401345198	0.136470347090657	-0.112367805305218	-0.288251475795594	-0.144705368714261	0.515368689397569	-0.799270820605193	0.417752032586841	0.0288846785836781	0.000146634739391471	0.00187644706952883	0.000146634739391471	method 2	lung
chr5.125048461.125048760	5	125.0486105	5	124.851307	UNC10079049_to_UNC10081772	0.665052061130096	0.269227094048852	0.182146441766391	0.00157284369365707	0.534277135068456	-0.0166665692894949	0.129142459162219	0.108335315288681	0.145323452133271	-0.269550630961593	0.0338747187337012	-0.66473588013524	0.0162674544436621	6.52669506050474e-05	0.00157284369365707	6.52669506050474e-05	method 2	lung
chr5.136438052.136438351	5	136.4382015	5	136.77214	UNC10253412_to_UNC10254825	0.774681755282442	0.402250518867876	0.00131390450616985	1.23109152483369e-06	-0.0971496444858827	0.365448001506946	0.41771803237808	-0.334736831184509	-0.281074648898031	0.116157269313467	0.328030860828795	-0.514393039458865	1.4803007988626e-07	7.87845344518701e-11	1.23109152483369e-06	7.87845344518701e-11	method 1	lung
chr5.138721138.138721437	5	138.7212875	5	139.298528	UNC10284180	0.676474162464378	0.354583769346112	0.182146441766391	0.00157478252988774	0.352413638218163	0.312299367426057	0.454298328939417	0.0914694535708366	0.352337639273238	-0.820107251086629	-0.303249638803025	-0.439461537538056	0.0110164568249569	3.87871647812288e-05	0.00157478252988774	3.87871647812288e-05	method 2	lung
chr5.138721338.138721637	5	138.7214875	5	139.298528	UNC10284180	0.664749528076596	0.328622918749653	0.184654263738271	0.0016200574629176	0.318664068902306	0.298844727989882	0.410122163795923	0.0885339451545325	0.413836513518539	-0.816115710671484	-0.238219542666013	-0.475666166023685	0.0261759312987234	0.000127525416545815	0.0016200574629176	0.000127525416545815	method 2	lung
chr5.23218334.23218633	5	23.2184835	5	23.763852	UNC8809957	0.792458507844242	0.468804458224481	0.0136580580787132	2.26859735180662e-05	-0.256144120468491	-0.0635916195406071	-0.165064685984528	-0.702480268529878	0.250697008067673	0.783475080557597	0.306865508349711	-0.153756902451476	7.02074917308393e-05	6.89830427225147e-08	2.26859735180662e-05	6.89830427225147e-08	method 1	lung
chr5.23356249.23356548	5	23.3563985	5	23.586137	UNC8807441_to_UNC8809033	0.715718188208442	0.428172146623363	0.00623764993235615	8.2354351216285e-06	-0.0626205495871659	0.0608690123861552	0.223878168395375	-0.376888237359301	0.294778746005978	0.921787736176839	-0.649034578776362	-0.412770297241519	0.00306776875557835	6.7820974699595e-06	8.2354351216285e-06	6.7820974699595e-06	method 1	lung
chr5.8622965.8623264	5	8.6231145	5	13.549699	UNC8663044_to_UNC050684093	0.647122613196432	0.305053062901895	0.09700005260592	0.000454431589627768	-0.0339396283787066	0.0788960988354375	0.130437492469694	-0.534742062317659	0.121088697696869	0.820818140545454	-0.585355972474321	0.0027972336232334	0.100034720658556	0.000935328617607478	0.000454431589627768	0.000935328617607478	method 1	lung
chr5.86494644.86494943	5	86.4947935	5	86.191886	UNC051153501	0.731151018313706	0.386660798015533	0.0593889499140223	0.000187172148141124	0.512738201849291	0.441339517865474	-0.644979259752568	0.332888733712336	-0.199795946119163	-0.0117520928565173	0.212962637211067	-0.643401791909921	5.28748211594543e-05	4.87779788782561e-08	0.000187172148141124	4.87779788782561e-08	method 1	lung
chr6.128714355.128714654	6	128.7145045	6	126.770472	UNC12041209	0.653304480438845	0.341280675781171	0.124022758020482	0.000750055824616735	-0.247003139515097	0.420577101758295	0.079795623073739	-0.764634762648626	0.376263964590141	0.414934399678851	-0.498844038967118	0.218910852029815	0.0647544652608269	0.000464696836237954	0.000750055824616735	0.000464696836237954	method 2	lung
chr6.128806213.128806512	6	128.8063625	6	129.084302	UNC12071048_to_UNC12078822	0.669940100130938	0.405265528010667	0.114828373425482	0.000604106954681272	-0.395300946849986	-0.030049559706236	-0.525358974360346	-0.448723885131156	0.865465983654163	0.183290371670716	0.487038931443003	-0.136361920720157	0.0647544652608269	0.000455613229172092	0.000604106954681272	0.000455613229172092	method 2	lung
chr6.128806413.128806712	6	128.8065625	6	129.084302	UNC12071048_to_UNC12078822	0.641076980050727	0.370972669905382	0.173342564580994	0.00135195574392699	-0.413816544641535	-0.0645665821804648	-0.465192834989928	-0.414178374130316	0.834970209217387	0.151828750867935	0.519434903549385	-0.148479527692463	0.132319405435118	0.00133803705651658	0.00135195574392699	0.00133803705651658	method 3 genomewide	lung
chr6.137702954.137703253	6	137.7031035	6	138.35575	UNC12206245_to_UNC12214155	0.625265777608945	0.2310757756761	0.179052602741749	0.00148036234700843	-0.555009097417949	-0.215709330412237	0.0872700664327662	-0.173486733780811	0.293612261325471	-0.0317084535413302	0.0342394511899829	0.560791836204107	0.038573457595235	0.00021792913895613	0.00148036234700843	0.00021792913895613	method 2	lung
chr6.3132902.3133201	6	3.1330515	6	3.228808	UNC060000444_to_JAX00601915	0.688414575065316	0.344160222969485	0.0623274649658663	0.000207051282329451	0.394074078473503	-0.300916861673531	-0.000853942276357729	0.251252859116713	0.302150222010633	-0.707578238837563	-0.34252437908386	0.404396262270463	9.96692899146723e-07	6.12068840055713e-10	0.000207051282329451	6.12068840055713e-10	method 1	lung
chr6.3133102.3133401	6	3.1332515	6	3.228808	UNC060000444_to_JAX00601915	0.686186038004368	0.336356863295498	0.0943614928914577	0.000435942836452208	0.413331928825341	-0.350658843239142	0.0749671190492097	0.271033956892486	0.259686072759322	-0.696730019763593	-0.337807747264375	0.366177532740751	0.000869989317016292	1.24224498199155e-06	0.000435942836452208	1.24224498199155e-06	method 1	lung
chr6.47600712.47601011	6	47.6008615	6	48.93127	UNC11038632_to_UNC11041464	0.873930670593833	0.606581417350096	3.10017077321397e-08	7.92210741451527e-12	0.197171888492197	-0.562922279347346	-0.485862616604587	0.204172239706745	-0.558992323985359	0.199702980867212	0.656443388385339	0.350286722485798	1.08473230397976e-12	2.22044604925031e-16	7.92210741451527e-12	2.22044604925031e-16	method 1	lung
chr6.47600912.47601211	6	47.6010615	6	48.884111	JAX00140721	0.809579689434688	0.483020900650723	3.37244398575661e-08	1.00541797110054e-11	0.424265930125225	-0.579952372725775	-0.499998505820082	0.199686900967012	-0.515808646214595	0.186319118336682	0.439681873117565	0.345805702213968	8.52388670757875e-09	3.14070991436211e-12	1.00541797110054e-11	3.14070991436211e-12	method 1	lung
chr6.47601112.47601411	6	47.6012615	6	49.720641	JAX00609417	0.855669442131243	0.570633411394416	1.7378613000807e-12	2.22044604925031e-16	0.343633275815404	-0.587994819986353	-0.512187127815129	0.307568291504347	-0.537364626413656	0.173348246979727	0.419342406334228	0.393654353581431	4.1792927785167e-08	2.05320205282078e-11	2.22044604925031e-16	2.05320205282078e-11	method 1	lung
chr6.85911750.85912049	6	85.9118995	6	84.6629	UNC11517362_to_UNC11519960	0.681869903767788	0.355880659506955	0.00246740000352191	2.42089734281414e-06	0.225301065210683	0.440099213435008	-0.520478234955808	0.17460681154708	0.0873875543239403	0.589916100752471	-0.725178577622298	-0.271653932691077	0.00109529671617947	1.74881568537621e-06	2.42089734281414e-06	1.74881568537621e-06	method 1	lung
chr7.111501976.111502275	7	111.5021255	7	111.890951	UNC13543143	0.68272915235084	0.362635836531477	0.182251143934834	0.00158344976150748	0.213297708356669	0.181718371705525	0.0716858972670276	-0.25444644731213	-0.247608301075263	0.806399874494028	-0.636981490227807	-0.134065613208049	0.0415832306319649	0.000245978276088632	0.00158344976150748	0.000245978276088632	method 2	lung
chr7.138703422.138703721	7	138.7035715	7	139.958346	UNC13887881_to_UNC13888519	0.697948041531534	0.323375448638555	0.0877662559891456	0.000371308883484245	0.278515481998931	-0.125328819509612	-0.150256458849025	-0.234629082965859	-0.545571277102655	0.282297954421042	-0.00159080647117252	0.49656300847835	0.00910999238901093	2.94640710198912e-05	0.000371308883484245	2.94640710198912e-05	method 1	lung
chr7.138703622.138703921	7	138.7037715	7	139.705366	UNC13884186_to_UNC13885282	0.708830501734918	0.35765508145014	0.00296787315398376	3.28641604285806e-06	0.270268429237418	-0.197271028225373	-0.146038300539185	-0.199519518319057	-0.652175078394954	0.305040346350151	0.121454011368357	0.498241138522643	0.00189569945458368	3.57005547002576e-06	3.28641604285806e-06	3.57005547002576e-06	method 1	lung
chr7.138703822.138704121	7	138.7039715	7	142.201823	UNC13919104_to_UNC13922226	0.666972868819099	0.327301082578738	0.13687559363817	0.000891910558515008	0.288508972329886	-0.28576251114681	-0.0821967942775661	0.0245022166299754	-0.611435985592351	-0.211465364782963	0.212456877568141	0.665392589271688	0.0646075316659123	0.000447010269857495	0.000891910558515008	0.000447010269857495	method 2	lung
chr7.28474038.28474337	7	28.4741875	7	28.671768	UNC12538865	0.798895009336714	0.500077924948541	2.15893360148241e-05	1.10337817771367e-08	0.531585478716535	0.284780492880811	-0.181314930305807	0.533346624377881	-0.83707767314846	-0.110044373403578	-0.391060388196587	0.169784769079205	1.6476308888664e-09	4.72177852373079e-13	1.10337817771367e-08	4.72177852373079e-13	method 1	lung
chr7.28474238.28474537	7	28.4743875	7	28.671768	UNC12538865	0.68545872130272	0.35549130161747	0.114828373425482	0.000608274605075509	0.311115781617006	0.159054657144154	-0.108657677753996	0.398312969118776	-0.907970009724314	0.278238010952216	-0.290091322661678	0.159997591307836	0.00129001944425623	2.21816165801858e-06	0.000608274605075509	2.21816165801858e-06	method 2	lung
chr8.126329605.126329904	8	126.3297545	8	126.29896	UNC15678694_to_UNC15686202	0.745968091256602	0.366514909520198	0.0101300542682651	1.49663809888567e-05	-0.059722557736893	-0.0604885140902111	0.323869695363466	0.286845897630261	-0.679082119484471	0.253356653446634	-0.50523596106381	0.440456905935025	0.00482830615393553	1.30462706198209e-05	1.49663809888567e-05	1.30462706198209e-05	method 1	lung
chr8.19707502.19707801	8	19.7076515	8	25.016393	UNC14320084_to_UNC14325502	0.702102090816924	0.401068583343125	0.0877662559891456	0.000373465332422218	0.166634298645399	-0.238657223521241	0.210574857676435	-0.086806461025775	-0.312979159670758	0.565487379383672	0.388758114038116	-0.693011805525849	0.000594485622609719	7.78823381786253e-07	0.000373465332422218	7.78823381786253e-07	method 1	lung
chr8.19892914.19893213	8	19.8930635	8	17.204724	UNC14253321_to_UNC14272674	0.690107081120132	0.426079868121751	0.0593889499140223	0.000182256424020144	0.526273528935881	0.36614152113521	0.421483515049281	-0.234388004006671	0.125372945362838	-0.516425464413772	-0.921467458281484	0.233009416218716	0.00736193788925151	2.32076155519678e-05	0.000182256424020144	2.32076155519678e-05	method 1	lung
chr8.19980625.19980924	8	19.9807745	8	18.502238	UNC14273585_to_UNC14281989	0.80383872004352	0.532722804803973	3.21189237296871e-06	1.23113974570543e-09	0.0562860156969505	-0.327105168062366	0.373729629641033	0.146562944374346	-0.348254823034497	0.55980342529997	0.312263851236246	-0.773285875151682	1.08473230397976e-12	2.22044604925031e-16	1.23113974570543e-09	2.22044604925031e-16	method 1	lung
chr9.98196934.98197233	9	98.1970835	9	100.359837	UNC16987284_to_UNC090192472	0.674542513079782	0.289199143470193	0.0877944005397219	0.000377652227125047	0.0319489936770217	0.533896521695874	0.2565762801145	0.24058730304984	-0.668125918634794	0.131593386338252	-0.511099596051669	-0.0153769701890248	0.0319306472092693	0.000173862936167724	0.000377652227125047	0.000173862936167724	method 1	lung
chr1.135260068.135260367	1	135.2602175	1	134.622184	UNC1698692	0.624332182459764	0.260467886085459	NA	NA	-0.458128787490745	-0.523084469954879	0.413255333711625	0.363435932522932	0.179241165950007	-0.38236845058504	0.146110194199657	0.261539081646442	0.0457292459399271	0.000278951021249862	0.00562269895582101	0.000278951021249862	method 2	lung
chr1.179188674.179188973	1	179.1888235	1	173.11141	UNC2196113	0.577498967021911	0.260247217632821	NA	NA	-0.278541609097359	0.21423923716594	0.460939612053066	0.329195783203026	0.325154861377394	-0.817323088785766	-0.0879061277605946	-0.145758668155706	0.0653329281240318	0.000481451202093086	0.0337864716976594	0.000481451202093086	method 2	lung
chr1.179913411.179913710	1	179.9135605	1	178.116254	UNC2265856_to_UNC2283247	0.684194667142117	0.338406774415708	NA	NA	0.674913150536099	-0.402013064882576	-0.00938119549029254	-0.407223738295504	0.47871396757559	-0.365121205402942	-0.172456835879284	0.202568921838909	0.0309754677850294	0.000164857562108156	0.00190300576973312	0.000164857562108156	method 2	lung
chr1.182887181.182887480	1	182.8873305	1	182.366168	JAX00278232	0.612825355439908	0.292066878866752	NA	NA	0.522893232727002	-0.15478873006378	0.447077714173714	0.0419246840800832	0.0393427809960114	-0.644013309295319	-0.369439014306997	0.117002641689284	0.0799313201143182	0.000621753493069699	0.0109415601912064	0.000621753493069699	method 2	lung
chr1.182887381.182887680	1	182.8875305	1	182.366376	UNC2308811	0.613822203932762	0.287066967933011	NA	NA	0.544962378664936	-0.108006321024738	0.304388339799109	0.0665053515816695	-0.0207938208343867	-0.625769934703959	-0.306811088346148	0.145525094863517	0.115745200200363	0.0011230497194582	0.0102436452958373	0.0011230497194582	method 3 genomewide	lung
chr1.184055138.184055437	1	184.0552875	1	174.229942	UNC2207758_to_UNC2217887	0.622181258280857	0.263317660989762	NA	NA	-0.181328881039005	0.392674920668701	0.747047512480277	-0.231693267840823	0.182275576754834	-0.358783433914265	-0.171969440933668	-0.378222986176051	0.150247508186574	0.00160544500273052	0.00978913957006122	0.00160544500273052	method 3 genomewide	lung
chr1.58449595.58449894	1	58.4497445	1	58.433271	backupUNC010101265_to_UNC743640	0.649038111030923	0.262978977605079	NA	NA	0.227401642180973	0.233396587008768	-0.605006205245056	-0.592529105110727	0.125645750959436	0.229744979067409	0.028381745448503	0.352964605690694	0.0703469406061323	0.000527040454062155	0.00253847648950889	0.000527040454062155	method 2	lung
chr10.117540005.117540304	10	117.5401545	10	112.450044	UNC18741685_to_UNC18746921	0.628234363027986	0.254570200998463	NA	NA	-0.183267594960123	0.365916134705856	-0.356102434567835	-0.135281476817011	0.0275826782900584	0.514935812226223	0.285778947770962	-0.51956206664813	0.0861041609701479	0.000687395045819161	0.00619743063138689	0.000687395045819161	method 2	lung
chr10.121534476.121534775	10	121.5346255	10	122.39545	UNC18890997	0.610267471429617	0.25512830120736	NA	NA	0.0727963577211318	0.506509593563517	0.0365515503173473	0.192775094893372	0.225736260764173	-0.578636258903942	-0.400404033197021	-0.0553285651585796	0.108562305558347	0.0010311330094791	0.00995515385723755	0.0010311330094791	method 3 genomewide	lung
chr11.20641657.20641956	11	20.6418065	11	20.549018	UNC19219755	0.57778102255584	0.224234195289067	NA	NA	-0.684279459002139	0.314055210326755	0.21324798895883	0.33777161258684	0.0244559736360456	0.222709331743027	0.147758885905875	-0.575719544155234	0.165359587550337	0.00182785100460947	0.0391559399251749	0.00182785100460947	method 3 genomewide	lung
chr11.50235383.50235682	11	50.2355325	11	54.065937	UNC19651727	0.657380880602659	0.379286943576407	NA	NA	-0.0283626420392408	-0.169460573640078	-0.200265382430041	-0.149114315862652	0.466333037636183	-0.472460435518347	0.896604788480353	-0.343274476626178	0.0296098333991102	0.000155164933885454	0.00309624117660845	0.000155164933885454	method 2	lung
chr11.51432883.51433182	11	51.4330325	11	46.467078	UNC19554791_to_UNC19568584	0.637751206396062	0.260450371205005	NA	NA	0.227464260285719	0.24043739621713	0.516082287318064	0.0295322658898596	-0.624349047631459	-0.165407803850422	0.020642523728274	-0.244401881957166	0.101861855577209	0.000959151182459594	0.00245205760162315	0.000959151182459594	method 3 genomewide	lung
chr11.54910993.54911292	11	54.9111425	11	53.629988	UNC19645751_to_UNC19651338	0.632372053898308	0.241021141735724	NA	NA	0.294990883876906	0.235720091356394	0.120691175174151	0.239312551067478	-0.609441786014854	-0.493133707351128	0.130002222301189	0.081858569589864	0.114838213514646	0.00110484648227061	0.00581389484790651	0.00110484648227061	method 3 genomewide	lung
chr11.69224608.69224907	11	69.2247575	11	63.58548	UNC19783250	0.629838484371824	0.28034913343991	NA	NA	-0.100503353795428	0.649970919201072	0.469221757924352	-0.0415340329362526	0.0314567421536961	-0.781381446033297	-0.134421257149562	-0.0928093293645797	0.0745099773736622	0.000567381306456283	0.00982345844353083	0.000567381306456283	method 2	lung
chr11.95639284.95639583	11	95.6394335	11	89.099801	UNC20087440_to_UNC20091844	0.575072553694763	0.235254910866844	NA	NA	-0.432764734399644	0.164474453678682	0.384742943700542	0.449886865028524	0.307891322983585	-0.45756221332645	-0.261951686347889	-0.154716951317349	0.128288241071453	0.00128676897824065	0.0518994481670931	0.00128676897824065	method 3 chrwide	lung
chr12.110132356.110132655	12	110.1325055	12	110.296891	UNC120443824	0.57334037336438	0.19149264298513	NA	NA	0.345510505409774	0.458018832217948	0.12531406778071	-0.594983850185734	-0.0350431719174265	0.10222449070392	-0.128607292343694	-0.272433581665499	0.1942612136545	0.00240182127747723	0.0603688008438428	0.00240182127747723	method 3 chrwide	lung
chr12.112230370.112230669	12	112.2305195	12	113.33136	UNC21903150	0.584736626353279	0.210266522512043	NA	NA	0.0449976344012756	0.496666271026173	0.318713378026054	-0.618018718343709	0.315283426665508	-0.0393670909574368	-0.187995299114991	-0.330279601702873	0.137229456888249	0.00142139738773139	0.0269556819791349	0.00142139738773139	method 3 genomewide	lung
chr12.25659724.25660023	12	25.6598735	12	15.809851	UNC20688975	0.534093818808496	0.174597403030364	NA	NA	0.262861580089658	-0.0415119171991668	-0.740572393620259	-0.0452162370128348	0.0190609672059701	0.173103334568662	0.419499791792524	-0.0472251258245539	0.0922859745014269	0.000812310018742601	0.175474088917328	0.000812310018742601	method 2	lung
chr12.77866517.77866816	12	77.8666665	12	71.866897	UNC21358647_to_JAX00337180	0.64643389674022	0.155878002886305	NA	NA	-0.307583110859622	-0.289376290813845	0.364533039771461	-0.382907077120398	-0.104958092106649	6.33626459803389e-07	0.565723029181285	0.154567868321308	0.0866882412156931	0.000706253991726968	0.00282313843883442	0.000706253991726968	method 2	lung
chr13.112890979.112891278	13	112.8911285	13	112.631082	UNC23381781_to_UNC23382410	0.614443619564666	0.279493008303566	NA	NA	0.360747413499982	-0.501630391589453	-0.346457021026314	-0.578095105382476	0.389583792260848	0.192501114851357	0.504844940598455	-0.021494743212398	0.100034720658556	0.000937851102546849	0.0128978675585851	0.000937851102546849	method 3 genomewide	lung
chr13.120277114.120277413	13	120.2772635	13	120.200568	UNC23497836	0.596912137681236	0.274920222743103	NA	NA	0.320152050606508	-0.00150453526755838	-0.554405426296198	0.618146571479053	-0.563877399494506	-0.0613166188398588	-0.162892471304238	0.405697829116798	0.172535711364458	0.00197540747051506	0.0269677975131346	0.00197540747051506	method 3 genomewide	lung
chr13.3536987.3537286	13	3.5371365	13	3.658533	JAX00041188_to_JAX00348836	0.599464883214329	0.250695587963175	NA	NA	-0.379219749709827	0.0800055455237866	0.0824242510000249	-0.603644335244703	0.0796433225581027	0.684809019677265	0.311989173457057	-0.256007227261706	0.124667607281137	0.0012249335031308	0.0243679127446397	0.0012249335031308	method 3 genomewide	lung
chr13.63356804.63357103	13	63.3569535	13	63.492792	UNC130993665	0.575024115609265	0.329853071193362	NA	NA	0.456546701109102	0.0310787131286597	0.200887808882254	-0.202163690106638	0.0393588939456466	0.356150813244187	-1.13071849698962	0.24885925678641	0.0877554159552499	0.000732119414748156	0.0547051713207888	0.000732119414748156	method 2	lung
chr13.91062409.91062708	13	91.0625585	13	96.176812	UNC23136357	0.571494389208675	0.243679553200369	NA	NA	-0.530093847144755	0.924474879756922	0.442636052541809	0.101324711514523	-0.275732406401542	-0.536961586451078	-0.190484625114239	0.0648368212983598	0.0930012821225583	0.000836457266133683	0.0643462340964004	0.000836457266133683	method 2	lung
chr13.93124984.93125283	13	93.1251335	13	91.51581	UNC23081060	0.592493520379504	0.218940163728203	NA	NA	0.0308748995543596	0.00386580924765922	0.328049916498048	0.0387900948347766	0.330556712729813	-0.675478963471049	-0.218752522507858	0.16209405311425	0.0470823500834692	0.000289132584644247	0.0327731726736958	0.000289132584644247	method 2	lung
chr14.11993322.11993621	14	11.9934715	14	21.817063	UNC23669613	0.634643597598671	0.28744372594715	NA	NA	0.415953527334852	0.287581714083055	-0.662330153009857	-0.000132889774940746	0.0552772127879259	-0.411085788718621	-0.0107616818995445	0.32549805919713	0.00183391713523129	3.37862405164202e-06	0.00331179684278282	3.37862405164202e-06	method 2	lung
chr14.57505164.57505463	14	57.5053135	14	57.481973	backupUNC141394134_to_UNC24061336	0.571438233833999	0.254494824724836	NA	NA	0.103608686583202	0.165284541126839	0.275688714710499	0.175112446777376	0.425334346542235	-0.978033451078738	-0.206786502289322	0.0397912176279082	0.1942612136545	0.00239782779275255	0.0482586242352592	0.00239782779275255	method 3 genomewide	lung
chr14.62301163.62301462	14	62.3013125	14	66.832158	JAX00205122_to_UNC24147801	0.590128423580335	0.339624434934549	NA	NA	-0.138054866269358	-0.168894766726675	0.0280237362514876	-0.847597300142434	0.98359419041422	0.162725051091123	-0.286458502907277	0.266662458288914	0.100034720658556	0.000935461150468608	0.028545418472034	0.000935461150468608	method 3 genomewide	lung
chr14.63456293.63456592	14	63.4564425	14	67.13134	UNC24150005	0.575845066323992	0.284071503821505	NA	NA	-0.0875755953525539	0.0632291395664703	0.114968946640649	-0.688354448881063	0.696821322585557	-0.106170063435736	-0.383491862249603	0.390572561126281	0.0975491841164892	0.000898573914116518	0.0502375834744817	0.000898573914116518	method 2	lung
chr14.65716764.65717063	14	65.7169135	14	67.202693	UNC24151149	0.594835241435017	0.272886947015904	NA	NA	0.00664190428822461	0.0339018923681383	0.190082575242055	-0.588830401998023	0.652631791349141	-0.0469784306954602	-0.560817675855936	0.313368345301862	0.0903377214994594	0.00077666918508501	0.0288268084133677	0.00077666918508501	method 2	lung
chr14.66211769.66212068	14	66.2119185	14	66.57334	UNC24142662	0.643322011045106	0.314683557510915	NA	NA	0.115444901010089	-0.0623757392152752	0.119764676775327	-0.408855443656624	0.671488802778696	0.0879276130294307	-0.668897918290965	0.145503107569321	0.00382629235468112	9.39890040452251e-06	0.00871977711683514	9.39890040452251e-06	method 2	lung
chr14.66456087.66456386	14	66.4562365	14	69.792831	UNC24188333_to_UNC24191055	0.649691821897951	0.38856089252876	NA	NA	0.018432329102666	-0.416289724593719	0.103553711376987	-0.768822826587706	0.783965661527651	0.0408702249039826	-0.205752398845957	0.444043023116094	0.0296291439714894	0.000156479144040045	0.00281696491282957	0.000156479144040045	method 2	lung
chr14.69903151.69903450	14	69.9033005	14	70.419866	UNC24197062_to_UNC24197569	0.637666625504793	0.349650359118547	NA	NA	-0.166087739439483	0.831312464604583	0.201565688835484	-0.646334155374654	0.240825863738369	-0.132414857551259	-0.269536956048568	-0.0593303087644702	0.0337675175361649	0.000185351379614729	0.00463065231556636	0.000185351379614729	method 2	lung
chr14.69955161.69955460	14	69.9553105	14	70.419866	UNC24197062_to_UNC24197569	0.630126476473093	0.354243658501533	NA	NA	-0.0453753680774395	0.852831428254962	-0.0468188253194571	-0.859179524834525	0.221975902042268	-0.197027160322265	-0.28291756493513	0.356511113191586	0.139434413200817	0.00144994436064061	0.0057265625578079	0.00144994436064061	method 3 genomewide	lung
chr14.70559142.70559441	14	70.5592915	14	70.569209	UNC24198243_to_UNC24198443	0.610483136710646	0.263320029603177	NA	NA	0.212990801019324	0.0802021338264466	0.218125177262761	-0.453904163203136	0.515424356780618	-0.298261006280358	-0.639353823169698	0.364776523764043	0.0729181472229545	0.00055227451225115	0.00834148025603909	0.00055227451225115	method 2	lung
chr14.70606412.70606711	14	70.6065615	14	67.40525	UNC24154070	0.550423686433716	0.232043750326321	NA	NA	0.244435638174121	0.14141449476769	-0.128210875655361	-0.176219693997172	0.729930808163091	-0.245186044330697	-0.618132786539718	0.0519684594180473	0.0523383756807138	0.000338551680895471	0.102929092003873	0.000338551680895471	method 2	lung
chr14.70689170.70689469	14	70.6893195	14	69.792831	UNC24188333_to_UNC24191055	0.60693445691859	0.297333094443032	NA	NA	0.312270139331002	-0.0986158854980573	0.0613979573492742	-0.715400294641195	0.652303675010714	-0.209411170538062	-0.372027347892101	0.369482926878425	0.0291260151555227	0.000150713307752626	0.0193879272158886	0.000150713307752626	method 2	lung
chr14.70750954.70751253	14	70.7511035	14	67.265309	UNC24151896_to_UNC24152410	0.539845265206093	0.255864741515492	NA	NA	-0.0337104102951495	0.102202173695622	-0.0437508998996619	-0.723467969749572	0.726757465512118	0.0930624816798813	-0.412598480294187	0.29150563935095	0.185251300916559	0.00221458199736491	0.142065458790322	0.00221458199736491	method 3 chrwide	lung
chr14.73725561.73725860	14	73.7257105	14	66.832158	JAX00205122_to_UNC24147801	0.644871807918881	0.300830345753457	NA	NA	0.281721825040689	0.230683692060649	0.183788690619839	-0.542659936501084	0.479143610395726	0.112923770515528	-0.672455234856671	-0.0731464172746752	0.090464981950177	0.000783580953323537	0.00431234739140196	0.000783580953323537	method 2	lung
chr14.76244564.76244863	14	76.2447135	14	67.13134	UNC24150005	0.575704479270566	0.311345489416798	NA	NA	-0.051085624344058	-0.182508339937229	0.149993170010711	-0.729642180756259	0.817068004379495	-0.0893527637449859	-0.199750552298189	0.285278286690515	0.148117770498958	0.00156449622487231	0.0544599011535385	0.00156449622487231	method 3 chrwide	lung
chr14.76814135.76814434	14	76.8142845	14	67.265309	UNC24151896_to_UNC24152410	0.611748920869651	0.372426499097838	NA	NA	-0.0725275433943125	-0.0415845423005505	-0.0717026934443103	-0.854954671230421	0.995087702672567	0.104903802509299	-0.240650540036387	0.181428485224116	0.0918736529697675	0.000804919419288064	0.0163045073027586	0.000804919419288064	method 2	lung
chr14.76814335.76814634	14	76.8144845	14	67.13134	UNC24150005	0.569765861603904	0.315038970583672	NA	NA	0.019540982377216	-0.108160393184728	0.0515767844269922	-0.844875533473984	0.878617275101053	-0.0156224770386848	-0.209266447049821	0.228189808841957	0.0930012821225583	0.000845258520887904	0.0714601845079581	0.000845258520887904	method 2	lung
chr14.76904250.76904549	14	76.9043995	14	67.349696	UNC24153148	0.552938764531909	0.260003024608598	NA	NA	-0.244281566649908	0.266620346039713	0.0222674546455486	-0.667145341489125	0.610978354030172	-0.0299143273776641	-0.376388590219267	0.417863671020532	0.174535456000805	0.00202928912755207	0.0784129585730344	0.00202928912755207	method 3 chrwide	lung
chr15.32174342.32174641	15	32.1744915	15	39.892001	UNC25422453	0.583687650985567	0.188236999030156	NA	NA	0.288895142093154	0.219850312544899	-0.675014699752483	0.379314542673184	0.029268044033555	-0.217341199462438	-0.0865846161870965	0.0616124740572256	0.129660288418314	0.00130583930856076	0.0251264109599548	0.00130583930856076	method 3 genomewide	lung
chr15.38303664.38303963	15	38.3038135	15	40.33986	UNC25428071_to_UNC25430144	0.668694245799886	0.384151246174432	NA	NA	0.58599012347611	0.282538307299559	-0.0821129334474956	0.25827848065423	0.0968153713388555	-0.271216723062234	-0.998213315823056	0.127920689564031	4.56773993628978e-09	1.4960255256824e-12	0.00200682648230344	1.4960255256824e-12	method 2	lung
chr15.57972685.57972984	15	57.9728345	15	58.70992	JAX00402297_to_UNC25682332	0.534413758434119	0.172980970652006	NA	NA	-0.00746083678929789	-0.0413070501316154	0.0553152351565864	-0.54979581071398	-0.269247499351784	0.116611293293007	0.490763718967143	0.20512094956994	0.134116251249252	0.00137228797919742	0.189281504114674	0.00137228797919742	method 3 chrwide	lung
chr15.75751565.75751864	15	75.7517145	15	79.521209	UNC25951190_to_UNC25970881	0.58437306658066	0.333058450886427	NA	NA	0.293631387236198	-0.0307542952536437	0.784487161898776	0.263139291966968	-0.373756901505921	-0.325384069300974	-0.895202610938063	0.28384003589666	0.174724713511355	0.00204316769441937	0.0393171508876512	0.00204316769441937	method 3 genomewide	lung
chr15.76406660.76406959	15	76.4068095	15	79.427193	UNC25950161	0.595467863618529	0.305490677121915	NA	NA	0.228001014867139	0.427746431491789	0.761383662462169	-0.229527320230862	-0.583980872395335	-0.369997548624732	-0.503094656146837	0.269469288576668	0.173206226225096	0.00199258779862654	0.0169244484331104	0.00199258779862654	method 3 genomewide	lung
chr15.80778652.80778951	15	80.7788015	15	81.135389	UNC25972085	0.614229702239439	0.342340705471146	NA	NA	0.119005816827298	0.162475623777498	0.572658136047389	0.0259483045981956	-0.249549994009361	-0.391259501965375	-0.846446419143364	0.607168033867719	0.0647544652608269	0.000471886302154556	0.00972041126403578	0.000471886302154556	method 2	lung
chr15.82979343.82979642	15	82.9794925	15	83.075882	UNC25991014_to_UNC25992043	0.676968136262811	0.275339711908182	NA	NA	0.350420445669257	0.24809889236113	-0.440361193646474	0.358503908630656	0.0196260385455192	0.258533574405144	-0.320598272014983	-0.474223393950247	0.00447129418030592	1.16996292629512e-05	0.00197595216727864	1.16996292629512e-05	method 2	lung
chr15.85709627.85709926	15	85.7097765	15	86.36591	backupUNC150400382	0.597891574200068	0.284609518825758	NA	NA	0.229642138465472	0.0813217716123007	0.751784397811133	-0.0562483104311737	-0.247581030062616	-0.0308823801374629	-0.869508736421212	0.141472149163559	0.0889085358543119	0.000749822254400567	0.0161436476699947	0.000749822254400567	method 2	lung
chr15.97823426.97823725	15	97.8235755	15	96.874482	UNC26180159_to_UNC26184287	0.507592949363739	0.170490386073932	NA	NA	-0.119257624354274	-0.215133101298121	0.184136341757771	0.141242870081047	0.55522228743238	-0.413512740078999	-0.27262615603656	0.139928122496756	0.167979679191772	0.0018705671309327	0.305258773393973	0.0018705671309327	method 3 chrwide	lung
chr15.99222904.99223203	15	99.2230535	15	94.763597	UNC26153845_to_UNC26156200	0.650766493694647	0.292930693441894	NA	NA	0.29568270480234	-0.00824805088488078	0.218708418630985	0.495526643576205	0.0733300801422473	-0.659510811023736	0.0431669810377042	-0.458655966280865	0.0182222688805202	7.6093974691438e-05	0.00356478713821318	7.6093974691438e-05	method 2	lung
chr16.35490733.35491032	16	35.4908825	16	35.229205	UNC26636894_to_UNC26638289	0.59165764916684	0.233665199138918	NA	NA	-0.192065560222912	-0.157459075121408	0.400253736803943	0.538051520872565	0.45164118998073	-0.376926783011596	-0.317362360073154	-0.346132669228168	0.0233020447409471	0.000110188989356885	0.0191869697422418	0.000110188989356885	method 2	lung
chr16.5254414.5254713	16	5.2545635	16	6.637401	UNC26280441	0.610431412723317	0.334297518385263	NA	NA	0.26723961428324	0.0885119104091278	0.242690163579254	0.296750441729666	-0.0320482772084394	-0.741639998997921	-0.487505713933472	0.366001860138545	0.0647544652608269	0.000462343669555221	0.0164279780510989	0.000462343669555221	method 2	lung
chr17.17141558.17141857	17	17.1417075	17	16.014256	JAX00432554	0.650763378064837	0.28832071375644	NA	NA	0.395459956809182	-0.463863998450164	0.360442275697726	-0.239196080677973	0.326476649131917	-0.597129178612548	-0.11113712656471	0.32894750266657	0.120805317369749	0.00118203843655817	0.00286526370457696	0.00118203843655817	method 3 genomewide	lung
chr17.28150143.28150442	17	28.1502925	17	29.260746	UNC27742149	0.624215401947649	0.335005717758657	NA	NA	-0.03543424923324	-0.0288898193929156	0.147224398252853	0.535798731584655	0.290166428414058	-0.703321903474649	-0.528086933502341	0.322543347351579	0.199396456293198	0.00251927287824405	0.00761607225381189	0.00251927287824405	method 3 genomewide	lung
chr17.28150343.28150642	17	28.1504925	17	29.260746	UNC27742149	0.60076974118466	0.31574099010554	NA	NA	-0.1635531903676	-0.0395430054355419	0.165379353005707	0.660815171446767	0.257847142161551	-0.635637372316413	-0.500833117931037	0.255525019436567	0.192686942227115	0.00235368059387731	0.0152068079086849	0.00235368059387731	method 3 genomewide	lung
chr17.29493477.29493776	17	29.4936265	17	28.21643	UNC27731011	0.567795399433116	0.260642888180193	NA	NA	0.125075307592088	-0.326962309236639	0.0331081494754921	0.249669696079323	-0.249664491780234	-0.555007587242126	0.5973095926392	0.126471642472896	0.0669162757419948	0.000498598304472408	0.0467096884889759	0.000498598304472408	method 2	lung
chr17.30995485.30995784	17	30.9956345	17	29.260746	UNC27742149	0.61097740632535	0.213179224116545	NA	NA	0.57856146153734	-0.398023894182229	0.493165958983483	-0.162827217107347	-0.213264528707889	0.291830716945873	-0.482101563862132	-0.107340933607097	0.00643154888116806	1.895813966446e-05	0.0101799927398794	1.895813966446e-05	method 2	lung
chr17.30995685.30995984	17	30.9958345	17	29.346245	UNC27743308_to_JAX00435493	0.600558870976641	0.207193186602892	NA	NA	0.546678664957294	-0.294163831010872	0.53155670996071	-0.152365337144888	-0.394066318600681	0.252389416093667	-0.425190570670653	-0.0648387335845757	0.0540404305579634	0.000356870267101295	0.0166303258112803	0.000356870267101295	method 2	lung
chr17.31414148.31414447	17	31.4142975	17	31.395584	UNC27768231	0.613818959606623	0.343531504095864	NA	NA	0.0284017117715655	-0.435123085066775	-0.270116670211099	-0.411553148883137	0.378388761606283	0.416330230012759	0.707321344121912	-0.413649143351509	0.137132507503511	0.00140916479912312	0.00773864133313606	0.00140916479912312	method 3 genomewide	lung
chr17.35396041.35396340	17	35.3961905	17	37.11151	JAX00437726	0.628394958794319	0.307482063197297	NA	NA	0.809662707932014	-0.255466442868504	-0.136201401595962	-0.219771008985144	0.216146160803898	0.410295669846448	-0.123307640208635	-0.701358044924116	0.0443308069122306	0.000266790658155158	0.00529912748015338	0.000266790658155158	method 2	lung
chr17.53618121.53618420	17	53.6182705	17	55.546566	UNC28060204_to_JAX00076848	0.614596594743611	0.277862413340276	NA	NA	0.143491779704794	-0.421870128435907	0.366154373112216	0.386184885638981	0.0700854406049495	0.0048368658031072	0.238113158765593	-0.786996375193732	0.090464981950177	0.000785170563065485	0.017841971703681	0.000785170563065485	method 2	lung
chr17.56071428.56071727	17	56.0715775	17	59.72453	UNC28116360_to_JAX00077123	0.618795317082645	0.297657691360813	NA	NA	0.126355329373306	-0.00618874770096905	0.452400968933051	0.275697297735828	0.108995929993897	-0.608242822974368	-0.716645522833826	0.367627567473081	0.125933103728639	0.00125799055554687	0.013664011616169	0.00125799055554687	method 3 genomewide	lung
chr17.56084647.56084946	17	56.0847965	17	54.796663	UNC28046694	0.64223838495947	0.365203722088721	NA	NA	0.0671908884691676	-0.475881768236658	0.0458799933521232	0.374836549847673	-0.0288062763786237	0.738458995342232	-0.852820712877085	0.131142330481171	0.0513962541063634	0.000328249227896205	0.00242906748298377	0.000328249227896205	method 2	lung
chr17.56098719.56099018	17	56.0988685	17	54.796663	UNC28046694	0.571906637795116	0.245130641709727	NA	NA	0.562526039050669	-0.422174804075743	0.21643638767741	0.421897358896884	0.0661420046265385	-0.444103707798639	-0.502442236465407	0.101718958088288	0.0877554159552499	0.000731636260672519	0.0294317268577491	0.000731636260672519	method 2	lung
chr17.56766586.56766885	17	56.7667355	17	55.462545	UNC28058872_to_UNC28059079	0.62457093612136	0.282711170186371	NA	NA	0.014200226074689	-0.530478203527938	0.44035795060747	0.533617768089637	-0.0206568082320063	-0.29531386979261	-0.525813080078665	0.384086016859423	0.0386407770394532	0.000219891427515106	0.00510195492312926	0.000219891427515106	method 2	lung
chr18.13132165.13132464	18	13.1323145	18	20.87739	UNC28849580_to_UNC28850626	0.558213872735458	0.386631581700711	NA	NA	0.365444077768075	0.156537659578434	-1.16032400962649	-0.198818493823651	0.466958507624221	0.782661879349145	-0.527099332130494	0.114639711260759	0.195446143138234	0.00244047628171462	0.0607014446874038	0.00244047628171462	method 3 chrwide	lung
chr18.31793626.31793925	18	31.7937755	18	26.984144	UNC28926018_to_UNC28936393	0.585579137067402	0.347866738898982	NA	NA	0.0560034093912439	-0.319598460218166	0.22136515362269	-0.837313709669716	-0.053320420749798	0.803076286098849	0.328177861169754	-0.198390119644857	0.0492734211719544	0.000310967622041636	0.0300439944104349	0.000310967622041636	method 2	lung
chr18.31918965.31919264	18	31.9191145	18	23.316979	UNC28878930_to_UNC28880565	0.531959185089419	0.23254745854089	NA	NA	0.417012522272918	-0.185219218239111	-0.157660756340213	-0.705675130440472	0.165950434383373	0.6615358515844	-0.225459334506805	0.0295156312859104	0.147276990125142	0.00154355643462034	0.148162504582709	0.00154355643462034	method 3 chrwide	lung
chr18.32227579.32227878	18	32.2277285	18	23.534766	UNC28881410_to_UNC28886801	0.629304861743334	0.365365172059495	NA	NA	0.0536696018574014	-0.40480824979479	-0.244728148950435	-0.658683492227943	0.100849066272549	0.829668689299411	0.466118641571533	-0.142086108027727	0.00357275064291025	8.33729577687237e-06	0.0050182307358696	8.33729577687237e-06	method 2	lung
chr18.32536646.32536945	18	32.5367955	18	26.83566	JAX00081523_to_JAX00454523	0.587857690075987	0.36030859786261	NA	NA	0.167440698284217	-0.484819907174054	0.327581673529568	-0.873754631467596	0.00154200625049491	0.8443989666698	0.0694346741445599	-0.051823480236991	0.152043209875515	0.0016495312624667	0.0269285328065817	0.0016495312624667	method 3 genomewide	lung
chr18.42110784.42111083	18	42.1109335	18	39.499806	UNC29085179_to_JAX00082610	0.58797169002194	0.209824608606133	NA	NA	0.63842071384159	-0.318776341916635	-0.119860499774335	0.158964661748615	0.305646939178502	0.0796496687031885	-0.301394783872714	-0.442650357908211	0.0606576837063488	0.000407265214437125	0.0225826026590538	0.000407265214437125	method 2	lung
chr19.3929453.3929752	19	3.9296025	19	3.637651	UNC29827168_to_UNC29830560	0.631125596743492	0.300529965625555	NA	NA	0.127855180683654	-0.111935014212008	0.0725490216348919	-0.0609996071263603	-0.0222590392184732	-0.518427100150584	0.905754326677604	-0.392537768288723	0.00308303258752413	6.94206142282106e-06	0.0160958896192401	6.94206142282106e-06	method 2	lung
chr19.46120594.46120893	19	46.1207435	19	46.817413	UNC30399642	0.559929923866238	0.233784562659076	NA	NA	0.287133034932026	0.582738082802449	0.380878740010948	0.0547381496240772	-0.0341678081128173	-0.565089297892104	-0.53719606135006	-0.169034840014518	0.19808787746583	0.0024896822394993	0.0768012609397921	0.0024896822394993	method 3 chrwide	lung
chr2.121854003.121854302	2	121.8541525	2	124.801343	JAX00502183	0.643450141497353	0.308772146744535	NA	NA	-0.00218521374270378	0.283235014747206	-0.110962730880465	-0.551241849632355	-0.479056719256413	0.145007435636308	0.713888242737312	0.00131582039111036	0.0647544652608269	0.000470502818151419	0.00248093221007784	0.000470502818151419	method 2	lung
chr2.152006234.152006533	2	152.0063835	2	147.872203	UNC4187589_to_UNC4189990	0.585590135262772	0.222762292409015	NA	NA	-0.286556868521876	-0.317028254990525	0.392580933523373	0.171555050302046	-0.462673721468661	0.387145758699522	0.227312870541191	-0.11233576808507	0.18001048994263	0.00214456122874418	0.0243113631196512	0.00214456122874418	method 3 genomewide	lung
chr2.152169555.152169854	2	152.1697045	2	148.180264	UNC4192000	0.563009551948341	0.209513446859334	NA	NA	0.150367637375927	-0.444898092190774	0.0107377863548	0.619609561402769	-0.455584215343953	0.15691300646424	-0.312306441854461	0.275160757791452	0.176128068587616	0.00207174987942504	0.06344419383189	0.00207174987942504	method 3 chrwide	lung
chr2.152186281.152186580	2	152.1864305	2	147.630305	UNC4184639_to_UNC4187507	0.629180100981174	0.266352710222512	NA	NA	0.263701527212777	-0.271925723351426	0.419419961172142	0.331852784033745	-0.49536146340886	0.3918099659946	-0.362818065826976	-0.276678985826001	0.0196139858303869	8.43146037906584e-05	0.00645278103231506	8.43146037906584e-05	method 2	lung
chr2.32567721.32568020	2	32.5678705	2	30.946484	UNC2825318	0.60427347592759	0.215920152997508	NA	NA	-0.00416293156085836	0.0390498624670083	-0.171988844547879	-0.281276206327655	0.794324092587816	-0.351764026310253	-0.0605523164251627	0.0363703701169837	0.115150506206154	0.00111256527735415	0.0338949121831118	0.00111256527735415	method 3 genomewide	lung
chr3.107789210.107789509	3	107.7893595	3	108.988215	UNC5938293_to_UNC5939080	0.639874487875354	0.302521007968073	NA	NA	0.407079817625561	0.200955624469272	0.0997529133470755	0.05841644725208	-0.576152031816495	0.508813054349034	-0.72663848501329	0.0277726597867615	0.0481865819204719	0.000299859184963225	0.00320939419004262	0.000299859184963225	method 2	lung
chr3.97432460.97432759	3	97.4326095	3	100.901781	UNC5847715_to_UNC5855250	0.593297093402909	0.192021314870704	NA	NA	0.343524956476527	0.385956058197832	0.141926128258431	-0.649588267307846	0.0810733869778062	-0.168712960552801	-0.083386367371664	-0.050792934678285	0.0182222688805202	7.58587288186563e-05	0.0210396335415656	7.58587288186563e-05	method 2	lung
chr3.97432660.97432959	3	97.4328095	3	100.901781	UNC5847715_to_UNC5855250	0.592945941661567	0.188449599615723	NA	NA	0.270211379821957	0.330214965116363	0.193297490982362	-0.68118109993831	0.113847810292416	-0.167808244108325	-0.0805283486039731	0.0219460464375092	0.0926807073712923	0.000822926689066472	0.0268351475015454	0.000822926689066472	method 2	lung
chr4.134842878.134843177	4	134.8430275	4	134.418126	UNC8275085_to_JAX00124989	0.609077403540451	0.235353798249633	NA	NA	0.35644861388957	0.358631935644233	-0.399013846046657	0.361972279038815	-0.335799909223643	-0.250827543728178	0.295552624351757	-0.386964153925897	0.176915610867937	0.00209320443547178	0.00271116450588016	0.00209320443547178	method 3 genomewide	lung
chr4.135736565.135736864	4	135.7367145	4	136.220469	UNC8302213_to_JAX00568003	0.61627799199338	0.249517151805264	NA	NA	-0.35096687933309	-0.24775222958278	0.553978387710063	0.116580306638772	0.513491663362335	0.0880875914596965	-0.29415387130344	-0.379264968951556	0.0228140724491783	0.000104277305039924	0.0102119862952798	0.000104277305039924	method 2	lung
chr4.141290846.141291145	4	141.2909955	4	137.915777	UNC8326822_to_UNC8328711	0.583309353549636	0.224536539081181	NA	NA	-0.0124878538881917	0.42259861012171	0.0170586772430467	0.0698274779207549	0.167000982279246	-0.425381605767809	0.331255627373848	-0.569871915282606	0.193427278421007	0.00237567278827078	0.0387718405592076	0.00237567278827078	method 3 genomewide	lung
chr4.154273106.154273405	4	154.2732555	4	154.03582	UNC8515656_to_UNC8518062	0.662428785380277	0.305333790880642	NA	NA	0.0354200525350862	0.136898430177568	-0.11432553936616	0.0623996703360638	-0.0636829682264348	-0.787569844889017	0.161873562788938	0.568986636643957	0.0647544652608269	0.000451161957200741	0.00235509366471354	0.000451161957200741	method 2	lung
chr4.154735354.154735653	4	154.7355035	4	155.494037	UNC8537575_to_UNC8537940	0.600612047053229	0.217820931051916	NA	NA	0.215046657579242	0.0700676310694862	-0.195331208976374	0.327143597833697	-0.407116257442805	-0.431272326881481	-0.138977844737228	0.560439751555463	0.0523383756807138	0.00033720933728898	0.025468511076197	0.00033720933728898	method 2	lung
chr4.154735554.154735853	4	154.7357035	4	155.437494	UNC8536532	0.585538709321528	0.214752096658012	NA	NA	0.294688224110675	0.0317246958517315	-0.263964201202413	0.41480493805085	-0.500513476801119	-0.382113469653258	-0.0191395723342955	0.424512861977828	0.125405299578972	0.0012424499507947	0.0344186935268608	0.0012424499507947	method 3 genomewide	lung
chr4.43058833.43059132	4	43.0589825	4	40.442635	UNC7111265_to_JAX00118167	0.605576838524	0.212735773253003	NA	NA	0.21887762287108	-0.358913869251811	-0.181109265876256	-0.108452495584868	0.632582830539588	-0.184591008963416	-0.238112059762797	0.21971824602848	0.174724713511355	0.00204582281438825	0.00954140918979318	0.00204582281438825	method 3 genomewide	lung
chr4.43455117.43455416	4	43.4552665	4	42.885529	UNC7124648	0.602787435366015	0.235309635640575	NA	NA	-0.158233149974495	-0.324606104314185	-0.438005432452279	0.090969197979144	-0.350437546754247	0.20598843976308	0.437926388449168	0.536398207303815	0.162273390052981	0.00178044987039216	0.021501927921501	0.00178044987039216	method 3 genomewide	lung
chr4.45421662.45421961	4	45.4218115	4	46.06655	JAX00549865	0.581168502070522	0.25499138287636	NA	NA	-0.911857210774382	0.415770985727373	0.107258515520123	0.367251854701122	0.530717868375497	-0.135036460299614	-0.0972873472716968	-0.276818205978423	0.199396456293198	0.00252245578459831	0.0375296585608285	0.00252245578459831	method 3 genomewide	lung
chr5.110180862.110181161	5	110.1810115	5	106.806343	UNC9861900	0.650824596214339	0.288172237367995	NA	NA	0.101225652434626	-0.543146536828754	0.0277956389609308	0.054090960539485	0.298022782710232	0.145192647274563	-0.565732689093314	0.482551544002231	0.0228140724491783	0.000105542871806974	0.00289504350215175	0.000105542871806974	method 2	lung
chr5.114185503.114185802	5	114.1856525	5	114.206136	UNC9945668	0.569199522381308	0.231538353851222	NA	NA	0.103154113062915	-0.0935409267932142	-0.112863167905063	-0.0043632636278671	0.256586654904543	-0.778293567905967	0.124483554175691	0.504836604088963	0.172046762572852	0.00194403121551245	0.0461007047321619	0.00194403121551245	method 3 genomewide	lung
chr5.115722929.115723228	5	115.7230785	5	113.205074	backupUNC050599122_to_JAX00592626	0.590102322556148	0.217955409136877	NA	NA	0.477760055234934	-0.332058672257314	-0.07448877842299	-0.489254999339169	0.0795093782859619	-0.0661243937181149	-0.214791781611553	0.619449191828246	0.0718135381453625	0.00054096827228145	0.029301101391678	0.00054096827228145	method 2	lung
chr5.125048661.125048960	5	125.0488105	5	124.851307	UNC10079049_to_UNC10081772	0.643192949762082	0.247919390388391	NA	NA	0.499872473054418	-0.0283023954654261	0.207429000241678	0.117120316125057	0.116116631657861	-0.273974118131336	0.0333170566405215	-0.671578964122774	0.0862420016417792	0.000692508153372073	0.00217478958802142	0.000692508153372073	method 2	lung
chr5.145015396.145015695	5	145.0155455	5	144.715668	UNC10353048_to_UNC10354511	0.596308540688878	0.20627177532213	NA	NA	-0.491910857738418	0.057164023316126	-0.497998091623108	0.310746013377349	0.0472526392185696	-0.180942291956043	0.379541842299074	0.37614672310645	0.147700768431572	0.00155404476733456	0.0217201739079758	0.00155404476733456	method 3 genomewide	lung
chr5.35245559.35245858	5	35.2457085	5	38.811294	UNC8990872	0.574843857516304	0.306574135476734	NA	NA	-0.272097854383253	-0.061893183693853	-0.487506368814533	-0.209255967961966	-0.0320272401373266	0.51292866150016	0.950275791332023	-0.400423837841252	0.173595704363802	0.00200417541269926	0.0385456894930896	0.00200417541269926	method 3 genomewide	lung
chr6.120866577.120866876	6	120.8667265	6	121.592746	JAX00624580_to_JAX00624661	0.623029126171149	0.237952721556885	NA	NA	-0.262898797813493	0.513667715408222	-0.0702776842255101	-0.0980911581652011	0.124243419119501	-0.51864687229561	-0.26960305638648	0.581606434358571	0.0268298582720389	0.000132167462885247	0.00504507159226786	0.000132167462885247	method 2	lung
chr6.125116538.125116837	6	125.1166875	6	120.4492	UNC11970649_to_UNC060312494	0.602436020004271	0.229468086749045	NA	NA	-0.343248655808367	0.546635716860758	0.136953258710432	0.0891040382756915	-0.135977388619202	-0.485808543507231	-0.235741190007677	0.428082764095595	0.0772516334014218	0.000597746610696337	0.0178059374725954	0.000597746610696337	method 2	lung
chr6.128753007.128753306	6	128.7531565	6	126.798066	UNC12041319	0.63672436493045	0.384524984796717	NA	NA	-0.0533445607392234	0.380447940739368	0.0578138950284066	0.85971455567675	-0.856459150252875	-0.492288962834072	-0.129536835334835	0.233653117716481	0.0862420016417792	0.000697178661317244	0.00416154595327267	0.000697178661317244	method 2	lung
chr6.128793613.128793912	6	128.7937625	6	129.022886	backuprs29925749	0.604907887556259	0.322765078341184	NA	NA	-0.437928674493821	-0.191121775954899	-0.459524405842615	-0.545833828362142	0.568443800015249	0.324501916131876	0.696966571883889	0.0444963966224619	0.0492734211719544	0.000312674211154218	0.0144514611044628	0.000312674211154218	method 2	lung
chr6.134999059.134999358	6	134.9992085	6	137.706523	UNC12196503	0.61382908151541	0.268908134771058	NA	NA	-0.487191244975911	-0.338361232867395	0.285773333398724	0.227361684022058	0.322628962007829	-0.626127320426666	0.258402409030126	0.357513409811234	0.0438843436794729	0.000262307138999551	0.00810573065920406	0.000262307138999551	method 2	lung
chr6.146219745.146220044	6	146.2198945	6	145.206406	UNC12309599_to_UNC12311010	0.596163407393825	0.263617023718562	NA	NA	-0.324632053492053	-0.318827990707663	-0.355431959827562	-0.102668407152467	0.539675159418782	-0.284864292206865	0.467103414148207	0.37964612981962	0.040394059024448	0.000234829950932269	0.00930576761459112	0.000234829950932269	method 2	lung
chr6.47728167.47728466	6	47.7283165	6	46.978062	UNC11018236_to_UNC11024149	0.629973808922084	0.362247892514262	NA	NA	-0.457371176605939	-0.170835229243928	0.00684853367472663	-0.584150528249534	-0.0852445323971464	1.10255003256107	0.0949661468527937	0.0932367534079533	0.0228140724491783	0.000102001721027922	0.0212382655969583	0.000102001721027922	method 2	lung
chr6.72502568.72502867	6	72.5027175	6	76.457957	UNC11407327_to_UNC11408294	0.593867594714554	0.311709004318268	NA	NA	0.303571303204069	0.496136829146735	0.184896272535942	-0.862468641956947	0.408213737296631	-0.345107480555978	-0.238576718260213	0.0533346985897617	0.0862420016417792	0.000699087706749868	0.02707599414873	0.000699087706749868	method 2	lung
chr6.72502768.72503067	6	72.5029175	6	76.457957	UNC11407327_to_UNC11408294	0.631514425710485	0.348049425045601	NA	NA	0.390921056767059	0.518489660984181	0.237228785898377	-0.638290596551467	0.338866381671264	-0.59134844463872	-0.230390732046474	-0.0254761120842208	0.0374189602401646	0.000209874623470996	0.00430340325490908	0.000209874623470996	method 2	lung
chr7.105721814.105722113	7	105.7219635	7	104.023498	UNC13435263	0.56790429986136	0.231999741459332	NA	NA	0.009651634484423	0.128216331426208	-0.336182939821117	-0.462920916275898	-0.449305739911071	0.460371946072061	0.186701125505857	0.463468558519536	0.117264764572538	0.00114259452911913	0.0588274015120538	0.00114259452911913	method 3 chrwide	lung
chr7.121706241.121706540	7	121.7063905	7	121.193241	JAX00651735_to_UNC13654648	0.574861155976357	0.224581139244998	NA	NA	-0.151350859061372	0.580375084679128	0.523203609066025	-0.42000465444985	-0.413529626380498	-0.321262438051716	0.145724265666747	0.0568446185315355	0.172535711364458	0.0019742670139169	0.0310411196473294	0.0019742670139169	method 3 genomewide	lung
chr7.121706441.121706740	7	121.7065905	7	121.193241	JAX00651735_to_UNC13654648	0.610390887516216	0.263411294947655	NA	NA	-0.230845378046484	0.465050287589885	0.5175609282884	-0.471859864935051	-0.293795863274822	-0.414589916464634	0.418317885460659	0.0101619213820476	0.0647544652608269	0.000469731755850855	0.00893710307049955	0.000469731755850855	method 2	lung
chr7.28474438.28474737	7	28.4745875	7	28.671768	UNC12538865	0.622233791445516	0.293588852229214	NA	NA	0.244016575918902	0.00318553118628547	-0.0880672577567616	0.350257597058741	-0.951528720441586	0.375224820665555	-0.0660820061816887	0.132993459550553	0.0398467682249109	0.000230016962241564	0.00742237439812188	0.000230016962241564	method 2	lung
chr7.53172082.53172381	7	53.1722315	7	63.094249	JAX00639958_to_UNC12899199	0.582189928525573	0.259187760137591	NA	NA	-0.857767241796126	0.193872879877015	-0.0346588619518455	0.0558999821369214	-0.255954873565444	0.718131115207831	-0.0738885010085446	0.254365501100193	0.0235377425908255	0.000112745266647285	0.0257226208645812	0.000112745266647285	method 2	lung
chr7.86040431.86040730	7	86.0405805	7	85.263896	UNC13188571_to_UNC13189260	0.582098335520854	0.216707764549485	NA	NA	-0.181459420632341	0.372962532695987	-0.278677979682603	-0.323499416095665	-0.237648486837927	0.346728174323158	-0.0922469837124388	0.393841579941831	0.19808787746583	0.00248792573869505	0.0402125975463894	0.00248792573869505	method 3 genomewide	lung
chr8.109926961.109927260	8	109.9271105	8	111.287603	UNC15470016_to_UNC15470208	0.656970894181832	0.308993649055056	NA	NA	-0.360365668381871	-0.281409186463646	-0.11432859560278	-0.353375672768761	-0.0707013049351748	0.588530911111649	-0.0593362507103916	0.650985767750975	0.00874869608573722	2.79373738920619e-05	0.00301805582012471	2.79373738920619e-05	method 2	lung
chr8.113521657.113521956	8	113.5218065	8	115.612078	UNC15520266_to_JAX00166390	0.569161011149378	0.245277272436437	NA	NA	-0.0518156626924528	-0.669058540425204	-0.125598115082878	-0.221060973111789	0.111653538171403	-0.291861236273246	0.585327477852907	0.662413511561258	0.0366871716017929	0.000204268211653313	0.0508131064593621	0.000204268211653313	method 2	lung
chr8.125135584.125135883	8	125.1357335	8	123.912274	JAX00167012	0.607577466853623	0.231654874310418	NA	NA	-0.718648545024119	-0.0239749634006167	-0.217252618085071	0.482495015609565	0.43948803840517	0.0285301659729108	0.0804087091078332	-0.0710458025856726	0.00432628288066854	1.08041945353632e-05	0.0116868918047035	1.08041945353632e-05	method 2	lung
chr9.120600615.120600914	9	120.6007645	9	115.135271	JAX00706512_to_UNC17200487	0.632574042502288	0.265812247696803	NA	NA	0.369805193331184	0.202012231129965	-0.216021210346152	-0.0736787074738706	0.317758158715272	0.372084526873958	-0.232301570444309	-0.739658621786047	0.114426315615967	0.00109619904422076	0.00431770772796336	0.00109619904422076	method 3 genomewide	lung
chr9.120600815.120601114	9	120.6009645	9	120.798187	UNC17271249_to_UNC_rs33696838	0.671004480595754	0.293080364465466	NA	NA	0.241740507345135	0.15751921838622	0.281645295996301	-0.014628585465045	0.277099537275317	0.171928875385203	-0.373988080199959	-0.741316768723171	0.0747471286119375	0.000572247320495878	0.00223183239647784	0.000572247320495878	method 2	lung
chr9.40076640.40076939	9	40.0767895	9	36.736917	UNC16167936_to_UNC090290693	0.602413580725634	0.270463801766023	NA	NA	-0.336477068423225	-0.487562706045187	-0.211448497677387	-0.290102011602802	-0.16532296107031	0.226472547420062	0.860039728192096	0.404400969206753	0.164738235896166	0.00181423833030658	0.012843352997517	0.00181423833030658	method 3 genomewide	lung
chr9.40076840.40077139	9	40.0769895	9	36.736917	UNC16167936_to_UNC090290693	0.611997565771488	0.287936781318999	NA	NA	-0.343288135339229	-0.55581975596662	-0.177110781754422	-0.199620267969187	-0.276194804389446	0.357807844281702	0.855117557816341	0.339108343320861	0.150443712870818	0.00161593826349338	0.0138020676704367	0.00161593826349338	method 3 genomewide	lung
chr9.85220807.85221106	9	85.2209565	9	83.16607	UNC16761662_to_UNC16770842	0.598057383079799	0.257326703638752	NA	NA	0.164892683540769	0.133375652256621	-0.155645033630458	0.475460637458179	0.454750043085986	-0.575645005893892	-0.631706593779871	0.134517616962667	0.0834760355626116	0.000652743911915943	0.0247961398835952	0.000652743911915943	method 2	lung
chr1.16094766.16095065	1	16.0949155	1	14.25157	UNC145132_to_UNC010030595	0.501944803459596	0.165888455898614	NA	NA	-0.601719796867261	0.0152639675785993	0.0233708692903578	-0.194389404875412	-0.159497118489868	0.583344669090251	0.282910532101872	0.0507162821714605	NA	NA	0.370096780017314	0.0402407776311664	method 3 chrwide	lung
chr1.16095766.16096065	1	16.0959155	1	25.457598	UNC307742	0.494447236156426	0.163044865537386	NA	NA	-0.0089569755966298	-0.248141006308947	0.499696411358866	-0.129630253221651	-0.510934576638405	0.164228916045597	0.299657633047407	-0.065920148686237	NA	NA	0.428608361223627	0.0339777127918188	method 3 chrwide	lung
chr1.167166686.167166985	1	167.1668355	1	168.243929	UNC2124614	0.53661195110626	0.220006217215587	NA	NA	0.253245552572803	0.216456564852538	0.242309339012948	-0.115090191610672	-0.127760354924879	-0.52796442244223	0.643762471871508	-0.584958959332016	NA	NA	0.15020693287501	0.0225726384262921	method 3 chrwide	lung
chr1.173152868.173153167	1	173.1530175	1	175.154577	UNC2219145	0.556071889180035	0.259883876693073	NA	NA	0.174239933748159	-0.110928819593245	0.75671187485942	0.291111942477819	0.108199568123975	-0.219750290082973	-0.781903407006826	-0.217680802526329	NA	NA	0.0906798273627114	0.00495551819272877	method 3 chrwide	lung
chr1.174562705.174563004	1	174.5628545	1	171.020306	UNC2163572_to_CEAJAX00012397	0.517438829361472	0.191982611198121	NA	NA	0.200139169080935	-0.0916433534828028	0.619478517208098	0.210798696438666	0.0110405049647546	-0.805250937808744	-0.0139624935309533	-0.130600102869954	NA	NA	0.232676701791874	0.0165415896567651	method 3 chrwide	lung
chr1.179371742.179372041	1	179.3718915	1	174.194651	UNC2207276_to_UNC2207536	0.50884929110472	0.196407744385317	NA	NA	-0.00317206460550156	0.265963191457791	0.650219928683477	0.178774848089514	0.039369054864965	-0.471589485261684	-0.470960586450667	-0.188604886777894	NA	NA	0.311865429214111	0.0285483420976874	method 3 chrwide	lung
chr1.179913011.179913310	1	179.9131605	1	182.177416	JAX00013222_to_UNC2307153	0.574408861520775	0.256101745390626	NA	NA	0.385347207971787	-0.505817554333797	0.0903401619242041	-0.581615208485191	0.0425365680222918	0.482458317637876	-0.103881502033703	0.190632009296533	NA	NA	0.0678683039302416	0.0048843881422066	method 3 chrwide	lung
chr1.179913211.179913510	1	179.9133605	1	182.176309	UNC2306806	0.557814737755077	0.22968794706023	NA	NA	0.42452403470386	-0.461364794680096	0.20305040710158	-0.499837538812152	0.121004554079238	0.411014212710783	-0.127751380134408	-0.0706394949688054	NA	NA	0.0887289789491151	0.00645184074112337	method 3 chrwide	lung
chr1.180117326.180117625	1	180.1174755	1	180.213736	UNC2283459	0.57422356067277	0.245722840540838	NA	NA	0.452572799877441	-0.380459784283262	0.0718107765206158	-0.308279489768121	0.328678296884732	-0.475739991350361	-0.0353136894330381	0.346731081551993	NA	NA	0.0551509731361181	0.00540589832945693	method 3 chrwide	lung
chr1.180117726.180118025	1	180.1178755	1	182.114377	UNC2305936	0.58060086129338	0.236259198704375	NA	NA	0.404846832830849	-0.285849849897864	0.168978042824096	-0.28892279572264	0.569512082166093	-0.511974808557462	0.0484988204385457	-0.105088324081618	NA	NA	0.0225509394039733	0.00272785867888925	method 3 genomewide	lung
chr1.182708099.182708398	1	182.7082485	1	175.575684	JAX00276610	0.528987432796979	0.218426929077116	NA	NA	-0.00587547453667551	0.140636469563285	0.674648826909543	0.238483882627651	0.368431473161419	-0.251902253974253	-0.919069001155349	-0.245353922595621	NA	NA	0.18479715743213	0.0127860107020211	method 3 chrwide	lung
chr1.182708299.182708598	1	182.7084485	1	175.272395	UNC2220523	0.516355884598693	0.190306884803519	NA	NA	-0.0823142322466639	0.215838609933774	0.728906913045252	0.015637950885932	0.237848195728913	-0.387057784198917	-0.454397796740819	-0.274461856407471	NA	NA	0.295961905129541	0.0429815743575093	method 3 chrwide	lung
chr1.184054938.184055237	1	184.0550875	1	175.272395	UNC2220523	0.487975409282771	0.185417209113612	NA	NA	-0.156135586564771	0.462059147850008	0.678992574765182	-0.0939722680117257	0.0659840705016565	-0.355963198651465	-0.508711181961679	-0.0922535579272049	NA	NA	0.504349998221243	0.0394827464545222	method 3 chrwide	lung
chr1.184429682.184429981	1	184.4298315	1	184.432239	UNC2332857	0.506341300870077	0.173918166082004	NA	NA	0.459743546095034	0.022409211449026	0.51885372638752	-0.0825853931579475	-0.0315551048855081	-0.0419228674681002	-0.416877098774249	-0.428066019645775	NA	NA	0.346539943388688	0.031800789400842	method 3 chrwide	lung
chr1.186113668.186113967	1	186.1138175	1	182.371964	UNC2308922	0.488925999113579	0.17711361113728	NA	NA	0.344040882793537	-0.546848727551088	0.574947900759873	0.036319675854505	0.355876661494039	0.0538682075972143	-0.647812879629562	-0.170391721318519	NA	NA	0.444316264634806	0.0424367884518022	method 3 chrwide	lung
chr1.187155925.187156224	1	187.1560745	1	182.134257	UNC2306218	0.503832748320199	0.19284088926999	NA	NA	0.331683605940097	-0.212635529346575	0.56706992937427	-0.0841060217719095	0.433502431133305	0.0736817804814	-0.9168789453935	-0.192317250417088	NA	NA	0.313515182180461	0.021924646170281	method 3 chrwide	lung
chr1.36121670.36121969	1	36.1218195	1	32.310223	UNC387018	0.534574514577032	0.249559978249092	NA	NA	-0.33636080967914	0.364582419037946	0.169470479626305	-0.155639578669052	-0.777550512722545	0.426973124891301	0.340390981347143	-0.0318661038319573	NA	NA	0.17054032045713	0.0102262894794121	method 3 chrwide	lung
chr1.36300855.36301154	1	36.3010045	1	29.085362	JAX00245379	0.496440587834948	0.205991264119246	NA	NA	-0.404627401298564	0.0416427523123151	0.122872820214307	-0.117314568291697	-0.776258241284132	0.503514993830914	0.529622942350623	0.100546702166234	NA	NA	0.387934257999737	0.0323868000329772	method 3 chrwide	lung
chr1.36360232.36360531	1	36.3603815	1	30.066465	UNC365663_to_JAX00245570	0.501888442107364	0.194892088784387	NA	NA	-0.58384101050909	0.314618516194101	0.140552065748279	-0.0764726465554716	-0.438221401065421	0.228299773364289	0.617855816735147	-0.202791113911833	NA	NA	0.330563203273142	0.0211955078943993	method 3 chrwide	lung
chr1.36360432.36360731	1	36.3605815	1	32.786423	UNC392954	0.514616900063389	0.21172060812512	NA	NA	-0.626399805005418	0.558033004092099	0.0172528900835864	0.134999121536763	-0.340955826797372	0.092022913367842	0.465967705234321	-0.300920002511821	NA	NA	0.250384642737835	0.0169429476939075	method 3 chrwide	lung
chr1.39044191.39044490	1	39.0443405	1	39.071574	UNC487441_to_UNC488654	0.489621716654364	0.177695409297393	NA	NA	0.159352759197002	0.355522512535827	0.141272074958908	0.23776795086015	-0.52122290831744	-0.618557017441188	0.244971692638685	0.000892935568057093	NA	NA	0.51334392350895	0.0337659379395955	method 3 chrwide	lung
chr1.71603359.71603658	1	71.6035085	1	73.46214	UNC932547_to_UNC939418	0.584216205341541	0.298689389956378	NA	NA	0.0131314641055174	-0.0446832318347637	0.160554194258667	-0.139348655586897	0.128565490727235	-0.885475835536561	-0.00295675725697252	0.770213331123774	NA	NA	0.0384447045340257	0.00336120792693195	method 3 genomewide	lung
chr1.75314489.75314788	1	75.3146385	1	74.024229	UNC939619	0.531240009527782	0.249295850955928	NA	NA	0.0763883594037234	0.00488879622570398	0.257329394162213	-0.16400554581921	0.1084028371299	-0.908853242100573	0.000804297410171715	0.625045103588071	NA	NA	0.18001336278986	0.0105395638701266	method 3 chrwide	lung
chr1.92958977.92959276	1	92.9591265	1	93.126971	UNC1140250_to_JAX00006657	0.57248715817544	0.200694595461168	NA	NA	0.207186980730339	0.169004271491189	-0.70159588306163	0.0414154253795734	-0.343392231055915	0.193021830759964	-0.00507405717491215	0.439433662931392	NA	NA	0.0515749838654794	0.010969733243264	method 3 chrwide	lung
chr10.117343276.117343575	10	117.3434255	10	118.601629	UNC18831162_to_UNC18835853	0.538303818605276	0.210775706715146	NA	NA	-0.32775430553765	0.314677787074308	0.521937691160573	-0.562336517351866	0.0848209074841448	-0.34992607915929	0.16797738069101	0.15060313563877	NA	NA	0.137923194188703	0.00925869625537679	method 3 chrwide	lung
chr10.118306357.118306656	10	118.3065065	10	118.386224	UNC18827289_to_UNC18830534	0.570504590378718	0.207818411246575	NA	NA	0.136656153384663	0.367575341595424	0.150961028475922	-0.280302344806777	0.0810335407444943	-0.75152047496565	0.308329788239801	-0.0127330326678777	NA	NA	0.0428514994562411	0.00689496738188911	method 3 genomewide	lung
chr10.122115802.122116101	10	122.1159515	10	122.252082	UNC18888625_to_JAX00300990	0.484348402018032	0.141224665473831	NA	NA	0.00514029172699329	0.183821280278432	-0.0660657264037559	0.443119184626478	0.383561616883756	-0.499303882548616	-0.276464975949157	-0.17380778861413	NA	NA	0.528660691342857	0.039538326747753	method 3 chrwide	lung
chr10.126338315.126338614	10	126.3384645	10	128.257827	UNC18973683_to_UNC18981425	0.494020225677121	0.149103167503988	NA	NA	-0.261667547978176	0.0490947836274611	0.43253951225533	0.293451824689372	0.191658171004052	-0.432445740552671	0.17136766013791	-0.443998663183278	NA	NA	0.422962451833692	0.0469798538110953	method 3 chrwide	lung
chr10.127104487.127104786	10	127.1046365	10	129.189494	UNC18982111_to_UNC18982671	0.573817002790618	0.215493355289911	NA	NA	-0.230599217305135	0.551903314748712	0.118188697500982	0.280791823308706	-0.303524168266184	-0.329899204924398	0.324953361655629	-0.411814606718312	NA	NA	0.0323042728792571	0.00500130177718139	method 3 genomewide	lung
chr10.127104687.127104986	10	127.1048365	10	128.257827	UNC18973683_to_UNC18981425	0.506150112577217	0.174020758579057	NA	NA	-0.240765668787599	0.578895330506644	0.201329868063915	0.237775820821468	-0.375182368022072	-0.379259359871656	0.277096215868219	-0.29988983857892	NA	NA	0.33656866001974	0.0200781095391732	method 3 chrwide	lung
chr10.127631442.127631741	10	127.6315915	10	127.994314	UNC18971228_to_UNC18972627	0.483595058840473	0.178811908481084	NA	NA	-0.471183445545294	0.543902412982342	-0.486654583652494	0.219930799112541	0.107706571772359	-0.336926009553319	0.550801023816494	-0.12757676893263	NA	NA	0.528613776583281	0.0327879008309429	method 3 chrwide	lung
chr10.127846943.127847242	10	127.8470925	10	118.589334	UNC18830967	0.464152206730627	0.141326923481551	NA	NA	-0.0716212894766978	0.269211236987306	0.36919694750582	-0.440634974056074	0.283441606431433	-0.470673431241996	-0.0898107737896629	0.150890677639872	NA	NA	0.685580619705006	0.048475093009988	method 3 chrwide	lung
chr10.127936008.127936307	10	127.9361575	10	119.13304	UNC18838853	0.458170718670783	0.128273491722718	NA	NA	0.0351523617149794	0.214410490512879	0.0610492537617556	-0.0531815985166714	0.460285839901472	-0.568694595496908	-0.238061378715039	0.0890396268375319	NA	NA	0.706447605862834	0.0429623851697755	method 3 chrwide	lung
chr10.128242114.128242413	10	128.2422635	10	119.011646	JAX00022960	0.47691592225886	0.171984365114887	NA	NA	-0.336123521147135	0.399074526020104	0.585236316025718	-0.254792584038507	-0.0792795653336887	-0.500396744287953	0.107536219914892	0.078745352846569	NA	NA	0.57920092736693	0.0446637513209406	method 3 chrwide	lung
chr10.60828718.60829017	10	60.8288675	10	60.430189	UNC18062560_to_JAX00290678	0.480917178579073	0.202641219169224	NA	NA	0.456211986724653	0.223536866033629	0.144320149235883	0.0654531573901011	-0.230812291572083	-0.603643838752037	-0.537154074386033	0.482088045325887	NA	NA	0.531024943747671	0.0374908491966562	method 3 chrwide	lung
chr10.77046726.77047025	10	77.0468755	10	82.076296	UNC100091150_to_UNC18320095	0.520601212443582	0.216683422352377	NA	NA	0.188538959011959	0.229020763528993	0.0829612760161583	-0.11870456912964	-0.136820228708975	-0.645266929016623	-0.194531524631605	0.594802252929733	NA	NA	0.220692629032094	0.0101165938283959	method 3 chrwide	lung
chr10.79621311.79621610	10	79.6214605	10	87.378751	UNC18379617	0.505837582821256	0.226711504897145	NA	NA	-0.175565336941826	-0.190562340337744	-0.637122461168789	-0.28371950486091	-0.175343498531331	0.319769179472004	0.5472772468977	0.595266715470896	NA	NA	0.362848591694818	0.0264391426817995	method 3 chrwide	lung
chr10.80165162.80165461	10	80.1653115	10	71.876587	UNC18213725_to_UNC18223060	0.48724095839222	0.214612038164705	NA	NA	-0.0245895120559572	-0.241841526828042	-0.0682419995007221	0.245026592086698	-0.0332046742123103	0.0400269441098581	0.91276674938217	-0.829942572981695	NA	NA	0.488347005243331	0.0295158627208465	method 3 chrwide	lung
chr10.81106203.81106502	10	81.1063525	10	75.107721	backupUNC100088273	0.473586045826107	0.212190942426703	NA	NA	-0.246111024411167	-0.57616267745698	-0.434823204635679	0.0589976107152984	-0.227421880791413	0.201653184302521	1.29610450590005	-0.0722365136226324	NA	NA	0.615301167841204	0.0434922488479504	method 3 chrwide	lung
chr10.81641085.81641384	10	81.6412345	10	77.359717	backupJAX00019859_to_UNC18281303	0.544891473146227	0.251883084287359	NA	NA	0.478635642579349	0.131207721100519	0.135938992136905	0.586157957842696	0.0729307720297503	-0.383193066711551	-0.367638206078922	-0.654039812898746	NA	NA	0.124303957697122	0.00329334750395827	method 3 chrwide	lung
chr11.101519125.101519424	11	101.5192745	11	101.557282	UNC20258487_to_UNC20264923	0.576934774330964	0.201137197313337	NA	NA	-0.111392343693093	0.290364569942271	0.352614743955561	0.0467055710022944	0.175108941204781	-0.747467014331604	-0.291520077385932	0.285585609305723	NA	NA	0.0572351091677256	0.00281223565033295	method 3 chrwide	lung
chr11.102465311.102465610	11	102.4654605	11	103.673155	JAX00031251_to_UNC20290172	0.470443027927879	0.156694499700075	NA	NA	-0.0609764896524827	0.580532388094357	-0.282837126133004	0.52031392337142	0.145991483561195	-0.233022270232088	-0.556736628395356	-0.11326528061404	NA	NA	0.647868877330113	0.0437139892883214	method 3 chrwide	lung
chr11.102465511.102465810	11	102.4656605	11	101.108764	UNC20252771	0.521003062785991	0.182851456238915	NA	NA	-0.133112684156894	0.461983873467743	-0.300889158302253	0.538898759855042	0.230135499421248	-0.205224403162084	-0.501801209704445	-0.0899906774183562	NA	NA	0.236262709688291	0.0110440498048178	method 3 chrwide	lung
chr11.102994442.102994741	11	102.9945915	11	109.041551	JAX00321436_to_JAX00031665	0.520781888240198	0.223123844498773	NA	NA	0.178412394736391	0.0978997841765118	-0.561617126330255	0.0658900097315413	-0.0854362657205107	0.164191584059111	-0.494032828030999	0.634692447378208	NA	NA	0.211863234198094	0.0146085343565062	method 3 chrwide	lung
chr11.118007087.118007386	11	118.0072365	11	117.427473	JAX00323080_to_JAX00187596	0.572767991105212	0.281790228860879	NA	NA	-0.373707443604232	0.399358715194433	0.470716886510255	0.0183413327887441	-0.028832134612187	0.468327492134668	-0.77345988598075	-0.18074496243093	NA	NA	0.0489022989733826	0.00325903090070645	method 3 genomewide	lung
chr11.119777662.119777961	11	119.7778115	11	121.425852	UNC20537485	0.486048848609662	0.261092440560536	NA	NA	0.408668472893115	0.337054709062185	-0.316301711250284	0.344792868042408	0.120336339158083	0.104537895344541	-1.15246851908791	0.153379945837861	NA	NA	0.496227626667936	0.028298383435392	method 3 chrwide	lung
chr11.26493540.26493839	11	26.4936895	11	20.446542	UNC19218867	0.515809052047659	0.144953081232233	NA	NA	-0.156143022971846	0.55513073821732	-0.376410230340786	-0.111650445753739	0.0136239871512351	-0.393019753783722	0.253701336644738	0.214767390836801	NA	NA	0.263870118797357	0.0241791803230661	method 3 chrwide	lung
chr11.26493740.26494039	11	26.4938895	11	20.446542	UNC19218867	0.519860675127378	0.149363127241871	NA	NA	-0.255060863526826	0.548822771789265	-0.306383990073267	-0.141536272883729	0.0227972540797925	-0.377495680832121	0.241797924794287	0.267058856652598	NA	NA	0.242361956086249	0.0157396460366795	method 3 chrwide	lung
chr11.43383040.43383339	11	43.3831895	11	45.998915	UNC19547464_to_UNC19548105	0.487512935607284	0.169154168764385	NA	NA	0.483543783447604	0.145325940058116	0.441921566520853	-0.0497505262271507	-0.256250983712929	-0.476996753785431	0.104465718416991	-0.392258744718053	NA	NA	0.484633228931448	0.0400012054426173	method 3 chrwide	lung
chr11.52086832.52087131	11	52.0869815	11	46.270868	UNC19551767_to_UNC19554276	0.491828188021174	0.177665327056688	NA	NA	0.292985533547289	0.170247347880256	-0.00240275154649158	0.252123933946596	0.0914164876887871	-0.591455620448887	0.137674103610565	-0.350589034678115	NA	NA	0.43242525630463	0.0296214491209572	method 3 chrwide	lung
chr11.53114092.53114391	11	53.1142415	11	51.688546	UNC19621066_to_UNC19625062	0.555170768391787	0.215281955498173	NA	NA	-0.0518065444080332	0.225327946290491	0.275463461389374	0.694973311074694	-0.0754406187735935	-0.535527692578039	-0.356845646455538	-0.176144216539355	NA	NA	0.113345994911584	0.0117248814258818	method 3 chrwide	lung
chr11.54674163.54674462	11	54.6743125	11	55.174923	UNC19664388	0.59027025214098	0.265171252102642	NA	NA	0.47957149906386	0.065866567424458	0.315624616896094	0.286884147136136	-0.394953072880133	-0.0852337229281732	0.0510106932747084	-0.71877072798695	NA	NA	0.0267408549089685	0.00332903572464338	method 3 genomewide	lung
chr11.54911193.54911492	11	54.9113425	11	59.836337	UNC19736497	0.576243543205331	0.220320889429056	NA	NA	0.170165185826335	0.227594161187099	0.201690973926423	0.275243171510664	-0.385530890004004	-0.727573759800729	0.0978228193650138	0.140588337989198	NA	NA	0.0377473669148494	0.00525561410730757	method 3 genomewide	lung
chr11.57917146.57917445	11	57.9172955	11	60.676383	JAX00312796	0.539571083421906	0.245892653044451	NA	NA	0.40923408583456	-0.0180567417518054	0.571817701785466	0.160255011052526	0.228682881616072	-0.647545709578436	-0.61861342462555	-0.0857738043328345	NA	NA	0.139071426187176	0.00448291688529112	method 3 chrwide	lung
chr11.59622576.59622875	11	59.6227255	11	61.194502	UNC19751789_to_UNC19755135	0.505008006200118	0.212526803298501	NA	NA	0.363021623421498	-0.154475365200937	-0.0101402174538262	0.461813080846286	0.105327493131775	-0.87994389266083	0.177442959366815	-0.0630456814507822	NA	NA	0.297537230202885	0.0241320550747531	method 3 chrwide	lung
chr11.61308000.61308299	11	61.3081495	11	61.194502	UNC19751789_to_UNC19755135	0.549761074176049	0.171279558296533	NA	NA	0.540979736171538	-0.052733810011742	0.0796336413224925	0.115112413942745	-0.581207884045654	-0.431513977642315	0.164122918601038	0.165606961661898	NA	NA	0.0745080250841942	0.00490723151614192	method 3 chrwide	lung
chr11.78798427.78798726	11	78.7985765	11	79.360679	JAX00316073_to_UNC19971740	0.557994984224645	0.217940664020371	NA	NA	0.190312116495477	0.184358927252733	0.274389920044043	0.292101324567906	0.307313220279421	-0.457447133805659	-0.533309983964122	-0.2577183908698	NA	NA	0.102750118236098	0.00663571724811318	method 3 chrwide	lung
chr11.87239932.87240231	11	87.2400815	11	87.562215	UNC20066219_to_JAX00030090	0.517808341341064	0.204117780621508	NA	NA	0.12868617214246	0.178499390698035	-0.0698957202093603	-0.148237149388761	0.0709861065928047	-0.476293500361659	0.770384642492692	-0.454129941966211	NA	NA	0.23790405665129	0.0106382272608716	method 3 chrwide	lung
chr11.9017727.9018026	11	9.0178765	11	11.90109	JAX00304132_to_UNC19097144	0.491290816880886	0.147320217283207	NA	NA	0.122903317130566	0.43478301898911	0.38296351877184	0.181924982899088	-0.115782129683694	-0.404205558681677	-0.263866412632327	-0.338720736792907	NA	NA	0.456177350601421	0.0130122082087978	method 3 chrwide	lung
chr11.9017927.9018226	11	9.0180765	11	11.90109	JAX00304132_to_UNC19097144	0.485858757298672	0.144744145815519	NA	NA	0.185465032182717	0.417569959013752	0.359211328841717	0.169998259599373	-0.0963036296963964	-0.432360904901715	-0.218115693052983	-0.385464351986464	NA	NA	0.528597134285267	0.0143093297183186	method 3 chrwide	lung
chr11.98656615.98656914	11	98.6567645	11	89.478902	UNC20092753_to_UNC110542920	0.510483212577734	0.196477118063883	NA	NA	0.428343082303324	0.245908677370491	-0.229371696214102	0.388872148508597	-0.124026691881806	-0.618418764058858	-0.377906464767602	0.286599708739956	NA	NA	0.291169035148719	0.0236124484611289	method 3 chrwide	lung
chr12.104770230.104770529	12	104.7703795	12	113.755394	UNC21910865	0.523924694675142	0.230088399618474	NA	NA	0.0971022177178505	0.511444763602463	0.285513875460015	-0.19516412598432	-0.152090253594106	0.412941573763746	-0.108460758273347	-0.851287292692301	NA	NA	0.189342962916137	0.00938723459416657	method 3 chrwide	lung
chr12.104770430.104770729	12	104.7705795	12	112.740758	JAX00040503_to_JAX00346457	0.517251451579084	0.194641274591112	NA	NA	-0.0684351083361503	0.559362829710852	0.236205478764681	-0.197680205841177	-0.197047918907607	0.381835388246596	-0.0856313627838085	-0.628609100853386	NA	NA	0.251128405374032	0.00867144346813331	method 3 chrwide	lung
chr12.109417201.109417500	12	109.4173505	12	110.296891	UNC120443824	0.502791883697293	0.206100242094493	NA	NA	0.507060799779257	0.459077894130391	0.304960179978152	-0.19765961275478	-0.43586691892344	0.213417885788207	-0.297722876040211	-0.553267351957576	NA	NA	0.36721277639124	0.021439862630524	method 3 chrwide	lung
chr12.109513480.109513779	12	109.5136295	12	113.755394	UNC21910865	0.475542454857492	0.174582804859851	NA	NA	0.10037846651138	0.443269402112813	0.310354948718363	-0.260844944790887	0.0158418031196213	0.319168348602353	-0.213244629898562	-0.714923394375082	NA	NA	0.616680586625121	0.0464270850873862	method 3 chrwide	lung
chr12.111829604.111829903	12	111.8297535	12	110.599003	UNC21867886_to_UNC21868983	0.476485237948729	0.211769534727695	NA	NA	0.634200419298076	0.370949752099354	0.17464091848769	0.214619012295554	-0.142832040443108	-0.123953131569091	-0.194520416077049	-0.933104514091426	NA	NA	0.628502911919829	0.0345079983315305	method 3 chrwide	lung
chr12.112615696.112615995	12	112.6158455	12	112.740758	JAX00040503_to_JAX00346457	0.50407018280809	0.207861271063554	NA	NA	0.277803375881538	0.459384358080264	0.244566979120061	-0.292207632616275	-0.092253975462118	0.0756036664655982	0.138868767799327	-0.811765539268396	NA	NA	0.346753810874274	0.020869807772352	method 3 chrwide	lung
chr12.117286015.117286314	12	117.2861645	12	117.863317	UNC21978878_to_JAX00347972	0.496478334715626	0.150550198521508	NA	NA	-0.366706490203396	0.491157904373232	0.205939346213699	-0.272383610743706	-0.129685816317238	0.42673981735708	-0.371175496885033	0.016114346205363	NA	NA	0.357240437079495	0.0171239520201469	method 3 chrwide	lung
chr12.117643419.117643718	12	117.6435685	12	116.296521	UNC120473931	0.493675867907197	0.164084209982776	NA	NA	-0.319658128125862	0.330124322064989	-0.0844704397300229	-0.129486042942726	0.482619937966165	0.299756754451189	-0.138664881283823	-0.440221522399909	NA	NA	0.42701828309332	0.0169639373138516	method 3 chrwide	lung
chr12.15823759.15824058	12	15.8239085	12	16.009212	UNC20691120	0.475396480467011	0.174553686865545	NA	NA	-0.331418851388604	0.241322066554198	-0.407095588735156	-0.500895738561313	0.398899134237901	0.178437002548817	0.413492148759853	0.00725982658430399	NA	NA	0.602373232649945	0.0413902567529134	method 3 chrwide	lung
chr12.21322032.21322331	12	21.3221815	12	17.287112	JAX00033679	0.533074196085217	0.2528419118917	NA	NA	0.172844285843762	0.538655038918403	-0.411692074451213	-0.515449629030711	-0.0432162474677199	-0.301757149455287	0.75655775872539	-0.195941983082626	NA	NA	0.21571064004383	0.0152958460713372	method 3 chrwide	lung
chr12.21322232.21322531	12	21.3223815	12	21.386689	JAX00033918_to_backuprs50455283	0.497084640423264	0.174336108752598	NA	NA	0.4253852358905	0.38179045657189	-0.527150609575773	-0.352823828497277	-0.0124966774385438	-0.166922735858313	0.476123473643085	-0.223905314735568	NA	NA	0.397556519046023	0.0218855603694755	method 3 chrwide	lung
chr12.29436337.29436636	12	29.4364865	12	28.294908	UNC20778368_to_UNC20781437	0.467505159085622	0.174107939006676	NA	NA	0.389088482304754	-0.540602847523321	0.0701943625420182	0.314903909174783	0.217896042921466	-0.179932952539769	-0.416901074526566	0.145354077646635	NA	NA	0.643675554098896	0.0449402424331996	method 3 chrwide	lung
chr12.4775953.4776252	12	4.7761025	12	10.443629	UNC20615538_to_JAX00033198	0.501119175131319	0.218978228629922	NA	NA	-0.236509599750921	-0.321954521096669	-0.405096452429912	0.0592137405531647	0.193201948818424	0.182020513380136	0.806171451880383	-0.277047081354606	NA	NA	0.361867095293792	0.0193576334147829	method 3 chrwide	lung
chr12.4914084.4914383	12	4.9142335	12	14.54279	backupUNC120357910_to_UNC20688111	0.479416112085725	0.179069685751828	NA	NA	-0.172893189964272	0.160725616930482	-0.477865453903188	-0.421046150656593	0.0332396905359657	0.338592908969315	0.503951816918999	0.0352947611692894	NA	NA	0.558556602425449	0.046811413501496	method 3 chrwide	lung
chr12.70462283.70462582	12	70.4624325	12	74.708521	JAX00337997_to_UNC21398613	0.497890846649271	0.115848726173309	NA	NA	-0.583534580967058	0.11973444542617	0.197535086634835	-0.227316954999099	0.0871944470525156	3.39301765693548e-08	0.499077322873646	-0.092689799951186	NA	NA	0.407571883727216	0.0154980208324187	method 3 chrwide	lung
chr12.73636846.73637145	12	73.6369955	12	71.866897	UNC21358647_to_JAX00337180	0.46839974614807	0.153696203129497	NA	NA	0.142336747776282	0.0306942609034463	0.28887418639195	0.231439803663365	0.179609882072106	1.91797174332157e-07	-0.608901426333444	-0.26405364627088	NA	NA	0.665479824580329	0.0479958515379996	method 3 chrwide	lung
chr12.74685404.74685703	12	74.6855535	12	74.720611	UNC21398640	0.458496631097506	0.135929639844787	NA	NA	-0.287069635136462	-0.0332751589203174	0.470070249971553	-0.366928326872168	-0.244789780984658	1.27919035218137e-07	0.525213927152327	-0.0632214031293093	NA	NA	0.732560770100011	0.0438452691161996	method 3 chrwide	lung
chr12.8507063.8507362	12	8.5072125	12	8.077645	UNC20589634	0.496320681718868	0.152091075476862	NA	NA	0.25526499202541	-0.0285589543217952	-0.29999375993108	-0.205383357933207	0.57162463146919	-0.384431825086413	-0.101178172320588	0.192656446098483	NA	NA	0.43446149472564	0.0314696199869398	method 3 chrwide	lung
chr13.109106171.109106470	13	109.1063205	13	109.483212	JAX00048886_to_UNC23332715	0.470532664063114	0.167779819548313	NA	NA	-0.116752608464519	-0.455186505135468	0.445646368573501	-0.50466084526568	-0.0771781736294746	-0.0156274662787563	0.312961128788928	0.410798101411468	NA	NA	0.65609599827202	0.0384132447502685	method 3 chrwide	lung
chr13.111184425.111184724	13	111.1845745	13	109.002517	UNC23322120_to_UNC23329842	0.547390836644967	0.252261270694118	NA	NA	0.0725552035297472	0.0278069043245039	0.413349858135393	-0.409007419380803	-0.627803730970942	-0.319053893454831	0.68319816765354	0.158954910163391	NA	NA	0.087921600752795	0.007974090168824	method 3 chrwide	lung
chr13.111184625.111184924	13	111.1847745	13	109.606234	JAX00369820	0.472580067905119	0.170192633841745	NA	NA	0.0333279039582707	-0.0128803847470471	0.221892914203861	-0.324343073483655	-0.483745195945631	-0.327761406924244	0.618311546367556	0.27519769657089	NA	NA	0.624991781020589	0.0421818963825221	method 3 chrwide	lung
chr13.114584287.114584586	13	114.5844365	13	120.160384	UNC23497196	0.517375692668203	0.169131687535132	NA	NA	-0.579756652876568	0.171627746499296	-0.00110645684208192	0.138053163002928	-0.321061394951441	0.00225709090033974	-0.0150819325072445	0.605068436774772	NA	NA	0.300315736543484	0.0166504352869105	method 3 chrwide	lung
chr13.14131591.14131890	13	14.1317405	13	10.810193	UNC22115809	0.473303354085598	0.177547961822807	NA	NA	-0.115418573710541	0.149807227945693	0.0458053722317104	-0.519018840053894	0.515777027467978	0.568104726728356	-0.19229199514249	-0.452764945466812	NA	NA	0.579354591941094	0.046353135458297	method 3 chrwide	lung
chr13.23524401.23524700	13	23.5245505	13	22.152058	UNC22253286_to_UNC22255977	0.559460644272032	0.240131689763849	NA	NA	0.11151567748045	0.0193365068498423	0.241427809863404	-0.657815228340845	0.607283808736386	0.311972293742356	-0.696571360014165	0.0628504916825715	NA	NA	0.0760547992892723	0.0039156412919148	method 3 chrwide	lung
chr13.24923144.24923443	13	24.9232935	13	24.257383	UNC22271285_to_UNC22276430	0.528299730360596	0.165169044131084	NA	NA	0.166362882958674	0.255480062648004	0.264606190384878	-0.501308613748258	0.339025941931589	-0.142360594846729	-1.14686463460712e-09	-0.381805868181294	NA	NA	0.188014357204398	0.0138989440939932	method 3 chrwide	lung
chr13.24923344.24923643	13	24.9234935	13	24.257383	UNC22271285_to_UNC22276430	0.512620146108743	0.131649258626622	NA	NA	0.126881780164262	0.216118577727404	0.232264893721439	-0.590854613240907	0.335738674411822	-0.0937178220514934	-1.7544418834447e-09	-0.226431488978085	NA	NA	0.301606650448593	0.0165609614380757	method 3 chrwide	lung
chr13.59686292.59686591	13	59.6864415	13	67.622319	JAX00361498_to_UNC22776144	0.484372383549598	0.180958581320671	NA	NA	0.310103210403402	-0.0637415596893535	0.104485462612495	-0.253819894448688	0.58197897456181	-0.174082959015674	-0.639270908175301	0.134347673751309	NA	NA	0.501894558990217	0.0362063933814598	method 3 chrwide	lung
chr13.59871478.59871777	13	59.8716275	13	69.323969	UNC22791090_to_UNC22792370	0.469843832637711	0.16027478071739	NA	NA	0.382218055675754	-0.245869846464216	0.00546358866817145	-0.491763897232097	0.424877824419236	-0.149245812039916	0.32936090639234	-0.255040819419273	NA	NA	0.640917424105002	0.0425599786724677	method 3 chrwide	lung
chr13.63532485.63532784	13	63.5326345	13	59.072297	JAX00359769_to_UNC22696346	0.503215033254389	0.170817362324931	NA	NA	0.49911026018567	-0.517441055151831	0.288136469043959	-0.0389772220247318	-0.189978040614306	-0.429975624990007	0.162556033910732	0.226569179640514	NA	NA	0.377354922900263	0.0250733568341488	method 3 chrwide	lung
chr13.63664423.63664722	13	63.6645725	13	69.411686	JAX00045938	0.490126497631999	0.172633361954466	NA	NA	0.540980180657729	-0.199142418874612	0.176766170102458	-0.321528221904483	0.515227621131222	-0.144812882434018	-0.07853632292372	-0.488954125754576	NA	NA	0.46569545643359	0.0337436152503708	method 3 chrwide	lung
chr13.64230561.64230860	13	64.2307105	13	69.323969	UNC22791090_to_UNC22792370	0.503217256737184	0.207890450643283	NA	NA	-0.237894301511907	-0.269024287688249	0.0796124569438525	-0.292937480082484	0.844016274265238	0.286140286298211	0.086740046996849	-0.49665299522151	NA	NA	0.370891503980353	0.0113351433952724	method 3 chrwide	lung
chr13.64533610.64533909	13	64.5337595	13	64.873333	UNC22761207_to_UNC22773836	0.519002189141096	0.200629554729	NA	NA	0.49824579637459	-0.206544555621464	0.241101844708726	-0.0615158602800703	0.346787057504819	0.0163732042439814	-0.609514259166682	-0.2249332277639	NA	NA	0.249572091371125	0.0123672631862588	method 3 chrwide	lung
chr13.64533810.64534109	13	64.5339595	13	67.622319	JAX00361498_to_UNC22776144	0.508604742972299	0.17938509104442	NA	NA	0.571699165644059	-0.353269609978176	0.29711278414904	-0.0860944065180434	0.362877351898563	-0.0396348585305139	-0.573069695516777	-0.179620731148151	NA	NA	0.324185960183891	0.0105711681659816	method 3 chrwide	lung
chr13.65379837.65380136	13	65.3799865	13	69.323969	UNC22791090_to_UNC22792370	0.498168525367966	0.195697632858867	NA	NA	-0.0454618298928591	0.25121372795059	-0.165412680717615	-0.618566884958968	0.247491513504509	0.385562847197225	0.39637102736684	-0.451197720449722	NA	NA	0.394834473429209	0.0286523128468609	method 3 chrwide	lung
chr13.67914828.67915127	13	67.9149775	13	64.873333	UNC22761207_to_UNC22773836	0.471594367926585	0.143437557526582	NA	NA	0.231617285459682	-0.441420751150333	0.281822595954935	-0.305940530968072	0.489911722665834	0.113952286694745	-0.432110801044102	0.0621681923873095	NA	NA	0.650224023201101	0.0436088676090259	method 3 chrwide	lung
chr13.68720779.68721078	13	68.7209285	13	69.514099	UNC22794223	0.473118640116916	0.157210019827068	NA	NA	0.147935122245348	0.0588923647888969	0.0149209185578018	-0.646200472181068	0.341744338901679	0.476898645737731	-0.127489791379466	-0.266701126670922	NA	NA	0.593763246987065	0.0314725457010531	method 3 chrwide	lung
chr13.74659807.74660106	13	74.6599565	13	70.313007	UNC22807099	0.523697204974402	0.18754433715494	NA	NA	0.152301048573982	-0.0169058295956088	0.139983324429525	-0.564230801307212	0.345621207494244	0.248574100277219	-0.0653995567916232	-0.239943493080526	NA	NA	0.203094105882882	0.0129062953518728	method 3 chrwide	lung
chr13.74660007.74660306	13	74.6601565	13	70.102718	UNC22803479_to_UNC22806798	0.557473644795291	0.222128573147973	NA	NA	0.129616402527534	0.0655715488639537	0.0502945966080419	-0.590654229530603	0.2934507823323	0.377695542977644	-0.0521180257538449	-0.273856618025026	NA	NA	0.0706886444335399	0.00511098425055845	method 3 chrwide	lung
chr13.93124784.93125083	13	93.1249335	13	91.513472	UNC23081039	0.52823999854345	0.175524497613802	NA	NA	0.100297104904926	-0.077103048692391	0.302673631618647	0.0966444869368514	0.289129538001536	-0.612926802329533	-0.254342487396399	0.155627576956363	NA	NA	0.214326612600493	0.00521681222140102	method 3 chrwide	lung
chr13.98010842.98011141	13	98.0109915	13	100.093589	JAX00367845	0.492890484417548	0.175977591076727	NA	NA	0.49697449233182	-0.143546405877946	0.0105147452617812	0.187128882282004	-0.161373182537774	-0.664793761736025	0.452464062645441	-0.177368832369301	NA	NA	0.379401021242188	0.0219562941145588	method 3 chrwide	lung
chr14.102039710.102040009	14	102.0398595	14	104.319341	JAX00388506_to_UNC24652680	0.50250557611626	0.165875954257092	NA	NA	-0.155701496119577	-0.397031168727841	0.0829731054261707	-0.091365702711861	0.693468728764999	0.00768936159590162	-0.27778006127883	0.137747233051039	NA	NA	0.379020674653026	0.0129299131924387	method 3 chrwide	lung
chr14.102039910.102040209	14	102.0400595	14	104.319341	JAX00388506_to_UNC24652680	0.481856304990734	0.149626980103321	NA	NA	-0.0296937179046542	-0.387359653201341	0.147854443895344	-0.0585564193747244	0.658301582836749	-0.144464852924436	-0.267600469482729	0.081519086155791	NA	NA	0.583162175706726	0.0242654839504599	method 3 chrwide	lung
chr14.103381939.103382238	14	103.3820885	14	101.726171	UNC24624501_to_backupUNC140312117	0.473057601733218	0.146976869264488	NA	NA	0.0505280052317959	-0.289330414030143	0.298948175238567	-0.198926602711498	0.329806249509121	-0.543860796411344	-0.0678759629987073	0.42071134617221	NA	NA	0.664423375634356	0.02943246526489	method 3 chrwide	lung
chr14.103382139.103382438	14	103.3822885	14	103.662984	JAX00388381	0.540830707221469	0.203497253441684	NA	NA	0.148750193151127	-0.244421860673103	0.126848894901213	0.308276078849344	0.061823817781082	-0.78985214663547	-0.115790026210934	0.504365048836742	NA	NA	0.138846663998213	0.00484680563366757	method 3 chrwide	lung
chr14.103498604.103498903	14	103.4987535	14	101.726171	UNC24624501_to_backupUNC140312117	0.51668808186589	0.168868605018898	NA	NA	0.309178208253797	-0.27707100286263	0.340924542404092	-0.216369278649369	0.347784105486108	-0.419498483703847	-0.277358914477005	0.192410823548854	NA	NA	0.31542067874301	0.00879248928866083	method 3 chrwide	lung
chr14.103498804.103499103	14	103.4989535	14	104.319341	JAX00388506_to_UNC24652680	0.469697535586638	0.140471747842352	NA	NA	0.0334534519103396	-0.323706425433496	0.167418085115267	0.0438813019493883	0.541935292595668	-0.381921364490436	-0.236767914412575	0.155707572765845	NA	NA	0.675100126449307	0.0474651977797809	method 3 chrwide	lung
chr14.106296278.106296577	14	106.2964275	14	99.904327	UNC24596365_to_UNC24596999	0.474205785007433	0.152323170467458	NA	NA	0.30191121339911	-0.385660736232888	0.341103542363588	-0.222776493846074	0.180148734130972	-0.280431943173443	-0.408461172625153	0.474166855983889	NA	NA	0.627912867442434	0.0428444964243608	method 3 chrwide	lung
chr14.11994522.11994821	14	11.9946715	14	10.330648	JAX00049927	0.484321878944921	0.154580320598546	NA	NA	0.380176147081099	0.198737667548089	-0.57998158815764	-0.259173904705923	0.299678313510564	-0.173216150303319	0.0995889274475367	0.0341905875795935	NA	NA	0.556005283399835	0.0376084564802165	method 3 chrwide	lung
chr14.25598852.25599151	14	25.5990015	14	33.531127	UNC23809139_to_UNC23811717	0.51437614683741	0.211407715040288	NA	NA	0.566839034894619	0.175180849826682	0.410729036174241	-0.248282587693488	-0.132526564254991	-0.605267497055778	-0.310086000906599	0.143413729015312	NA	NA	0.296899766590934	0.00720701147860126	method 3 chrwide	lung
chr14.55082901.55083200	14	55.0830505	14	65.072878	UNC24123981	0.486378319904127	0.193078520301803	NA	NA	-0.0792219005751855	-0.329126771801342	0.123316126719984	-0.599069574280082	0.672666563851393	0.299374588109373	-0.234621486754005	0.146682454729863	NA	NA	0.52409530079771	0.0314552059912288	method 3 chrwide	lung
chr14.56179300.56179599	14	56.1794495	14	65.962884	UNC140223024_to_UNC24139888	0.485715367422339	0.186017169426984	NA	NA	-0.144760106530173	0.194826591859819	0.156682828616714	-0.668111129610676	0.426272818604151	-0.016019129615543	-0.223890125532261	0.274998252207968	NA	NA	0.508023156489577	0.023899275483642	method 3 chrwide	lung
chr14.56210087.56210386	14	56.2102365	14	65.837612	UNC24132405	0.502478771005756	0.180881109150188	NA	NA	0.00758473841797559	-0.309827238980834	0.347042795797502	-0.458455461139508	0.733759880095959	-0.188870669777828	-0.303933595235444	0.172699550822179	NA	NA	0.352463706660288	0.0200473974818058	method 3 chrwide	lung
chr14.56210287.56210586	14	56.2104365	14	65.962884	UNC140223024_to_UNC24139888	0.496987638597562	0.175564078615078	NA	NA	0.0213340339783444	0.0191110095573356	0.290959256369479	-0.661439872062926	0.578951407543528	-0.0511308360296996	-0.346266430333057	0.148481430976996	NA	NA	0.401693117038723	0.0195911470317781	method 3 chrwide	lung
chr14.56210487.56210786	14	56.2106365	14	65.962884	UNC140223024_to_UNC24139888	0.486514489925254	0.185374775390241	NA	NA	-0.0417332342474504	0.0607438813292827	0.186146157822787	-0.673080309676382	0.577965697562237	-0.0936927935700393	-0.290644021782327	0.274294622561891	NA	NA	0.490244353567475	0.021888486606731	method 3 chrwide	lung
chr14.56262109.56262408	14	56.2622585	14	65.962884	UNC140223024_to_UNC24139888	0.520708380193267	0.21629671485304	NA	NA	0.0692911742928118	-0.365296572955282	0.215138841344046	-0.645107577655999	0.459904804495782	0.171847174825182	-0.311144347108328	0.405366502761786	NA	NA	0.255200103848507	0.00485771579307526	method 3 chrwide	lung
chr14.56262309.56262608	14	56.2624585	14	65.962884	UNC140223024_to_UNC24139888	0.476503954472746	0.175276641342368	NA	NA	-0.0279928488777442	-0.307419562649997	0.231506495913496	-0.643625622530034	0.364577322521546	0.151073180178464	-0.289423195803701	0.521304231247972	NA	NA	0.599037252948516	0.0351465337650008	method 3 chrwide	lung
chr14.56340844.56341143	14	56.3409935	14	65.962884	UNC140223024_to_UNC24139888	0.511940878997895	0.220144010451269	NA	NA	-0.0848115540080961	-0.141682605544396	0.0866220737837075	-0.748085358450579	0.582462531113059	0.278104201015169	-0.348318480427002	0.375709192518137	NA	NA	0.262122994021044	0.00472314872797075	method 3 chrwide	lung
chr14.56341044.56341343	14	56.3411935	14	65.962884	UNC140223024_to_UNC24139888	0.494488345616679	0.21592063177935	NA	NA	-0.129910520494839	-0.25705396078826	0.0266217731999697	-0.751222403663388	0.559976313561921	0.253463305581097	-0.209932594045917	0.508058086649417	NA	NA	0.450866892938007	0.0194733449414559	method 3 chrwide	lung
chr14.57397014.57397313	14	57.3971635	14	67.265309	UNC24151896_to_UNC24152410	0.509928509609264	0.213787938491094	NA	NA	-0.0280733745969133	-0.0713699174578543	0.147212637276007	-0.768780296046466	0.557471139556094	-0.000546258681748027	-0.334747507224527	0.498833577175407	NA	NA	0.293103635831805	0.0121492061826366	method 3 chrwide	lung
chr14.57397214.57397513	14	57.3973635	14	65.962884	UNC140223024_to_UNC24139888	0.536688400010148	0.243250367982369	NA	NA	-0.103496650633245	0.0064333796307899	0.111727980919	-0.690114399905247	0.583516758008838	-0.114858297178248	-0.303531019225999	0.510322248384111	NA	NA	0.175052170245426	0.00745044146659335	method 3 chrwide	lung
chr14.57430676.57430975	14	57.4308255	14	65.962884	UNC140223024_to_UNC24139888	0.51195299212927	0.226483636031332	NA	NA	-0.190148976301143	0.266337903423654	0.0170195566784253	-0.572523860195604	0.425271727877111	-0.366312881873283	-0.237030977307976	0.657387507698815	NA	NA	0.282458867103752	0.0151299750731128	method 3 chrwide	lung
chr14.57504964.57505263	14	57.5051135	14	57.481973	backupUNC141394134_to_UNC24061336	0.483560997471771	0.16991882365429	NA	NA	0.191271115892212	-0.0423838424159347	0.21899612236263	0.0884667771796357	0.323196561560952	-0.820623559474394	-0.268911763498232	0.309988588393132	NA	NA	0.515696949620664	0.0359259689873993	method 3 chrwide	lung
chr14.58190208.58190507	14	58.1903575	14	65.962884	UNC140223024_to_UNC24139888	0.493880451111672	0.179101349623882	NA	NA	0.0485246720444374	-0.311178271556227	0.276485970071803	-0.501182936159652	0.622277574975415	0.0170685140160841	-0.294464602982955	0.142469079591094	NA	NA	0.44591360023463	0.0261540328714838	method 3 chrwide	lung
chr14.58444947.58445246	14	58.4450965	14	65.962884	UNC140223024_to_UNC24139888	0.555822467998849	0.267296892867739	NA	NA	-0.0768300685799896	-0.419802007418994	0.172440890450721	-0.727922490234313	0.365719977886096	0.229664116721126	-0.164318101086735	0.621047682262089	NA	NA	0.0962225176774359	0.00179781310641725	method 3 chrwide	lung
chr14.58508935.58509234	14	58.5090845	14	67.40525	UNC24154070	0.524938126394788	0.209673057991466	NA	NA	-0.0723602841879809	-0.0127049365981256	0.204653834902126	-0.624290672425494	0.5913932823348	-0.0131689634436529	-0.478907383401789	0.405385122820116	NA	NA	0.249640901439402	0.0113703538891118	method 3 chrwide	lung
chr14.58509135.58509434	14	58.5092845	14	67.349696	UNC24153148	0.480191912210524	0.175654558729184	NA	NA	-0.102564451029584	0.0245351283338483	0.210992590100727	-0.638295726669991	0.553510130343218	-0.0289889721329817	-0.32726957192188	0.308080872976643	NA	NA	0.588768858661655	0.0248873923704966	method 3 chrwide	lung
chr14.60059517.60059816	14	60.0596665	14	67.265309	UNC24151896_to_UNC24152410	0.532064104395541	0.248100296215316	NA	NA	-0.0181056595669974	0.25596398550799	0.0832792276043577	-0.734324041926207	0.713869437662322	-0.0246300315693637	-0.35616290209125	0.080109984379149	NA	NA	0.209268165468842	0.00802197946419092	method 3 chrwide	lung
chr14.60870011.60870310	14	60.8701605	14	70.166034	UNC24193968_to_UNC24196892	0.502884678916651	0.188634805018111	NA	NA	-0.159653405170916	-0.0439242721647035	0.316628852762553	-0.695415097878774	0.583377463104915	-0.0600722043461241	-0.164410069441366	0.223468733134416	NA	NA	0.334693920052497	0.0295945013132377	method 3 chrwide	lung
chr14.60870211.60870510	14	60.8703605	14	70.419866	UNC24197062_to_UNC24197569	0.530565551664369	0.20934603830039	NA	NA	-0.00410919167297982	0.0168680555368808	0.293015438667792	-0.703551609106472	0.457736271068653	-0.0259696628689564	-0.254283685624761	0.220294383999844	NA	NA	0.19777084575847	0.00901362464529221	method 3 chrwide	lung
chr14.60883920.60884219	14	60.8840695	14	69.657546	UNC24186778_to_UNC24187331	0.505411175479643	0.229681061039071	NA	NA	-0.00565419612651059	-0.325410306504937	0.038819971845527	-0.661484040613453	0.552385939625412	0.172358320773852	-0.208783643250879	0.437767954250988	NA	NA	0.339328225592614	0.0112347110178599	method 3 chrwide	lung
chr14.60884120.60884419	14	60.8842695	14	67.265309	UNC24151896_to_UNC24152410	0.538442946706564	0.291185184130383	NA	NA	0.0291827247829697	-0.510346026687205	-0.0384825650718993	-0.76435489942131	0.846086520346835	0.227465015624676	-0.0816402489808007	0.292089479406734	NA	NA	0.146554661106843	0.00349246003625714	method 3 chrwide	lung
chr14.62058438.62058737	14	62.0585875	14	66.772738	UNC24144884	0.507193600745864	0.207108419669709	NA	NA	0.105964605782703	0.13892809292086	0.0727647853814757	-0.6293372436725	0.62301243662849	-0.0715733926024121	-0.443596535932489	0.203837251493872	NA	NA	0.327119411003662	0.0179369800776575	method 3 chrwide	lung
chr14.62058638.62058937	14	62.0587875	14	69.792831	UNC24188333_to_UNC24191055	0.475861254488418	0.159983540705787	NA	NA	-0.0256354311033356	0.214206777031975	0.270806151244366	-0.495957154321457	0.420968863425763	-0.336793724672306	-0.292679910804409	0.245084429199403	NA	NA	0.574991248118342	0.0355627463666287	method 3 chrwide	lung
chr14.62058838.62059137	14	62.0589875	14	70.419866	UNC24197062_to_UNC24197569	0.511635422880934	0.179216383261158	NA	NA	-0.012731207018571	0.178334583162301	0.3269669678731	-0.556001080546641	0.370697771181075	-0.261922623717945	-0.272241203077493	0.226896792144175	NA	NA	0.319659307191182	0.0126742261722134	method 3 chrwide	lung
chr14.62267573.62267872	14	62.2677225	14	70.419866	UNC24197062_to_UNC24197569	0.47743200156082	0.179204324772095	NA	NA	0.0412438655657482	-0.09480757208714	0.232998432265534	-0.8108076718	0.519735442589615	0.116498738256186	-0.267653275307489	0.262792040517545	NA	NA	0.635813315312096	0.0296064288439034	method 3 chrwide	lung
chr14.62299963.62300262	14	62.3001125	14	67.13134	UNC24150005	0.487346134977671	0.206491233705989	NA	NA	0.0664198275924952	0.141084077819736	0.105475095689207	-0.824918954146881	0.74803452366137	-0.246741047695852	-0.237231434378412	0.247877911458337	NA	NA	0.535406950672621	0.0254855874323799	method 3 chrwide	lung
chr14.62301363.62301662	14	62.3015125	14	66.832158	JAX00205122_to_UNC24147801	0.558154107882369	0.31136467752822	NA	NA	-0.213835002693528	-0.235454824312343	0.0293539561508507	-0.759422648106295	0.980973120037948	0.149062449329383	-0.194136067039454	0.243459016633437	NA	NA	0.0653686795156555	0.00417310200223997	method 3 chrwide	lung
chr14.63380083.63380382	14	63.3802325	14	67.265309	UNC24151896_to_UNC24152410	0.490293685914306	0.199017184794768	NA	NA	-0.13869663288888	0.164003858312204	0.122542771194388	-0.704691575144025	0.578633381417228	-0.0153760365740274	-0.290675476706711	0.284259710389823	NA	NA	0.488963862838627	0.0228889977340215	method 3 chrwide	lung
chr14.63380283.63380582	14	63.3804325	14	67.13134	UNC24150005	0.514122694751695	0.232331511857249	NA	NA	-0.229219338877626	0.10907156894822	0.0885969464662959	-0.798628508381461	0.697608284035872	0.167388492773932	-0.258246647593074	0.22342920262784	NA	NA	0.266728851556204	0.0167873196613155	method 3 chrwide	lung
chr14.63380483.63380782	14	63.3806325	14	67.202693	UNC24151149	0.503262866158373	0.21749997475398	NA	NA	-0.153476201242688	0.192201429580301	0.0869828779670355	-0.790511057082548	0.636705119183255	-0.00577673992194488	-0.286626543754576	0.320501115271165	NA	NA	0.382078676902555	0.0232903974590056	method 3 chrwide	lung
chr14.63741263.63741562	14	63.7414125	14	67.349696	UNC24153148	0.486167494034209	0.223892146458498	NA	NA	0.0199378471828875	-0.27348225948025	0.155233447966595	-0.726666660017623	0.87210417977059	-0.0807172028079458	-0.134667576948267	0.168258224334012	NA	NA	0.52805453904774	0.0379392882025686	method 3 chrwide	lung
chr14.63796539.63796838	14	63.7966885	14	70.419866	UNC24197062_to_UNC24197569	0.471685026737889	0.156650972120604	NA	NA	-0.135598268686362	0.143403402026759	0.297406297757083	-0.605211371181745	0.3049726586301	-0.0781520683329388	-0.186186617290031	0.259365967077135	NA	NA	0.664255730143735	0.0481602866779427	method 3 chrwide	lung
chr14.63796739.63797038	14	63.7968885	14	70.419866	UNC24197062_to_UNC24197569	0.480753116230518	0.178235496262882	NA	NA	-0.00427582219690597	0.0670272117355072	0.224779035870719	-0.659934998246725	0.265738947985637	-0.092481129061189	-0.165467249543757	0.364614003456714	NA	NA	0.517204628067905	0.0453607600799595	method 3 chrwide	lung
chr14.64162479.64162778	14	64.1626285	14	65.962884	UNC140223024_to_UNC24139888	0.480323475038224	0.157618152649339	NA	NA	0.0216516598096217	-0.402613673878586	0.346366679957373	-0.449434225723907	0.556193869173174	-0.0852734190329557	-0.276006564022265	0.289115673717545	NA	NA	0.600962379529119	0.044541501578555	method 3 chrwide	lung
chr14.65059276.65059575	14	65.0594255	14	65.962884	UNC140223024_to_UNC24139888	0.527801693038817	0.237413555732815	NA	NA	0.0789492606470417	-0.35506529858195	0.12002888596538	-0.698994949269213	0.38882463095278	0.110392862514296	-0.306482123720126	0.662346731491791	NA	NA	0.185887257035881	0.00761061532716156	method 3 chrwide	lung
chr14.65059676.65059975	14	65.0598255	14	67.265309	UNC24151896_to_UNC24152410	0.494307879101033	0.21763239034404	NA	NA	0.233473468428104	-0.561382280277412	0.11201987599014	-0.708507882123773	0.527841427977685	-0.0686474046343445	-0.0197608851544217	0.484963679794021	NA	NA	0.441209100228668	0.0226262776943792	method 3 chrwide	lung
chr14.65271179.65271478	14	65.2713285	14	69.998629	UNC24191395_to_UNC24193874	0.494870350914575	0.184703263591916	NA	NA	-0.0664432462004274	-0.179191277320818	0.331874640457062	-0.698904645317756	0.44104655126412	-0.1630759157362	-0.0912771959414055	0.425971088795424	NA	NA	0.44562330473088	0.0356086728693203	method 3 chrwide	lung
chr14.65568437.65568736	14	65.5685865	14	70.419866	UNC24197062_to_UNC24197569	0.461594397467921	0.138540495426984	NA	NA	0.035469011672578	-0.0444983697764984	0.366022921405074	-0.514689777943831	0.465621278143098	-0.097183499545179	-0.335012910607808	0.124271346652567	NA	NA	0.731362190189325	0.0320441806381764	method 3 chrwide	lung
chr14.65768870.65769169	14	65.7690195	14	70.419866	UNC24197062_to_UNC24197569	0.540662851622355	0.225574034844331	NA	NA	-0.0547882158596779	0.175912780985765	0.266778282689916	-0.777867815451254	0.342819719670676	-0.0714830859981464	-0.295730423892331	0.414358757855052	NA	NA	0.1518485707499	0.00362737703022142	method 3 chrwide	lung
chr14.65950748.65951047	14	65.9508975	14	66.57334	UNC24142662	0.518569408417505	0.244248627356475	NA	NA	0.291889209474651	-0.155190780234744	0.156534436337922	-0.630909781322942	0.778148161544035	0.245739034142554	-0.197560844472644	-0.48864943546883	NA	NA	0.261163826664488	0.0144986577327236	method 3 chrwide	lung
chr14.65962302.65962601	14	65.9624515	14	70.419866	UNC24197062_to_UNC24197569	0.493407961551883	0.198278958395586	NA	NA	-0.106442707697663	-0.158454736073914	0.209507857172169	-0.641629137886652	0.551886572124364	-0.0520486983592217	-0.0568607686283588	0.254041619349277	NA	NA	0.457666082792662	0.0142536777200921	method 3 chrwide	lung
chr14.65977226.65977525	14	65.9773755	14	70.939853	UNC24202289_to_UNC24204717	0.513480781061122	0.183601418949857	NA	NA	0.165078515407813	-0.283566594332891	0.206799087535108	-0.53676881540424	0.575860333007993	-0.234459953901254	-0.158208085494606	0.265265513182079	NA	NA	0.251888526518678	0.00971019176002719	method 3 chrwide	lung
chr14.66201084.66201383	14	66.2012335	14	67.420768	JAX00382352	0.471146956999997	0.127405240028073	NA	NA	-0.211974933194423	-0.095712835843272	0.437215976450353	-0.505049772499982	0.145396451592509	0.274799966474226	-0.0277815735417752	-0.0168932794376347	NA	NA	0.630464840246239	0.0481591338298563	method 3 chrwide	lung
chr14.66587241.66587540	14	66.5873905	14	67.265309	UNC24151896_to_UNC24152410	0.473208068324082	0.16777664046448	NA	NA	0.102191048249383	-0.0622132375902023	0.0407266793035696	-0.461645431415386	0.225850685877071	0.498365941318268	-0.525809619015828	0.182533933273125	NA	NA	0.644304024666908	0.0433686390923019	method 3 chrwide	lung
chr14.66915621.66915920	14	66.9157705	14	66.491518	UNC24141257	0.522534906348162	0.213977341682738	NA	NA	0.2496843081194	-0.0200372790320188	0.210296058675708	-0.727421906453519	0.600237379310983	-0.206181426910748	-0.25900231155327	0.152425177843466	NA	NA	0.252589577310848	0.00790008211187321	method 3 chrwide	lung
chr14.66915821.66916120	14	66.9159705	14	65.962884	UNC140223024_to_UNC24139888	0.497987900682891	0.192241896170774	NA	NA	0.258027527248222	-0.0351477874481798	0.219758701818308	-0.779741484391372	0.581252844404032	-0.0996998048555729	-0.235201156717064	0.090751159941626	NA	NA	0.425244144756876	0.0236060466771884	method 3 chrwide	lung
chr14.67435615.67435914	14	67.4357645	14	67.420768	JAX00382352	0.503774408213347	0.211300820476259	NA	NA	-0.0482894742267305	-0.133936119010621	0.0723200710724802	-0.30640743975883	0.716019834678552	0.133881313337953	-0.416380489507099	-0.0172076965857054	NA	NA	0.329288220346402	0.0220920394101407	method 3 chrwide	lung
chr14.67487467.67487766	14	67.4876165	14	67.265309	UNC24151896_to_UNC24152410	0.559046574402623	0.266925923268358	NA	NA	-0.154266605489889	0.163067179321853	0.0924812252811157	-0.80198094359433	0.730796070848259	0.174663787101837	-0.445716953487052	0.240956240018204	NA	NA	0.0908780998078511	0.00339129635075086	method 3 chrwide	lung
chr14.67487667.67487966	14	67.4878165	14	67.13134	UNC24150005	0.566772192522613	0.296179495024057	NA	NA	-0.125108034248117	0.137566134182192	0.00965367297294811	-0.743532935594365	0.819386353476605	0.043438605264714	-0.360836683751437	0.219432887697459	NA	NA	0.0575662392040804	0.00372046511870472	method 3 chrwide	lung
chr14.67487867.67488166	14	67.4880165	14	67.13134	UNC24150005	0.555855068792958	0.288025629172586	NA	NA	-0.0462235411236605	-0.00231255052035183	0.0575650453402986	-0.777752363189461	0.840245387601803	0.167166909936684	-0.339597440931471	0.10090855288616	NA	NA	0.0799450420390938	0.00329884980435091	method 3 chrwide	lung
chr14.67627277.67627576	14	67.6274265	14	67.349696	UNC24153148	0.492371544836273	0.207701628669868	NA	NA	-0.148009395633314	0.197293438239985	0.184931495720778	-0.714915299666052	0.775036184146226	-0.238781173808734	-0.221888004574398	0.166332755575509	NA	NA	0.474252755757154	0.0243812976368579	method 3 chrwide	lung
chr14.67627477.67627776	14	67.6276265	14	67.265309	UNC24151896_to_UNC24152410	0.456223324383443	0.184851463359549	NA	NA	-0.175384324172869	0.0504462533258053	0.0825166970962696	-0.712036810538285	0.741772103458613	0.0499526309835338	-0.195706638402415	0.158440088249347	NA	NA	0.819402555777201	0.0497279525747862	method 3 chrwide	lung
chr14.67627677.67627976	14	67.6278265	14	70.419866	UNC24197062_to_UNC24197569	0.469604173299127	0.15960216935427	NA	NA	-0.0850548102008557	0.0700239761338803	0.272819776448652	-0.619421463102289	0.289630465142466	-0.0221959330786389	-0.205362700253459	0.299560688910244	NA	NA	0.680622858754194	0.0434722085648617	method 3 chrwide	lung
chr14.67627877.67628176	14	67.6280265	14	66.832158	JAX00205122_to_UNC24147801	0.487057447702975	0.170458870586528	NA	NA	-0.0453163504612425	0.0393420028515785	0.203816825510291	-0.528589221563519	0.474049181413733	0.130966016844353	-0.407638202184367	0.133369747589174	NA	NA	0.454223285529497	0.0260642930770587	method 3 chrwide	lung
chr14.67807339.67807638	14	67.8074885	14	66.832158	JAX00205122_to_UNC24147801	0.496211753961392	0.162971063336143	NA	NA	0.359496906564694	-0.231586048004484	0.209535035379296	-0.360533252099208	0.327973474648134	-0.0456973257288385	-0.462985958520822	0.203797167761228	NA	NA	0.403128761137156	0.0131396255854755	method 3 chrwide	lung
chr14.67807539.67807838	14	67.8076885	14	66.832158	JAX00205122_to_UNC24147801	0.510998808942738	0.189998881137224	NA	NA	0.160104535582242	-0.28969623019807	0.274746416831502	-0.546608609693911	0.562138273418826	-0.134791828087781	-0.397738096154415	0.371845538301607	NA	NA	0.301545756292982	0.0162224991361847	method 3 chrwide	lung
chr14.69902751.69903050	14	69.9029005	14	67.13134	UNC24150005	0.536974728431213	0.252947888918397	NA	NA	-0.0580086984966332	0.641394640194498	-0.021649595316075	-0.523001564074219	0.545758091875358	-0.198353278260884	-0.371965545423695	-0.0141740504983492	NA	NA	0.132692804126291	0.00323272266116303	method 3 chrwide	lung
chr14.70132155.70132454	14	70.1323045	14	65.962884	UNC140223024_to_UNC24139888	0.468414231999273	0.194049257282181	NA	NA	-0.188386452106423	-0.293731060649969	0.069601579918876	-0.69511074618133	0.510371509894064	0.0552913795911918	-0.115188811555574	0.657152601089165	NA	NA	0.686633587173088	0.0344561999710467	method 3 chrwide	lung
chr14.70132355.70132654	14	70.1325045	14	69.413139	UNC24183773_to_UNC24184635	0.465480981002205	0.191088743033265	NA	NA	-0.0769465494564397	-0.349658676954705	0.121876555959196	-0.752388126600833	0.300928245416863	0.241809485523547	-0.0591852186723248	0.573564284784697	NA	NA	0.691698278531124	0.0452482712495345	method 3 chrwide	lung
chr14.70559542.70559841	14	70.5596915	14	70.569209	UNC24198243_to_UNC24198443	0.492691133531855	0.17482452537431	NA	NA	0.156794600491922	0.172502386612102	0.205893471840246	-0.570541641181342	0.141232855004132	0.321374308236583	-0.663600598605657	0.236344617602014	NA	NA	0.453665213313506	0.0292009634321249	method 3 chrwide	lung
chr14.70606612.70606911	14	70.6067615	14	67.349696	UNC24153148	0.482357852552209	0.163661792470142	NA	NA	0.285307778561946	0.160214422615655	-0.154629768078477	-0.0575737068605015	0.558496346003636	-0.0897756518420925	-0.648324955202392	-0.0537144651977733	NA	NA	0.525199244819168	0.0176361249302334	method 3 chrwide	lung
chr14.70608012.70608311	14	70.6081615	14	70.615209	UNC24198597_to_UNC24200998	0.464070654078094	0.126174182492664	NA	NA	0.252415811948944	0.196123704606454	-0.379029633287365	0.128016860701689	0.28394915601624	-0.365459037869846	-0.24567260934846	0.129655747232342	NA	NA	0.741391679635534	0.0443275471996752	method 3 chrwide	lung
chr14.70751154.70751453	14	70.7513035	14	67.349696	UNC24153148	0.529389652932553	0.2408438839469	NA	NA	-0.0709084513935093	0.142562829571922	0.0482835457446631	-0.707883066887892	0.575914096347834	-0.0467607154395277	-0.323355784663454	0.382147546719965	NA	NA	0.215030986109273	0.00809136476172057	method 3 chrwide	lung
chr14.70944849.70945148	14	70.9449985	14	70.419866	UNC24197062_to_UNC24197569	0.543289612748248	0.222914046213815	NA	NA	0.138829130636573	0.150432478896225	0.269850635617586	-0.773140472387477	0.472631181049657	-0.18390326578515	-0.299830893593511	0.225131205566099	NA	NA	0.137912063800518	0.00754649193197898	method 3 chrwide	lung
chr14.70945049.70945348	14	70.9451985	14	70.419866	UNC24197062_to_UNC24197569	0.515752835402917	0.21991626329164	NA	NA	0.0734029295919125	-0.0502713263423267	0.192293605821424	-0.83191469683388	0.554933000129389	-0.271910971376165	-0.0943816458095563	0.427849104819203	NA	NA	0.254536276947327	0.0146773982698073	method 3 chrwide	lung
chr14.70977406.70977705	14	70.9775555	14	70.419866	UNC24197062_to_UNC24197569	0.509683960624534	0.157414090095006	NA	NA	0.178681383862744	-0.0891834487247383	0.513420747033603	-0.662977029426828	0.0517535464387773	-0.0322147521210667	-0.0663271930620097	0.106846745999517	NA	NA	0.274607770732991	0.0188457294482663	method 3 chrwide	lung
chr14.70977606.70977905	14	70.9777555	14	70.939853	UNC24202289_to_UNC24204717	0.519067916606103	0.162670969100638	NA	NA	0.170274911789604	-0.142642825119517	0.476226149625677	-0.696158398754659	-0.111076583460954	0.305428203489047	-0.0537059910152572	0.0516545334460594	NA	NA	0.227939406524473	0.0135990588950964	method 3 chrwide	lung
chr14.73725761.73726060	14	73.7259105	14	83.557206	UNC24361910_to_JAX00055366	0.531209123015277	0.174394390656937	NA	NA	0.0555015682359772	-0.377619175255283	0.138289340178422	-0.288394720966512	0.54342281536012	0.204888093571429	-0.445895976986544	0.169808055862391	NA	NA	0.168145007415327	0.0075944979421142	method 3 chrwide	lung
chr14.73924450.73924749	14	73.9245995	14	70.419866	UNC24197062_to_UNC24197569	0.491023990675055	0.176990153686734	NA	NA	-0.10038889017957	-0.32174822681022	0.332848171757413	-0.617568737574578	0.398060415738241	0.148269142491807	-0.253861621490236	0.414389746067142	NA	NA	0.47876120214415	0.0210770504779653	method 3 chrwide	lung
chr14.73924650.73924949	14	73.9247995	14	70.419866	UNC24197062_to_UNC24197569	0.494511045266223	0.191359021718324	NA	NA	-0.100651261145215	-0.31386099953705	0.262845973166179	-0.645996575396824	0.335775794117706	0.176753522452323	-0.270453723168546	0.555587269511426	NA	NA	0.410375656307392	0.0223978115076465	method 3 chrwide	lung
chr14.73952513.73952812	14	73.9526625	14	65.962884	UNC140223024_to_UNC24139888	0.588585068579092	0.30256713394746	NA	NA	-0.0412401798340081	-0.247219897599004	0.08888695456454	-0.774136254181283	0.751970621198763	0.0913406421663175	-0.382146565310346	0.51254467899502	NA	NA	0.0217266887227801	0.00255695502257869	method 3 genomewide	lung
chr14.75530639.75530938	14	75.5307885	14	67.192352	UNC24150927	0.496949745028832	0.191153997378315	NA	NA	-0.0463068936088604	0.10708015991875	0.136309988786372	-0.673166817134182	0.431341297342368	0.273356000206331	-0.447869094126438	0.219255358615661	NA	NA	0.404781373981558	0.0322376250171456	method 3 chrwide	lung
chr14.75530839.75531138	14	75.5309885	14	66.57334	UNC24142662	0.543352654704067	0.237800013883609	NA	NA	-0.0695968936910269	0.109728753064414	0.113223873727447	-0.749017013804213	0.441541482326505	0.263245355878247	-0.419667903013379	0.310542345512006	NA	NA	0.139756990017089	0.0113424006456878	method 3 chrwide	lung
chr14.76154057.76154356	14	76.1542065	14	67.265309	UNC24151896_to_UNC24152410	0.4957482940216	0.236750785830489	NA	NA	-0.0753819784193957	0.0265687637385725	-0.0414502943839258	-0.751070381017982	0.873717122945309	0.105044510573247	-0.234499924588291	0.0970721811524669	NA	NA	0.402596098409	0.0187206465105864	method 3 chrwide	lung
chr14.76154257.76154556	14	76.1544065	14	81.644751	UNC24336812_to_UNC24339895	0.482468464091966	0.149984292856943	NA	NA	-0.111980278695812	-0.366624518560864	-0.0287015708611598	-0.317835055582572	0.629723517431963	0.115285698483482	-0.215007479118178	0.295139686903141	NA	NA	0.534159349392442	0.0282668791769014	method 3 chrwide	lung
chr14.76244764.76245063	14	76.2449135	14	69.998629	UNC24191395_to_UNC24193874	0.497174066679944	0.200149843392309	NA	NA	-0.0653030558519518	-0.0103889475776243	0.182400496681424	-0.650059685047078	0.479333733068156	-0.157955778330492	-0.174238995006798	0.396212232064364	NA	NA	0.444339348626433	0.0176284964814848	method 3 chrwide	lung
chr14.76510449.76510748	14	76.5105985	14	73.887417	UNC24240453_to_UNC24243619	0.531508863962691	0.197958506718104	NA	NA	0.0280388999195761	-0.576915671165188	0.0412628364229157	-0.186727955661574	0.480212081857054	0.155820070718851	-0.338795891058825	0.397105628967192	NA	NA	0.159625821249684	0.00682701181780532	method 3 chrwide	lung
chr14.76814535.76814834	14	76.8146845	14	70.939853	UNC24202289_to_UNC24204717	0.522595429667041	0.175402285192304	NA	NA	0.0882639676785649	0.0794581018714392	0.443178828481269	-0.632934698924817	0.228578778087244	-0.384821339475057	-0.14422270163247	0.322499063913826	NA	NA	0.230275685174523	0.0041146372239721	method 3 chrwide	lung
chr14.76904050.76904349	14	76.9041995	14	70.419866	UNC24197062_to_UNC24197569	0.478025023160736	0.175259316979072	NA	NA	-0.247771426931529	0.039191993176	0.226293305633224	-0.652804393195605	0.437115226416417	-0.0674680344080057	-0.19124609186682	0.456689421176319	NA	NA	0.620439766001762	0.0393799917101589	method 3 chrwide	lung
chr14.76905650.76905949	14	76.9057995	14	69.657546	UNC24186778_to_UNC24187331	0.527782633811296	0.253450966285837	NA	NA	0.294394171359284	-0.363754456940198	0.017821950195421	-0.66405542795124	0.859956990861087	-0.0964519432056951	-0.100459921642532	0.0525486373238724	NA	NA	0.215441743085009	0.00869281671563882	method 3 chrwide	lung
chr14.76905850.76906149	14	76.9059995	14	69.717438	UNC24187543	0.621370151967228	0.35750464408349	NA	NA	0.320566542874188	-0.364549489822302	0.0897681016825605	-0.730027509984101	0.94579667439114	-0.231673941299729	-0.0911045657469302	0.0612241879051737	NA	NA	0.0136298375711993	0.000550132730960273	method 3 genomewide	lung
chr14.79434272.79434571	14	79.4344215	14	76.81255	UNC24281039	0.507463521829138	0.17860025458368	NA	NA	-0.0363780928863151	0.428627312363864	0.163102155465181	0.529752334645562	0.0444559947637236	-0.556801186468095	-0.378332909292245	-0.194425608591675	NA	NA	0.31009544096917	0.0220215208022082	method 3 chrwide	lung
chr14.79987115.79987414	14	79.9872645	14	69.998629	UNC24191395_to_UNC24193874	0.488195480720751	0.198788400253091	NA	NA	-0.0703551390478244	-0.0273188791863299	0.131866506036138	-0.698516226851776	0.480879484491112	-0.0820873719343889	-0.199322770748692	0.464854397241762	NA	NA	0.505809081193146	0.0181687573855235	method 3 chrwide	lung
chr14.79987315.79987614	14	79.9874645	14	69.998629	UNC24191395_to_UNC24193874	0.524937621903666	0.214337362801058	NA	NA	-0.131331776045001	0.153889485023129	0.236636017703623	-0.668591012546516	0.588905302923696	-0.208463802471467	-0.2134240241164	0.242379809528935	NA	NA	0.255168879194076	0.0104743832212795	method 3 chrwide	lung
chr14.8650331.8650630	14	8.6504805	14	9.018991	JAX00049828_to_B6_14-010126401-S	0.463682847961519	0.14282228065794	NA	NA	0.420924590344476	0.189113307278285	-0.689407998583021	-0.041156934141086	0.243879642157367	-0.042376817976092	-0.177143738838935	0.0961679497590059	NA	NA	0.711659796758783	0.0438358296363019	method 3 chrwide	lung
chr15.100445188.100445487	15	100.4453375	15	94.723035	UNC26153299	0.474617848204843	0.141825679186002	NA	NA	0.4397902711141	-0.296706869935845	0.207312262470087	0.529576901055617	-0.017554678526761	-0.359805749823198	-0.129964723769553	-0.372647412584448	NA	NA	0.608435008118111	0.0489239933696699	method 3 chrwide	lung
chr15.101205346.101205645	15	101.2054955	15	93.435366	UNC26135064_to_UNC26135525	0.475505754752134	0.184829949205837	NA	NA	0.0931871358854942	-0.671510182663723	0.314304483479196	0.109245064329753	0.099901603962801	-0.22639152100084	0.320680781805306	-0.0394173657979867	NA	NA	0.611085358705151	0.0379132428802426	method 3 chrwide	lung
chr15.101934746.101935045	15	101.9348955	15	100.118773	JAX00411814	0.537848341790986	0.230555416810222	NA	NA	0.162175502691894	0.0407241306186935	0.750071338602449	0.0227949362464956	0.0388752103177716	-0.268735668047285	-0.651176219111709	-0.0947292313183099	NA	NA	0.131480392195022	0.0118297881948118	method 3 chrwide	lung
chr15.101966733.101967032	15	101.9668825	15	93.709919	UNC26138669_to_UNC26139048	0.50218924721472	0.180371835108823	NA	NA	0.33463430926104	-0.361524547433598	0.410407848548077	0.371172831906218	0.0210091081728716	-0.442572389890554	-0.257322777087012	-0.0758043834770418	NA	NA	0.38020622924825	0.024127628097503	method 3 chrwide	lung
chr15.102033625.102033924	15	102.0337745	15	94.142767	UNC26144855_to_UNC26146083	0.48516257188277	0.187276081412495	NA	NA	0.137117538508405	-0.50145660774046	0.521286602481986	0.342267705444521	-0.0516223770356352	-0.637893935517005	0.25491054039349	-0.0646094665353028	NA	NA	0.525111706563659	0.0459411060720968	method 3 chrwide	lung
chr15.102033825.102034124	15	102.0339745	15	94.142767	UNC26144855_to_UNC26146083	0.504098770030479	0.197330286527684	NA	NA	0.242556422544819	-0.404707764398731	0.546376086817636	0.302706592700926	-0.0794138436666855	-0.620980696541187	0.0457074404765623	-0.0322442379333384	NA	NA	0.363680563443461	0.019866084951634	method 3 chrwide	lung
chr15.25653477.25653776	15	25.6536265	15	28.044164	UNC25257057_to_UNC25260072	0.526097279325143	0.237382939939287	NA	NA	0.388198809924223	-0.108388551845698	-0.201140302395844	0.20958625161793	-0.127693368971781	-0.766164451135813	0.712454443721926	-0.106852830914944	NA	NA	0.195222608462326	0.00706176136566394	method 3 chrwide	lung
chr15.31347739.31348038	15	31.3478885	15	40.119659	UNC25425350_to_UNC25426161	0.557375883709244	0.231028637702261	NA	NA	0.461085066959301	0.294751357991358	-0.418585453442104	0.224250152400156	-0.162486479420449	-0.625612098538399	0.368748837328041	-0.142151383277905	NA	NA	0.0759392708061433	0.00638569377978848	method 3 chrwide	lung
chr15.34373281.34373580	15	34.3734305	15	38.865648	UNC25407726_to_UNC25417690	0.568273578868352	0.201543325203563	NA	NA	0.380633369801172	0.156790456633033	-0.555598459705968	-0.454288466201506	0.336305297729777	0.0542391603857127	-0.198783980344479	0.280702621702258	NA	NA	0.0479712838095873	0.00269556309892016	method 3 genomewide	lung
chr15.36094591.36094890	15	36.0947405	15	36.284168	UNC150123663	0.462064282026708	0.140246366377389	NA	NA	0.0777815076727169	-0.123275573786053	-0.309132997105998	-0.275397656838672	0.377047211269878	-0.0106098338824895	-0.362608163197603	0.62619550586822	NA	NA	0.735809347212739	0.0391634697944812	method 3 chrwide	lung
chr15.36657590.36657889	15	36.6577395	15	39.997942	UNC25423942_to_UNC25424669	0.534109849345156	0.220417545510742	NA	NA	0.325262182627557	0.426245453510607	-0.327228857658524	0.11190221627479	0.10214092717404	-0.798986101976208	0.228600396352482	-0.0679362163047445	NA	NA	0.157238873605703	0.00684222565004322	method 3 chrwide	lung
chr15.38231872.38232171	15	38.2320215	15	40.582232	JAX00061147_to_UNC25432591	0.496156545783786	0.171017093560597	NA	NA	0.531436939661569	0.253393624555091	-0.342441287384332	0.372095342064679	0.062266787197311	-0.340183715613014	-0.502765547311527	-0.0338021431697767	NA	NA	0.374018584294643	0.0218301250667067	method 3 chrwide	lung
chr15.38232072.38232371	15	38.2322215	15	40.33986	UNC25428071_to_UNC25430144	0.501616285696601	0.178989861206701	NA	NA	0.47093224587913	0.260212423844701	-0.312724422784967	0.340227796491772	0.156350180029513	-0.334199361904794	-0.579850021095534	-0.000948840459820976	NA	NA	0.30719275137828	0.00959139499993189	method 3 chrwide	lung
chr15.38314309.38314608	15	38.3144585	15	40.236343	UNC25426784_to_UNC150150760	0.526308232537889	0.207659392020677	NA	NA	0.463218679831762	0.415406235494824	-0.239146456751191	0.404305863739558	0.0399551443107449	-0.603866764048025	-0.413420522765413	-0.0664521798122596	NA	NA	0.188094211856516	0.00617662335687197	method 3 chrwide	lung
chr15.38400015.38400314	15	38.4001645	15	40.286971	UNC25427431	0.507270032348588	0.207330274459987	NA	NA	0.520692915840743	0.618945410232568	-0.336124339868727	0.0375586326731303	-0.188889911768322	-0.590345508603858	0.156210062504011	-0.218047261009545	NA	NA	0.31520295365494	0.0167090150490816	method 3 chrwide	lung
chr15.38403415.38403714	15	38.4035645	15	38.865648	UNC25407726_to_UNC25417690	0.494862623335404	0.175515687346635	NA	NA	0.560701983687363	0.353397134290207	-0.385503148795064	-0.393650514621884	-0.13427757416285	0.291725048867348	0.133837926872713	-0.426230856137833	NA	NA	0.435742848826616	0.0333708255875886	method 3 chrwide	lung
chr15.43308908.43309207	15	43.3090575	15	39.997942	UNC25423942_to_UNC25424669	0.479242596163864	0.134363223881735	NA	NA	0.346981201258473	0.243572717973155	-0.612957280878952	0.191578992912593	0.107324440201541	-0.0845017754233885	-0.274254502819093	0.082256206775672	NA	NA	0.564240594389887	0.0394744894258083	method 3 chrwide	lung
chr15.51708627.51708926	15	51.7087765	15	58.567489	backupJAX00062494_to_UNC25680658	0.475296256054819	0.165545690029932	NA	NA	0.0861145461616811	-0.318979820083913	-0.203577872074982	-0.235437489080368	-0.28549427337601	-0.0309275401833878	0.784929972711906	0.203372475925075	NA	NA	0.62059914292355	0.0378006856092604	method 3 chrwide	lung
chr15.53679991.53680290	15	53.6801405	15	54.670308	UNC25625544_to_JAX00062211	0.469276471660665	0.134422255933782	NA	NA	-0.0626583337217417	0.344379910307411	0.00698168016731918	0.431190331768099	0.106453210485092	0.0800175663060631	-0.590145442167281	-0.316218923144962	NA	NA	0.619618910633139	0.0399913821202807	method 3 chrwide	lung
chr15.59146611.59146910	15	59.1467605	15	54.900277	JAX00401503	0.465471951094608	0.190426410440524	NA	NA	-0.330579913972451	-0.0846796008684638	-0.0651392376937233	0.0221184841522966	-0.454020311903007	0.152125282701775	0.921585074112287	-0.161409776528714	NA	NA	0.721142005320808	0.0467768524873678	method 3 chrwide	lung
chr15.75751765.75752064	15	75.7519145	15	85.212804	JAX00407969_to_UNC26021575	0.476549390822075	0.192453565412254	NA	NA	0.319237380945188	-0.406367080542715	0.632451710851307	0.237576803750424	-0.134708648593784	-0.435093173911376	-0.49501160710134	0.281914614602295	NA	NA	0.621604504098279	0.037686306706037	method 3 chrwide	lung
chr15.75751965.75752264	15	75.7521145	15	85.090906	UNC26019448_to_JAX00407949	0.467415146278247	0.181769842569224	NA	NA	0.248825062016842	-0.248313372537921	0.683120480927706	0.207903007998316	-0.172342993954543	-0.379082578255771	-0.580017871250479	0.23990826505585	NA	NA	0.710401563586835	0.0448480857343762	method 3 chrwide	lung
chr15.76029633.76029932	15	76.0297825	15	85.895812	JAX00408161	0.501869527767501	0.189090755030224	NA	NA	0.144947674083463	-0.605029395492878	0.688414354532846	0.120645340748399	0.101307686719398	-0.299062361760606	-0.393642343298238	0.242419044467615	NA	NA	0.335264755105684	0.0188738255247569	method 3 chrwide	lung
chr15.77672241.77672540	15	77.6723905	15	85.212804	JAX00407969_to_UNC26021575	0.46697144464525	0.159182959582147	NA	NA	0.124404041749332	-0.219375310725541	0.62154128412538	-0.0778640616151994	-0.341287661454022	-0.402995352072892	0.0468212044150996	0.248755855577843	NA	NA	0.664296155008665	0.0365626100865779	method 3 chrwide	lung
chr15.78765392.78765691	15	78.7655415	15	86.463938	UNC150243406_to_UNC26037916	0.464331922656208	0.158903294324636	NA	NA	0.162799670579832	-0.299049253698766	0.61790897602728	-0.120435157560426	-0.00615721126731337	-0.689479980825116	0.168796490525836	0.165616466218674	NA	NA	0.666613726373005	0.0361419178223916	method 3 chrwide	lung
chr15.79158504.79158803	15	79.1586535	15	86.809737	UNC26042149_to_UNC26042753	0.517857173130378	0.177362278642063	NA	NA	0.343788890892252	-0.460185493622017	0.463345437503846	0.226896881362315	-0.212576952053617	-0.178118034383786	-0.276900032950718	0.0937493032517253	NA	NA	0.285614510785867	0.0212193262765578	method 3 chrwide	lung
chr15.79158704.79159003	15	79.1588535	15	82.384177	UNC25984548_to_JAX00407409	0.553353338415256	0.252482401709831	NA	NA	0.186016890635984	-0.833690135085422	0.527268327107913	0.174238698077394	-0.171209838377114	0.0680197298073426	-0.0951522439552492	0.144508571789151	NA	NA	0.107753904512951	0.00773684982516665	method 3 chrwide	lung
chr15.79158904.79159203	15	79.1590535	15	81.183793	UNC25972798	0.567060030626235	0.249112765941819	NA	NA	0.0306378863487849	-0.807003458238772	0.630637324318657	0.243507683400175	-0.171394718401344	-0.040547715133844	-0.117034458749171	0.231197456455514	NA	NA	0.0730392618239538	0.00743663283407459	method 3 chrwide	lung
chr15.79518307.79518606	15	79.5184565	15	79.521209	UNC25951190_to_UNC25970881	0.514526389533786	0.229042813316135	NA	NA	0.132348806887969	0.0639146444595325	0.825604539615372	0.145321903160538	-0.445787136139838	-0.367558382738242	-0.420892088771212	0.0670477135258809	NA	NA	0.320247608247999	0.0190916181060911	method 3 chrwide	lung
chr15.79573048.79573347	15	79.5731975	15	86.539623	UNC26038565	0.503155897827423	0.160608464240696	NA	NA	0.362858787293363	-0.395271102328141	0.377889913125977	-0.2401360972848	-0.309859798888319	-0.0709612119830549	0.0406055497576484	0.234873960307325	NA	NA	0.342622217151091	0.0244344257996241	method 3 chrwide	lung
chr15.79762917.79763216	15	79.7630665	15	86.809737	UNC26042149_to_UNC26042753	0.473323271451973	0.164611697402298	NA	NA	0.244497784221661	-0.213450927016786	0.482417514679604	0.178127289799498	-0.246429267554844	-0.596777209874088	-0.184935647182282	0.336550462927237	NA	NA	0.643483873950571	0.0368731170835899	method 3 chrwide	lung
chr15.80808002.80808301	15	80.8081515	15	83.727888	UNC25998951_to_JAX00407676	0.5055736253585	0.205189878207652	NA	NA	0.115743174267758	-0.166849711044117	0.758387281301178	0.18017500067613	-0.331425782532404	-0.671563884196152	-0.0603397438109712	0.175873665338578	NA	NA	0.345854766556738	0.0208380466378794	method 3 chrwide	lung
chr15.81296273.81296572	15	81.2964225	15	86.809737	UNC26042149_to_UNC26042753	0.481540183624088	0.156858562690585	NA	NA	0.272450389576467	-0.430654439074926	0.50338798257013	0.227867701804324	-0.0393277282088982	-0.235634391766112	-0.436027511895208	0.137937996994223	NA	NA	0.567640664363335	0.0316965959765416	method 3 chrwide	lung
chr15.81352410.81352709	15	81.3525595	15	82.614825	UNC25987024_to_UNC25987404	0.4707252066976	0.180814842397336	NA	NA	0.098360565923758	-0.105671805514242	0.662620837418714	0.138761582551649	-0.390925323956171	-0.483008610026349	-0.251652323173581	0.331515076776222	NA	NA	0.596135612517267	0.0393832739047307	method 3 chrwide	lung
chr15.81352610.81352909	15	81.3527595	15	87.35897	UNC26050257_to_UNC26055369	0.55143401697027	0.210126772636058	NA	NA	0.194184555126448	-0.059452576585722	0.554907670263708	0.372001048212073	-0.450545237221941	-0.517979686093382	-0.276412478236091	0.183296704534907	NA	NA	0.102092222812953	0.00358208775514879	method 3 chrwide	lung
chr15.85166868.85167167	15	85.1670175	15	94.723035	UNC26153299	0.505872407217237	0.202292412987498	NA	NA	0.236666869916452	-0.636859738747517	0.347258036367726	0.435660962554197	0.113339444112137	-0.571344925589106	0.228842476181506	-0.153563124795395	NA	NA	0.318034459051431	0.0176253771062551	method 3 chrwide	lung
chr15.89011407.89011706	15	89.0115565	15	87.95521	UNC26059139_to_UNC26059537	0.499276671817382	0.15862831016135	NA	NA	-0.244216785153162	-0.316660052617127	0.413521314292537	0.447717762016486	-0.457056811588828	-0.0936583445756222	-0.0669147183520274	0.317267635977743	NA	NA	0.385840658974664	0.017110425594019	method 3 chrwide	lung
chr15.89260363.89260662	15	89.2605125	15	85.907325	UNC26029956_to_UNC26035128	0.4823448249144	0.144115278165539	NA	NA	0.094830602410465	-0.336988503148079	0.670207043788716	-0.207218864347708	-0.167875706775636	-0.109461287417811	0.0332567128710553	0.0232500026189976	NA	NA	0.507227752587271	0.0388545381475093	method 3 chrwide	lung
chr15.97412242.97412541	15	97.4123915	15	103.250415	UNC26246099_to_UNC26246390	0.486788855792949	0.191068528849609	NA	NA	-0.112478928596355	0.450430991079203	0.586904277240812	-0.0918710799042028	-0.00560898498248701	-0.638632876554295	-0.253663779554706	0.0649203812720321	NA	NA	0.480115555045601	0.0415952398224111	method 3 chrwide	lung
chr15.98493287.98493586	15	98.4934365	15	94.142767	UNC26144855_to_UNC26146083	0.475671811856554	0.174153784316823	NA	NA	0.298817759983971	-0.532806282635603	0.448047080365344	0.268739721366709	0.122058402178971	-0.646054884026915	-0.0796328811629429	0.120831083930466	NA	NA	0.619563905449075	0.0424286482260826	method 3 chrwide	lung
chr15.98823414.98823713	15	98.8235635	15	89.186041	UNC26073143	0.496915360453088	0.200572967922966	NA	NA	0.325041683358976	-0.353018661897149	0.569356252036869	0.0319756607996251	-0.134932121522677	-0.884582637392234	0.193161533540995	0.252998291075594	NA	NA	0.39207198559537	0.0195833848250786	method 3 chrwide	lung
chr15.98823614.98823913	15	98.8237635	15	94.142767	UNC26144855_to_UNC26146083	0.489897402190431	0.18967012717	NA	NA	0.240250074214744	-0.455038239843019	0.449980512670702	0.177650262122357	-0.122393513763917	-0.716585335010521	0.444992681261827	-0.018856441652172	NA	NA	0.482839556512802	0.0238187969932505	method 3 chrwide	lung
chr15.99223104.99223403	15	99.2232535	15	99.581889	JAX00411762_to_UNC26216859	0.486641962426154	0.177285559942566	NA	NA	0.293687987512004	0.093358202866815	0.304295940358367	0.401202384995709	0.0086617772347461	-0.29818178999229	-0.463283761355035	-0.339740741620315	NA	NA	0.474431621376408	0.0187873649768496	method 3 chrwide	lung
chr15.99223904.99224203	15	99.2240535	15	98.939549	JAX00411603	0.495024990947549	0.19892063638193	NA	NA	0.25804878399599	-0.733041843042656	-0.264841762726203	0.446823424735262	-0.232817523399106	-0.196182477432174	0.566868417576361	0.155142980292526	NA	NA	0.419038719239526	0.0202104109613535	method 3 chrwide	lung
chr15.99532558.99532857	15	99.5327075	15	93.746039	UNC26139151_to_UNC26141927	0.487408672688553	0.196156094614087	NA	NA	0.120283813548293	-0.464543835324685	0.66969643616022	0.212432940679677	-0.0404534719028358	-0.64260535471998	0.0533204638581374	0.0918690077011726	NA	NA	0.473736161418537	0.0315687472632064	method 3 chrwide	lung
chr15.99705971.99706270	15	99.7061205	15	94.124194	UNC26144628	0.517107767736368	0.203230524385743	NA	NA	0.232044824109097	-0.524804297774818	0.534494920918273	0.255864928484855	0.184518783608044	-0.619612148882228	0.0886431398264272	-0.151150150289651	NA	NA	0.257385787727871	0.0186031966044308	method 3 chrwide	lung
chr16.13357990.13358289	16	13.3581395	16	23.351313	UNC26476303_to_UNC26476856	0.516819844088569	0.1644661489934	NA	NA	0.238908022022417	0.492534750024678	0.203887484780833	0.0835986881020907	-0.364990033904341	-0.262213975750281	-0.311072587219782	-0.0806523480556127	NA	NA	0.229092380943939	0.0120020131256676	method 3 chrwide	lung
chr16.17928720.17929019	16	17.9288695	16	22.81969	UNC26469272_to_UNC26472626	0.528020925886811	0.175381180692766	NA	NA	0.245486754693457	0.597219860675023	0.171222400478786	0.17324056646856	-0.403966500605221	-0.0139287796193959	-0.410335225641278	-0.358939076449932	NA	NA	0.18401576462437	0.00828985063212717	method 3 chrwide	lung
chr16.18762030.18762329	16	18.7621795	16	22.17267	UNC26460389_to_UNC26463843	0.498098316743447	0.187174485890168	NA	NA	0.218965192134415	0.190959185942775	0.124511233816508	0.232987188711481	-0.613969920395012	-0.31377430195642	0.389349809549263	-0.22902838780301	NA	NA	0.418554632800737	0.0247294770280788	method 3 chrwide	lung
chr16.27388880.27389179	16	27.3890295	16	23.471682	UNC26478170	0.507465254266174	0.158176025410278	NA	NA	0.0557718375241429	0.497629453745084	0.130062085208369	0.197181374779926	0.01288477464465	-0.513132779319842	-0.614071488729232	0.233674742146902	NA	NA	0.244765600128111	0.0218424046946279	method 3 chrwide	lung
chr16.30189333.30189632	16	30.1894825	16	24.401914	UNC26489493_to_UNC26495973	0.470218265719447	0.1446282492201	NA	NA	-0.025275952386929	0.33570769135542	0.137771342051262	0.41325593421726	-0.333950643643045	-0.315915943973331	0.0617257308778472	-0.273318158498483	NA	NA	0.570089018089936	0.0351987457635776	method 3 chrwide	lung
chr16.31066825.31067124	16	31.0669745	16	25.821124	UNC26508544	0.50676072600838	0.159181373155368	NA	NA	0.362343078779251	0.513622811828597	-0.394643743270018	0.268046638197795	-0.222882736379502	-0.0345605954631039	-0.240176502854074	-0.251748950838946	NA	NA	0.350058237545316	0.0258232717713324	method 3 chrwide	lung
chr16.32419807.32420106	16	32.4199565	16	22.495452	UNC26464530	0.506587096124664	0.216759135390768	NA	NA	-0.0284899049525045	0.150607846424585	0.00361523250620061	0.781445735186137	-0.536283252963521	-0.583041388912252	0.149735982982339	0.0624097497290152	NA	NA	0.328829300252954	0.0225039185590256	method 3 chrwide	lung
chr16.33560560.33560859	16	33.5607095	16	25.285317	UNC26500881	0.47770292492485	0.137442468767916	NA	NA	0.263650243640958	0.393730438830907	0.096814987437384	0.124606130534448	-0.433419008625249	-0.228667123404339	0.00404163967942718	-0.220757308093535	NA	NA	0.573083193839224	0.0384394846682291	method 3 chrwide	lung
chr16.33580896.33581195	16	33.5810455	16	29.972143	UNC26572059_to_UNC26578477	0.5003505578239	0.165636503100316	NA	NA	0.326144260879231	0.348793409968524	0.203718213204597	0.127100377010811	-0.61935481981081	-0.0137421172425238	-0.130429772753176	-0.242229551256653	NA	NA	0.377665822216903	0.0243220391808131	method 3 chrwide	lung
chr16.33676555.33676854	16	33.6767045	16	25.085259	UNC26498183	0.469428960872887	0.139170425390295	NA	NA	0.140653432284039	0.434281336599493	0.218609945244945	0.304159906331455	-0.354354868102878	-0.169224831733723	-0.319422053369897	-0.254702867253434	NA	NA	0.679322595103661	0.0413456509243425	method 3 chrwide	lung
chr16.33678155.33678454	16	33.6783045	16	23.970401	UNC26484379_to_UNC26484949	0.482171571775296	0.152299450463074	NA	NA	-0.0421961572208268	0.320212859763901	0.145669812961785	0.41412825992025	-0.0666974588314145	-0.437569012326965	-0.219648204552105	-0.113900099714625	NA	NA	0.531393289522269	0.0332020473703238	method 3 chrwide	lung
chr16.33684290.33684589	16	33.6844395	16	35.153398	UNC26636041	0.511347460065447	0.185048413556185	NA	NA	0.282170439460579	0.341308698008289	-0.0354291170624933	0.452423779625697	-0.081647780676605	-0.364511427912303	-0.730242146428886	0.135927554985723	NA	NA	0.275324374773648	0.0153592502406226	method 3 chrwide	lung
chr16.35490933.35491232	16	35.4910825	16	35.229205	UNC26636894_to_UNC26638289	0.54891301664175	0.195736893743057	NA	NA	-0.124102767757243	-0.179936142624894	0.341167900764328	0.520701759199171	0.393952244920962	-0.406614686878957	-0.187803484622998	-0.35736482300037	NA	NA	0.0878462032789712	0.00388277983823271	method 3 chrwide	lung
chr16.84735502.84735801	16	84.7356515	16	85.786882	UNC27303201_to_JAX00426777	0.474786573562324	0.174536984096687	NA	NA	0.252550677125347	0.45085329824847	0.433050428516704	0.393835609841188	-0.226462619133453	-0.279774234177397	-0.303086277329321	-0.720966883091539	NA	NA	0.647944319652667	0.0264286231704808	method 3 chrwide	lung
chr16.96053218.96053517	16	96.0533675	16	95.925164	UNC27455565_to_UNC27463246	0.562082039842185	0.229529003605273	NA	NA	0.174980597674178	0.315837864374687	0.492165904234571	0.158374667754558	0.00588846277596102	-0.495204318021018	-0.58558082173695	-0.066462357055986	NA	NA	0.0577086016177718	0.00956317797761208	method 3 chrwide	lung
chr17.21520437.21520736	17	21.5205865	17	30.868808	UNC27760878_to_UNC27765686	0.528369796481427	0.237896013353425	NA	NA	-0.281290726973034	-0.0524326759566447	0.0125672529857901	0.742718974545347	0.0646731401732618	-0.764062064570735	0.175378073681857	0.10244802611416	NA	NA	0.171484586297793	0.00984215487286233	method 3 chrwide	lung
chr17.21520637.21520936	17	21.5207865	17	29.346245	UNC27743308_to_JAX00435493	0.472687020512408	0.187950906449712	NA	NA	-0.260877548795524	-0.194605899059842	0.0421987635863576	0.741176942720354	0.101026800887496	-0.63398024548187	0.0206252391915743	0.184435946951454	NA	NA	0.59088762249687	0.0492008524495599	method 3 chrwide	lung
chr17.23004038.23004337	17	23.0041875	17	26.173928	JAX00434363	0.486508708622146	0.212419600685751	NA	NA	0.503239195012587	0.121971853236872	0.317476172546756	0.0476786759610568	0.125995950408715	-0.645796560168844	-0.679993955424381	0.209428668427238	NA	NA	0.510816098357134	0.0397500792402846	method 3 chrwide	lung
chr17.23886031.23886330	17	23.8861805	17	27.532447	UNC27722978_to_UNC27723287	0.552700197260863	0.20597227356914	NA	NA	0.235035697545911	-0.79199943522302	0.168145238397528	0.296646859961815	0.00261874125201338	-0.179038306353317	-0.0843078006037578	0.352899005022827	NA	NA	0.108845329843737	0.00407286115077987	method 3 chrwide	lung
chr17.24061543.24061842	17	24.0616925	17	30.011091	UNC27752624	0.48878651003772	0.167530906395655	NA	NA	-0.54271558377714	-0.121361337749545	0.117300414904156	0.406484786616872	0.349587878474728	-0.251054516160221	0.591493139047049	-0.549734781355901	NA	NA	0.473657639139855	0.0221883382186571	method 3 chrwide	lung
chr17.26799878.26800177	17	26.8000275	17	17.191095	UNC27618389_to_UNC27621282	0.496362241926703	0.213941495152998	NA	NA	0.0828696368827405	0.115517848690306	0.252134949346545	0.562568522477649	-0.205484003509684	-0.491840066497388	-0.520232860343824	0.204465972953656	NA	NA	0.405411571155057	0.0473108198798597	method 3 chrwide	lung
chr17.27957804.27958103	17	27.9579535	17	27.532447	UNC27722978_to_UNC27723287	0.53177633750163	0.173141561339009	NA	NA	0.33401646364023	-0.407440063482697	0.344195344172259	-0.0302597379484047	-0.410475293079121	-0.216167662720078	0.039790944782629	0.346340004635183	NA	NA	0.166323669525872	0.0143460707747016	method 3 chrwide	lung
chr17.29400864.29401163	17	29.4010135	17	27.532447	UNC27722978_to_UNC27723287	0.530804249738847	0.2361506739159	NA	NA	0.42188546871905	0.0800115953353171	0.417461675829126	0.425629722911654	-0.214606659229777	-0.577605888039584	-0.605555677107391	0.0527797615816037	NA	NA	0.135796153586375	0.0082835106226512	method 3 chrwide	lung
chr17.30795179.30795478	17	30.7953285	17	30.047121	UNC27753023_to_UNC27759648	0.576444916168118	0.199784586855671	NA	NA	0.223272548671882	-0.484805883264772	0.440684863859058	0.0350228758263202	-0.257492477041702	0.229576397566297	0.112406438279585	-0.298664763896668	NA	NA	0.0428630240666976	0.00328975525999642	method 3 genomewide	lung
chr17.3083877.3084176	17	3.0840265	17	3.264958	backupUNC170283680_to_JAX00073018	0.47188523578699	0.200946200302646	NA	NA	-0.180288069149977	-0.297674547806091	-0.580707481399302	-0.0376371023241171	-0.102574520396018	0.68840498282091	0.539767487900882	-0.0292907496462879	NA	NA	0.656995054177789	0.0496059837657141	method 3 chrwide	lung
chr17.33897533.33897832	17	33.8976825	17	29.346245	UNC27743308_to_JAX00435493	0.483119622299395	0.181801001718008	NA	NA	-0.20820068838839	-0.212488790262475	0.201952517366408	0.489744873178396	0.0306567182017602	-0.592482354867301	0.0321574373195737	0.258660287452029	NA	NA	0.552347549760864	0.0340669329440016	method 3 chrwide	lung
chr17.34115625.34115924	17	34.1157745	17	33.698366	UNC27795280_to_JAX00436724	0.51004336683982	0.17203476737588	NA	NA	0.109905891053258	0.387949194434988	0.516850915838711	0.000763856252783035	-0.407817310814677	-0.334310921080799	-0.0928199189949939	-0.180521706689271	NA	NA	0.243289800794552	0.0141441081603519	method 3 chrwide	lung
chr17.34115825.34116124	17	34.1159745	17	33.698366	UNC27795280_to_JAX00436724	0.496934000546859	0.164568305853393	NA	NA	0.0773918221711791	0.36742025613772	0.537294533794372	0.0281254664520257	-0.290342682679241	-0.44141105075793	-0.0635413343903684	-0.214937010727756	NA	NA	0.361478821839095	0.0260683757396912	method 3 chrwide	lung
chr17.35109186.35109485	17	35.1093355	17	37.11151	JAX00437726	0.509905958269321	0.170238778066243	NA	NA	0.261864737631654	-0.0125323700832199	0.405562935768257	-0.620204752756285	0.179549808953094	-0.0484517370065692	0.204735316661416	-0.370523939168347	NA	NA	0.267669257653651	0.0203718379762396	method 3 chrwide	lung
chr17.35399641.35399940	17	35.3997905	17	36.046693	JAX00437434_to_UNC27828122	0.49665384612495	0.204344383535383	NA	NA	0.560838608969552	-0.47732770020283	-0.27716598859292	-0.208744837991658	-0.196063285556946	0.697735462911555	0.023021335282315	-0.122293594819068	NA	NA	0.412070996767933	0.0262133809296657	method 3 chrwide	lung
chr17.35399841.35400140	17	35.3999905	17	37.11151	JAX00437726	0.513969673193483	0.214065046149151	NA	NA	0.616412430867739	-0.512945759211458	-0.229169675648342	-0.269527074783509	-0.230517759331011	0.588706446996489	-0.0286920103856778	0.0657334014957699	NA	NA	0.28182079925785	0.0253984848063824	method 3 chrwide	lung
chr17.36157703.36158002	17	36.1578525	17	37.203217	UNC170082654	0.509406175894945	0.175583397916048	NA	NA	-0.564155355906768	0.00879224087606744	0.262464101671776	-0.597167485228934	0.209548174030089	0.0653902223053783	0.345158956458211	0.26996914579418	NA	NA	0.311549031757168	0.0100620605522056	method 3 chrwide	lung
chr17.36179702.36180001	17	36.1798515	17	36.046693	JAX00437434_to_UNC27828122	0.531073302193269	0.208408153797854	NA	NA	-0.122753249812089	0.260356525956068	0.384334257444552	-0.151387263201159	0.143587271628333	-0.139602733509333	-0.77263368301898	0.398098874512609	NA	NA	0.178979773381926	0.00315161932252928	method 3 chrwide	lung
chr17.46909213.46909512	17	46.9093625	17	53.723999	UNC28031332_to_UNC28031424	0.47602508995069	0.181534855345445	NA	NA	-0.122031516926773	-0.81406086754479	0.0529978635801176	0.511084266407162	-0.131642463211171	0.170246265110404	-0.0674757056566437	0.400882158241694	NA	NA	0.576525762092577	0.0445873719569178	method 3 chrwide	lung
chr17.46909413.46909712	17	46.9095625	17	53.758476	UNC28031943_to_UNC28032891	0.483566998620775	0.194543534242431	NA	NA	0.062953470082572	-0.903269658254065	0.0832421769716979	0.551805608357772	-0.174755690990361	0.20702736104432	-0.0518914441211448	0.224888176909209	NA	NA	0.472296187020303	0.0268415875960732	method 3 chrwide	lung
chr17.47147197.47147496	17	47.1473465	17	54.60291	UNC28042304	0.481651674404061	0.210685264935451	NA	NA	-0.0315103424644302	-1.01421821970182	0.151031245098914	0.430937782003448	0.0270870020795113	-0.128076723078358	0.454889823701642	0.109859432361092	NA	NA	0.540212589381431	0.0351423305111264	method 3 chrwide	lung
chr17.47831599.47831898	17	47.8317485	17	52.701441	UNC28015016_to_UNC28017226	0.474454721059866	0.164627400027877	NA	NA	-0.346156899754499	-0.443503149504661	0.0724677695292924	0.719751311323609	-0.395032316978981	0.251227433341837	-0.0669288598170108	0.208174711860413	NA	NA	0.617209514104677	0.0379098479218473	method 3 chrwide	lung
chr17.53618321.53618620	17	53.6184705	17	56.477712	UNC28069956_to_UNC28074839	0.466236277577697	0.171033673666199	NA	NA	0.154177617141337	-0.736788503675241	0.335848730227254	0.460386197335226	0.045085098763532	0.112437077098079	0.101352816344556	-0.472499033234742	NA	NA	0.701628314301352	0.0434825787686727	method 3 chrwide	lung
chr17.53828929.53829228	17	53.8290785	17	55.370717	UNC28057275_to_UNC28058283	0.475668942301556	0.179860615562405	NA	NA	0.103666781626513	-0.873627182550044	-0.0335462451500883	0.636887458558443	0.0743283726078709	0.251307059568437	-0.302065087893948	0.143048843232816	NA	NA	0.562806554004562	0.0288399551709461	method 3 chrwide	lung
chr17.56601347.56601646	17	56.6014965	17	52.862529	JAX00441742_to_UNC28018125	0.478580504143903	0.172819846061362	NA	NA	-0.189121146363015	-0.52972769382936	0.169976963165963	0.786500169966366	-0.131523066699051	-0.0423624534267179	-0.299943940871471	0.236201168057287	NA	NA	0.573491311906992	0.0464616958409835	method 3 chrwide	lung
chr17.7152728.7153027	17	7.1528775	17	7.343012	UNC170287409_to_JAX00430538	0.565137309693094	0.256648081279829	NA	NA	-0.635138346893563	0.0867375213031441	-0.14610961287614	-0.416104734922052	0.455953861460379	-0.175799098514599	0.866758638155772	-0.0362982277129407	NA	NA	0.0613458988904538	0.00321961000416071	method 3 chrwide	lung
chr17.83666756.83667055	17	83.6669055	17	86.237382	UNC28518541	0.47505973801553	0.23293027535356	NA	NA	0.166470991386241	-0.142673869394833	0.892727690667718	-0.243312317246208	0.265306208257038	-0.475678894103557	-0.558280579822547	0.0954407702561484	NA	NA	0.60009006953415	0.035901737686029	method 3 chrwide	lung
chr17.83675306.83675605	17	83.6754555	17	83.666776	UNC28482188_to_UNC28483049	0.484234857009656	0.161377668763161	NA	NA	0.111975471549735	-0.00198917760436037	0.417557899463968	0.0488518982877268	0.200615297120657	-0.745319766316194	-0.231679852716103	0.199988230214572	NA	NA	0.539556497409923	0.0251003716810357	method 3 chrwide	lung
chr17.8475941.8476240	17	8.4760905	17	8.715321	UNC27537000_to_UNC27538484	0.502406151925177	0.191213111655635	NA	NA	0.333455459864863	-0.597306202765645	0.111247151268967	-0.191641805978158	-0.24661828734684	-0.346570929513188	0.788755049831093	0.148679564638908	NA	NA	0.376371187481252	0.0118601369381586	method 3 chrwide	lung
chr17.87221707.87222006	17	87.2218565	17	85.832661	UNC28513046_to_UNC28513234	0.562698401102515	0.195901210105424	NA	NA	0.166237049345824	-0.603647443309912	0.634729888763791	-0.0818688379245972	-0.157149332745658	-0.0422878434898441	0.130895430846537	-0.0469089114861411	NA	NA	0.0527189411840969	0.00496150369942905	method 3 chrwide	lung
chr18.12286930.12287229	18	12.2870795	18	22.094801	UNC28864729_to_backupUNC180063159	0.472037427714695	0.191206239511413	NA	NA	0.220595255115281	-0.281127286827117	0.146579530637977	-0.621250555256432	0.401414316953045	0.294730413465416	-0.386449858955508	0.225508184867339	NA	NA	0.654441743440654	0.049435881351199	method 3 chrwide	lung
chr18.13132365.13132664	18	13.1325145	18	20.87739	UNC28849580_to_UNC28850626	0.509436684750775	0.330031581262667	NA	NA	0.389266476235336	0.219735901085918	-1.27775159100367	-0.260334680044322	0.497828827874244	0.631889437780695	-0.405779431665291	0.205145059737084	NA	NA	0.317485383423797	0.0155527805567139	method 3 chrwide	lung
chr18.13132565.13132864	18	13.1327145	18	20.87739	UNC28849580_to_UNC28850626	0.489689777611214	0.277046364140358	NA	NA	0.381717609651403	0.147030557225043	-1.26976345428292	-0.322299866911665	0.545085784316741	0.581417167077171	-0.240062530364271	0.176874733288497	NA	NA	0.471905259679066	0.0277911337840765	method 3 chrwide	lung
chr18.13132765.13133064	18	13.1329145	18	15.313238	UNC28778436_to_UNC180052940	0.527961381874067	0.396124679666908	NA	NA	0.322029700477179	0.117008246549436	-0.99898124380601	-0.718161288974987	0.407623678912403	0.821778816676737	-0.27074094562158	0.319443035786822	NA	NA	0.191759161499587	0.0080685477668343	method 3 chrwide	lung
chr18.21159790.21160089	18	21.1599395	18	23.534766	UNC28881410_to_UNC28886801	0.525336765816284	0.211376660314918	NA	NA	0.24795534602506	-0.0481359475931918	-0.133077047171193	-0.646012817042144	0.249963616715838	0.161821670047834	0.599024163070237	-0.43153898405244	NA	NA	0.196155313678129	0.00565548083746614	method 3 chrwide	lung
chr18.21159990.21160289	18	21.1601395	18	23.93222	UNC28887446_to_UNC28888657	0.473686612427792	0.183184427223235	NA	NA	0.211680174605468	-0.199576448199321	0.0797150352024805	-0.700561879778466	0.108869742904406	0.409360416896954	0.435895149184922	-0.345382190816443	NA	NA	0.620794676703242	0.0313780362149616	method 3 chrwide	lung
chr18.21458344.21458643	18	21.4584935	18	15.269317	UNC28778003	0.535190406076102	0.363326910771348	NA	NA	-0.186804681004591	-0.150250726088717	0.0130747040313006	-1.12774996536302	0.149149805023474	0.97628707831234	0.381362031991661	-0.0550682469024459	NA	NA	0.161965638343962	0.00899225900111933	method 3 chrwide	lung
chr18.21458544.21458843	18	21.4586935	18	26.984144	UNC28926018_to_UNC28936393	0.524483114668419	0.283009116209713	NA	NA	-0.00582137649925907	-0.373384487586352	0.269776984764485	-0.81713981488315	0.00607985816297586	0.668412596163401	0.313166593481933	-0.0610903536040338	NA	NA	0.212141879026869	0.00656470168744927	method 3 chrwide	lung
chr18.21458744.21459043	18	21.4588935	18	26.984144	UNC28926018_to_UNC28936393	0.494753394144786	0.247033881609221	NA	NA	0.0582095820749472	-0.379313347405847	0.169232722774907	-0.681261546902778	-0.0556077516944816	0.634921299494466	0.296208732460316	-0.04238969080153	NA	NA	0.392791446700399	0.017540663113123	method 3 chrwide	lung
chr18.21458944.21459243	18	21.4590935	18	26.984144	UNC28926018_to_UNC28936393	0.454941752309559	0.201662267950496	NA	NA	0.0847401187223213	-0.442869858529865	0.219077232516138	-0.61336756770241	0.0691264015250108	0.613973092896921	0.168881530875842	-0.0995609503039593	NA	NA	0.777644511825892	0.0498005579354173	method 3 chrwide	lung
chr18.24112950.24113249	18	24.1130995	18	23.93222	UNC28887446_to_UNC28888657	0.48098209695648	0.207506174886811	NA	NA	0.185149559833138	-0.257240064425679	-0.347976629015712	-0.69808237604075	0.207391058454788	0.734713210408229	-0.0627804618643416	0.238825702650328	NA	NA	0.533034328474666	0.0245382654973559	method 3 chrwide	lung
chr18.24178587.24178886	18	24.1787365	18	26.984144	UNC28926018_to_UNC28936393	0.558053715574067	0.328172828875618	NA	NA	-0.012580462200282	-0.245686623063485	0.453587082649752	-1.02097108531265	-0.00677233760622291	0.740815292621599	0.183957110670879	-0.0923489777595856	NA	NA	0.0953249077385855	0.00265678933608016	method 3 chrwide	lung
chr18.24178787.24179086	18	24.1789365	18	26.984144	UNC28926018_to_UNC28936393	0.482324149998806	0.243314786103351	NA	NA	-0.0227571388277691	-0.120689589529091	0.380314514700951	-1.10054778309057	-0.0302264418907962	0.565353712362613	0.287284519206415	0.0412682070682444	NA	NA	0.564561446005551	0.0231967195907129	method 3 chrwide	lung
chr18.24688526.24688825	18	24.6886755	18	27.864764	UNC28936837_to_UNC28941327	0.494509464334225	0.24798679904968	NA	NA	-0.0664943850189494	-0.25051683688962	0.356070367495528	-0.886074482427156	0.0347271968774463	0.627407227365117	0.256800131721555	-0.0719192191239208	NA	NA	0.469882133407177	0.0227242500110233	method 3 chrwide	lung
chr18.24688726.24689025	18	24.6888755	18	27.864764	UNC28936837_to_UNC28941327	0.493840378991618	0.241104638551087	NA	NA	-0.0700002383460673	-0.453827291128858	0.368444425575034	-0.685759603802435	0.0389002181761049	0.627791144310953	0.266852766946665	-0.0924014217313972	NA	NA	0.444549235027516	0.0190742171099477	method 3 chrwide	lung
chr18.25327315.25327614	18	25.3274645	18	23.93222	UNC28887446_to_UNC28888657	0.472523776831419	0.192841450564838	NA	NA	0.143983260975553	-0.344052253542389	0.0901298752634326	-0.572309860122069	0.0579815216816484	0.67807575703688	0.0578238910810062	-0.111632192374062	NA	NA	0.624359088393064	0.0276189507764781	method 3 chrwide	lung
chr18.25327515.25327814	18	25.3276645	18	23.93222	UNC28887446_to_UNC28888657	0.482275234454449	0.194901276426247	NA	NA	0.134141778739432	-0.378655784958998	0.128289883498778	-0.533911651639677	0.145193410900552	0.775588077883017	-0.0158012206009584	-0.254844493822145	NA	NA	0.52430751019993	0.0299610691595072	method 3 chrwide	lung
chr18.31793826.31794125	18	31.7939755	18	26.984144	UNC28926018_to_UNC28936393	0.50904156156808	0.265777609650188	NA	NA	0.0681217203721513	-0.339751061224984	0.255574514225473	-0.780066334510218	-0.116204431643054	0.852056437245834	0.180793409618529	-0.12052425408373	NA	NA	0.351832926067707	0.0101484078089991	method 3 chrwide	lung
chr18.31794026.31794325	18	31.7941755	18	23.93222	UNC28887446_to_UNC28888657	0.502150894982606	0.232725666495771	NA	NA	0.135605676711948	-0.274863769066927	0.24082811378424	-0.745572703226468	-0.0361560431051587	0.640164638777671	0.133598619918175	-0.0936045337934813	NA	NA	0.377532191520536	0.0211674342160089	method 3 chrwide	lung
chr18.31794226.31794525	18	31.7943755	18	24.096069	UNC28889563_to_UNC28912263	0.495353890677686	0.232323162737993	NA	NA	0.0957007801530506	-0.332072130753141	0.0541734327501716	-0.663351163304039	0.0969237507415915	0.799432303474203	0.0388249737067853	-0.0896319467686214	NA	NA	0.411017213552402	0.0157521007250219	method 3 chrwide	lung
chr18.31919165.31919464	18	31.9193145	18	23.93222	UNC28887446_to_UNC28888657	0.535016314468303	0.231901299181031	NA	NA	0.386900258111183	-0.129609297636576	-0.213477793494851	-0.597831289948648	0.0691714340547275	0.730618612502914	-0.25515691327429	0.0093849896855408	NA	NA	0.134477725094271	0.00365542740418223	method 3 chrwide	lung
chr18.31919365.31919664	18	31.9195145	18	23.534766	UNC28881410_to_UNC28886801	0.483983302263832	0.203202824644936	NA	NA	0.259415458942921	-0.351789525204001	0.0644185650972842	-0.742433296761958	0.202323205522184	0.651491531647831	-0.166797456425865	0.0833715171816033	NA	NA	0.509428277099903	0.0178864596049719	method 3 chrwide	lung
chr18.32227179.32227478	18	32.2273285	18	27.864764	UNC28936837_to_UNC28941327	0.536987735863402	0.308463909736251	NA	NA	0.0247408873316352	-0.355773877992303	0.397105712223487	-0.902910683854994	0.0653586897690949	0.595653019951554	-0.0316796057924791	0.207505858364005	NA	NA	0.158075007622872	0.00677797339296782	method 3 chrwide	lung
chr18.32227379.32227678	18	32.2275285	18	23.13156	UNC28876724_to_backupUNC180562080	0.551891727580076	0.280380709041133	NA	NA	0.115489408627784	-0.358452812882118	-0.287191198421903	-0.674708803898105	0.220653288040306	0.738566846826943	0.116655288847377	0.128987982859715	NA	NA	0.099276641351604	0.0051378999350391	method 3 chrwide	lung
chr18.32399726.32400025	18	32.3998755	18	26.379013	JAX00081490_to_UNC28923176	0.525285945249625	0.268710314112709	NA	NA	0.279109601155571	0.164037771897946	0.504783429956249	-0.694083157201603	0.267558518308282	-0.0525671752281982	-0.710479326444999	0.241640337556751	NA	NA	0.170921974485553	0.00525901518497596	method 3 chrwide	lung
chr18.32536846.32537145	18	32.5369955	18	26.83566	JAX00081523_to_JAX00454523	0.533622617533755	0.305617390450987	NA	NA	0.166097317835593	-0.291594755991012	0.264868042948345	-0.916192331831077	7.69803957585498e-05	0.96331767456535	-0.178202620833497	-0.00837030708946039	NA	NA	0.182847969610637	0.00858284397844156	method 3 chrwide	lung
chr18.33373314.33373613	18	33.3734635	18	24.096069	UNC28889563_to_UNC28912263	0.471764444369894	0.198238417874331	NA	NA	0.280246181061723	-0.334041615951474	0.0881435788882837	-0.706295468830105	0.17647350232571	0.553166443981303	-0.0758721370514503	0.0181795155760097	NA	NA	0.627612168531313	0.0314654987797087	method 3 chrwide	lung
chr18.33373514.33373813	18	33.3736635	18	24.096069	UNC28889563_to_UNC28912263	0.498908006395984	0.212515318711188	NA	NA	0.35439212037739	-0.410074508789643	0.0950940182598494	-0.71210611509699	0.163730716337168	0.481299221187272	-0.00898068328277651	0.0366452310077288	NA	NA	0.375900007794249	0.0112612542905476	method 3 chrwide	lung
chr18.33373714.33374013	18	33.3738635	18	25.820569	UNC28912730_to_UNC28914796	0.492255767377324	0.168146745855405	NA	NA	0.473284194972417	-0.35709270213826	-0.0829876365675637	-0.590957652257397	0.392235768922143	0.258187799399956	-0.0873891328788103	-0.00528063945248652	NA	NA	0.422178809358305	0.0181727338745936	method 3 chrwide	lung
chr18.34811201.34811500	18	34.8113505	18	26.827928	UNC28924157	0.466230636082074	0.22917162356433	NA	NA	0.0940113351631451	-0.106678204941156	0.522141571243013	-0.69074273875306	0.0312380924143387	0.53301921316247	-0.530504786219232	0.147515517930482	NA	NA	0.651491801870781	0.0412258102608714	method 3 chrwide	lung
chr18.34811401.34811700	18	34.8115505	18	26.827928	UNC28924157	0.542567607522723	0.321919603754773	NA	NA	0.118987522029354	-0.0597581466088868	0.452216131172531	-0.697064005078941	0.0394351011218357	0.502750302417227	-0.556974229036687	0.200407323983567	NA	NA	0.130693104535821	0.00434014430359397	method 3 chrwide	lung
chr18.34911154.34911453	18	34.9113035	18	26.786853	UNC28923760	0.512706828284223	0.233783407774598	NA	NA	0.313632621400865	-0.389050273391245	0.193688349282347	-0.648421370598774	-0.0473707116987286	0.456122911042544	0.00349920148020065	0.117899272482791	NA	NA	0.243037745755843	0.012868896040427	method 3 chrwide	lung
chr18.34911354.34911653	18	34.9115035	18	25.820569	UNC28912730_to_UNC28914796	0.531306926309325	0.240383429153231	NA	NA	0.312202745569735	-0.380033050533297	-0.0985515344041994	-0.550283342896272	0.10940870154325	0.531616108836608	-0.046140728721094	0.12178110060527	NA	NA	0.138017472120008	0.0068119536009984	method 3 chrwide	lung
chr18.34919069.34919368	18	34.9192185	18	25.820569	UNC28912730_to_UNC28914796	0.493129071302189	0.227122577004428	NA	NA	0.043668698005966	-0.178196254134109	0.1161530914408	-0.805563118852695	0.304388316550086	0.689228565524153	-0.14790046130724	-0.0217788372269619	NA	NA	0.467716108438222	0.0302600041257175	method 3 chrwide	lung
chr18.35091275.35091574	18	35.0914245	18	42.319144	UNC29122160	0.51470222157313	0.205887108683589	NA	NA	0.232933011917516	-0.173835467350405	-0.456297781484996	0.13914786181904	0.149311527254394	0.722073557832516	-0.364662133086632	-0.248670576901433	NA	NA	0.29031506149872	0.00944151104409086	method 3 chrwide	lung
chr18.35091675.35091974	18	35.0918245	18	25.820569	UNC28912730_to_UNC28914796	0.471962844683722	0.209606689078992	NA	NA	0.173802057688435	-0.241650910404499	0.0715292576456005	-0.793456818444787	0.175723522562033	0.548194036983042	0.0746943024453999	-0.0088354484752247	NA	NA	0.654461325269212	0.0263112544161399	method 3 chrwide	lung
chr18.35712825.35713124	18	35.7129745	18	26.984144	UNC28926018_to_UNC28936393	0.464010097212529	0.189806845663919	NA	NA	0.211851457036422	-0.370158337359459	0.0227377543879546	-0.698080895768968	-0.0344463067879553	0.642277615614447	0.416125744539564	-0.190307031662005	NA	NA	0.735515566515355	0.0496344686655096	method 3 chrwide	lung
chr18.35821680.35821979	18	35.8218295	18	26.827928	UNC28924157	0.501870921323104	0.239673080667012	NA	NA	0.293131970039352	-0.322747112897031	0.205653076293183	-0.796649506069373	0.0477934136484319	0.590265636809921	-0.0479406983497174	0.0304932205252333	NA	NA	0.408721728713397	0.0178603634708855	method 3 chrwide	lung
chr18.36488673.36488972	18	36.4888225	18	26.83566	JAX00081523_to_JAX00454523	0.532072137763544	0.274158908563414	NA	NA	0.0519563939805104	-0.594171817008075	0.0522679217869018	-0.486361453487474	0.283562583439887	0.784186386765848	-0.13283717545436	0.041397159976761	NA	NA	0.177072089463575	0.00574289861137545	method 3 chrwide	lung
chr18.36719225.36719524	18	36.7193745	18	26.984144	UNC28926018_to_UNC28936393	0.527046250890054	0.247609199768566	NA	NA	-0.0354856236346593	-0.499231053674674	0.111452189580171	-0.559203359997606	0.083159019913863	0.369300404849261	0.761102348063849	-0.231093925100205	NA	NA	0.180304430685046	0.00689451802678553	method 3 chrwide	lung
chr18.36719425.36719724	18	36.7195745	18	26.984144	UNC28926018_to_UNC28936393	0.468994579275124	0.191177858324168	NA	NA	-0.0512533062792173	-0.38460403964017	0.0466074609002121	-0.531254997428184	0.0886997744593407	0.247357788405112	0.739564358879828	-0.155117039296922	NA	NA	0.662799769182764	0.0297604683596778	method 3 chrwide	lung
chr18.36838686.36838985	18	36.8388355	18	26.924292	UNC28925353	0.449192979634522	0.163069874337465	NA	NA	0.235756011524662	-0.405921932806472	0.385366064380425	-0.639267321003886	0.354592638830247	0.412956367224888	-0.252380458957821	-0.0911013691920426	NA	NA	0.806635713709459	0.0490559670572793	method 3 chrwide	lung
chr18.36953214.36953513	18	36.9533635	18	26.984144	UNC28926018_to_UNC28936393	0.459939667515075	0.21795316675561	NA	NA	0.108298716930884	-0.152889899699526	0.0780017137584099	-0.781652343512649	0.0134988737470469	0.449729132956083	0.194767890876747	0.0902459149430043	NA	NA	0.751185605329061	0.0481883296898549	method 3 chrwide	lung
chr18.38304710.38305009	18	38.3048595	18	41.594851	JAX00457260_to_UNC29114578	0.507855868215335	0.224860073550847	NA	NA	-0.0576006155659593	-0.215431502725149	-0.390038454310029	0.168649411320964	0.108347984760294	0.940374027464528	-0.0549491336229505	-0.499351717321699	NA	NA	0.327593192074922	0.0289719822381608	method 3 chrwide	lung
chr18.47118636.47118935	18	47.1187855	18	41.594851	JAX00457260_to_UNC29114578	0.478343062132141	0.164975858064776	NA	NA	0.298836130301628	0.356385584435321	-0.218964133443963	0.392398114336175	0.300324913031503	-0.35847137976957	-0.272703594699634	-0.49780563419146	NA	NA	0.556600099250379	0.0281251901295066	method 3 chrwide	lung
chr18.55012714.55013013	18	55.0128635	18	49.910801	UNC29230262_to_UNC29232217	0.482341563110536	0.18363356619989	NA	NA	0.0998799548672815	0.344592418344948	0.0113157646053381	0.23297541005742	0.264301121055879	-0.814997174295061	-0.0166808413374536	-0.121386653298352	NA	NA	0.576501915008108	0.04129657419897	method 3 chrwide	lung
chr18.56721897.56722196	18	56.7220465	18	59.336876	UNC29362400_to_UNC29362526	0.514226727311195	0.177237310863883	NA	NA	0.0955405054395517	-0.348639726321179	-0.178508002464882	0.0893569091735674	-0.244811472994125	0.147505081344676	0.782907205347891	-0.3433504995255	NA	NA	0.28400949720125	0.0209481520727077	method 3 chrwide	lung
chr18.56722097.56722396	18	56.7222465	18	59.413119	UNC29363438_to_UNC29391957	0.463852206015891	0.139671198633408	NA	NA	0.151047359640441	-0.286944281372636	-0.268874096170263	0.118415997422483	-0.191795185060305	0.0851906490338287	0.695934618671071	-0.30297506216462	NA	NA	0.702804972925613	0.0336362040175671	method 3 chrwide	lung
chr18.6136051.6136350	18	6.1362005	18	15.313238	UNC28778436_to_UNC180052940	0.459386843955433	0.261185429264803	NA	NA	0.196782793259213	0.136152530227105	-0.150645240055184	-0.730826172030683	0.2386865413642	0.827830026532649	-0.510293656684486	-0.00768682261281415	NA	NA	0.730404419260011	0.0369004950654829	method 3 chrwide	lung
chr18.6241417.6241716	18	6.2415665	18	15.313238	UNC28778436_to_UNC180052940	0.475612177676167	0.259221125833764	NA	NA	-0.155110922961755	-0.257877760559286	0.169943830395875	-0.828524008657	-0.0127041678640519	1.01763279491554	0.092098577091537	-0.0254583423608541	NA	NA	0.580694448646518	0.0233577672894197	method 3 chrwide	lung
chr18.65830729.65831028	18	65.8308785	18	64.878588	UNC29447480_to_UNC29452409	0.454267488299145	0.132837044594773	NA	NA	-0.549583305740772	0.189677293970791	-0.203660118539944	0.309252195740951	-0.171000778967289	0.147558778610016	0.319938227890897	-0.0421822929646482	NA	NA	0.800538754450839	0.0462646579374882	method 3 chrwide	lung
chr18.75444064.75444363	18	75.4442135	18	73.622927	UNC29587727	0.525658096244173	0.180008977956792	NA	NA	-0.354684115703347	0.416924364449445	-0.132410286068701	-0.117016910506949	-0.234324462411704	0.126485319412388	-0.319401388096401	0.614427478925269	NA	NA	0.19836940384525	0.0120124253640626	method 3 chrwide	lung
chr18.75546965.75547264	18	75.5471145	18	78.42702	UNC29659434_to_UNC180181597	0.446550532632997	0.130735531222953	NA	NA	-0.0130110147246038	0.352824694582424	-0.392613193181256	0.052121304786194	-0.188534208821849	-0.487489683333717	0.256397424403	0.420304676289809	NA	NA	0.853141289898943	0.0445711826800934	method 3 chrwide	lung
chr18.90679373.90679672	18	90.6795225	18	86.945757	UNC29784829_to_JAX00468434	0.473989809472937	0.171749531930127	NA	NA	0.138608888278821	-0.110891203799824	0.183275301809538	-0.202502968657067	-0.0902902897633392	0.280943504446753	-0.758747071612228	0.559603839297347	NA	NA	0.585151009500049	0.0326933352751598	method 3 chrwide	lung
chr18.9212124.9212423	18	9.2122735	18	15.269317	UNC28778003	0.481936665450575	0.2873111619953	NA	NA	0.0425563516931909	0.00725509161390534	-0.306081779286043	-0.830061125072053	0.476966469483545	0.911326907051967	-0.400572113319026	0.098610197834515	NA	NA	0.551965597423468	0.030154275189605	method 3 chrwide	lung
chr19.29436135.29436434	19	29.4362845	19	31.312679	UNC30195892_to_backupJAX00088399	0.509439701208652	0.150187754761925	NA	NA	-0.126245699915474	0.209509454668115	0.0642461802953498	-0.00834508222265394	-0.105975462923682	0.101531746927423	0.493473342680434	-0.628194479509511	NA	NA	0.308499363634694	0.00667480439062895	method 3 chrwide	lung
chr19.37000279.37000578	19	37.0004285	19	36.185995	UNC30256898_to_UNC30257145	0.509088821598572	0.163297395453628	NA	NA	-0.0698723366939183	0.451847610259949	-0.0968829215846866	0.355983224226489	-0.205513092007174	-0.163381567585211	0.317042569676454	-0.589223486291903	NA	NA	0.312691729646279	0.0170289801167052	method 3 chrwide	lung
chr19.3929653.3929952	19	3.9298025	19	3.637651	UNC29827168_to_UNC29830560	0.564521238869729	0.247594011943634	NA	NA	0.103640176613864	-0.117108830405874	0.176526595001278	-0.186847791251798	0.0397219299863411	-0.616948409293565	0.907327785885441	-0.306311456535687	NA	NA	0.0726223561898263	0.00577599516708815	method 3 chrwide	lung
chr19.46120194.46120493	19	46.1203435	19	46.853189	UNC30400006_to_UNC30406793	0.454851198705576	0.141571704398709	NA	NA	0.261885989240661	0.660210194598086	-0.0296863228649419	0.0827811871827178	0.0601550861783284	-0.313273931015344	-0.578865547764533	-0.143206655554974	NA	NA	0.799026123777893	0.0483727115194398	method 3 chrwide	lung
chr19.46120394.46120693	19	46.1205435	19	46.817413	UNC30399642	0.529880228218612	0.214261905064372	NA	NA	0.408080485577662	0.555255156317978	0.226292379807405	0.0588167807816413	0.111413363854993	-0.469262145201358	-0.629049146409783	-0.261546874728539	NA	NA	0.174837378993588	0.00860470228935784	method 3 chrwide	lung
chr19.46647873.46648172	19	46.6480225	19	48.635488	UNC30428964	0.511529029841369	0.169963643419764	NA	NA	0.276812982725012	0.582064327189651	-0.397765185276121	-0.141953701276351	-0.0884329466827128	0.103396403718833	0.245158395199368	-0.57928027559768	NA	NA	0.269093874823654	0.00928621411444119	method 3 chrwide	lung
chr19.5118194.5118493	19	5.1183435	19	6.571054	JAX00469668	0.473447629519444	0.156983185214964	NA	NA	0.177478249436033	-0.251849825941223	-0.345022348242705	0.680528232615021	-0.326677519524742	-0.439909336167122	0.218607913554223	0.286844634270516	NA	NA	0.623972909559843	0.0327793422745772	method 3 chrwide	lung
chr19.5118394.5118693	19	5.1185435	19	8.600467	UNC29867469	0.521669175219595	0.180684904546843	NA	NA	0.124745994908714	-0.336882850166152	-0.414494789130117	0.636517106846246	-0.444689501028009	-0.128545647198323	0.246496589445555	0.316853096322087	NA	NA	0.226438275175973	0.00648887963522404	method 3 chrwide	lung
chr19.53603497.53603796	19	53.6036465	19	50.582111	UNC30455459_to_UNC30477146	0.448951798483629	0.139287016623222	NA	NA	0.318162330426881	0.212866767664515	-0.155050911003459	-0.580750848322154	-0.138275854143905	0.41823889975396	0.326462508246063	-0.401652892621901	NA	NA	0.81977178380327	0.0333441459755056	method 3 chrwide	lung
chr19.55815876.55816175	19	55.8160255	19	51.822102	UNC30479003	0.485340747364097	0.161354950629237	NA	NA	0.527176794720174	0.38034608588064	-0.264191329222618	-0.288019101787718	-0.0646684224271751	0.372266517980782	-0.249410099009293	-0.413500446134792	NA	NA	0.500939859153152	0.0279341613750816	method 3 chrwide	lung
chr19.56471474.56471773	19	56.4716235	19	57.853549	UNC30569613_to_UNC30573561	0.49397086802035	0.16034340156345	NA	NA	0.220915250615048	-0.34292175613009	-0.341144754913052	0.288308317842004	-0.0322550001684064	0.372599890943117	0.405857008433286	-0.571358956621907	NA	NA	0.452217077250646	0.01219072392955	method 3 chrwide	lung
chr19.56471674.56471973	19	56.4718235	19	58.227262	UNC30574632_to_UNC30575577	0.476352010856312	0.151529500867437	NA	NA	0.389244760940533	-0.130529096863585	-0.385579982145146	0.52111586795136	-0.284064641246917	0.329153877451651	-0.0135347643840136	-0.425806021703881	NA	NA	0.609721711887818	0.0215374990496308	method 3 chrwide	lung
chr19.60149282.60149581	19	60.1494315	19	50.545998	UNC30454854_to_UNC30455276	0.447415578251107	0.148871141416309	NA	NA	0.58539209909211	0.380770924328916	-0.134502165401611	0.108873491498045	-0.153630398619712	-0.0446995424373525	-0.292963345678721	-0.449241062781676	NA	NA	0.822925107462896	0.0441271270573292	method 3 chrwide	lung
chr2.104582939.104583238	2	104.5830885	2	102.516691	JAX00498115_to_UNC3689973	0.571844037992742	0.244195656823205	NA	NA	-0.0698821977301926	-0.358305380345878	0.008727290035913	-0.0640179352390434	-0.673965500903048	0.0604353163485272	0.781399555984441	0.315608851849281	NA	NA	0.055169560186071	0.00479668157705959	method 3 chrwide	lung
chr2.106814443.106814742	2	106.8145925	2	113.973765	UNC3781800_to_JAX00500181	0.502988326694374	0.197644642725729	NA	NA	-0.548463435200566	-0.0286217112250201	-0.107184274848421	-0.0872430552871385	-0.486731439205223	0.536310050781202	0.253775150431568	0.468158714553599	NA	NA	0.376163261627565	0.0182697342697077	method 3 chrwide	lung
chr2.11700023.11700322	2	11.7001725	2	6.971464	UNC2519048	0.533356451045937	0.191254999328349	NA	NA	0.251930782382312	0.19067507530193	0.0296084051848865	0.0500693507938456	0.463131010405405	-0.764529461867804	-0.177754915292451	-0.0431302469081249	NA	NA	0.164510749916464	0.00444559406631295	method 3 chrwide	lung
chr2.118588351.118588650	2	118.5885005	2	109.887154	UNC3742668_to_JAX00098577	0.475268340714733	0.164367636751023	NA	NA	-0.478107536892087	0.0426123999687629	-0.339955393892755	-0.0298919370740886	-0.328415130720081	0.174372526009677	0.345481220676063	0.613903851924509	NA	NA	0.552490769505532	0.0304314245739061	method 3 chrwide	lung
chr2.119176611.119176910	2	119.1767605	2	115.324995	UNC3797048_to_UNC3802502	0.46626684800811	0.156468267316588	NA	NA	-0.541586827012178	0.00867918304432246	0.077540200418197	-0.104983561737893	-0.402451664861573	0.385598312059967	0.0397294102747476	0.537474947814411	NA	NA	0.703792754908938	0.0464202630646547	method 3 chrwide	lung
chr2.119176811.119177110	2	119.1769605	2	109.792848	UNC3741740	0.496536485836639	0.185977490186374	NA	NA	-0.450939126152024	0.0122975232984298	-0.305470071875066	-0.119448144937253	-0.420459325203006	0.501379545488406	0.224316947356414	0.558322652024099	NA	NA	0.408622268331044	0.0237298392702097	method 3 chrwide	lung
chr2.121781790.121782089	2	121.7819395	2	119.35994	UNC3842618_to_UNC3888299	0.620688379868348	0.276267470352161	NA	NA	-0.655503981531687	0.376006504933265	-0.184868044087209	-0.331523676141899	-0.382100554071382	0.640229954402624	0.551663607524224	-0.013903811027936	NA	NA	0.0137009116375549	0.00261415289268851	method 3 genomewide	lung
chr2.127008572.127008871	2	127.0087215	2	127.185235	UNC020187887_to_JAX00502868	0.525382493464475	0.205723237601674	NA	NA	-0.500047845015626	0.168256733579121	0.154263784062213	0.0324264629005231	-0.157831969452754	0.145059139051089	0.493445332417554	-0.33557163754212	NA	NA	0.208679038473165	0.0132501900888785	method 3 chrwide	lung
chr2.127951326.127951625	2	127.9514755	2	118.851607	UNC3837886	0.516617639675144	0.234813892694986	NA	NA	-0.442012926799337	-0.0201512493642905	-0.0278705156818327	-0.514140748317716	-0.493223823556307	0.598321509476473	0.59713495661918	0.30194279762383	NA	NA	0.250350359948285	0.0137822178379744	method 3 chrwide	lung
chr2.127951526.127951825	2	127.9516755	2	118.943093	UNC3838879	0.506207033805669	0.224718778195933	NA	NA	-0.325839416674612	-0.0137709565633943	0.0936673699692259	-0.537288063665891	-0.48693844234598	0.445093062648822	0.570113032905227	0.254963413726602	NA	NA	0.372889532426955	0.0236909605882369	method 3 chrwide	lung
chr2.130468362.130468661	2	130.4685115	2	131.534039	UNC3980085	0.493540601240739	0.176196063583061	NA	NA	-0.472451393357283	0.0302802591503559	0.299141861328437	-0.136713892815232	-0.481435908860651	0.0245338543671412	0.347872904471841	0.388772315715391	NA	NA	0.431659151218843	0.0192899283684461	method 3 chrwide	lung
chr2.130468562.130468861	2	130.4687115	2	131.534039	UNC3980085	0.478675167763061	0.165888624411167	NA	NA	-0.389343297287468	0.0793248884198015	0.429030852119125	-0.150467369690663	-0.456754158293461	-0.121947403903805	0.176950264105788	0.433206224530682	NA	NA	0.582993828912232	0.0323007058855211	method 3 chrwide	lung
chr2.136940371.136940670	2	136.9405205	2	144.367389	backupUNC020504535_to_UNC4153863	0.506713695746421	0.209796012547122	NA	NA	-0.401569476581067	-0.228221501206045	-0.0637414171074229	0.117251597467744	-0.63888217792719	0.947689020673582	0.121333417418567	0.14614053726183	NA	NA	0.313081090380702	0.0191358789763546	method 3 chrwide	lung
chr2.140220757.140221056	2	140.2209065	2	148.194006	JAX00101426	0.569974960091876	0.205524200362486	NA	NA	-0.28150123442628	-0.15641929757502	0.416168783523237	0.220970543513167	-0.630209862667469	0.237777550279052	0.0673211932712199	0.125892324082092	NA	NA	0.0531623915947975	0.00719234874720531	method 3 chrwide	lung
chr2.140220957.140221256	2	140.2211065	2	148.354708	UNC4194287_to_UNC4195991	0.535243588060804	0.179297566299736	NA	NA	-0.218335513012273	-0.162812748472179	0.424725550832387	0.216183866576159	-0.59460738937233	0.0973037934106904	0.200392145557775	0.0371502944797707	NA	NA	0.142426417143025	0.0128687232198005	method 3 chrwide	lung
chr2.146337534.146337833	2	146.3376835	2	144.367389	backupUNC020504535_to_UNC4153863	0.486334963427038	0.177311930443832	NA	NA	-0.265394166057214	-0.0735031987029612	0.0344288603534395	-0.21119928712374	-0.514868902382095	0.150251077380325	0.250889273035761	0.629396343496485	NA	NA	0.482108667514002	0.0275943109785538	method 3 chrwide	lung
chr2.148506566.148506865	2	148.5067155	2	148.354708	UNC4194287_to_UNC4195991	0.541864050659968	0.230368770672432	NA	NA	-0.28340294737715	-0.371732447618379	0.0308735231775225	0.257085111189374	-0.423776027649937	0.308124717889837	0.672092869413068	-0.189264799024336	NA	NA	0.144574592551825	0.00745827960688483	method 3 chrwide	lung
chr2.148558055.148558354	2	148.5582045	2	147.872203	UNC4187589_to_UNC4189990	0.543225927872295	0.199623926720719	NA	NA	-0.304726409766292	-0.435674223948092	0.321826400612521	0.168409402800465	-0.380070704115484	0.534891567637803	0.18556973308545	-0.0902257663063699	NA	NA	0.128085234397904	0.00472985135847481	method 3 chrwide	lung
chr2.148558255.148558554	2	148.5584045	2	148.180264	UNC4192000	0.50708575482616	0.19935897436499	NA	NA	-0.403596157395799	-0.364346031302968	0.199086575423552	0.154760971275564	-0.373277670395454	0.645672505218991	0.200815237462304	-0.059115430286189	NA	NA	0.329848110264906	0.0152831172373551	method 3 chrwide	lung
chr2.152158186.152158485	2	152.1583355	2	148.354708	UNC4194287_to_UNC4195991	0.521597203971668	0.190579227002734	NA	NA	-0.165499238275079	-0.419135619117758	0.346353403955872	-0.0849148690158056	-0.356590124150001	0.0382902130717133	0.563892482825698	0.0776037507053595	NA	NA	0.248572741008932	0.0130547084336549	method 3 chrwide	lung
chr2.152224402.152224701	2	152.2245515	2	151.040368	JAX00507307_to_UNC020228210	0.501289864939041	0.1608026176909	NA	NA	0.0187035476251025	-0.319259841131586	0.470318358712521	0.490338221203041	-0.171850927993746	-0.108164017089146	-0.52124007336168	0.141154732035492	NA	NA	0.357282856487655	0.0282867183672917	method 3 chrwide	lung
chr2.152224602.152224901	2	152.2247515	2	150.90631	UNC4230833_to_UNC4231083	0.53220857021484	0.185035736882978	NA	NA	0.0486010256418705	-0.302510324049312	0.44495137646943	0.49211214062714	-0.141827087030906	-0.0337787174392075	-0.564603276461214	0.0570548622421989	NA	NA	0.155952200374994	0.0107851090599987	method 3 chrwide	lung
chr2.154616214.154616513	2	154.6163635	2	147.630305	UNC4184639_to_UNC4187507	0.514531415477714	0.197616096055985	NA	NA	-0.418373275666885	-0.0999914768346603	0.273582695063572	-0.256239524822318	-0.409810487212148	0.588124911906834	0.0123324811822915	0.310374676383313	NA	NA	0.254928215859861	0.0208060309594655	method 3 chrwide	lung
chr2.154876261.154876560	2	154.8764105	2	154.421869	JAX00508001_to_JAX00508430	0.464741450360739	0.158403613808641	NA	NA	-0.290596334225269	-0.29668035621622	0.265169761902572	0.200715319335665	-0.139352155108692	-0.565255942420442	0.56284619501999	0.263153511712396	NA	NA	0.708004699716065	0.0382877416726174	method 3 chrwide	lung
chr2.155101824.155102123	2	155.1019735	2	154.421869	JAX00508001_to_JAX00508430	0.498747278819162	0.168729019160335	NA	NA	-0.390254510927424	-0.463118969180291	0.255828673951646	0.131300569120327	0.176339915161931	0.401602741734684	-0.401301747767776	0.289603327906903	NA	NA	0.428053790893077	0.0242315610724945	method 3 chrwide	lung
chr2.157104694.157104993	2	157.1048435	2	148.354708	UNC4194287_to_UNC4195991	0.491578118634862	0.182065886611395	NA	NA	-0.342637647079823	-0.264586302560541	0.410434104500569	-0.0948213765742053	-0.383251639534082	0.137372440179753	0.579017521791287	-0.0415271007229589	NA	NA	0.490578970439559	0.0336913503803736	method 3 chrwide	lung
chr2.157961947.157962246	2	157.9620965	2	158.435296	UNC4316830	0.491115693293568	0.156038164868548	NA	NA	-0.372458090145726	-0.318650595788003	0.0312450130616176	-0.0237208886316023	-0.291215996854421	0.230932514136947	0.330345711742072	0.413522332479115	NA	NA	0.468560559211379	0.0256847160421314	method 3 chrwide	lung
chr2.164338908.164339207	2	164.3390575	2	157.148503	JAX00508457_to_UNC4303030	0.547117807212674	0.184769148862118	NA	NA	-0.085370152708374	-0.702088255056186	-0.314874261464963	0.212438520606935	0.296334874079668	0.211814295206075	0.246287348697067	0.135457630639778	NA	NA	0.100571476283439	0.0043482978752698	method 3 chrwide	lung
chr2.165142352.165142651	2	165.1425015	2	165.571707	backupUNC020552380_to_UNC4433354	0.538846286657233	0.191138543030174	NA	NA	-0.0218375730424431	0.113508630152871	0.398825503515473	0.0564063551605773	0.191662207107973	-0.590554693900146	-0.420413483886288	0.272403054891983	NA	NA	0.124383825577478	0.0124301944815347	method 3 chrwide	lung
chr2.174152942.174153241	2	174.1530915	2	181.082075	UNC4605277_to_UNC4606016	0.477185037764563	0.156116805990366	NA	NA	0.23774116535301	0.186764484129722	-0.104818801596121	0.271404528816128	0.465587187552718	-0.659006733984062	-0.223141060941024	-0.174530769330371	NA	NA	0.532755985940381	0.0485245274653969	method 3 chrwide	lung
chr2.179953403.179953702	2	179.9535525	2	181.251202	JAX00513638	0.534233904276771	0.215163183542809	NA	NA	0.122900404800038	0.18764131227998	0.0374696687045603	0.113795540855382	-0.936624089563556	-0.0293390930647478	0.305891568089248	0.198264687899096	NA	NA	0.149443136001936	0.00281675349303689	method 3 chrwide	lung
chr2.25876891.25877190	2	25.8770405	2	25.930738	UNC2764887_to_JAX00485655	0.490075879304446	0.185003858023787	NA	NA	0.1063001612327	-0.423536114159107	-0.306047171208325	-0.411148504212772	0.00029621207334074	-0.235106963170139	0.920475467854333	0.348766911589969	NA	NA	0.444467403964589	0.0267041510984108	method 3 chrwide	lung
chr2.25877091.25877390	2	25.8772405	2	26.760479	UNC2774165_to_UNC2774682	0.489663642933224	0.163110277115023	NA	NA	-0.00713314210016153	-0.436624849566537	-0.254001183653452	-0.376713695714073	0.326904815184536	-0.313147396857786	0.808648865370261	0.252066587337211	NA	NA	0.422835477665552	0.0209108108437143	method 3 chrwide	lung
chr2.26502412.26502711	2	26.5025615	2	36.068961	UNC020019262_to_UNC2884991	0.515431658666258	0.229194536104343	NA	NA	0.37614564896375	0.203255700974043	0.373553773848775	-0.0307516244768376	0.0546750009723544	-0.74177872530232	-0.442260634049058	0.207160859069293	NA	NA	0.298512897590704	0.00935981922853846	method 3 chrwide	lung
chr2.27395447.27395746	2	27.3955965	2	29.436515	UNC2809166_to_UNC2812233	0.48293701024753	0.149203855268846	NA	NA	-0.116631940500981	0.119979825226387	0.407168704425143	-0.386269487025307	0.309482150885693	-0.291455526244582	0.386512850937181	-0.428786577703535	NA	NA	0.550408598704299	0.0354621006518056	method 3 chrwide	lung
chr2.30271182.30271481	2	30.2713315	2	35.332964	UNC2868862	0.488649923148024	0.16195412380981	NA	NA	0.129927907985755	-0.363428526152196	-0.380279449249945	0.202062767467303	-0.370787347257041	-0.187929034761127	0.77039305799138	0.200040623975871	NA	NA	0.470692565730627	0.0240322166037314	method 3 chrwide	lung
chr2.3249893.3250192	2	3.2500425	2	5.400217	UNC2498431_to_UNC2498976	0.510150525813346	0.208932313483709	NA	NA	-0.203956458522307	0.177148090105897	-0.0822075786565144	0.0230645630629688	0.220785249619145	-0.74573346590932	0.664889008965184	-0.0539894086650539	NA	NA	0.280540756374596	0.0214008809917079	method 3 chrwide	lung
chr2.3336122.3336421	2	3.3362715	2	3.081519	backupUNC020000070_to_UNC2466989	0.573116805359191	0.245801540365	NA	NA	0.151410001355896	0.158452239361684	-0.551603062356885	0.360370702922601	-0.618449267265813	-0.197079823400514	0.574464935699209	0.122434273683821	NA	NA	0.0623474402921779	0.00467447463772264	method 3 chrwide	lung
chr2.3336322.3336621	2	3.3364715	2	3.081519	backupUNC020000070_to_UNC2466989	0.557428601589613	0.251727393406521	NA	NA	0.108044198194162	0.267331330996065	-0.385752451677442	0.283513689760476	-0.78548275569621	-0.155834231934995	0.680410484925518	-0.0122302645675744	NA	NA	0.0998514864570185	0.00523352957432155	method 3 chrwide	lung
chr2.4984825.4985124	2	4.9849745	2	3.081519	backupUNC020000070_to_UNC2466989	0.493080633650336	0.190582373668245	NA	NA	-0.235316577177627	-0.0725590349575682	0.166434686035836	0.047558040671712	-0.210224081696382	-0.699528495479467	0.835481048976872	0.168154413626624	NA	NA	0.451449899964459	0.0267092640255585	method 3 chrwide	lung
chr2.51790402.51790701	2	51.7905515	2	53.332104	UNC3073250_to_UNC3092556	0.470083385569602	0.155730861175085	NA	NA	0.21420633545039	0.214615842844989	-0.19961551193259	-0.306033427781287	-0.25850423487512	-0.523799730538991	0.616004505646544	0.243126221186066	NA	NA	0.667557566191183	0.0417686589809491	method 3 chrwide	lung
chr2.84776659.84776958	2	84.7768085	2	74.97095	UNC3345953	0.480936760670571	0.173318423402461	NA	NA	-0.158947188736683	0.0926885821590834	-0.123549971981229	-0.16600038431389	-0.456107748470527	-0.108995376684523	0.310566632125955	0.610345455901813	NA	NA	0.544404422773496	0.0415478113088428	method 3 chrwide	lung
chr2.9452474.9452773	2	9.4526235	2	12.63403	UNC2594189_to_UNC2596414	0.476849798003512	0.197446969331103	NA	NA	-0.147054224515752	0.0264091801023145	-0.0186926137337952	0.522552101609085	-0.766527832941025	-0.0482214196680728	0.626971474376335	-0.195436665229089	NA	NA	0.597613408716153	0.0451934601901109	method 3 chrwide	lung
chr3.100489252.100489551	3	100.4894015	3	97.124892	UNC5799631_to_JAX00531070	0.50392075454769	0.177360249830752	NA	NA	0.0270019240189058	0.416485710170098	0.598769115581138	0.0251817287951672	-0.400315757784599	-0.0338394205000332	-0.433357914916197	-0.199925385364479	NA	NA	0.39276225114858	0.0373100903821988	method 3 chrwide	lung
chr3.101085019.101085318	3	101.0851685	3	101.523052	UNC5856915_to_UNC5859163	0.539913086551467	0.225457363811002	NA	NA	0.42067075387428	0.389404160781094	0.19208997141457	-0.0825790008683617	-0.778909058068058	0.130834999151095	-0.367738813761557	0.0962269874769386	NA	NA	0.165067232923767	0.0144038180370257	method 3 chrwide	lung
chr3.101407780.101408079	3	101.4079295	3	102.918677	backupUNC030160320_to_UNC5878315	0.477845100824081	0.152958277856987	NA	NA	0.262246782494058	0.432447099327467	0.145259775474021	-0.148013617813785	0.271269113981184	-0.767257973487694	-0.117751405637568	-0.0781997743376832	NA	NA	0.536481076196553	0.0380121015786363	method 3 chrwide	lung
chr3.105507308.105507607	3	105.5074575	3	105.001386	JAX00532828	0.59814349491594	0.270648019804094	NA	NA	0.504943607525995	0.4409157870578	0.431728403873266	0.198609665732393	-0.302042720678364	-0.440304734004379	-0.531479041003627	-0.302370968503083	NA	NA	0.0213099784282865	0.00485005948679362	method 3 genomewide	lung
chr3.105507508.105507807	3	105.5076575	3	104.866599	UNC5893973	0.521917220493221	0.211522318607626	NA	NA	0.698112003404264	0.275137174043428	0.209134505311395	0.220495114983559	-0.250636434990285	-0.424593750468846	-0.489618532574945	-0.238030079708569	NA	NA	0.254602901956088	0.0300872120527438	method 3 chrwide	lung
chr3.107734515.107734814	3	107.7346645	3	105.060333	JAX00111328	0.566458164606192	0.243884974188419	NA	NA	0.497656093347756	0.390871571665616	0.416606683315808	0.045424311027487	-0.376002532209818	-0.184836079846918	-0.626021276169305	-0.163698771130625	NA	NA	0.0691470479509115	0.00610038561295156	method 3 chrwide	lung
chr3.122407150.122407449	3	122.4072995	3	132.032711	JAX00538081_to_UNC6272670	0.506640037083131	0.166366913111723	NA	NA	0.373791753287888	-0.302875357254313	-0.0653204453061973	-0.377225237013639	0.0635318620078667	-0.345241988549516	0.383606521665037	0.269732891162873	NA	NA	0.375471997148959	0.0260592794794343	method 3 chrwide	lung
chr3.129239020.129239319	3	129.2391695	3	130.73457	UNC6250875	0.53507933025328	0.22986638558595	NA	NA	0.299359304399953	-0.102745866475421	-0.296182573988812	-0.0568440046470434	0.13324454104893	-0.678987676339896	0.557012183323783	0.145144092678506	NA	NA	0.155446328387216	0.0206623555039571	method 3 chrwide	lung
chr3.129604197.129604496	3	129.6043465	3	130.778265	UNC6251370	0.461329502901201	0.124415285272679	NA	NA	0.322017264825414	-0.282880980665741	-0.22716859910833	-0.427038817980723	0.244354034973457	-0.327546533115477	0.666347162423027	0.0319164686483716	NA	NA	0.741179438896597	0.045832492631296	method 3 chrwide	lung
chr3.138105557.138105856	3	138.1057065	3	141.004009	UNC6400048	0.576935299621704	0.282476390274135	NA	NA	0.165880292100426	0.155731963276235	-0.840692840141711	-0.0849153546162009	0.468525990941757	-0.702289039502673	0.728822776676514	0.108936211265653	NA	NA	0.0454263966625115	0.00658343946786688	method 3 genomewide	lung
chr3.138189875.138190174	3	138.1900245	3	143.162149	UNC6432527_to_UNC6433453	0.551388478726878	0.261823243890824	NA	NA	0.224588397016378	-0.0989908097836456	-0.7888447384266	-0.329576844193615	0.340820838421147	-0.173048403021219	0.115816359489357	0.709235200498197	NA	NA	0.0800693299650154	0.00897294109216817	method 3 chrwide	lung
chr3.142156645.142156944	3	142.1567945	3	142.885494	UNC6429354_to_UNC6430528	0.480009384383131	0.142586228955651	NA	NA	0.0516925682585326	0.24367150497665	0.177941060178791	-0.691835367289696	-0.154395354259242	0.230926487830217	-0.0501386911596578	0.192137791464405	NA	NA	0.538534182601023	0.0341294583815865	method 3 chrwide	lung
chr3.142156845.142157144	3	142.1569945	3	141.688763	UNC6411236	0.496859596112408	0.156813497318554	NA	NA	-0.0662744762181003	0.199175991841287	0.192495471386803	-0.746928507427152	-0.143826011018556	0.277085338824666	0.191276154966486	0.0969960376445655	NA	NA	0.385739716474578	0.0229883126715503	method 3 chrwide	lung
chr3.144383489.144383788	3	144.3836385	3	143.226254	UNC6433476_to_UNC6433670	0.483348849279309	0.214790695347502	NA	NA	0.104867362764241	-0.00185027098325057	-0.417815705174138	-0.00866073300273649	0.10772409078509	0.700355046574369	-0.737045394026241	0.252425603062667	NA	NA	0.511970553574348	0.0313260677841086	method 3 chrwide	lung
chr3.36471063.36471362	3	36.4712125	3	30.145385	UNC4954839_to_UNC4955061	0.549121657430615	0.207534573168207	NA	NA	0.281003099558267	0.0583184042514902	0.262359781120385	0.371907221129017	-0.64263040575371	-0.325768011204918	-0.0695245126967171	0.0643344235961868	NA	NA	0.0898538324504453	0.00551432413161757	method 3 chrwide	lung
chr3.88330092.88330391	3	88.3302415	3	97.914141	UNC5811383_to_UNC5812781	0.529520412493791	0.171335209050752	NA	NA	0.166073642452504	0.517075702354073	0.224235840063294	-0.243541710138811	-0.15316919737699	-0.567596900955085	0.0223333061358355	0.0345893174651798	NA	NA	0.188392848079745	0.0139973168707797	method 3 chrwide	lung
chr3.95479435.95479734	3	95.4795845	3	103.349783	UNC5880396	0.481342317846424	0.157479529415076	NA	NA	0.0533891532700441	0.33511455162319	0.0408872412303892	-0.217375768870731	0.60422478523883	-0.47475097853448	-0.214590924947241	-0.126898059010001	NA	NA	0.574601650151271	0.0315918575621893	method 3 chrwide	lung
chr3.95479635.95479934	3	95.4797845	3	103.249713	UNC5878859	0.535033813140647	0.18981852579978	NA	NA	-0.190464629830238	0.326089953268506	0.0959028454119922	-0.289310194499738	0.638710505218689	-0.409757195747763	-0.108307380641222	-0.0628639031802268	NA	NA	0.149666454199377	0.00569675661103619	method 3 chrwide	lung
chr3.96473941.96474240	3	96.4740905	3	104.879184	JAX00532774_to_JAX00532796	0.494417381939317	0.150058389898435	NA	NA	0.321438966595686	0.547581880913911	0.10286307107774	-0.200205776628677	-0.000795225518902672	-0.364964117759115	-0.160564234518241	-0.2453545641624	NA	NA	0.469921692698132	0.0219310070572389	method 3 chrwide	lung
chr3.9833673.9833972	3	9.8338225	3	3.163885	backupUNC030729939_to_UNC4646360	0.485108295480881	0.168211677140496	NA	NA	-0.170924280895344	-0.0701602799439544	0.151617821847078	-0.0756892358245925	-0.670693068537273	0.567125731852144	0.220988665462481	0.0477346460394604	NA	NA	0.525646527506886	0.0455530289960663	method 3 chrwide	lung
chr4.115315708.115316007	4	115.3158575	4	118.681794	UNC8077552_to_JAX00563514	0.536332014516669	0.299689098970777	NA	NA	0.133299358763815	0.502981540597596	0.203389698329425	0.31310317235796	0.010366060252401	-0.0174055923132375	-1.11452073839846	-0.0312134995895003	NA	NA	0.187801869213139	0.00754357885676826	method 3 chrwide	lung
chr4.12833801.12834100	4	12.8339505	4	19.517551	UNC6841467_to_UNC6841819	0.492329470645827	0.153758677077129	NA	NA	0.0680384891880323	-0.286699932851315	-0.347181533237345	-0.343362046398956	0.0266151075291214	0.506864108902399	0.302036328297422	0.0736894785706412	NA	NA	0.473019025935979	0.0324238576506263	method 3 chrwide	lung
chr4.12834001.12834300	4	12.8341505	4	22.179685	backupUNC040924127_to_UNC6886276	0.474179704334222	0.162512438357419	NA	NA	0.233837849864514	-0.329986911064664	-0.474329034047047	-0.519291569119964	0.0146469697384111	0.266256886799411	0.437274404736081	0.371591403093256	NA	NA	0.63182878102339	0.046590802723366	method 3 chrwide	lung
chr4.132303693.132303992	4	132.3038425	4	131.1144	JAX00124695_to_UNC8239028	0.51052931046839	0.156289608070257	NA	NA	0.167852751048182	0.576619445216171	-0.397127860313784	-0.294987058337157	-0.199217560403142	0.216593219996215	-0.0390805867859184	-0.0306523504205667	NA	NA	0.297674346185859	0.0176565477593141	method 3 chrwide	lung
chr4.132833386.132833685	4	132.8335355	4	135.249004	UNC8288856_to_UNC040316624	0.506526236561999	0.166602668286414	NA	NA	-0.328338135427752	0.634247841002431	-0.515269525499933	-0.0297575068913454	0.268848523547839	0.124875801940746	-0.251108672261049	0.0965016735890632	NA	NA	0.309605497943726	0.0209040787726227	method 3 chrwide	lung
chr4.138942875.138943174	4	138.9430245	4	137.811542	UNC8325248	0.516712310486619	0.195162858968478	NA	NA	0.226508221570517	0.484973740184357	-0.360805165659571	-0.0972885948884531	0.0218275088504376	0.437309259477609	-0.292394731370134	-0.420130238164763	NA	NA	0.255996768558167	0.036374580313901	method 3 chrwide	lung
chr4.138943075.138943374	4	138.9432245	4	136.646607	UNC8309009_to_JAX00568141	0.561735197887276	0.247456077031099	NA	NA	0.373474771366521	0.504619085176224	-0.519175559283262	0.00479051379350928	-0.0270291166555429	0.420850080246158	-0.370471753210074	-0.387058021433534	NA	NA	0.0689712631236631	0.0093563990269464	method 3 chrwide	lung
chr4.141349044.141349343	4	141.3491935	4	148.789874	UNC8435000_to_JAX00570428	0.494732121552562	0.175600574740726	NA	NA	0.035909216658778	0.501021647987373	0.0861427201989777	0.349121890577303	0.0064526981195535	-0.451280982499419	-0.655867870724696	0.12850067968213	NA	NA	0.468398849332038	0.0323740934374703	method 3 chrwide	lung
chr4.147412466.147412765	4	147.4126155	4	152.3517	UNC8489551	0.501478338834603	0.183532262268917	NA	NA	0.585236573964401	0.562731017741884	-0.244277185926253	0.0280632649667637	-0.455104400709526	-0.243292535695893	-0.143313965160889	-0.0900427691804875	NA	NA	0.34627272686696	0.031385343896051	method 3 chrwide	lung
chr4.147412666.147412965	4	147.4128155	4	152.22699	UNC8487062_to_JAX00571383	0.484479929620502	0.174998784273967	NA	NA	0.571300265655189	0.535019201892683	-0.373512657477467	0.0471532431439275	-0.244885136801818	-0.428370838917493	-0.028161235613536	-0.0785428418814848	NA	NA	0.542901287511258	0.0351771675807425	method 3 chrwide	lung
chr4.148819507.148819806	4	148.8196565	4	148.789874	UNC8435000_to_JAX00570428	0.490508757450701	0.195861113766318	NA	NA	0.232666236658685	0.440220417527651	-0.147437542952932	0.0970118803476446	-0.0226245730142081	-0.888618068011618	0.300610116060624	-0.0118284666158466	NA	NA	0.463824620798336	0.0367154941654158	method 3 chrwide	lung
chr4.150482564.150482863	4	150.4827135	4	150.621898	UNC8461462	0.490822409734921	0.164162151901285	NA	NA	0.139516580849968	-0.105240955141461	0.491677837251584	0.281689832956186	0.0963861585607071	-0.680588971673366	0.0705382168723632	-0.293978699675983	NA	NA	0.496904670407598	0.0359199838219465	method 3 chrwide	lung
chr4.151276788.151277087	4	151.2769375	4	148.789874	UNC8435000_to_JAX00570428	0.560704868621933	0.237464496464242	NA	NA	0.352034741315834	0.480510545704774	-0.316843765257163	0.00976485619988514	-0.112815022260097	-0.575176526618043	-0.0359399545168902	0.198465125431699	NA	NA	0.0702617550071563	0.00401439053177022	method 3 chrwide	lung
chr4.151481591.151481890	4	151.4817405	4	151.508794	UNC8474941_to_JAX00571203	0.527235985568155	0.195891910571312	NA	NA	0.183806696817192	0.558896395169528	-0.485126346938114	0.111174439023265	0.00985404825858676	-0.44017592925107	-0.215247199896744	0.276817896817355	NA	NA	0.214277302817282	0.00686455433131927	method 3 chrwide	lung
chr4.153330973.153331272	4	153.3311225	4	153.031735	UNC8500233	0.501518772107509	0.182839987351331	NA	NA	0.465539362122117	0.396691715616651	-0.319435337233807	0.219433245018341	-0.0928956933167057	-0.503748803625282	-0.459395081846671	0.293810593265357	NA	NA	0.41004843183533	0.0190206986384317	method 3 chrwide	lung
chr4.153710698.153710997	4	153.7108475	4	152.3517	UNC8489551	0.491052759085349	0.187130379957419	NA	NA	0.718203738691409	0.458597233006679	0.0167621822300287	0.130426398271094	-0.250004888600868	-0.449110647056201	-0.325668291816293	-0.299205724725848	NA	NA	0.502603185203289	0.0460337587151701	method 3 chrwide	lung
chr4.153710898.153711197	4	153.7110475	4	152.3517	UNC8489551	0.562763872111923	0.253429197633861	NA	NA	0.798382780066133	0.449592699886512	0.00928364630475143	0.0822845242421393	-0.202923103649811	-0.43888367393595	-0.323800380354337	-0.373936492559437	NA	NA	0.0746906404994092	0.0109231696996207	method 3 chrwide	lung
chr4.154623772.154624071	4	154.6239215	4	155.347364	UNC8535040	0.537511877517163	0.198419172462258	NA	NA	-0.219786439630037	0.626577869678345	-0.486049576413649	0.25389490507835	-0.37658198415819	-0.0121559953990691	0.118982123121076	0.0951190977231749	NA	NA	0.145535341574303	0.0189934089860188	method 3 chrwide	lung
chr4.154623972.154624271	4	154.6241215	4	152.134092	UNC8485273_to_UNC8486860	0.506847557499697	0.167095185533095	NA	NA	0.114287685628748	0.567728287137182	-0.492795383004685	0.21877258347533	-0.415835521617884	-0.0605260199670656	0.0183343587087071	0.0500340096396672	NA	NA	0.325717827063785	0.0324449230232723	method 3 chrwide	lung
chr4.155205334.155205633	4	155.2054835	4	152.087853	backupUNC040376288_to_UNC8484916	0.488395975503472	0.166642121676732	NA	NA	-0.0823746607170534	0.604896010863279	-0.600533298735886	-0.178893766898614	-0.112828826437832	-0.0926565291307073	0.260614362710121	0.201776708346693	NA	NA	0.491619567013566	0.0344122828975394	method 3 chrwide	lung
chr4.155215346.155215645	4	155.2154955	4	155.583062	UNC8538907	0.537855089227864	0.232282875745576	NA	NA	-0.0141925240066745	-0.0251108900738423	0.116563257542609	0.671384646196536	0.111668880003283	-0.795235273626848	-0.338012284917445	0.272934188882381	NA	NA	0.178319353326232	0.0102100277844209	method 3 chrwide	lung
chr4.35046990.35047289	4	35.0471395	4	41.024926	UNC7118700	0.503844702327503	0.188374964920264	NA	NA	0.398994298978368	-0.204906489645762	-0.0370534190424249	0.114715691590632	-0.00976500532964436	-0.661142142240439	-0.163193447387412	0.562350513076682	NA	NA	0.335553010483709	0.013301943810567	method 3 chrwide	lung
chr4.35047190.35047489	4	35.0473395	4	41.517968	UNC7122947_to_backupUNC040437864	0.48337625858949	0.165887208450298	NA	NA	0.333082423934695	-0.113091308618469	-0.124712840027049	0.104172510208165	-0.0239750203580756	-0.649278393262343	-0.0546048011072562	0.528407429230333	NA	NA	0.493337718191711	0.0265618660498543	method 3 chrwide	lung
chr4.41702094.41702393	4	41.7022435	4	42.893122	UNC041043835	0.562067222693934	0.197859348491472	NA	NA	0.264029208797056	0.12315168790847	0.0319946968423207	-0.361401749800749	-0.399526547184818	0.451638793096011	-0.530077299782662	0.420191210124371	NA	NA	0.0694815699180389	0.00820304259572757	method 3 chrwide	lung
chr4.43059033.43059332	4	43.0591825	4	43.199446	JAX00549044_to_UNC7133144	0.552399472280666	0.172177745922028	NA	NA	0.0740583149390286	-0.279379435019041	-0.225740441778532	-0.173671489255105	0.596250854309554	-0.0899034109081796	-0.196868348240156	0.295253955952431	NA	NA	0.106525714798148	0.00964047098834198	method 3 chrwide	lung
chr4.43394859.43395158	4	43.3950085	4	43.447107	JAX00223222_to_UNC7137257	0.516512360013168	0.174622387838722	NA	NA	0.404381699870918	-0.553335334618667	-0.148590111875929	-0.356006830793229	0.363488117448109	-0.272673259769629	0.339944699827099	0.222791019911328	NA	NA	0.241955855835765	0.0176472362488375	method 3 chrwide	lung
chr4.43407245.43407544	4	43.4073945	4	41.024926	UNC7118700	0.490450999427553	0.177516373690828	NA	NA	-0.101204416260961	-0.101721727244107	-0.367893648805266	-0.0923716182497792	0.0957411207218008	-0.386395027361142	0.426958032001118	0.526887285198336	NA	NA	0.469423600400533	0.0475067807619837	method 3 chrwide	lung
chr4.43739819.43740118	4	43.7399685	4	47.683761	UNC7194639	0.568005025855746	0.198850191850556	NA	NA	-0.0299809307413677	-0.365250643081657	-0.187012897640338	0.121627636057942	-0.369432457175691	0.2487372719451	0.412637304312892	0.16867471632312	NA	NA	0.0757821599578304	0.00296693069029885	method 3 chrwide	lung
chr4.44180343.44180642	4	44.1804925	4	36.460496	UNC7061323_to_JAX00548391	0.543303088273669	0.252500661251407	NA	NA	0.869494457912927	-0.614036763395091	0.172136791560648	-0.398828818580628	0.257868820832409	-0.122064301470373	-0.232688852357189	0.0681186654972972	NA	NA	0.10980606901114	0.00406277055977144	method 3 chrwide	lung
chr4.44180743.44181042	4	44.1808925	4	43.447107	JAX00223222_to_UNC7137257	0.518295933787971	0.179361531133463	NA	NA	-0.267779983513042	-0.575111909975619	-0.0640197916948003	-0.380041610134521	0.227980705799101	0.408661309614588	0.386414498137996	0.263896781766298	NA	NA	0.279124412650948	0.024128954156139	method 3 chrwide	lung
chr4.44180943.44181242	4	44.1810925	4	43.96704	UNC7142392_to_UNC7149423	0.528521974811233	0.178916641225114	NA	NA	-0.124445747566518	-0.584763443876368	-0.0030083105583247	-0.345455298641085	0.261678429024776	0.299233126787126	0.289172871473059	0.207588373357335	NA	NA	0.179394460079217	0.00669715887715527	method 3 chrwide	lung
chr4.47365550.47365849	4	47.3656995	4	45.963634	UNC7170328_to_UNC7170487	0.478569766031724	0.183700318905801	NA	NA	-0.436697520102211	-0.332603970482322	-0.0151616133271437	-0.310516178809522	-0.178042644946599	0.388858441164508	0.807570350072215	0.0765931364310752	NA	NA	0.586304387704338	0.0421099611543869	method 3 chrwide	lung
chr4.48137479.48137778	4	48.1376285	4	47.79518	UNC7195923_to_UNC7201437	0.499341371837968	0.164409657950233	NA	NA	-0.236223594818639	-0.442408928470895	-0.235361257470173	-0.351395431540677	0.395056696449297	0.345161350381588	0.474993949046326	0.0501772164231723	NA	NA	0.383251039953117	0.0245133915349846	method 3 chrwide	lung
chr4.55527648.55527947	4	55.5277975	4	55.951902	UNC7296394_to_UNC7298138	0.549355331455443	0.224983560170523	NA	NA	-0.226123857838439	-0.218130249418098	0.167057749439936	-0.204211704697916	-0.255401882729471	0.0959780373633349	0.899447506340083	-0.258615598459431	NA	NA	0.087112130689687	0.00445999365122007	method 3 chrwide	lung
chr4.59015860.59016159	4	59.0160095	4	62.504815	UNC7361619_to_UNC7363395	0.510678758749361	0.184482051877211	NA	NA	-0.312004450616932	-0.379058771522528	-0.0709880635961298	-0.0576683747894048	-0.0763885197706149	0.246452935601547	0.817281730277253	-0.16762648558319	NA	NA	0.293255797300071	0.0187387777374085	method 3 chrwide	lung
chr4.6292718.6293017	4	6.2928675	4	13.943502	UNC6768470_to_JAX00545689	0.494428770552098	0.188877571334369	NA	NA	0.469812762364371	0.0638383797948465	-0.549956188347829	-0.354514163382412	0.418472146766947	0.240708139322477	-0.422842929808384	0.134481853289985	NA	NA	0.407257056954155	0.0309493188788976	method 3 chrwide	lung
chr4.8462418.8462717	4	8.4625675	4	3.679243	UNC040001211	0.54529560135321	0.205135124886574	NA	NA	0.0230210237036711	0.245732722110223	-0.104425099964656	-0.484748616058829	0.654711940284033	-0.523565284218137	-0.0699004949251905	0.259173809068885	NA	NA	0.0899133619615364	0.00868970781073319	method 3 chrwide	lung
chr4.87740110.87740409	4	87.7402595	4	84.41761	UNC7644774_to_JAX00189478	0.511490871253687	0.184509299922661	NA	NA	-0.66264590638058	-0.0840221957104527	0.0940581676942196	0.0837511946325365	0.0114103888417996	0.128539630301198	0.65806198476731	-0.229153264146031	NA	NA	0.290671505084487	0.0179331886924093	method 3 chrwide	lung
chr4.93001175.93001474	4	93.0013245	4	88.387472	UNC7695343_to_JAX00121593	0.47175962629382	0.166753961336	NA	NA	-0.0184116587679451	-0.316242895009024	0.0846307893460474	0.62145161028519	-0.278268366371034	-0.533894028793655	0.387694071427106	0.0530404778833158	NA	NA	0.604074175513053	0.0474791807191318	method 3 chrwide	lung
chr5.104340216.104340515	5	104.3403655	5	111.042411	JAX00134247_to_UNC9907482	0.513966679490148	0.186239927733868	NA	NA	0.287303467920738	-0.170271120996794	-0.41654060117173	-0.555958511626621	0.0402287154073154	0.263407353906024	0.202442079913244	0.349388616647822	NA	NA	0.281118674613539	0.0116376058139003	method 3 chrwide	lung
chr5.107124931.107125230	5	107.1250805	5	106.807811	JAX00133933	0.535923928309735	0.228040305522917	NA	NA	-0.396803010154579	-0.0240695485432451	0.291043666095255	-0.502645596850694	0.470189978631866	-0.327602046873324	-0.0724596389066644	0.562346196601385	NA	NA	0.150196312049323	0.00853958089904239	method 3 chrwide	lung
chr5.110425349.110425648	5	110.4254985	5	114.768877	JAX00593074	0.523360658146635	0.222047540405683	NA	NA	0.360458621672668	0.034751131618265	-0.106335886314964	0.156895715563235	0.22822889669373	-0.316406602494234	-0.754166900521406	0.396575023782707	NA	NA	0.210302582489075	0.0186267547697235	method 3 chrwide	lung
chr5.111695980.111696279	5	111.6961295	5	112.123357	UNC9916337	0.507086583090515	0.182881252971839	NA	NA	0.484081516108362	-0.0615174204141412	-0.28883074277238	-0.0803542846188517	0.0642146176756378	0.119352455579556	-0.600130659593509	0.363184518035326	NA	NA	0.329176493175174	0.0297795850622466	method 3 chrwide	lung
chr5.111696180.111696479	5	111.6963295	5	111.042411	JAX00134247_to_UNC9907482	0.493412778506872	0.171729709917663	NA	NA	0.471756440838684	0.0671525582889105	-0.392278053297308	-0.170629806550205	0.0590683101551288	0.114075528757401	-0.493480144166121	0.344335165973509	NA	NA	0.425802805480333	0.0354323208597739	method 3 chrwide	lung
chr5.113593946.113594245	5	113.5940955	5	118.191603	JAX00594013_to_JAX00594014	0.570738681922541	0.290596401204925	NA	NA	0.490040307703972	0.253119244337811	-0.239527026759387	0.214032841882202	0.302420744930141	-0.870479039225861	-0.36126232949406	0.211655256625183	NA	NA	0.0680070727191497	0.0120597364814194	method 3 chrwide	lung
chr5.114581089.114581388	5	114.5812385	5	114.295326	UNC9946848	0.530028407333185	0.21701678946687	NA	NA	0.0751383963521924	-0.218165293375013	-0.558074070080978	-0.272004505538695	0.251144841484769	0.535708953466124	-0.259170883798883	0.445422561490483	NA	NA	0.224050536593595	0.0177220442201657	method 3 chrwide	lung
chr5.114625740.114626039	5	114.6258895	5	112.123357	UNC9916337	0.493751252804629	0.177519065345653	NA	NA	0.617621989952192	-0.185360364092703	-0.124160237179123	-0.109158639954486	0.00273412945685414	0.263893263717248	-0.533616246038763	0.0680461041387806	NA	NA	0.408482844911659	0.0310825648985051	method 3 chrwide	lung
chr5.115016935.115017234	5	115.0170845	5	116.615495	UNC9978138	0.495941598344074	0.181071138448256	NA	NA	0.0104022821539997	-0.251586695101462	-0.188382368440486	-0.663337607608847	0.128576955893684	0.363434302949122	0.123576044139754	0.477317086014235	NA	NA	0.4121346232135	0.0446134584102786	method 3 chrwide	lung
chr5.119431010.119431309	5	119.4311595	5	117.340164	UNC9989849_to_JAX00593925	0.497543445599918	0.158812696349012	NA	NA	0.379822065581515	0.102973960249585	-0.187027727703437	0.180467970343989	0.127420813124116	-0.370346877395412	0.348452286703023	-0.58176249090338	NA	NA	0.383509767656251	0.0378542435332733	method 3 chrwide	lung
chr5.119431210.119431509	5	119.4313595	5	117.340164	UNC9989849_to_JAX00593925	0.518985262263248	0.181379243690888	NA	NA	0.542318804824541	0.0697781646856372	-0.24971911659307	-0.0101103153206582	0.159347440898352	-0.405352923582762	0.353595946591354	-0.459858001503393	NA	NA	0.242653498109076	0.0257976920351527	method 3 chrwide	lung
chr5.123271406.123271705	5	123.2715555	5	113.304939	UNC9933032	0.493367758060848	0.17203428427618	NA	NA	0.529963784442347	-0.0190011088969536	-0.336896428254659	-0.0137935839404506	-0.0903048898537877	-0.0205680865005936	-0.50720306274055	0.457803375744649	NA	NA	0.420947341861175	0.0264414315174815	method 3 chrwide	lung
chr5.124981348.124981647	5	124.9814975	5	125.244786	UNC10082158	0.486169535087323	0.150634712441362	NA	NA	-0.106694083683286	-0.360959787758364	-0.330407132776646	-0.175089867079627	-0.332110600381584	0.443451988567273	0.424705355357178	0.437104127755057	NA	NA	0.482898087555185	0.0335307026979188	method 3 chrwide	lung
chr5.125621817.125622116	5	125.6219665	5	116.554715	UNC9977392	0.476789807368855	0.180227628615982	NA	NA	-0.0617718615820717	-0.185119516604456	-0.797583250838257	0.128718242982332	0.216411928682265	0.398042897347113	-0.260191337002203	0.561492897015277	NA	NA	0.571435318813025	0.0490063238724382	method 3 chrwide	lung
chr5.125945845.125946144	5	125.9459945	5	122.091379	UNC10047537	0.537469305379663	0.220904250884954	NA	NA	0.251365278006427	-0.0553412320713945	-0.21114144210883	0.0894624449754377	0.379933774920312	-0.148181880916788	-0.699805406215627	0.393708463410463	NA	NA	0.1523664950818	0.00976409213672103	method 3 chrwide	lung
chr5.125946045.125946344	5	125.9461945	5	122.091379	UNC10047537	0.558090278295448	0.231618234172377	NA	NA	0.232305708697573	-0.0604080331690689	-0.22743048224985	-0.0115318150202454	0.372372716989033	-0.08827056907084	-0.659673525865764	0.442635999689162	NA	NA	0.0776483855474382	0.00756942671102057	method 3 chrwide	lung
chr5.136379457.136379756	5	136.3796065	5	136.37911	UNC10248689_to_UNC10251963	0.495198353491309	0.142568490536289	NA	NA	0.0596035852010681	-0.171530418181051	-0.114712827151669	0.00711804378291739	0.094941177080084	-0.328260765223995	-0.249653802254051	0.702495006746697	NA	NA	0.461718743005891	0.0484222778193663	method 3 chrwide	lung
chr5.137547889.137548188	5	137.5480385	5	136.77214	UNC10253412_to_UNC10254825	0.531362547919194	0.160652922526238	NA	NA	0.276485058409035	0.0777583458323322	0.196645316080899	0.0941339081132165	0.0043767927472201	-0.337557596837632	0.321650792683969	-0.633492617029039	NA	NA	0.200180948288311	0.0105273731712217	method 3 chrwide	lung
chr5.5514186.5514485	5	5.5143355	5	3.60948	JAX00572282	0.494613546423281	0.163768793262773	NA	NA	-0.130574318114592	-0.164620732690155	0.853273770081739	-0.0983981424155513	-0.127889201042934	-0.210473821186055	-0.307438090670577	0.186120536038126	NA	NA	0.397389473957265	0.0216700182878525	method 3 chrwide	lung
chr5.76329604.76329903	5	76.3297535	5	82.073815	UNC9570078_to_UNC9570943	0.535678078030735	0.209250497972242	NA	NA	0.194199251476073	0.133883994192766	-0.189396720689964	-0.164652320040159	0.328969540449948	0.524424214171888	-0.596800370883446	-0.230627588677107	NA	NA	0.177284456563147	0.012608184201317	method 3 chrwide	lung
chr5.77836884.77837183	5	77.8370335	5	78.069851	UNC9517731_to_UNC9522361	0.507062638160629	0.207716024672936	NA	NA	0.121525874073853	-0.380514804834871	-0.577108054075589	-0.233191930032384	-0.23420364477862	0.621277931278568	0.45851940628004	0.223695222089005	NA	NA	0.330489442634545	0.0151195009579633	method 3 chrwide	lung
chr5.8622765.8623064	5	8.6229145	5	14.229549	UNC050024486_to_UNC8683083	0.55533998165762	0.225281353101367	NA	NA	-0.00881845897191419	-0.0299796604763587	0.191992803632877	-0.475628195398817	0.0380075629761472	0.751201445032504	-0.592684306162083	0.125908809367644	NA	NA	0.0699910024618087	0.00477507343573003	method 3 chrwide	lung
chr5.97222216.97222515	5	97.2223655	5	87.239424	UNC9625924	0.559019011301217	0.230994504650065	NA	NA	0.128596901659805	0.17908417524769	-0.427482744162953	-0.430946747965754	0.408268880555512	0.612893639283007	-0.490765175818814	0.0203510712015058	NA	NA	0.0934739320297606	0.0025209777290186	method 3 chrwide	lung
chr6.112352033.112352332	6	112.3521825	6	115.468001	UNC11907015	0.487249916073771	0.155981524802731	NA	NA	-0.00404994993843641	0.312289231565561	-0.126428832929382	0.47062234439413	0.255102003238457	-0.070178863475844	-0.612564961859905	-0.22479097099458	NA	NA	0.458967421198571	0.0363327171667778	method 3 chrwide	lung
chr6.113025828.113026127	6	113.0259775	6	116.85675	JAX00623581_to_JAX00145808	0.536688643877204	0.205968321304386	NA	NA	-0.61344352171004	0.600329715238782	0.273779417948598	-0.0231565244770011	0.200811822380776	-0.0789063509425938	-0.388553034507814	0.029138476069293	NA	NA	0.127287206686047	0.00554930195129111	method 3 chrwide	lung
chr6.113026028.113026327	6	113.0261775	6	116.85675	JAX00623581_to_JAX00145808	0.495419509360699	0.181871468427415	NA	NA	-0.586559956672767	0.531410888761024	0.445821992800666	-0.0292056541452026	0.213001460734901	-0.321119089818828	-0.30790928037167	0.0545596387118769	NA	NA	0.446130763252101	0.0309431038060276	method 3 chrwide	lung
chr6.113256146.113256445	6	113.2562955	6	116.85675	JAX00623581_to_JAX00145808	0.54540775759864	0.214594252534341	NA	NA	-0.321498189890363	0.446076511753053	0.297253679361618	0.34366077445064	-0.198903583136833	-0.126514154766829	-0.443863680423401	0.00378864265211478	NA	NA	0.0787594719610535	0.00489363407343457	method 3 chrwide	lung
chr6.115956806.115957105	6	115.9569555	6	116.776115	UNC11922370	0.495598745178741	0.177843483149552	NA	NA	-0.587092612766377	-0.109863653187071	0.0452105289437828	0.484740010529924	0.38405479209065	-0.0910192467228818	-0.325574842126546	0.19954502323852	NA	NA	0.437615488026293	0.0373286152365297	method 3 chrwide	lung
chr6.117857523.117857822	6	117.8576725	6	122.694949	UNC11997026_to_UNC11997101	0.543656567934747	0.179715060871756	NA	NA	-0.209542308026095	0.10403574672011	0.250450219671431	0.12552169745763	-0.0712277306530755	-0.364004516445461	-0.38591091435858	0.550677805634041	NA	NA	0.116355497111602	0.00874859433842212	method 3 chrwide	lung
chr6.117986342.117986641	6	117.9864915	6	116.776115	UNC11922370	0.561918014002769	0.210392713922109	NA	NA	-0.370989109396197	0.457627751610302	0.16822978653028	-0.179917402630159	0.15751994914136	0.106384995040007	-0.701500129101272	0.36264415880568	NA	NA	0.0659757521030629	0.00760073363940117	method 3 chrwide	lung
chr6.118016082.118016381	6	118.0162315	6	116.85675	JAX00623581_to_JAX00145808	0.53471322162265	0.212797597045889	NA	NA	-0.13034475998271	0.451981230683845	0.297844401485525	0.154920579389639	0.290934992599343	-0.784605873353469	-0.383447283256044	0.102716712433871	NA	NA	0.165509163603592	0.0136608014199266	method 3 chrwide	lung
chr6.118016282.118016581	6	118.0164315	6	116.85675	JAX00623581_to_JAX00145808	0.563228654795773	0.243154371630465	NA	NA	-0.184836837456922	0.424509798567826	0.45312165184926	0.102090619466913	0.288852687063429	-0.770478830796628	-0.387502564686216	0.074243475992338	NA	NA	0.0903346915715253	0.00720486313464219	method 3 chrwide	lung
chr6.119798228.119798527	6	119.7983775	6	125.52279	JAX00625115_to_UNC12023336	0.505376793299196	0.183655257926828	NA	NA	-0.265991897136234	0.47704432892836	0.323905654697227	-0.147675544825001	-0.109488982790614	-0.654426088484735	-0.0326628498520129	0.40929537946301	NA	NA	0.386233981525976	0.0376818871653779	method 3 chrwide	lung
chr6.121060010.121060309	6	121.0601595	6	129.084302	UNC12071048_to_UNC12078822	0.515092724365515	0.158847400827634	NA	NA	-0.420637173337133	0.597191201874064	-0.0916734079167516	-0.0748541044308206	0.316914259862874	-0.345597156498262	0.0766319925742164	-0.0579756121281869	NA	NA	0.297781138152643	0.0121691858860523	method 3 chrwide	lung
chr6.122760536.122760835	6	122.7606855	6	116.85675	JAX00623581_to_JAX00145808	0.482431511755803	0.165260833976209	NA	NA	-0.349759706465749	0.492878004654384	0.535488899133665	-0.159235531413261	0.00686011525122489	0.261230544474259	-0.48350455862429	-0.303957767010234	NA	NA	0.53722411328626	0.0316676181134846	method 3 chrwide	lung
chr6.122761136.122761435	6	122.7612855	6	122.563807	UNC11995424_to_UNC11995925	0.514854973288536	0.210072827569542	NA	NA	-0.0737924705153296	0.476071883768986	0.532266324227907	0.209362685512027	0.0296667761598518	-0.665801452704757	-0.274993004736091	-0.232780741712594	NA	NA	0.27097569032649	0.0165872713707789	method 3 chrwide	lung
chr6.125116338.125116637	6	125.1164875	6	120.4492	UNC11970649_to_UNC060312494	0.555605069262524	0.185690708312795	NA	NA	-0.305731437781431	0.537583441025664	0.0325150919772832	0.0461586047924902	-0.239093134108204	-0.423246787334762	-0.0849023371109231	0.436716558539883	NA	NA	0.0713772277111073	0.00406373976760976	method 3 chrwide	lung
chr6.125263701.125264000	6	125.2638505	6	129.539495	JAX00146720	0.518317028143186	0.177514868676006	NA	NA	-0.597541650800628	0.564673328331134	0.0144978947482278	0.128552808550269	0.168627171453859	-0.304196072007223	0.195907406057155	-0.170520886332794	NA	NA	0.286063930999374	0.0186022040547571	method 3 chrwide	lung
chr6.125263901.125264200	6	125.2640505	6	135.262942	UNC12154012_to_UNC12160846	0.560845707322443	0.20360106782633	NA	NA	-0.561249978066388	0.519220915599002	-0.084006405191459	0.456541664873969	-0.0428666084239775	-0.276359862090671	0.135145041642616	-0.146424768343092	NA	NA	0.0726434553858357	0.0058048816045162	method 3 chrwide	lung
chr6.125281043.125281342	6	125.2811925	6	134.863705	UNC12146823_to_UNC12149101	0.52372045494777	0.18509676919595	NA	NA	-0.336997163217594	0.488569713772555	-0.197315316040682	-0.00455820343460435	0.202572403246717	-0.566913356911637	0.358628373180341	0.0560135494049048	NA	NA	0.206977619830817	0.0104124316986717	method 3 chrwide	lung
chr6.128250448.128250747	6	128.2505975	6	129.703002	UNC12082366_to_backupUNC060427091	0.508122839777862	0.162633137078834	NA	NA	-0.439772302066492	0.588259672225879	-0.0839788058706478	-0.253497296679482	0.396456003856548	-0.271862659364992	0.193929545655222	-0.129534157756035	NA	NA	0.339806428836584	0.00794931074919647	method 3 chrwide	lung
chr6.128547204.128547503	6	128.5473535	6	126.468715	UNC12036541_to_JAX00625322	0.518842053128038	0.171145069593825	NA	NA	-0.199234755572262	0.558869177646837	-0.204110359408448	-0.464801345848646	0.0447167892619749	0.298605703144214	-0.158934568931589	0.124889359707919	NA	NA	0.244253374160605	0.0217512899324327	method 3 chrwide	lung
chr6.128714155.128714454	6	128.7143045	6	122.643364	UNC11996663_to_UNC11996940	0.575519802838185	0.273413362709164	NA	NA	0.00209329242595736	0.421181189343417	0.297164372047093	-0.710420481767676	-0.15978274343529	0.536610876919717	-0.507338012811378	0.120491507278161	NA	NA	0.0445700250904926	0.00807381076376956	method 3 genomewide	lung
chr6.128753207.128753506	6	128.7533565	6	137.215454	UNC12187635	0.521022940186507	0.211524602818149	NA	NA	-0.169381284112627	0.0607570290732533	-0.0375994352233404	0.641798999149974	-0.429139309715646	-0.611438761971693	0.216993379732875	0.328009383067204	NA	NA	0.216165068525887	0.00764531034781535	method 3 chrwide	lung
chr6.128793013.128793312	6	128.7931625	6	129.084302	UNC12071048_to_UNC12078822	0.505460091181017	0.213632057556355	NA	NA	-0.274560728463873	0.0537747091551215	-0.337815043633189	-0.338679888044695	0.558912931591732	-0.238932774070206	0.776994519050022	-0.199693725584912	NA	NA	0.367492406803351	0.0190124965961834	method 3 chrwide	lung
chr6.128793213.128793512	6	128.7933625	6	129.022886	backuprs29925749	0.48672098577421	0.238610801242269	NA	NA	-0.11524274399018	0.0848293602175857	-0.0637421350759926	-0.277252146917092	0.588337411026338	-0.861146556952212	0.694520362823523	-0.0503035511319698	NA	NA	0.505859032779796	0.0416915077113322	method 3 chrwide	lung
chr6.135117835.135118134	6	135.1179845	6	135.984637	UNC12166049_to_JAX00627468	0.523442226014772	0.161912502188827	NA	NA	0.0628674918348173	-0.602941530337267	-0.0743872588353863	0.363115519228295	0.360812223084604	-0.32010315740357	-0.036135644536265	0.246772356964771	NA	NA	0.217304173639634	0.0257420156268738	method 3 chrwide	lung
chr6.135118035.135118334	6	135.1181845	6	137.715982	JAX00627957_to_UNC12197718	0.539720166295824	0.19163950157149	NA	NA	-0.114819713489028	-0.589060615139625	-0.327681106156165	0.669127922154751	-0.0827118221010799	0.278684407521608	0.0976012712670397	0.0688596559424995	NA	NA	0.122102007076025	0.0104711435033982	method 3 chrwide	lung
chr6.145815049.145815348	6	145.8151985	6	136.639755	UNC12177128_to_UNC12177504	0.481276060674257	0.161839215477239	NA	NA	-0.2684736933689	0.412680874040314	-0.0319394915635703	0.0161971002042537	0.46093360537979	-0.730824816146891	-0.0110851166567479	0.152511538111751	NA	NA	0.556628381500704	0.0394840420122224	method 3 chrwide	lung
chr6.145815249.145815548	6	145.8153985	6	136.639755	UNC12177128_to_UNC12177504	0.482132346880354	0.162361487854393	NA	NA	-0.184480909837742	0.390120541860257	-0.0959371075304321	-0.0548880351336624	0.514846416062489	-0.712205398723865	-0.070557276870811	0.213101770173767	NA	NA	0.511135077724905	0.0297439938831415	method 3 chrwide	lung
chr6.146526003.146526302	6	146.5261525	6	136.639755	UNC12177128_to_UNC12177504	0.509571998841036	0.154450287576694	NA	NA	-0.285747105063055	0.593016091827644	-0.0435666908160941	-0.0929010352584631	0.271824875870583	-0.459226895756532	-0.185461643660316	0.202062402856233	NA	NA	0.308906299468718	0.0250413027250337	method 3 chrwide	lung
chr6.34827702.34828001	6	34.8278515	6	34.771239	JAX00606899	0.481004468352322	0.180694219640209	NA	NA	0.0954699590489735	-0.101823090443329	0.226423274207394	-0.330123207705356	0.0420058336921984	0.754885085656811	-0.69648037436147	0.00964251990477712	NA	NA	0.55884590935997	0.0329087467351713	method 3 chrwide	lung
chr6.49317419.49317718	6	49.3175685	6	48.742148	UNC11036445_to_UNC11037920	0.505556471048675	0.174088869293655	NA	NA	0.0539267915543192	0.248446594599484	0.404334754930313	-0.529953046110658	0.323048592564328	0.0759939166038147	-0.454650821259222	-0.121146782882378	NA	NA	0.290504636090248	0.0127058474868791	method 3 chrwide	lung
chr6.49317619.49317918	6	49.3177685	6	46.621837	UNC11014087_to_JAX00608851	0.505678315782497	0.164488758942717	NA	NA	0.046203302432904	0.22532641427452	0.379272339508141	-0.468953303525694	0.254892773632693	0.14101751542787	-0.420475178388339	-0.157283863362095	NA	NA	0.317149952121794	0.0137305902647734	method 3 chrwide	lung
chr6.50406186.50406485	6	50.4063355	6	49.728797	UNC11048708_to_UNC11060356	0.553892130381503	0.182718064175645	NA	NA	0.296674466611809	-0.073597511972929	-0.62078192391389	-0.278273909060188	0.161882027792649	0.331590780274165	-0.0904312292222198	0.272937299490604	NA	NA	0.0909443372712224	0.00534243646205013	method 3 chrwide	lung
chr6.53971563.53971862	6	53.9717125	6	53.975845	backupUNC060378852_to_backupUNC060481335	0.512374612188553	0.154222431923442	NA	NA	0.343476328279838	-0.0222915064932699	0.356034042216804	-0.0643054461552699	0.221662422874113	-0.132441835891507	-0.448255520365384	-0.253878484465325	NA	NA	0.223553653621807	0.0105876341562238	method 3 chrwide	lung
chr6.5446330.5446629	6	5.4464795	6	8.444009	UNC10532642	0.569773128631937	0.216756747192852	NA	NA	-0.104965907849826	-0.330728915040485	-0.079428651079303	-0.337523446322921	0.000286608797276414	0.714902087932956	-0.164026143694576	0.30148436725688	NA	NA	0.0544857061444843	0.00532755980204602	method 3 chrwide	lung
chr6.5446530.5446829	6	5.4466795	6	8.450632	UNC10532719_to_backupUNC060022795	0.57132205456213	0.207867817097649	NA	NA	-0.020867089266099	-0.290646410657197	-0.182747377778529	-0.376188625565782	0.101635348969018	0.649673791343046	-0.194502253121702	0.313642616077244	NA	NA	0.0612671587969063	0.00633406021922844	method 3 chrwide	lung
chr6.57641541.57641840	6	57.6416905	6	66.874372	UNC061713233	0.497805037222662	0.142982330270713	NA	NA	0.446941203021544	-0.00728674395830079	-0.54897180064263	-0.0193204974714946	-0.204794717414183	0.437767769194914	-0.187736325478511	0.0834011127486613	NA	NA	0.387635791968134	0.030821604989316	method 3 chrwide	lung
chr6.59376143.59376442	6	59.3762925	6	67.271109	UNC11272939_to_UNC061716948	0.471730723824347	0.155343561837779	NA	NA	0.180491433686901	0.250113370126419	0.229598716633453	-0.0280903431088822	0.405485561066107	-0.640148716410047	0.0861867975955582	-0.483636819589509	NA	NA	0.650447320230208	0.0411675687177427	method 3 chrwide	lung
chr6.72462375.72462674	6	72.4625245	6	76.457957	UNC11407327_to_UNC11408294	0.480336552449486	0.149056345218898	NA	NA	0.233268214199777	0.347342243650779	0.0253534482613954	0.108114350166419	0.227405654955641	0.0457556803400354	-0.629780960983897	-0.357458630590149	NA	NA	0.531186614595342	0.0315080325274822	method 3 chrwide	lung
chr6.72488715.72489014	6	72.4888645	6	73.644414	JAX00613827_to_UNC11407110	0.668006724045683	0.300623313854182	NA	NA	0.129200213555701	0.473552054952969	0.164098724416413	-0.304591081360567	0.353040626727209	0.0731357639259575	-0.172218209214163	-0.71621809300352	NA	NA	0.000128735329105845	0.000460253343721795	method 3 genomewide	lung
chr6.72488915.72489214	6	72.4890645	6	81.999092	UNC11483349_to_UNC11497244	0.690754689268538	0.310757559407399	NA	NA	0.146466786083336	0.418484618694699	0.178242170056786	-0.217891281369277	0.322766425954153	0.0187498964369964	-0.147189992896784	-0.71962862295991	NA	NA	1.44501835386279e-07	0.000158260998157189	method 3 genomewide	lung
chr6.82946713.82947012	6	82.9468625	6	82.891081	UNC11497618	0.528922829073356	0.173788313695266	NA	NA	0.274843748149062	0.478630909453945	-0.53651085182572	0.203665835473447	-0.132439226192967	0.101900479972048	-0.34861204193357	-0.0414788530962438	NA	NA	0.185788340320114	0.0106247192878727	method 3 chrwide	lung
chr6.82946913.82947212	6	82.9470625	6	81.999092	UNC11483349_to_UNC11497244	0.546775816447231	0.170483775048907	NA	NA	0.241929815591361	0.465585024484362	-0.626155598459669	0.131389113903069	-0.0762140368835904	0.0549523743812816	-0.278280564010326	0.0867938709935107	NA	NA	0.0974584877031843	0.00609367062624722	method 3 chrwide	lung
chr6.83522500.83522799	6	83.5226495	6	87.59808	UNC11546358	0.478391589508058	0.143018287090278	NA	NA	0.350952709978724	0.160939559147155	-0.257322480433469	0.122883907066443	0.302309235496349	0.102754394136728	-0.343095014995052	-0.439422310396878	NA	NA	0.5347954813582	0.0384371109613085	method 3 chrwide	lung
chr6.85324820.85325119	6	85.3249695	6	83.070787	JAX00143269_to_UNC11507375	0.507950489421806	0.179872152535776	NA	NA	0.113653355499063	0.468629901697388	-0.119792652101626	-0.112210218180985	0.293721648595069	0.247062560324276	-0.734134345745497	-0.156930250087689	NA	NA	0.337663190231872	0.0210890186325434	method 3 chrwide	lung
chr6.85325020.85325319	6	85.3251695	6	76.457957	UNC11407327_to_UNC11408294	0.574689774174844	0.230176089356457	NA	NA	0.125905356671964	0.448210106911109	-0.0473310708351085	-0.268461833019036	0.314508628561809	0.243043675420512	-0.806040406616358	-0.00983445709489113	NA	NA	0.0609139256399789	0.00465220234110775	method 3 chrwide	lung
chr6.85886931.85887230	6	85.8870805	6	83.070787	JAX00143269_to_UNC11507375	0.4838364468682	0.194592932385417	NA	NA	0.0467417359047208	0.718882388736439	-0.234621826891926	-0.276154761470894	0.00464534643628429	0.492044026016815	-0.600411332664827	-0.151125576066612	NA	NA	0.568925256588982	0.0494441783245868	method 3 chrwide	lung
chr6.85887131.85887430	6	85.8872805	6	83.070787	JAX00143269_to_UNC11507375	0.531041933428181	0.198808997391183	NA	NA	0.164441577702181	0.587984225149846	-0.0523706493878143	-0.117521105769355	0.154098533943738	0.272339918600804	-0.690500047779163	-0.318472452460237	NA	NA	0.183424083489017	0.00872662536127822	method 3 chrwide	lung
chr6.86535099.86535398	6	86.5352485	6	88.525754	UNC11557049_to_UNC11568337	0.518140263494678	0.203720972736127	NA	NA	0.206636757810834	0.658015256507089	-0.398539084723974	0.0249898354962215	0.0739099308587851	0.0915134789229146	-0.574225681068642	-0.0823004938032279	NA	NA	0.24606878812229	0.0252917162137756	method 3 chrwide	lung
chr6.87760777.87761076	6	87.7609265	6	89.764345	backupJAX00143772	0.515906259065068	0.169942891742806	NA	NA	0.460205230293892	0.016854794607579	-0.408360775070214	0.0883122657073075	0.00719672938131728	0.300829369963647	-0.612745998489846	0.147708383606318	NA	NA	0.235559117304785	0.00682174495330334	method 3 chrwide	lung
chr6.90938588.90938887	6	90.9387375	6	87.661976	UNC11547178_to_UNC11552932	0.491654007485168	0.151398026741003	NA	NA	0.401565233725727	0.617655753415169	-0.260178820111665	-0.0113525426286024	-0.138733327734984	-0.16551443324719	0.0633637858332522	-0.506805649251707	NA	NA	0.438467614452297	0.0243259764695525	method 3 chrwide	lung
chr6.90938788.90939087	6	90.9389375	6	87.59808	UNC11546358	0.47538380900965	0.146582337883007	NA	NA	0.457915702651216	0.539112419741401	-0.231022744980809	-0.0492719631985575	-0.211769239799945	-0.0672103915546818	-0.0017648256605879	-0.435988957198035	NA	NA	0.598519955308807	0.0421826522917447	method 3 chrwide	lung
chr6.91922285.91922584	6	91.9224345	6	88.525754	UNC11557049_to_UNC11568337	0.485038328096133	0.181669567903172	NA	NA	0.0820277517236694	0.507770312853771	-0.302895065016358	-0.0712130711257043	0.189657036835659	0.410229165869504	-0.645584108815618	-0.169992022324923	NA	NA	0.536987646754776	0.0433229949980116	method 3 chrwide	lung
chr7.106299793.106300092	7	106.2999425	7	103.868877	UNC13433469_to_UNC13433771	0.55940944298584	0.234346323689888	NA	NA	0.158559610246325	0.401323492602313	0.314850135890191	-0.0999621494429742	0.0913321800616042	-0.591136392338812	-0.562351624576097	0.287384747557449	NA	NA	0.0458191591548833	0.0043249870592722	method 3 genomewide	lung
chr7.106299993.106300292	7	106.3001425	7	103.868877	UNC13433469_to_UNC13433771	0.525196983774556	0.212473435834666	NA	NA	0.1795957989645	0.356203847227842	0.21546463896659	-0.0337713672832575	0.137331452776797	-0.518004295023432	-0.667416783892979	0.33059670826394	NA	NA	0.16572615246222	0.0156179980043188	method 3 chrwide	lung
chr7.106632311.106632610	7	106.6324605	7	104.043	UNC13435555_to_JAX00154968	0.534459582727853	0.220764019287518	NA	NA	0.0944831013417684	0.27119994272354	-0.105693594027321	-0.386270932272893	-0.247335206922294	0.377711979477602	-0.482458281582237	0.478362991261834	NA	NA	0.141735035576839	0.00276450246499438	method 3 chrwide	lung
chr7.111501776.111502075	7	111.5019255	7	112.012326	UNC13543743_to_UNC13544809	0.520072355415996	0.202589448026678	NA	NA	0.199808725902828	0.231628851757966	0.0191599344052576	-0.3322860282509	-0.166690580942857	0.555692159896815	-0.59884659320786	0.0915335304387499	NA	NA	0.226773485721825	0.0220644013094085	method 3 chrwide	lung
chr7.112729631.112729930	7	112.7297805	7	122.035896	JAX00651853_to_UNC13664905	0.537889155307873	0.222966844140024	NA	NA	0.00859770024285567	0.734659734328727	0.30747288668113	-0.277748562608572	-0.65745176416379	-0.170555857908006	-0.263821015380474	0.318846878808129	NA	NA	0.121911240488924	0.0116130281790782	method 3 chrwide	lung
chr7.112788855.112789154	7	112.7890045	7	121.021606	JAX00155864_to_UNC13654019	0.487432429962162	0.164299050456073	NA	NA	0.284544078319301	0.350597935278754	0.238599383395938	-0.38314928960057	-0.26466191685416	-0.313172810215824	-0.120299845276293	0.207542464952854	NA	NA	0.457821261983461	0.031859693429492	method 3 chrwide	lung
chr7.117129642.117129941	7	117.1297915	7	108.810123	UNC13493479	0.489419304462504	0.178246725738095	NA	NA	-0.0674324204759796	0.317733822863419	-0.0928390807215436	-0.661187463240058	-0.276748331569089	0.353527288441185	0.155135243452661	0.271810941249405	NA	NA	0.530931250139565	0.0390762038748742	method 3 chrwide	lung
chr7.121706041.121706340	7	121.7061905	7	122.180902	UNC070685929	0.525787735347077	0.181533586177282	NA	NA	-0.107274318565965	0.526894620757298	0.540587015557203	-0.425695607765684	-0.279064764638065	-0.413905465386222	0.150440688626329	0.00801783141510586	NA	NA	0.192820794357293	0.0176502313820418	method 3 chrwide	lung
chr7.134614698.134614997	7	134.6148475	7	142.111502	UNC13918079_to_UNC13918792	0.477492700333692	0.146135867925548	NA	NA	0.160666081439497	0.190516657308658	-0.216570305787749	-0.175938981188239	-0.527885398808985	-0.117203291299925	0.103993222858317	0.582422015478426	NA	NA	0.53631866648391	0.048270847583437	method 3 chrwide	lung
chr7.135381289.135381588	7	135.3814385	7	141.977116	UNC070581139_to_UNC13916493	0.482165226305164	0.16552928240562	NA	NA	0.068822927253327	-0.105630078661378	-0.356422206279986	-0.0408191722944721	-0.637616705458229	0.460498041355936	0.193615283111357	0.417551910973446	NA	NA	0.556998675388207	0.0308789822677461	method 3 chrwide	lung
chr7.13547123.13547422	7	13.5472725	7	13.715904	JAX00148777_to_UNC12443144	0.491514803331143	0.187948155238604	NA	NA	0.442726886692534	-0.0532545711537667	0.0336278051530771	0.432835671027762	-0.0612565965117422	-0.491578857474398	-0.539956228780307	0.236855891046841	NA	NA	0.438319364103901	0.0267949504473055	method 3 chrwide	lung
chr7.135667646.135667945	7	135.6677955	7	142.025209	UNC13916659_to_JAX00656951	0.486487966117367	0.187922466506653	NA	NA	0.290170380476527	-0.124254205879146	0.0832754717829303	0.370432091631224	-0.584173317011996	-0.328694606425227	-0.0384879734162611	0.331732158841949	NA	NA	0.527078394246445	0.0265484207575889	method 3 chrwide	lung
chr7.139743481.139743780	7	139.7436305	7	138.940076	UNC13871979	0.476580305899461	0.155447906093549	NA	NA	0.269665529331353	-0.153183081434623	-0.0144329888745331	0.0884555232026316	-0.441171630028458	0.484995640241288	0.315790660782354	-0.550119653220012	NA	NA	0.632800051654222	0.0410551444950664	method 3 chrwide	lung
chr7.146433913.146434212	7	146.4340625	7	142.201823	UNC13919104_to_UNC13922226	0.495614375395175	0.199466917336764	NA	NA	0.0696803489437695	-0.286294667527771	0.194294560367985	0.195533006842385	-0.665432454890584	-0.419818254750355	0.430900385891403	0.481137075123167	NA	NA	0.474588367406649	0.042289893093703	method 3 chrwide	lung
chr7.148600270.148600569	7	148.6004195	7	147.26896	JAX00157834_to_UNC13996205	0.504503876859727	0.206205067067176	NA	NA	-0.0401271743631068	-0.227894988044969	-0.334758175931181	-0.00924089277958185	-0.0493520819209118	-0.203373521544711	-0.0198064793324368	0.884553313916898	NA	NA	0.337453708005939	0.0168207218860343	method 3 chrwide	lung
chr7.151767371.151767670	7	151.7675205	7	142.111502	UNC13918079_to_UNC13918792	0.554437565639598	0.237572545010347	NA	NA	0.261638571009846	-0.231955000724319	-0.292496326960867	-0.0208976140319961	-0.705534481334327	0.100639675147396	0.496067778387324	0.392537398506942	NA	NA	0.114633794071965	0.00388546681173751	method 3 chrwide	lung
chr7.151767571.151767870	7	151.7677205	7	142.111502	UNC13918079_to_UNC13918792	0.480141104333575	0.163461822223212	NA	NA	0.203415691799885	-0.110402108028809	-0.171872313504506	0.0168904008381675	-0.677060604120769	-0.0117659955366079	0.224204575065933	0.526590353486706	NA	NA	0.527729176531892	0.0465149531039838	method 3 chrwide	lung
chr7.16565669.16565968	7	16.5658185	7	16.947046	JAX00632426	0.472920701905719	0.148668214090879	NA	NA	-0.0180769465535197	0.149701054424536	0.0606345433593505	0.609982349492203	-0.13981604091381	-0.539903325268119	0.0789161807049657	-0.201437815245606	NA	NA	0.594403889353388	0.0479750144769195	method 3 chrwide	lung
chr7.16603771.16604070	7	16.6039205	7	13.062732	UNC12422348	0.513963521683714	0.216323240633998	NA	NA	0.454859650398599	0.00785276194052809	0.251789947864884	0.391623362765277	-0.1012023134994	-0.673594509945045	-0.258540530887399	-0.0727883686374433	NA	NA	0.301522104974628	0.0174981978335212	method 3 chrwide	lung
chr7.16885073.16885372	7	16.8852225	7	12.707019	UNC070009736_to_UNC12420706	0.508239863850641	0.159607332940489	NA	NA	0.0067618364478898	0.287298584773166	-0.395100203479349	0.411194708325435	-0.23967580644915	-0.014569105189297	-0.428090415907273	0.372180401478577	NA	NA	0.306361102210111	0.0258094219075617	method 3 chrwide	lung
chr7.19813119.19813418	7	19.8132685	7	16.947046	JAX00632426	0.540941335896172	0.166615219436519	NA	NA	-0.168755841515005	0.0617512523545458	0.217121903526376	0.404326078361565	0.167961622239226	-0.206024980330866	0.210442423472582	-0.686822458108423	NA	NA	0.130118103040537	0.00713303952132438	method 3 chrwide	lung
chr7.19855011.19855310	7	19.8551605	7	26.076273	UNC12512623	0.506628147821073	0.204980952514893	NA	NA	0.810659612571236	-0.0569689278748409	-0.319564525010484	-0.189840261480146	0.0663870819002226	-0.315672182876922	-0.43340715169287	0.438406354463804	NA	NA	0.282561641877539	0.0297896455920651	method 3 chrwide	lung
chr7.19893550.19893849	7	19.8936995	7	27.029733	JAX00149482	0.525294005743478	0.239761935933837	NA	NA	0.115177493542267	-0.693382174612096	-0.000670560306006568	0.297261754060185	-0.229828687933793	1.00227734041948	-0.275034454064238	-0.215800711105803	NA	NA	0.257036572085028	0.0195429997971044	method 3 chrwide	lung
chr7.20026787.20027086	7	20.0269365	7	26.076273	UNC12512623	0.495357135333701	0.187692420779363	NA	NA	0.343118947391843	0.190219856590205	-0.335954688871952	0.0684050184250916	0.212442188900005	-0.586104315156535	-0.366141183910248	0.474014176631592	NA	NA	0.466240358774516	0.0481049602433419	method 3 chrwide	lung
chr7.28286618.28286917	7	28.2867675	7	28.676956	UNC12538982_to_UNC12540351	0.526647231347365	0.237526425101563	NA	NA	0.321386631535299	-0.10397953970305	-0.110547650483613	0.446003949936257	0.350746685886326	-0.746982540109728	-0.279789395895148	0.123161858833656	NA	NA	0.208726403213771	0.0152019378297548	method 3 chrwide	lung
chr7.28286818.28287117	7	28.2869675	7	28.676956	UNC12538982_to_UNC12540351	0.500009446696642	0.211157653353274	NA	NA	0.341669597398932	-0.0620399921926695	-0.0276602179723604	0.497025438930821	0.174826277986128	-0.796363855401207	-0.271571009254718	0.144113760505074	NA	NA	0.373116771639581	0.0315546112262062	method 3 chrwide	lung
chr7.29161197.29161496	7	29.1613465	7	27.079399	UNC12521588_to_UNC070057081	0.517790760302194	0.175884240355381	NA	NA	0.403324701606312	-0.589362979123765	0.0601038068862846	0.361063266082393	-0.200603562253393	-0.215766359298186	-0.0166288176528801	0.197869943753235	NA	NA	0.258102574452343	0.0212331918923019	method 3 chrwide	lung
chr7.29996100.29996399	7	29.9962495	7	30.930206	UNC12567534	0.565945590138764	0.228020741460477	NA	NA	0.653541476496262	-0.381865244527731	-0.118960798516527	-0.353612204350391	-0.201479483319377	0.242817511711682	-0.1076501239772	0.267208866483283	NA	NA	0.0593891552702243	0.00525716704158585	method 3 chrwide	lung
chr7.30836385.30836684	7	30.8365345	7	35.299304	UNC12600586_to_UNC12608590	0.527785675866213	0.170293115817672	NA	NA	-0.0210835324112012	-0.128033587739944	-0.550629716545712	-0.204180631483936	0.142353525182335	0.0781085787336392	0.548662529956585	0.134802834308235	NA	NA	0.214072310105351	0.0168538994491986	method 3 chrwide	lung
chr7.31514591.31514890	7	31.5147405	7	35.267211	UNC12600022	0.519272588774125	0.156077246075158	NA	NA	0.0421478156854378	-0.301312377213347	-0.103102108183316	0.100194013179239	-0.234185033306848	-0.303852014220753	0.107580334724389	0.692529369335199	NA	NA	0.210684253173644	0.0135545799311444	method 3 chrwide	lung
chr7.36370508.36370807	7	36.3706575	7	30.938928	JAX00149774_to_UNC12572046	0.583007280490227	0.240512110365576	NA	NA	0.286511899057453	-0.552521011748634	-0.436980102120679	0.225197658829623	0.13240921049622	0.65133360166253	0.156152272656545	-0.462103528833058	NA	NA	0.0238103614335859	0.00650718055565347	method 3 genomewide	lung
chr7.46704613.46704912	7	46.7047625	7	52.754932	UNC12730725	0.506240135661943	0.168094880464807	NA	NA	-0.293256669088753	-0.153555501954867	0.149738504827063	-0.196900133677505	0.280748326506117	-0.529940848011437	0.294262459902287	0.448903861497096	NA	NA	0.403771205917261	0.0264534346360094	method 3 chrwide	lung
chr7.46704813.46705112	7	46.7049625	7	38.620034	UNC12653794_to_UNC070485231	0.490979006446035	0.153997234348257	NA	NA	-0.251076737054767	-0.0853202549643355	0.160195202798428	-0.406489935038357	0.101451256582017	-0.34466508359809	0.442357207706647	0.383548343568458	NA	NA	0.474198069270641	0.0320597388188033	method 3 chrwide	lung
chr7.52225374.52225673	7	52.2255235	7	62.108151	UNC070506340_to_UNC12889090	0.502112813036356	0.200760545956051	NA	NA	-0.182553548354301	0.196303781019349	-0.141150418042182	-0.351353654228288	-0.737175510123959	0.723871561020901	0.361397391220816	0.130660397487665	NA	NA	0.345049157939628	0.0132435976036653	method 3 chrwide	lung
chr7.52225774.52226073	7	52.2259235	7	56.891873	UNC12797896	0.535280405532938	0.216953950116905	NA	NA	-0.484904435786542	-0.452599739730772	-0.127236197273774	-0.356168300966482	-0.00406283925201826	0.697275040123106	0.569243287730804	0.158453185155678	NA	NA	0.162902090240912	0.00984844609466851	method 3 chrwide	lung
chr7.52689507.52689806	7	52.6896565	7	61.210731	UNC12867176_to_JAX00639702	0.486415578923982	0.181529970315873	NA	NA	-0.577811716907368	0.257489575352215	0.115125820967998	-0.231080995389958	-0.700979612362413	0.626659758224262	0.347997437568175	0.162599732547089	NA	NA	0.449356761231442	0.0335745335301937	method 3 chrwide	lung
chr7.52794015.52794314	7	52.7941645	7	52.718225	UNC12730423	0.490856030292804	0.161956753907049	NA	NA	0.0349544502488893	-0.464748641478961	0.411012327803624	-0.45191917011725	-0.105064467132454	-0.0710307076948562	0.484675297261028	0.16212091110998	NA	NA	0.468635351141776	0.033860111989242	method 3 chrwide	lung
chr7.52899076.52899375	7	52.8992255	7	56.92936	UNC070498591_to_UNC12805512	0.491716096799457	0.166385797654161	NA	NA	-0.382616223164955	0.547241837437586	-0.415782974757642	-0.0694083999273824	-0.0918502275920893	0.22837761492864	-0.0066736920140854	0.190712065089929	NA	NA	0.429314695898465	0.0207601990411351	method 3 chrwide	lung
chr7.53152271.53152570	7	53.1524205	7	63.094249	JAX00639958_to_UNC12899199	0.486001879835436	0.21332963092023	NA	NA	-0.612867488598908	0.282398954128679	0.174392056255309	-0.0650260462823889	-0.39503319231169	0.214573148414839	0.436212511452126	-0.0346499430579663	NA	NA	0.491107013581762	0.0403330533824543	method 3 chrwide	lung
chr7.53179391.53179690	7	53.1795405	7	56.92936	UNC070498591_to_UNC12805512	0.592115842005252	0.231192430727148	NA	NA	-0.553467256900601	0.420678440749943	0.00900591265007368	-0.196336751344569	-0.398223457758255	0.502122160745108	-0.255182010894386	0.471402962752687	NA	NA	0.0197893805892825	0.00027664458949983	method 3 genomewide	lung
chr7.59261162.59261461	7	59.2613115	7	62.941083	JAX00639901_to_UNC12896819	0.497328437956297	0.208017245266899	NA	NA	-0.175799702967509	0.660285481366777	0.084952212598315	-0.127733450894143	-0.626769481271299	0.376833462546826	-0.462381433461145	0.270612912082179	NA	NA	0.398554320585998	0.0361586616570497	method 3 chrwide	lung
chr7.59261362.59261661	7	59.2615115	7	63.258171	UNC12899577	0.495512305723243	0.203037883364634	NA	NA	-0.322839325144548	0.693128657112643	0.131163330234322	-0.192408018259632	-0.503503151034021	0.141288062189682	-0.229228842316453	0.282399287218007	NA	NA	0.420832729418906	0.0373701026746871	method 3 chrwide	lung
chr7.59261562.59261861	7	59.2617115	7	63.258171	UNC12899577	0.58398893327032	0.309668621433951	NA	NA	-0.315377825880194	0.699803687509393	0.173411688326711	-0.257731657127189	-0.559199458300777	-0.341139037776199	0.331852990048879	0.268379613199376	NA	NA	0.0373573562495412	0.00407845922014738	method 3 genomewide	lung
chr7.82992870.82993169	7	82.9930195	7	85.522615	UNC13191530	0.502134031854796	0.185538395738279	NA	NA	0.037947339216009	0.426502319800423	-0.302721314826747	-0.270099483138093	-0.327657431239825	0.586103399830529	-0.335880753105475	0.18580592346318	NA	NA	0.425513309545897	0.0259153149092122	method 3 chrwide	lung
chr7.82993070.82993369	7	82.9932195	7	85.552557	UNC13191909	0.52278085559283	0.194942520557688	NA	NA	0.0535169616453033	0.382213526472349	-0.374870299655663	-0.296730550188106	-0.234518318573659	0.616831146935595	-0.35583614757276	0.209393680936941	NA	NA	0.226141952694408	0.0208815691454389	method 3 chrwide	lung
chr7.86040631.86040930	7	86.0407805	7	85.522615	UNC13191530	0.566520642312516	0.231978033448058	NA	NA	-0.11974903837053	0.304081348493349	-0.357116291084844	-0.291884032088147	-0.185454320209927	0.628732894448406	-0.187927074652593	0.209316513464285	NA	NA	0.0503459754964648	0.00303931694461423	method 3 chrwide	lung
chr7.86293835.86294134	7	86.2939845	7	85.522615	UNC13191530	0.499540183288001	0.170822984941221	NA	NA	0.0518921666020166	0.325027809858878	-0.39846137150257	-0.335855574552793	-0.229972600856562	0.609468222894639	-0.295447493127997	0.273348840684388	NA	NA	0.40044044392837	0.028012666068208	method 3 chrwide	lung
chr7.87189132.87189431	7	87.1892815	7	80.997304	UNC13129961	0.502280309705949	0.175682889084825	NA	NA	0.0555850251368426	0.444901619548534	-0.452481543074898	-0.408336177493737	-0.170814976412095	0.487157493215054	0.0448733994999834	-0.000884840419684544	NA	NA	0.39298842790031	0.0340771454198994	method 3 chrwide	lung
chr7.87679804.87680103	7	87.6799535	7	85.552557	UNC13191909	0.477760734027757	0.148542564281488	NA	NA	-0.245324153563294	0.140582295713736	-0.246826774001579	-0.171714105422194	-0.109852388589719	0.486441283830718	-0.199428343078193	0.346122185110525	NA	NA	0.57549204875103	0.0494156461004952	method 3 chrwide	lung
chr7.87680004.87680303	7	87.6801535	7	85.552557	UNC13191909	0.482042663656429	0.148599607206742	NA	NA	-0.220359248135857	0.190901984227928	-0.236465771660537	-0.195489810778294	-0.13227023833303	0.430408905559892	-0.208385336384125	0.371659515504024	NA	NA	0.538104784681793	0.0499633594551996	method 3 chrwide	lung
chr7.87773619.87773918	7	87.7737685	7	81.292805	UNC13134657_to_JAX00643580	0.480885527227898	0.170556789034886	NA	NA	-0.0154206289598766	0.682729833486761	-0.181503535686877	-0.325050947947333	-0.285520654158743	0.429367942905481	-0.407938603952874	0.103336594313461	NA	NA	0.562758853229322	0.0485972652850163	method 3 chrwide	lung
chr7.88005747.88006046	7	88.0058965	7	85.522615	UNC13191530	0.496635028159501	0.16678785676519	NA	NA	-0.118621931421629	0.221784637743519	-0.317643644451863	-0.32685978726936	-0.130060540918986	0.587783246478206	-0.219953015785167	0.303571035625281	NA	NA	0.450426181120251	0.0450037916892891	method 3 chrwide	lung
chr7.88907553.88907852	7	88.9077025	7	98.553655	UNC13358086_to_UNC13374196	0.497116311712305	0.155970225268315	NA	NA	0.226573243805206	-0.0185706826993962	-0.234039821842601	-0.62600324108538	-0.273639757212738	0.244083600303049	0.380660292862978	0.300936365868883	NA	NA	0.390285812906296	0.0245769297064174	method 3 chrwide	lung
chr7.88907753.88908052	7	88.9079025	7	85.522615	UNC13191530	0.490866857118025	0.157478401260651	NA	NA	0.0249307533886197	0.192000094725558	-0.268869147337588	-0.558386023471332	-0.297918424454433	0.572961912545814	0.0481515172564726	0.287129317346889	NA	NA	0.421946970088094	0.0331570630226498	method 3 chrwide	lung
chr7.97574765.97575064	7	97.5749145	7	104.043	UNC13435555_to_JAX00154968	0.507349059307638	0.190086653473497	NA	NA	-0.213378897585517	0.030660943284625	-0.167913429929296	-0.422953623712246	-0.194527352579976	0.498961799413484	0.165104737334461	0.304045823774465	NA	NA	0.348791375240461	0.0332414948099196	method 3 chrwide	lung
chr7.97590991.97591290	7	97.5911405	7	104.023498	UNC13435263	0.466242976484425	0.16317872526584	NA	NA	-0.0278107659829633	0.519411487191316	-0.286328478982968	-0.417316223173781	-0.346503851153262	0.254253741763019	-0.189438386907307	0.493732477245946	NA	NA	0.69757815827284	0.0316895420808955	method 3 chrwide	lung
chr7.99710109.99710408	7	99.7102585	7	104.043	UNC13435555_to_JAX00154968	0.523333816694323	0.222147709553723	NA	NA	-0.0192138172013446	0.191055156684426	-0.111283363491663	-0.299798026674061	-0.0811522140895354	0.786435024905631	-0.68862891183068	0.222586151697226	NA	NA	0.249928551238174	0.0284542121460917	method 3 chrwide	lung
chr8.122082494.122082793	8	122.0826435	8	128.693158	UNC15717716_to_UNC15718770	0.471215701748076	0.14896057243758	NA	NA	0.188071855771886	-0.603052445643244	0.150118764840169	0.369053014182666	0.0273688906815317	-0.247353595593592	-0.19526855646636	0.311062072226944	NA	NA	0.671107485943164	0.0293842175731285	method 3 chrwide	lung
chr8.124109086.124109385	8	124.1092355	8	129.038844	UNC15723705_to_UNC15724362	0.510724275758601	0.195187996803446	NA	NA	0.238899914961003	-0.592693688669078	-0.0653950038313594	-0.0486760485818079	0.0785386535218515	-0.47427490512725	0.389964815123617	0.473636262603024	NA	NA	0.267922075141577	0.012362934812416	method 3 chrwide	lung
chr8.124804985.124805284	8	124.8051345	8	123.969474	UNC15645911_to_JAX00167099	0.4783780196357	0.138769893100133	NA	NA	-0.61301406220256	-0.30252234507914	0.0857564505686707	0.357101321417909	0.23427951133948	-0.00454608230805515	-0.0290183488953152	0.27196355515901	NA	NA	0.560296449254236	0.0336186961389864	method 3 chrwide	lung
chr8.125135384.125135683	8	125.1355335	8	123.969474	UNC15645911_to_JAX00167099	0.535051055444253	0.202686790803516	NA	NA	-0.028944234216287	-0.0634793199093488	0.129635360179299	0.344573642585858	0.52093584782385	-0.395953269375253	-0.624089860696354	0.117321833608235	NA	NA	0.162661547554546	0.00956401713172894	method 3 chrwide	lung
chr8.128093609.128093908	8	128.0937585	8	128.693158	UNC15717716_to_UNC15718770	0.456717258901134	0.14679552551363	NA	NA	0.403810066612441	-0.52515821600213	0.0632046743495543	0.391820555221328	-0.109938884673336	-0.410905473663264	-0.0146280350713366	0.201795313226742	NA	NA	0.760000994019141	0.0344586288471811	method 3 chrwide	lung
chr8.129964907.129965206	8	129.9650565	8	122.383473	UNC15625266_to_UNC15627983	0.488384154395696	0.199520501074491	NA	NA	-0.673895629000769	-0.180575666096377	-0.0663693407460121	-0.0815242198118027	0.124017038913101	0.632030918362021	0.318445886545462	-0.0721289881656236	NA	NA	0.463360443996645	0.0183808823197603	method 3 chrwide	lung
chr8.129965107.129965406	8	129.9652565	8	126.861347	UNC15688448_to_UNC15690447	0.521866426707528	0.20107164391992	NA	NA	-0.671562319590259	0.0423631509837109	0.0114999405298803	0.181222034503484	-0.104466072870404	0.567374685908976	0.0204364760685141	-0.0468678955339016	NA	NA	0.213478145148665	0.00747335024879592	method 3 chrwide	lung
chr8.19784463.19784762	8	19.7846125	8	18.502238	UNC14273585_to_UNC14281989	0.50031730097224	0.222123750789558	NA	NA	0.345872254266906	-0.228839307456737	0.469746733551784	-0.278919263838862	-0.301444806815634	0.199017742512919	0.419855335506994	-0.625288687727369	NA	NA	0.358002016977499	0.0174157404196585	method 3 chrwide	lung
chr8.19784663.19784962	8	19.7848125	8	29.042593	UNC14375689	0.509059358985388	0.206684579679741	NA	NA	0.234902874730283	-0.383727714558033	0.320433999406336	0.126475984236323	-0.404124122706997	0.247115809142479	0.420798973386894	-0.561875803637285	NA	NA	0.279037223615703	0.0192670857066787	method 3 chrwide	lung
chr8.20020130.20020429	8	20.0202795	8	29.70076	UNC14383321_to_UNC080855853	0.482631085964166	0.206998671986454	NA	NA	0.31690201623499	0.108445117413801	-0.339834101265959	0.156702035774448	-0.007172395888002	0.635754079540947	-0.378640079249079	-0.492156672561146	NA	NA	0.477022408886947	0.0247466998011037	method 3 chrwide	lung
chr8.23337506.23337805	8	23.3376555	8	17.204724	UNC14253321_to_UNC14272674	0.47787000551041	0.160527687883778	NA	NA	0.304669518281043	0.22629609109872	0.0112935667059175	-0.00417693641592479	0.0221829269219097	-0.661262122387285	-0.302530783696152	0.403527739491772	NA	NA	0.572531342973058	0.0495223312967151	method 3 chrwide	lung
chr8.32221887.32222186	8	32.2220365	8	38.096711	JAX00665980_to_UNC14523319	0.489776119527391	0.168278555976429	NA	NA	0.031142530863533	-0.258780679542152	0.187846399867553	0.644989644401337	-0.21472005714914	-0.353836556824486	-0.229748421956624	0.193107140339979	NA	NA	0.512865636972694	0.0298614902466739	method 3 chrwide	lung
chr8.36438571.36438870	8	36.4387205	8	38.72057	UNC14530157_to_UNC14532909	0.531256688189343	0.216167488193462	NA	NA	0.243630475264762	-0.576940510614923	0.400985914886708	0.188230378211569	-0.187982945916857	-0.381085012520082	0.117539756048364	0.19562194464046	NA	NA	0.176691481395289	0.00996609119077763	method 3 chrwide	lung
chr8.4252794.4253093	8	4.2529435	8	3.681569	JAX00659337_to_JAX00659346	0.58033515416423	0.212721673683757	NA	NA	0.341941807322851	0.392863239320765	-0.159368659110994	0.215895530141433	-0.0125632577028462	-0.548203464531211	-0.536486042822048	0.305920847382051	NA	NA	0.0330062146724431	0.00277018378385674	method 3 genomewide	lung
chr8.4253194.4253493	8	4.2533435	8	3.681569	JAX00659337_to_JAX00659346	0.521124946843551	0.286943157946234	NA	NA	0.32953705087097	0.292942665407187	-0.491243998953995	0.551360385849997	-0.0560067165470404	0.0361372548974075	-1.07076760728536	0.408040965760829	NA	NA	0.191921739349875	0.0258603023581579	method 3 chrwide	lung
chr8.4678570.4678869	8	4.6787195	8	7.196708	UNC14100752	0.53565118033202	0.244115387048536	NA	NA	0.414623703846935	0.433502944878215	-0.393997930005493	0.152679546157745	0.103280633321623	-0.172825280467123	-0.921099915524994	0.383836297793092	NA	NA	0.146266970375731	0.0134679284104675	method 3 chrwide	lung
chr8.70586246.70586545	8	70.5863955	8	70.941494	UNC14951933	0.560621873852467	0.234960985478061	NA	NA	0.0148556358656048	0.432869372714232	0.178384720361125	0.157654103250408	0.501081749395445	-0.721510574338966	-0.145454007566323	-0.417880999681527	NA	NA	0.0573703256155825	0.00589652583444278	method 3 chrwide	lung
chr8.72356149.72356448	8	72.3562985	8	79.890244	JAX00163712_to_UNC15042119	0.624102707317987	0.312242588072819	NA	NA	0.467603227756035	0.121898547827287	-0.668878684419472	0.0433429865770397	-0.400746424881056	-0.150471849397466	0.745350110593206	-0.158097914055573	NA	NA	0.0049335384128687	0.000569842957242717	method 3 genomewide	lung
chr8.72356349.72356648	8	72.3564985	8	74.38717	UNC14981369	0.507158709664962	0.21508428862383	NA	NA	0.174212967575213	0.0792027918096326	-0.494393872555885	0.0936175657130892	-0.548067918299422	-0.0745054208530182	0.856474292494675	-0.0865404058842852	NA	NA	0.336017020765069	0.0148174940258815	method 3 chrwide	lung
chr8.72758413.72758712	8	72.7585625	8	79.773412	JAX00672983	0.510327420901018	0.185511246309889	NA	NA	-0.575105605866863	-0.347951964336204	0.383434135837882	-0.289016411133747	0.244441889036845	0.186231784399115	0.539356085050596	-0.141389912987625	NA	NA	0.309881933619914	0.0133112447464481	method 3 chrwide	lung
chr8.74945433.74945732	8	74.9455825	8	71.323056	UNC080245535_to_UNC14962655	0.469861995168858	0.169052898240562	NA	NA	0.212072084022092	0.101966681308479	-0.555063183125599	0.0331043007384	-0.352520301662432	0.29097656297461	0.651701154449554	-0.382237298705104	NA	NA	0.670037536292163	0.030960255238376	method 3 chrwide	lung
chr8.86118466.86118765	8	86.1186155	8	84.731752	UNC15109832_to_UNC15110577	0.477977467941228	0.143808842954736	NA	NA	-0.289936520306686	0.164471088083622	-0.563295457763534	-0.0743074832607071	0.38895632802747	0.0871927845669088	0.353523627184781	-0.0666043665318551	NA	NA	0.553247436349198	0.0336739027633923	method 3 chrwide	lung
chr8.86423383.86423682	8	86.4235325	8	83.247596	UNC15087355_to_UNC15087829	0.500842061525148	0.168733974391432	NA	NA	-0.123102465164859	0.439968760744728	-0.0629294740090463	-0.0941509518329811	0.336259522158049	-0.344362259609755	0.40630674845216	-0.557989880738296	NA	NA	0.341948434474358	0.0136889224759495	method 3 chrwide	lung
chr8.86722560.86722859	8	86.7227095	8	91.986736	UNC15208713_to_UNC15209566	0.472577904227723	0.146030486512274	NA	NA	0.41889652478579	-0.432343809491593	-0.202382231983815	-0.165854007998974	-0.392538331558247	0.389958128445684	0.195770003191573	0.188493724609584	NA	NA	0.641313967769694	0.0466801025416383	method 3 chrwide	lung
chr9.103104260.103104559	9	103.1044095	9	100.359837	UNC16987284_to_UNC090192472	0.490059293979881	0.18191533243324	NA	NA	0.0945469854806983	0.22144640050362	0.114193267613904	0.381373049412389	-0.171720894147327	0.193200570785146	-0.844011629111892	0.010972249463461	NA	NA	0.45696930074054	0.023978677257201	method 3 chrwide	lung
chr9.103104460.103104759	9	103.1046095	9	100.359837	UNC16987284_to_UNC090192472	0.531058072366746	0.213638747862544	NA	NA	0.0582352170657147	0.288731980587053	0.111652081358509	0.324900665058161	-0.148624229483375	0.157911764515107	-0.831450293442431	0.038642814341261	NA	NA	0.179968345276901	0.0116796541353087	method 3 chrwide	lung
chr9.106273922.106274221	9	106.2740715	9	106.508052	UNC17077906_to_UNC090221051	0.507447839922938	0.159391881269571	NA	NA	0.12627246338568	0.090571097489092	0.233876356270085	0.132098571098499	-0.472775055550015	0.310807863745265	0.0161949475539306	-0.437046243992537	NA	NA	0.328080973255946	0.00807905976527679	method 3 chrwide	lung
chr9.106274122.106274421	9	106.2742715	9	105.615067	backupUNC090211667	0.522582145287858	0.154668318169821	NA	NA	0.0691503126754075	0.34293529708516	0.088299001569466	0.100517046012826	-0.44733489676243	0.270581275154012	-0.0105091699351181	-0.413638865799323	NA	NA	0.238409627793676	0.0169496819726715	method 3 chrwide	lung
chr9.107192115.107192414	9	107.1922645	9	105.59704	UNC17063480	0.517069277163161	0.157348451734901	NA	NA	-0.256741270951325	0.534880997009957	-0.120119552883625	-0.239414406337662	-0.436780750489272	0.401676371573642	0.109897227841688	0.00660138423659656	NA	NA	0.261941251092838	0.0135978841047441	method 3 chrwide	lung
chr9.119250133.119250432	9	119.2502825	9	118.493759	UNC17237259_to_UNC17242679	0.539008199463715	0.229637890011448	NA	NA	-0.517099480788958	0.154045958611006	0.389935590492377	-0.0509964422300142	0.311046912061975	0.461105934194847	-0.421709022640501	-0.326329449700732	NA	NA	0.123772484401284	0.00752323230233942	method 3 chrwide	lung
chr9.119250333.119250632	9	119.2504825	9	119.14514	UNC17247123	0.518399218667505	0.212472375138879	NA	NA	-0.418548474341213	0.0921208078383965	0.353117149681445	-0.161835844222022	0.372068098070613	0.463421693082951	-0.436623738426582	-0.263719691683589	NA	NA	0.228819734630551	0.017614996622952	method 3 chrwide	lung
chr9.120486243.120486542	9	120.4863925	9	118.224319	UNC17233990	0.481917364299547	0.183071629597898	NA	NA	-0.22567418362962	0.0396467314770248	0.116562577620625	-0.00601675480963452	0.499294192157622	0.402819904914415	-0.794385911134881	-0.032246556595553	NA	NA	0.560612681341452	0.0270585448677032	method 3 chrwide	lung
chr9.19426102.19426401	9	19.4262515	9	9.627165	UNC15826062	0.472329705417237	0.139032259172923	NA	NA	0.124094845887884	0.285126376602309	0.167015881234259	0.114709182664717	-0.35000615024002	0.0354295962540556	-0.574096822065838	0.197727089662634	NA	NA	0.653805555891584	0.0381953861056993	method 3 chrwide	lung
chr9.21722617.21722916	9	21.7227665	9	22.038421	JAX00169004_to_UNC15977993	0.50590730570347	0.174357569437798	NA	NA	0.110108724457474	-0.112768309399639	0.545925550844826	-0.547847379464127	0.0986737271540098	-0.0410295452122856	0.178971232908286	-0.232034001288545	NA	NA	0.362773306714228	0.027101133788326	method 3 chrwide	lung
chr9.26837884.26838183	9	26.8380335	9	21.849752	UNC15973814_to_JAX00168992	0.448577744294039	0.151814641107319	NA	NA	0.186780056982016	0.0170053524045879	0.479973318342396	-0.00448070981221303	-0.023398351678304	-0.219749331411116	-0.770041588211683	0.333911253384315	NA	NA	0.811548878495045	0.0449068625716406	method 3 chrwide	lung
chr9.4309886.4310185	9	4.3100355	9	11.106325	UNC15843618_to_UNC15847891	0.475430250153375	0.144569118589356	NA	NA	0.0673770848378138	-0.056365374946492	0.524489136736666	0.198845429440338	-0.0254393810727998	0.014187858466688	-0.644132484074175	-0.0789622693880385	NA	NA	0.560365228069488	0.0431146886395176	method 3 chrwide	lung
chr9.44500090.44500389	9	44.5002395	9	36.669652	JAX00690419	0.53948476283636	0.214448594530594	NA	NA	-0.295789761501839	-0.423484114865665	0.574061502220239	-0.195400980124888	-0.306755927274934	0.428115358946235	0.274558330892005	-0.0553044082911523	NA	NA	0.109815889429792	0.00350856999247506	method 3 chrwide	lung
[truncated: 628 more rows]
