# Supplementary material for: Integrative QTL analysis of gene expression and chromatin accessibility identifies multi-tissue patterns of genetic regulation
Source: PLoS Genet. 2020 Jan 21;16(1):e1008537. doi: 10.1371/journal.pgen.1008537 (PMC7010298; doi:10.1371/journal.pgen.1008537)
Supplement: S6 File — (CSV) [file pgen.1008537.s037.csv]

chromatin	chromatin_chr	chromatin_pos	cqtl_chr	cqtl_pos	cqtl_locus	fixef_cqtl_effect_size	ranef_cqtl_effect_size	cqtl_qval_genomewide	cqtl_pval_genomewide	ranef_A	ranef_B	ranef_C	ranef_D	ranef_E	ranef_F	ranef_G	ranef_H	cqtl_qval_chrwide	cqtl_pval_chrwide	detection_method	tissue
chr16.30969361.30969660	16	30.9695105	11	69.634572	JAX00314707_to_UNC19872736	0.676866734850287	0.293267049781899	0.165736480509714	0.00026549696517375	0.311386079471999	-0.134564364120621	-0.382035846373585	-0.17568264017442	0.5900263459465	0.174211693190548	0.134107788403337	-0.517449056343758	NA	NA	method 1 q<0.2	liver
chr9.94278033.94278332	9	94.2781825	16	66.853666	UNC27018130	0.64670773489408	0.405347821421279	0.0762790801942674	9.68900711578735e-05	-0.83751086136619	-0.0509995598169904	-0.278102400324551	-0.0817331868264527	-0.188504551241685	0.0851054090445408	0.639840472736351	0.711904677794977	NA	NA	method 1	liver
chr1.133763685.133763984	1	133.7638345	1	155.350334	UNC1975589_to_backupUNC012255208	0.609765600538842	0.271701347060969	NA	NA	0.745067751211196	-0.468773683063493	-0.0961724895589378	-0.178244267917293	0.417156339335174	-0.113743882318376	-0.42930726685414	0.12401749916587	0.102043820088643	0.000390446576108761	method 2 q<0.2	liver
chr1.155180080.155180379	1	155.1802295	1	143.010984	UNC1806326_to_UNC1808116	0.58463675282262	0.253605781047857	NA	NA	-0.0246214762950174	-0.618503625920344	-0.0723403537728976	0.364453112244699	0.19707271269057	-0.410428712758362	-0.136255853581001	0.700624197392353	0.140644931845778	0.00068799058205482	method 2 q<0.2	liver
chr1.15795454.15795753	1	15.7956035	1	154.623384	UNC1965019_to_UNC1971409	0.66509384088474	0.345755618391462	NA	NA	0.732727634929105	-0.502921087897432	0.0113268110179508	-0.218688601442896	0.313518427838508	-0.269554701763376	-0.441555958705954	0.375147476024094	0.0306717911202136	5.27120929022518e-05	method 2	liver
chr1.51952845.51953144	1	51.9529945	1	5.624267	UNC26205_to_UNC38030	0.602666931835991	0.265330283357884	NA	NA	0.531770452565693	-0.0832991777910116	0.449799545845439	-0.106469279857903	0.258385128274034	-0.149773108970583	-0.172624588068397	-0.727788971997272	0.102730559785673	0.000421762430985906	method 2 q<0.2	liver
chr1.78654096.78654395	1	78.6542455	1	155.350334	UNC1975589_to_backupUNC012255208	0.624928587034404	0.267725621378409	NA	NA	0.65917763178148	-0.482585002049951	-0.0243266531060063	-0.12030924262242	0.174647060379292	-0.242705270179709	-0.279057729941008	0.315159205738322	0.123996494422736	0.000541564004292172	method 2 q<0.2	liver
chr1.89945580.89945879	1	89.9457295	1	4.420704	UNC010515539_to_UNC24700	0.661555612631612	0.346775870776733	NA	NA	0.741956319682926	0.326802032456032	0.299914042134734	-0.0447058050075819	0.0476510713853291	-0.610160892633422	-0.32645408719992	-0.435002680818097	0.0393403188278893	7.56015910389207e-05	method 2	liver
chr1.90184428.90184727	1	90.1845775	1	4.420704	UNC010515539_to_UNC24700	0.637430553574501	0.248874720606547	NA	NA	0.234121771368126	0.29134014151448	-0.404502597610701	-0.608981257135437	0.197648854607156	-0.268057448020907	0.0853169499980304	0.473113585279252	0.0450539570219295	0.000102842841583572	method 2	liver
chr11.3089662.3089961	11	3.0898115	11	110.306643	UNC20375478_to_UNC20377562	0.569146447666513	0.227227744221809	NA	NA	0.132522406418953	0.207640277387028	-0.545019971721047	0.267777987522822	-0.174235772838921	-0.549085983639171	0.827432272935834	-0.167031216065498	0.125868282453209	0.000560733962710835	method 2 q<0.2	liver
chr15.9069960.9070259	15	9.0701095	15	93.540839	UNC26136502_to_JAX00410101	0.551079155913276	0.258261699248908	NA	NA	-0.308814608846975	-0.4812796420092	0.3585987959675	0.488605671040351	-0.279485671747146	0.603755161409397	-0.031630697922329	-0.349749007891599	0.102043820088643	0.00039220196400247	method 2 q<0.2	liver
chr15.9070160.9070459	15	9.0703095	15	94.248767	UNC26146307_to_UNC26148622	0.575661364902685	0.246764134694016	NA	NA	-0.190422466638058	-0.52051771417113	0.527065295315463	0.606384255340413	-0.0930217428902969	0.0798141711540251	0.00481091989309761	-0.414112718003514	0.0828919503891382	0.000267907247064825	method 2	liver
chr4.134453136.134453435	4	134.4532855	4	152.134092	UNC8485273_to_UNC8486860	0.580010287885654	0.252380658564561	NA	NA	-0.157657568545551	-0.0750026216335568	0.39413192225209	0.058981659272981	-0.31128930057688	-0.644626055923248	0.473807957282306	0.261654007871858	0.18840653098249	0.00100391320666771	method 2 q<0.2	liver
chr8.87504211.87504510	8	87.5043605	8	116.347358	UNC15530096	0.556498735279125	0.211880055394035	NA	NA	0.439676968818694	0.0315073867111252	-0.349999382907805	-0.136500338890326	-0.21427174322619	-0.0257252396540962	0.815804976107542	-0.560492626958944	0.101266482857659	0.000365885507647934	method 2 q<0.2	liver
chr1.161162289.161162588	1	161.1624385	14	70.419866	UNC24197062_to_UNC24197569	0.653766850468585	0.360043010415589	0.160225932991894	0.0011054820171017	0.0938080810916308	-0.0273407642096572	0.0548595317597859	-0.804785517790563	0.661219733353734	-0.134966005418899	-0.279875243998481	0.43708018521245	NA	NA	method 1 q<0.2	lung
chr1.169323822.169324121	1	169.3239715	14	92.764429	UNC24492173	0.639575516151366	0.263374915713709	0.116613237644027	0.000665693707452619	0.0628090053287824	-0.395939909278876	0.0664723287253657	-0.491943954683938	0.617583155540841	0.0174133085079721	-0.297661333969687	0.42126739982954	NA	NA	method 1 q<0.2	lung
chr1.180267881.180268180	1	180.2680305	14	66.832158	JAX00205122_to_UNC24147801	0.645939257699231	0.389728861874776	0.167331002642211	0.00121151610952008	-0.222901272606334	-0.0169342439058496	-0.123427723489883	-0.833554564105629	0.920862370308498	0.090795599155598	-0.315994163146784	0.501153997790384	NA	NA	method 1 q<0.2	lung
chr1.180336544.180336843	1	180.3366935	14	66.832158	JAX00205122_to_UNC24147801	0.649588403977513	0.401380297382978	0.194871233236158	0.00179669370081581	0.0540962239426891	0.0774591133250392	0.0046804827929906	-0.73393226253339	1.02521850811602	-0.198737056734178	-0.410137719247357	0.181352710338185	NA	NA	method 1 q<0.2	lung
chr1.99666667.99666966	1	99.6668165	14	67.349696	UNC24153148	0.664360866288511	0.398084413208906	0.128103043070675	0.000796555720471326	-0.0387076746438942	-0.477127098702254	-0.0265559584096291	-0.638726637152378	0.772612575475207	0.21426469406232	-0.442917320344186	0.637157419714813	NA	NA	method 1 q<0.2	lung
chr10.127707602.127707901	10	127.7077515	18	26.83566	JAX00081523_to_JAX00454523	0.65687301224473	0.453978370530725	0.182719322172587	0.00159529937533565	0.226890990195542	-0.331467304069317	0.147805124599239	-1.04858201455911	0.0355942865145976	1.00498369598196	-0.0552192230303998	0.0199944443674796	NA	NA	method 1 q<0.2	lung
chr10.19653756.19654055	10	19.6539055	14	67.265309	UNC24151896_to_UNC24152410	0.640335930669088	0.352037556033713	0.125476436820121	0.000769535267464594	-0.0413215236429627	-0.321459791344355	-0.0675549840993639	-0.630059290045997	0.516895825187149	0.227224389030709	-0.406611358102896	0.722886733017718	NA	NA	method 1 q<0.2	lung
chr10.21015559.21015858	10	21.0157085	14	69.657546	UNC24186778_to_UNC24187331	0.651192170105729	0.366589523831347	0.173342564580994	0.00133931762437534	0.0321076086776973	-0.156026837676521	-0.0577025455706761	-0.778382401701791	0.482709897035875	0.171048701198074	-0.411598857178418	0.71784443521576	NA	NA	method 1 q<0.2	lung
chr10.21714068.21714367	10	21.7142175	14	67.40525	UNC24154070	0.664640973882223	0.411194101988142	0.117644127621965	0.000691437928081129	0.0657101031153077	-0.00442074432731108	0.221961135190946	-0.696671739344689	1.00438230725842	-0.261629810104237	-0.341239105824145	0.0119078540357132	NA	NA	method 1 q<0.2	lung
chr10.59362463.59362762	10	59.3626125	14	66.772738	UNC24144884	0.663375124365284	0.434064580114003	0.156886470591468	0.00106907785652621	-0.123762948527918	-0.161685250662545	0.0991296215488462	-0.748577308635542	0.963250763935911	-0.0337436257577689	-0.216417920859482	0.221806668958498	NA	NA	method 1 q<0.2	lung
chr10.62486824.62487123	10	62.4869735	14	67.265309	UNC24151896_to_UNC24152410	0.664271135074314	0.431288242898634	0.0623274649658663	0.000205064698731383	-0.160451803735765	-0.0167248008854276	0.138744021147175	-0.849783220948114	0.944181258381651	-0.0349610203544625	-0.167856596274854	0.146852162669796	NA	NA	method 1	lung
chr10.79397014.79397313	10	79.3971635	7	85.522615	UNC13191530	0.638515335250639	0.28824514205054	0.158343403835064	0.00108574968282582	-0.0997378743613922	0.237329820535751	-0.365191803676101	-0.45935601801803	-0.0291668699324787	0.636179781734912	-0.176881049379284	0.256824013096624	NA	NA	method 1 q<0.2	lung
chr10.84084947.84085246	10	84.0850965	14	70.569209	UNC24198243_to_UNC24198443	0.715857366640756	0.424842310821198	0.0877662559891456	0.000371031215258832	0.0586411700081144	-0.214134381938673	0.118944988186251	-0.847542517183584	0.380195445135137	0.398434934769706	-0.413776222894648	0.519236583917699	NA	NA	method 1	lung
chr11.100931175.100931474	11	100.9313245	14	69.998629	UNC24191395_to_UNC24193874	0.683218161256413	0.418992924686954	0.0593889499140223	0.000185586695810258	0.0767180401530171	-0.46464765401782	0.194035619193407	-0.737333664659929	0.776010096906121	-0.0869860729385118	-0.239535697653544	0.481739333017261	NA	NA	method 1	lung
chr11.117127525.117127824	11	117.1276745	6	125.646359	UNC12025280	0.636489632574592	0.322509653804736	0.114828373425482	0.000615175736186191	-0.354969048511121	0.622728864420667	-0.267841862477961	-0.0233113910812412	0.741086808866746	-0.700659851858656	0.0822243835297595	-0.0992579028881941	NA	NA	method 1 q<0.2	lung
chr11.3051262.3051561	11	3.0514115	10	115.861797	UNC18793251_to_UNC18793997	0.660411438636009	0.354072627799816	0.16758155311092	0.00122046739048509	0.0293697129877415	-0.201398362597686	-0.131844962725705	0.566712285247115	0.123862009773415	0.715045081686622	-0.74991964052739	-0.351826123844112	NA	NA	method 1 q<0.2	lung
chr11.3056462.3056761	11	3.0566115	10	118.040673	UNC18821208_to_UNC18825934	0.652365905750009	0.321477869263552	0.115271654052359	0.000635510127720229	0.126504235311865	-0.460249160871946	-0.247566366281996	0.518640467904784	0.0867271672240088	0.673757663777616	-0.570227133857064	-0.127586873207268	NA	NA	method 1 q<0.2	lung
chr11.3057462.3057761	11	3.0576115	10	115.950263	UNC18794182_to_UNC18794644	0.65096772113226	0.337383768517474	0.148236149124319	0.000978565006077736	-0.0616346945387744	-0.260407283257273	-0.305136511738753	0.592694421909776	0.330795846719743	0.62435416641687	-0.681578443596861	-0.239087501914728	NA	NA	method 1 q<0.2	lung
chr11.3060862.3061161	11	3.0610115	10	112.244479	UNC18739134	0.693415946408073	0.437335223865618	0.068615066007367	0.000242550087952487	0.0927210299901973	-0.3342017854287	-0.1071074546572	0.482253581281215	0.252877606619544	0.760013961322682	-0.874921131574068	-0.271635807553671	NA	NA	method 1	lung
chr11.3073462.3073761	11	3.0736115	10	118.040673	UNC18821208_to_UNC18825934	0.66620953341934	0.298240814260119	0.134124622339784	0.000850457512443503	-0.0559195025754472	-0.24379439462859	0.159611623962912	0.379403829700226	0.0720695091132872	0.605288658420831	-0.457331333005618	-0.4593283909876	NA	NA	method 1 q<0.2	lung
chr11.3831527.3831826	11	3.8316765	15	40.286971	UNC25427431	0.652820260541443	0.283704738317358	0.0303175216002574	7.23078721185377e-05	0.510891780921583	0.0871251763385428	-0.508242644486835	0.393494078829894	0.0710876973614474	-0.571166208024581	0.142469113777768	-0.125658994717819	NA	NA	method 1	lung
chr11.48630645.48630944	11	48.6307945	14	67.349696	UNC24153148	0.620257703713762	0.385141735918186	0.177411950092426	0.00144805647627422	-0.138277837101667	-0.383058772377933	-0.0389484607517063	-0.820661443502522	0.967715049050701	0.185684643816045	-0.162256375097793	0.389803195964875	NA	NA	method 1 q<0.2	lung
chr11.74739180.74739479	11	74.7393295	14	66.772738	UNC24144884	0.633122332467382	0.364828927494411	0.176900586964621	0.0014164165147601	-0.194089564115146	-0.105210993494335	-0.0679669335905805	-0.845645176329239	0.77296446066306	0.226828567831071	-0.303417074166031	0.5165367132012	NA	NA	method 1 q<0.2	lung
chr11.75492567.75492866	11	75.4927165	14	69.792831	UNC24188333_to_UNC24191055	0.670677318903353	0.362586404595369	0.173342564580994	0.00135607183082898	-0.156703227863181	-0.0542989156456169	0.249657302665244	-0.689894434579576	0.63264294894153	-0.0395152983215681	-0.353817894722883	0.411929519526051	NA	NA	method 1 q<0.2	lung
chr11.95639284.95639583	11	95.6394335	7	140.070941	UNC13889009	0.689359433182089	0.371926827387374	0.11751147281453	0.00068565349680183	0.327772465278101	0.475202678283307	-0.400135396696361	0.181855653438256	-0.606940323687497	-0.331964695608178	0.48325473574241	-0.129045116750038	NA	NA	method 1 q<0.2	lung
chr11.96650523.96650822	11	96.6506725	14	88.262768	UNC24422893_to_JAX00386308	0.663351277616607	0.289521538507315	0.0424283867511493	0.000116088757511235	-0.0466947688830178	-0.36682890217942	0.0945270113851066	-0.426133589420654	0.646306349075482	0.0680972227984996	-0.375694706054729	0.406421383278733	NA	NA	method 1	lung
chr11.96838517.96838816	11	96.8386665	14	66.832158	JAX00205122_to_UNC24147801	0.679827996146882	0.435718886307377	0.0136580580787132	2.26034012530407e-05	-0.258320975952978	0.150191078109795	0.0312925030017564	-0.870899713710602	0.886599146830227	0.144566022855994	-0.296597422947231	0.213169361813039	NA	NA	method 1	lung
chr12.112943755.112944054	12	112.9439045	15	40.286971	UNC25427431	0.698068224382953	0.327356058035734	0.16974947989888	0.00128785860330138	0.201870541330665	0.139448259824113	-0.570341200280378	0.402329678958665	-0.0275768809722791	-0.436988395157258	0.555274155909964	-0.264016159613491	NA	NA	method 1 q<0.2	lung
chr12.112943955.112944254	12	112.9441045	15	40.33986	UNC25428071_to_UNC25430144	0.734127269388549	0.388171906907724	0.0208737600082455	4.0005256410125e-05	0.173132768607363	0.251671628039105	-0.57343590571323	0.293538499777377	-0.00670901793315645	-0.501257806061129	0.654387839407443	-0.291328006123772	NA	NA	method 1	lung
chr12.32036014.32036313	12	32.0361635	14	73.432274	UNC24233521_to_UNC24239939	0.620105378133123	0.28903862284207	0.197925073466835	0.00185450220585215	-0.0227060797379265	-0.528492400521158	0.175248391911284	-0.549830557763109	0.704971825298059	0.0845171372215795	-0.244549168776976	0.380840852368247	NA	NA	method 1 q<0.2	lung
chr12.70298005.70298304	12	70.2981545	14	67.265309	UNC24151896_to_UNC24152410	0.628675649456742	0.350516628948905	0.179052602741749	0.00150839160699112	-0.0166471558070423	-0.188372630562459	0.175982029558321	-0.896121673978677	0.747027350380303	0.181260108470942	-0.341192421452723	0.338064393391335	NA	NA	method 1 q<0.2	lung
chr12.85534900.85535199	12	85.5350495	14	67.420768	JAX00382352	0.680534586750741	0.436467053545701	0.101001251882976	0.00049468467421776	-0.0471283289989771	-0.146973546140212	0.108343228718695	-0.925227206185718	0.914897559930737	0.0688578419328385	-0.261906458218476	0.289136908961112	NA	NA	method 1 q<0.2	lung
chr13.104564508.104564807	13	104.5646575	14	67.192352	UNC24150927	0.675975050452531	0.411641396102285	0.11654019876534	0.00065516930794618	-0.315461414713762	-0.170547735275388	0.107593459738957	-0.768394882299717	0.685848166938864	0.109569272877858	-0.195838761124854	0.547231893858043	NA	NA	method 1 q<0.2	lung
chr13.59924361.59924660	13	59.9245105	14	67.265309	UNC24151896_to_UNC24152410	0.689331941097615	0.437274334169434	0.119540324333743	0.000707673753603699	-0.167724926594636	-0.0959331420425247	0.0901264616809902	-0.80806390310427	0.857297526931853	0.0976334950704897	-0.383519467984298	0.410183956042396	NA	NA	method 1 q<0.2	lung
chr13.63532885.63533184	13	63.5330345	14	65.962884	UNC140223024_to_UNC24139888	0.639696153165966	0.362862951227555	0.194871233236158	0.00178676082879248	-0.0489463766689226	-0.311545517397964	0.15710606505415	-0.773931851589029	0.742517476131277	-0.0687338407876865	-0.303646530145438	0.607180575403613	NA	NA	method 1 q<0.2	lung
chr14.21526711.21527010	14	21.5268605	14	67.265309	UNC24151896_to_UNC24152410	0.659775676192453	0.421802418837038	0.192202949292982	0.00172905881790519	-0.217070199806016	-0.077555779807972	0.0845729921234326	-0.878571022776738	0.942328999551684	0.102907348890491	-0.222456709235357	0.265844371060477	0.000370133051767458	4.2429073321415e-07	method 2	lung
chr14.22650772.22651071	14	22.6509215	18	24.096069	UNC28889563_to_UNC28912263	0.695351197984443	0.470092022419369	0.114828373425482	0.000610900099835665	0.0538228744630034	-0.45756414567551	0.51700237410097	-0.771101385443599	0.12975967786237	0.745288375298848	0.00863050935278328	-0.225838279958866	NA	NA	method 1 q<0.2	lung
chr15.63829519.63829818	15	63.8296685	14	70.939853	UNC24202289_to_UNC24204717	0.659995297156582	0.304759415436409	0.179052602741749	0.00148749955257232	0.0859571700894739	-0.174568898017155	0.186979633215961	-0.645152976934106	0.642018729246938	0.006296250573954	-0.361209725742488	0.259679817567421	NA	NA	method 1 q<0.2	lung
chr15.89026946.89027245	15	89.0270955	14	66.491518	UNC24141257	0.639817456559019	0.336914852946915	0.177411950092426	0.00144590928982502	-0.103897260507928	0.0405114150248107	0.147552654333784	-0.613439781929514	0.758160483501804	0.0556065366932614	-0.506937232493341	0.222443185377123	NA	NA	method 1 q<0.2	lung
chr16.16870730.16871029	16	16.8708795	14	67.40525	UNC24154070	0.672945639147484	0.417078881174818	0.179052602741749	0.00149560268791515	-0.084472887116018	-0.446884925341629	0.159112412739667	-0.818374441432069	0.762221466989109	0.130011881622839	-0.254968819638127	0.553355312176229	NA	NA	method 1 q<0.2	lung
chr16.17531179.17531478	16	17.5313285	14	69.792831	UNC24188333_to_UNC24191055	0.646925286010323	0.361917148825028	0.191145892031632	0.00170957485813539	-0.0364436291013868	-0.46660615492138	0.255761030340402	-0.700086164766435	0.774612869142433	0.0533156558419696	-0.338420064647273	0.45786645811167	NA	NA	method 1 q<0.2	lung
chr16.4475031.4475330	16	4.4751805	13	6.20363	UNC22055634_to_UNC22114923	0.629988210517862	0.291717841266338	0.192202949292982	0.00173540069492528	-0.216580416891567	0.0725911257757781	0.241107076525204	-0.566670732711287	0.412899186827288	0.651717492466684	-0.164304153866843	-0.430759578125258	NA	NA	method 1 q<0.2	lung
chr17.33954696.33954995	17	33.9548455	14	67.420768	JAX00382352	0.643969542771286	0.407227797773745	0.155736269372495	0.00104134174370574	0.0535107000273564	-0.411859268158938	-0.0630458340442232	-0.721988655446898	1.02525081384171	-0.0529189041598283	-0.237390881427132	0.408442029367954	NA	NA	method 1 q<0.2	lung
chr18.60720296.60720595	18	60.7204455	14	67.40525	UNC24154070	0.650434972445866	0.377178795466865	0.167331002642211	0.00121142537554808	-0.0697829319649377	-0.0735106937935197	0.0467484474999404	-0.851436434031211	0.804593086174282	0.161909713814763	-0.430728480201063	0.412207292501745	NA	NA	method 1 q<0.2	lung
chr18.77182600.77182899	18	77.1827495	14	67.265309	UNC24151896_to_UNC24152410	0.645575474314486	0.398169433046038	0.146012190391307	0.000957665176489875	-0.0471590451823632	-0.524008552873967	0.182452031536533	-0.76570083202391	0.847461004851288	0.091775586760962	-0.198996913862146	0.414176720793603	NA	NA	method 1 q<0.2	lung
chr19.40905406.40905705	19	40.9055555	14	65.962884	UNC140223024_to_UNC24139888	0.646306591772738	0.366072389826227	0.195662985672355	0.0018166406521839	-0.276190354581905	0.0944436383545553	0.042506270021074	-0.69410648119812	0.594632807724394	-0.145969445873339	-0.297535698558716	0.682219264112057	NA	NA	method 1 q<0.2	lung
chr2.103741614.103741913	2	103.7417635	5	98.586517	UNC9742547_to_UNC050482226	0.634614227616802	0.324205891856245	0.120289627634869	0.000722355779282036	0.178824832820989	0.288394717558703	-0.343493169879917	-0.653512262044414	0.208623359700215	0.770894776408815	-0.426841751878253	-0.0228905026861386	NA	NA	method 1 q<0.2	lung
chr2.127096265.127096564	2	127.0964145	14	67.265309	UNC24151896_to_UNC24152410	0.660509869982349	0.390111557150021	0.167331002642211	0.00118047103255003	-0.264367789384988	0.0718070034025329	-0.0252302819685217	-0.785497370706681	0.595300882803668	0.1129496405079	-0.197646496347139	0.492684411693227	NA	NA	method 1 q<0.2	lung
chr2.144285009.144285308	2	144.2851585	7	85.365739	JAX00644482	0.659142513085062	0.286017179296771	0.0735880066553816	0.000263263216805143	0.0254689352512631	0.411544858195932	-0.49307582125066	-0.190528191084036	-0.124170125696131	0.309784050006416	-0.411205939302694	0.47218223387991	NA	NA	method 1	lung
chr2.148506766.148507065	2	148.5069155	14	69.792831	UNC24188333_to_UNC24191055	0.659304570020854	0.358944304565339	0.194871233236158	0.00180099010212864	-0.145655574058352	-0.0236962230839569	0.252201470429762	-0.70850010946284	0.683802034254583	-0.146801652044937	-0.194486436721159	0.2831364906869	NA	NA	method 1 q<0.2	lung
chr2.153067114.153067413	2	153.0672635	14	70.939853	UNC24202289_to_UNC24204717	0.631775973075974	0.281762384133679	0.177411950092426	0.00145073455941913	-0.0791099290787737	-0.105018719387975	0.0835039281734628	-0.664501414658323	0.677599546998083	0.0437987417496642	-0.296316981701309	0.34004482790517	NA	NA	method 1 q<0.2	lung
chr2.18593761.18594060	2	18.5939105	14	67.265309	UNC24151896_to_UNC24152410	0.642400414755798	0.393354990191427	0.16974947989888	0.0012784277873954	-0.315447475835036	-0.254542053543255	0.143739660367336	-0.853196711896357	0.901048932366094	0.134692521344917	-0.120812680168095	0.364517807364397	NA	NA	method 1 q<0.2	lung
chr2.25413001.25413300	2	25.4131505	15	87.048817	UNC26045297_to_UNC26046089	0.682039910480109	0.3084069645456	0.00501454509580606	6.40702848164754e-06	0.277277711818035	-0.0838364774774033	0.629113914260616	0.116902272607437	-0.454157556220817	-0.255548417785831	-0.387263144321691	0.157511697119654	NA	NA	method 1	lung
chr2.26765990.26766289	2	26.7661395	14	65.962884	UNC140223024_to_UNC24139888	0.638539010225079	0.35452851737211	0.179590737424364	0.00152209187871888	-0.0842852789290825	-0.158519691004223	0.0336875016062885	-0.757185666934327	0.704609345244853	0.167435573250577	-0.425673180053288	0.519931396819201	NA	NA	method 1 q<0.2	lung
chr3.126299757.126300056	3	126.2999065	14	65.962884	UNC140223024_to_UNC24139888	0.638582257268305	0.390583022248425	0.0896337263569406	0.000402779296719613	-0.0353297411356033	-0.161743731857094	0.00905752545671185	-0.803761602243573	0.968246977722096	0.0354964728350654	-0.136910476555893	0.12494457577829	NA	NA	method 1	lung
chr3.21975057.21975356	3	21.9752065	14	67.202693	UNC24151149	0.661298032540694	0.378986314832471	0.0993382255389666	0.000475645017716242	-0.286013818291736	0.326837349668405	-0.00682169723529507	-0.942481100803476	0.541845047472405	0.270774636488347	-0.274467565225293	0.370327147926642	NA	NA	method 1	lung
chr3.58220362.58220661	3	58.2205115	14	67.265309	UNC24151896_to_UNC24152410	0.650567601952381	0.404245340300746	0.0914712022141883	0.000416842530216011	-0.143341422916065	-0.311024343188435	-0.0558405374164271	-0.710499355488665	0.950661850478212	0.148077974679539	-0.367425055980327	0.489390889832168	NA	NA	method 1	lung
chr3.88307084.88307383	3	88.3072335	2	148.194099	JAX00101427_to_UNC4192318	0.659761352245951	0.328009278555172	0.173342564580994	0.00136970960637961	-0.531453648990412	-0.32808042832493	0.347672935723957	0.205870657920925	-0.438397561584149	0.236833136212943	0.506045941396086	0.00150896764558037	NA	NA	method 1 q<0.2	lung
chr4.115501085.115501384	4	115.5012345	7	85.552557	UNC13191909	0.665999030231154	0.301361083234244	0.115271654052359	0.000638219009892582	-0.0630576675372858	0.302955936347807	-0.334431291540989	-0.152433385296479	-0.180263594048781	0.367501287715562	-0.635177279498984	0.694905993859149	NA	NA	method 1 q<0.2	lung
chr4.131767968.131768267	4	131.7681175	14	66.832158	JAX00205122_to_UNC24147801	0.693192850806789	0.46062274953228	0.0623274649658663	0.000204042142624372	-0.240051927357984	-0.246469593863454	-0.0152629855943033	-0.813185897075648	0.88400042937445	0.10345111972331	-0.209913244823487	0.537432099617117	NA	NA	method 1	lung
chr4.133637664.133637963	4	133.6378135	18	26.83566	JAX00081523_to_JAX00454523	0.686972813933203	0.411008518002899	0.156044618060103	0.00105669530417063	0.409670628548165	-0.451512285434847	0.210616199116031	-0.742655313596582	0.0298983233247656	0.671996325603771	0.100859557320599	-0.228873434881903	NA	NA	method 1 q<0.2	lung
chr4.133794197.133794496	4	133.7943465	18	30.146858	UNC28967494	0.66025094618709	0.458846459186219	0.0267445595340118	6.03691662530714e-05	0.334229993119593	-0.495694860427907	0.146472214051982	-0.908750397655445	0.154427690837366	0.794352159699763	-0.239613862390246	0.214577062764894	NA	NA	method 1	lung
chr4.137486757.137487056	4	137.4869065	5	54.73758	UNC9209768	0.652102665650119	0.361881904560624	0.0790985109413379	0.000311586337635839	0.46578271831835	-0.74912677263371	0.0498047934292238	-0.44016424305716	-0.0642912756270883	0.523211173177811	0.357311125350372	-0.142527518957798	NA	NA	method 1	lung
chr4.155609852.155610151	4	155.6100015	14	67.40525	UNC24154070	0.688322857000263	0.451184152070009	0.00327714141105248	3.76845041016871e-06	-0.154393391214762	-0.418697970462686	0.0779454828209882	-0.885168858087796	0.905994397283169	0.292922820879656	-0.2589663046461	0.440363823427531	NA	NA	method 1	lung
chr4.34562089.34562388	4	34.5622385	14	66.772738	UNC24144884	0.659412016817083	0.40455119771562	0.155736269372495	0.00104006028735038	0.150034208150954	-0.455439598782917	0.117093720637708	-0.803821036979234	0.819085055882735	-0.0226994264082308	-0.268822731604585	0.46456980910357	NA	NA	method 1 q<0.2	lung
chr4.87679365.87679664	4	87.6795145	14	66.57334	UNC24142662	0.638268683768789	0.375115108435083	0.16974947989888	0.00129409256453206	-0.117060529247379	-0.204392160614839	0.17954745264595	-0.701576847773689	0.998224038986299	-0.0547590285316961	-0.348625751957741	0.248642826493095	NA	NA	method 1 q<0.2	lung
chr4.95223949.95224248	4	95.2240985	12	25.879558	JAX00034092_to_JAX00034093	0.755464064831479	0.42036954422081	0.0267445595340118	6.0162332148006e-05	-0.423414141605015	0.00522211187062079	0.137952809287727	0.408530423161128	-0.771833707787384	-0.027729513114108	0.41181032286312	0.25946169532391	NA	NA	method 1	lung
chr4.95224149.95224448	4	95.2242985	12	14.152488	UNC20666394_to_UNC20669236	0.709181590724436	0.37109365675673	0.0259030947698931	5.62633632225085e-05	-0.452931764887802	0.257419825436092	0.113113423982241	0.185780306584746	-0.7982273790761	0.369431116300957	0.260332494440474	0.0650819772193926	NA	NA	method 1	lung
chr5.137790993.137791292	5	137.7911425	2	148.180264	UNC4192000	0.697437664089308	0.385401357072235	0.0943614928914577	0.000438051487864022	-0.616705424588838	-0.504688364453449	0.268214769589432	0.126307417730989	-0.374155534378792	0.539044009437006	0.418657770749658	0.143325355913994	NA	NA	method 1	lung
chr5.145529248.145529547	5	145.5293975	14	69.657546	UNC24186778_to_UNC24187331	0.661815026287518	0.388635489075154	0.156044618060103	0.00105420072264495	-0.0991045663832239	-0.334177891208429	-0.0411619196287533	-0.449867995952263	0.358298003332537	0.155802191734973	-0.409571695689005	0.819783873794163	NA	NA	method 1 q<0.2	lung
chr5.31171806.31172105	5	31.1719555	14	70.569209	UNC24198243_to_UNC24198443	0.696517365053982	0.398536368946058	0.0790985109413379	0.000315141802119778	-0.101583401880396	-0.227783342250561	0.266046742471497	-0.775132269885843	0.700389887183107	0.0166434562902328	-0.355015302340031	0.476434230411994	NA	NA	method 1	lung
chr5.77017538.77017837	5	77.0176875	14	70.569209	UNC24198243_to_UNC24198443	0.69802160458148	0.418536142741937	0.0994188644690025	0.000482700232935396	-0.27221890389334	-0.00722152785132541	0.0109630529753765	-0.735556975383595	0.373503171042535	0.128647239533841	-0.321802227152853	0.823686170729361	NA	NA	method 1	lung
chr5.93635246.93635545	5	93.6353955	14	69.657546	UNC24186778_to_UNC24187331	0.676103854691183	0.401674863758033	0.0993382255389666	0.000478077935185506	-0.18831184600041	-0.151766377625144	-0.0337212645559485	-0.772740028719577	0.575343342126745	0.301120430684235	-0.281425112284064	0.551500856374165	NA	NA	method 1	lung
chr6.72488715.72489014	6	72.4888645	6	83.070787	JAX00143269_to_UNC11507375	0.670079105543213	0.297071074427508	0.0404279874790842	0.000108474218657784	0.0926527676438587	0.469881533018398	0.204877139728501	-0.24474831135337	0.339325986319379	0.0564457589647255	-0.195881338730586	-0.722553535590907	0.0630272002978482	0.000430853242202822	method 1	lung
chr6.72488915.72489214	6	72.4890645	6	83.070787	JAX00143269_to_UNC11507375	0.694537205520029	0.315776495890373	9.77536231286439e-05	5.41227772599129e-08	0.120734275292365	0.420713960211841	0.210623689260952	-0.219846216173718	0.323790857071679	0.011551290078855	-0.148793841014505	-0.718774014727469	0.0274427810490455	0.000138191356301998	method 1	lung
chr6.82724400.82724699	6	82.7245495	18	25.820569	UNC28912730_to_UNC28914796	0.649112093149418	0.403360829457563	0.114828373425482	0.000617734769671197	0.122833808308619	-0.530634322297672	0.203125349680375	-0.756066109507423	0.136542269183328	0.753963314828545	0.156895990691915	-0.0866603008876859	NA	NA	method 1 q<0.2	lung
chr6.86354191.86354490	6	86.3543405	13	3.006383	CEAJAX00348743_to_CEBJAX00348743	0.660276916061802	0.325164207907649	0.167331002642211	0.00119890618255392	-0.370514527016524	0.203905050497832	0.153771984889425	-0.621327215107702	0.361246476044878	0.438696849092501	0.29389671890818	-0.459675337308591	NA	NA	method 1 q<0.2	lung
chr7.126138560.126138859	7	126.1387095	18	26.984144	UNC28926018_to_UNC28936393	0.64068770682103	0.373796207731144	0.188247547031736	0.00166761778956315	0.247579122772698	-0.30493884831204	0.560964437084941	-0.997912136713757	0.314550204831917	0.520403661952236	-0.0980611106142725	-0.242585331001722	NA	NA	method 1 q<0.2	lung
chr7.148414486.148414785	7	148.4146355	14	67.13134	UNC24150005	0.640985919144138	0.369508236527972	0.0790638367414588	0.000299689654349788	0.0287551908429432	-0.263272702354771	-0.127809953065271	-0.714308873729377	0.739014511376464	0.358840531216882	-0.371821814750644	0.350603110463774	NA	NA	method 1	lung
chr7.97129008.97129307	7	97.1291575	14	66.832158	JAX00205122_to_UNC24147801	0.656861674725706	0.42140787914868	0.185327969643953	0.0016338612466642	-0.074339242933501	-0.280414638834516	0.00904206697767485	-0.869526150954078	0.896408373724229	0.142410122750315	-0.210952287947858	0.387371757217735	NA	NA	method 1 q<0.2	lung
chr8.107694290.107694589	8	107.6944395	14	67.40525	UNC24154070	0.65332730097282	0.368455728081094	0.164959197668535	0.00114516482210203	0.0149881893709363	-0.130153643194671	0.157241829748087	-0.686062228217807	0.856602359162685	-0.105572143256036	-0.507780978369492	0.400736614756299	NA	NA	method 1 q<0.2	lung
chr8.125898308.125898607	8	125.8984575	7	81.443287	UNC13136603	0.660545839656502	0.328733158717701	0.0877662559891456	0.000373793229566211	-0.0139616937495796	-0.164992805718472	-0.101758733798365	-0.537420192600184	0.088498798519296	0.856448413010853	-0.433480903945404	0.306667118281856	NA	NA	method 1	lung
chr8.72356149.72356448	8	72.3562985	8	84.958111	UNC15112934_to_UNC15119962	0.649058722597399	0.313333204726032	0.189652527102362	0.00168814123704197	0.442388075519194	0.185451273581501	-0.654810964280497	-0.0326940747096159	-0.37512420149576	-0.100814592711317	0.69782418066741	-0.162219696570915	0.0415832306319649	0.000246850423386347	method 2	lung
chr8.83263168.83263467	8	83.2633175	4	148.903067	UNC8436434_to_UNC8436903	0.68004426109549	0.283158559849149	0.167331002642211	0.00119334109757585	0.171932514976009	0.502660497844893	-0.397256146337609	-0.173352703981906	-0.271279015535285	-0.328310434315056	-0.154774996526732	0.650380283875686	NA	NA	method 1 q<0.2	lung
chr8.87503611.87503910	8	87.5037605	14	67.13134	UNC24150005	0.655533588374327	0.398647317197945	0.167331002642211	0.00117380944586476	0.0660196594009726	-0.21298432103937	0.0179942310218967	-0.977036728444229	0.832784729651032	0.371395794103111	-0.34776023459974	0.249586869906327	NA	NA	method 1 q<0.2	lung
chr9.110634966.110635265	9	110.6351155	18	27.864764	UNC28936837_to_UNC28941327	0.614272393943718	0.36853954002844	0.197925073466835	0.00185048313352809	0.15036004240883	-0.52959789294967	0.289085439326804	-0.622706319434986	0.00868797034528548	0.690327810722881	0.205148335780864	-0.191305386200009	NA	NA	method 1 q<0.2	lung
chr9.57268912.57269211	9	57.2690615	14	65.837612	UNC24132405	0.717445382732179	0.466110056753257	0.0762061559386047	0.00028228116079021	0.0533246885584342	-0.400308817212912	0.219238660027269	-0.641469375856548	0.697581204840754	0.0474211448757247	-0.207467974480122	0.2316804692474	NA	NA	method 1	lung
chr9.57385285.57385584	9	57.3854345	14	75.898173	UNC24269671	0.638315770266176	0.28178608264139	0.173342564580994	0.00132911432686011	-0.129916976015764	-0.266410084529235	0.126503881175842	-0.52583372835898	0.714876524453422	-0.0113403506301215	-0.360836607595636	0.452957341500471	NA	NA	method 1 q<0.2	lung
chr9.88494300.88494599	9	88.4944495	9	100.359837	UNC16987284_to_UNC090192472	0.714244089203198	0.358492486175363	0.0790985109413379	0.000316664967348723	0.194513165962524	0.160258589444936	0.300672923007384	0.547541687891946	-0.520931729455804	0.236644009319647	-0.200050769308973	-0.718647876861659	0.0291260151555227	0.000149860139045721	method 1	lung
chrX.156576205.156576504	X	156.5763545	7	142.828579	backupJAX00657096_to_UNC13931539	0.657146795304941	0.349424045216425	0.179052602741749	0.00147469518700338	0.22004295116767	-0.158194281639504	-0.0502816169973649	0.132646421571716	-0.552717462631383	-0.557328606233742	0.149649813056928	0.81618278170568	NA	NA	method 1 q<0.2	lung
chr1.74034627.74034926	1	74.0347765	7	74.671111	UNC13041451	0.698639310452268	0.335317518816728	0.114828373425482	0.000621093225890768	-0.366415125225043	0.0337225874530259	0.161290834987126	-0.234572849732589	-0.0736771464794192	0.132984494111205	0.0580171093456678	0.288650095540026	NA	NA	method 1 q<0.2	lung
chr11.3065462.3065761	11	3.0656115	7	28.854105	UNC12541477_to_UNC12541914	0.720203777834212	0.434014804460347	0.105424963496308	0.000538801211988238	-0.317901937827945	0.212645147580303	0.205252308363395	-0.22524006894168	-0.119604749557722	0.533153313038596	-0.379211122101556	0.0909071094466098	NA	NA	method 1 q<0.2	lung
chr13.120277114.120277413	13	120.2772635	3	137.129479	UNC6339192_to_UNC6339346	0.543099532459485	0.0175908739363489	0.194871233236158	0.00178602274586248	0.168809361877031	0.320543858477832	0.0300449104159886	0.13325988253374	0.248739729059386	-0.128956420434811	-1.01517215221834	0.242730830289172	NA	NA	method 1 q<0.2	lung
chr16.96046720.96047019	16	96.0468695	15	39.892001	UNC25422453	0.714819678366411	0.397729013045139	0.116613237644027	0.000672988810295094	0.267935840042861	-0.125661108123301	-0.235619585223715	0.15774349734455	0.0536134331436725	-0.350074014704046	0.420646320038445	-0.188584382518467	NA	NA	method 1 q<0.2	lung
chr2.119373423.119373722	2	119.3735725	4	78.460636	UNC7567699_to_UNC7604463	0.625368003235665	0.290015785464476	0.0661283811294098	0.000230943424818664	0.0485142346342268	-0.329320771750093	0.0217077352281053	0.0341185900853044	-0.0512970134159799	-0.18109410414879	0.609877060997569	-0.152505731630342	NA	NA	method 1	lung
chr2.148233566.148233865	2	148.2337155	5	91.038993	UNC9670659_to_backupUNC050144019	0.554416416224812	0.213106051283146	0.0593889499140223	0.00018117907216475	0.238038762817995	0.344887074005258	-0.15615020919154	-0.417789564649346	0.10509594380583	0.160777257389358	-0.302931277064428	0.0280720128868721	NA	NA	method 1	lung
chr2.93850864.93851163	2	93.8510135	3	88.820979	UNC5733326_to_UNC5735085	0.532948035257931	0.186799465006964	0.0382303424325688	9.60647503132073e-05	0.0299682662875227	0.179087861640888	-0.340496700163134	-0.133553018867622	0.367616314995368	-0.352509721490567	0.217413787233289	0.0324732103642575	NA	NA	method 1	lung
chr4.117807490.117807789	4	117.8076395	4	82.188221	backupUNC040526236_to_UNC040626133	0.695163091514956	0.380791050734009	0.0896337263569406	0.000395285639508192	-0.0859090954017214	-0.0398892831117683	-0.010356360012314	0.126757498920946	0.146082078844148	-0.435935928559651	0.514086215977841	-0.21483512665748	NA	NA	method 1	lung
chr7.53172082.53172381	7	53.1722315	18	22.880415	UNC180063620_to_UNC28876021	0.72380906323575	0.50430173328948	0.0806474059885762	0.000326300595836271	0.142541051977596	-0.0301321037745775	-0.14520151027903	-0.666659550956894	0.263172752400186	0.431016613270369	-0.172824456885486	0.178087204247837	NA	NA	method 1	lung
chr8.125202347.125202646	8	125.2024965	2	34.844499	UNC2862710_to_UNC2868484	0.633547454747451	0.420744291120607	0.0158383463609133	2.70491149620966e-05	-0.078247703491379	-0.0437434970899359	0.0989622478125057	-0.00224680935430191	-0.0899757127670528	-0.546231646007379	0.689037202904585	-0.0275540820070427	NA	NA	method 1	lung
chr9.107535620.107535919	9	107.5357695	6	106.673619	UNC11788372_to_JAX00145040	0.659487701859043	0.361276328374082	0.173342564580994	0.00137316277114408	-0.20884712332741	0.31832050858618	0.0739918578131616	-0.32965503096676	0.449673823122684	0.017716211530156	-0.37533118869294	0.0541309419349282	NA	NA	method 1 q<0.2	lung
chr9.64188203.64188502	9	64.1883525	5	110.932098	UNC9901950	0.601999098504733	0.251601429413053	0.181878707683543	0.00155436724373637	0.0808293036212585	-0.241344395013719	-0.118036069848812	-0.293879101923058	-0.288635041802752	0.427131619968314	0.140732381920041	0.293201303078727	NA	NA	method 1 q<0.2	lung
chr17.34973897.34974196	17	34.9740465	14	65.837612	UNC24132405	0.506969390989751	0.204787975340571	0.114893119187293	0.00062633668347456	0.111450189188439	0.0722638485098342	-0.0975932697161887	-0.297293884172113	0.0193097862189739	-0.0407260263561145	-0.0377148886257003	0.270304244952869	NA	NA	method 1 q<0.2	lung
chr4.155484115.155484414	4	155.4842645	1	73.46214	UNC932547_to_UNC939418	0.570745968693909	0.227809362669132	0.126492353697026	0.000781153053219574	0.0101628064131257	-0.0570326054783755	0.0369350813849609	-0.0858585947819633	-0.223481001972462	-0.019850878091702	-0.0322502012931497	0.371375393819566	NA	NA	method 1 q<0.2	lung
chr7.6335691.6335990	7	6.3358405	2	30.857727	UNC2824282	0.21549959829103	0.0163690148507825	0.0762061559386047	0.000282366497163067	-0.0104228257735902	0.112682508107289	-0.01958130237122	-0.122504336890943	0.00474102937132106	-0.0966311271692409	0.021425707588774	0.110290347137611	NA	NA	method 1	lung
chr1.121422488.121422787	1	121.4226375	1	175.272395	UNC2220523	0.574806595990228	0.272382140062197	NA	NA	0.142011977670344	0.336009521454747	0.752397768587639	-0.00833791445170771	0.0519833822476266	-0.412606359974857	-0.668503056642083	-0.19295531889171	0.150443712870818	0.0016198598413586	method 2 q<0.2	lung
chr1.94077313.94077612	1	94.0774625	1	74.103679	UNC940895_to_UNC945627	0.607860737263636	0.324729775049327	NA	NA	-0.096422635660232	-0.133079704350474	0.00756246964877104	-0.274343445544299	0.0681894869338614	-0.597624135726179	-0.00169246567700871	1.02741043037556	0.0647544652608269	0.000459388319821952	method 2	lung
chr13.43327250.43327549	13	43.3273995	13	24.257383	UNC22271285_to_UNC22276430	0.56785216153496	0.1777864321057	NA	NA	0.183649077740778	-0.337627739843803	0.19938193775373	-0.319897939333719	0.642702479733375	-0.0362562087289022	-1.81192017638473e-09	-0.331951605509538	0.0858258763923246	0.000681659707693072	method 2	lung
chr14.103469262.103469561	14	103.4694115	14	67.265309	UNC24151896_to_UNC24152410	0.607353176476283	0.326566982423927	NA	NA	-0.250647308263795	0.0262490969504353	0.127275711609623	-0.865815094460597	0.764372857790748	0.093674034982735	-0.298607232074559	0.403497933465409	0.0898117909224116	0.00076712779096022	method 2	lung
chr14.105576387.105576686	14	105.5765365	14	65.837612	UNC24132405	0.564672963766553	0.298004054597199	NA	NA	0.0681491575869604	-0.706377292802209	0.153580895570699	-0.529101229196373	0.685532063095381	0.0378478582870367	-0.232958661871274	0.523327209329778	0.150023546558745	0.00159690993634953	method 2 q<0.2	lung
chr14.105657751.105658050	14	105.6579005	14	66.832158	JAX00205122_to_UNC24147801	0.560305005636446	0.282265860164763	NA	NA	-0.109262628435399	-0.198916521489411	0.0333774020171362	-0.776247885327203	0.638332490610247	0.0834485423405871	-0.245835548826503	0.575104149110546	0.00382629235468112	9.29429624163536e-06	method 2	lung
chr14.118531864.118532163	14	118.5320135	14	70.419866	UNC24197062_to_UNC24197569	0.621965476899581	0.340371116587079	NA	NA	0.0388359565750445	-0.58405862800594	0.145624665667628	-0.740772139572981	0.380597933547425	0.335121144119178	-0.262064119844904	0.68671518751455	0.195256499430989	0.00243011446110786	method 2 q<0.2	lung
chr14.121310302.121310601	14	121.3104515	14	73.887417	UNC24240453_to_UNC24243619	0.599227421798519	0.245532905530758	NA	NA	-0.00599740820406751	-0.230946709109613	0.233391765813833	-0.608729859119985	0.638094911451931	0.0924743167583064	-0.199429293555819	0.0811422759654144	0.00447654188225804	1.19125203613679e-05	method 2	lung
chr14.121434433.121434732	14	121.4345825	14	66.832158	JAX00205122_to_UNC24147801	0.607760186293932	0.327608869651129	NA	NA	0.161999624731191	-0.285763144035398	0.141209841505694	-0.657967591500131	0.756783321548106	-0.157731451780694	-0.319549833649307	0.361019233180539	0.0877554159552499	0.000736504555425621	method 2	lung
chr14.21212574.21212873	14	21.2127235	14	69.792831	UNC24188333_to_UNC24191055	0.58574674337198	0.276596119477332	NA	NA	-0.0187176673729817	-0.259103799274633	0.278976169198212	-0.62149890986969	0.66045273223007	-0.152110967309306	-0.273329161911359	0.385331604309687	0.00935971355335262	3.142129335032e-05	method 2	lung
chr14.21212774.21213073	14	21.2129235	14	67.265309	UNC24151896_to_UNC24152410	0.561364587739903	0.246447291940897	NA	NA	0.00389574801294219	-0.103054562825147	0.212846214310256	-0.638357643899284	0.605463907545656	0.0278814638960663	-0.427998886347585	0.319323759307095	0.0872361734187373	0.000714289473665253	method 2	lung
chr14.21526511.21526810	14	21.5266605	14	67.265309	UNC24151896_to_UNC24152410	0.533398082002236	0.251872719877569	NA	NA	-0.122263659312834	-0.0636229287243382	0.0931041751973697	-0.707443775269548	0.690969968151849	0.0609478087902314	-0.295495078643511	0.343803489810781	0.159579980422277	0.0017378316053519	method 2 q<0.2	lung
chr14.21871717.21872016	14	21.8718665	14	70.419866	UNC24197062_to_UNC24197569	0.55884591378848	0.228239429414172	NA	NA	-0.0737789144251816	-0.0368506929534666	0.322014894521592	-0.671934799700486	0.547725901074986	-0.0697068982276872	-0.355526447655127	0.33805695736537	0.125467666598178	0.00124820449452867	method 2 q<0.2	lung
chr14.21895124.21895423	14	21.8952735	14	69.792831	UNC24188333_to_UNC24191055	0.56276765327219	0.245809463956108	NA	NA	-0.138631133844911	0.0168918034076588	0.262123267566748	-0.668564839726761	0.684840055356742	-0.0757998315834543	-0.310641573185575	0.229782252009551	0.172490288947217	0.00195610456228523	method 2 q<0.2	lung
chr14.26277149.26277448	14	26.2772985	14	67.349696	UNC24153148	0.581683062529588	0.320992596306261	NA	NA	-0.0808758540975564	-0.38824611704047	0.122682903190268	-0.839658299920834	0.811705774869503	0.271384369569523	-0.211624447279719	0.314631670709284	0.0110164568249569	3.86004438843734e-05	method 2	lung
chr14.31941861.31942160	14	31.9420105	14	70.166034	UNC24193968_to_UNC24196892	0.616912960308062	0.300755072818055	NA	NA	-0.0405591041756933	-0.246969049546434	0.325192833772795	-0.71832893903006	0.588090373178657	-0.109246754508995	-0.257507901152725	0.459328541462454	0.0231548350662612	0.000108067272478252	method 2	lung
chr14.32019856.32020155	14	32.0200055	14	70.419866	UNC24197062_to_UNC24197569	0.587259084293541	0.285435480720285	NA	NA	-0.153566208447536	-0.395626828280287	0.263816192329585	-0.696676888159376	0.620250086456923	0.0171692931306713	-0.243513801114234	0.588148154084252	0.000374864958804371	4.45061975162808e-07	method 2	lung
chr14.32064407.32064706	14	32.0645565	14	67.192352	UNC24150927	0.590872068755719	0.313299383498288	NA	NA	-0.231779040562478	-0.165227504531699	0.0451968477920055	-0.809723305726992	0.674837223178941	0.0782862305911671	-0.232697159031245	0.6411067082903	0.0251336222553264	0.000121418465001577	method 2	lung
chr14.49066013.49066312	14	49.0661625	14	73.887417	UNC24240453_to_UNC24243619	0.619212794974946	0.268819186713932	NA	NA	-0.254484167179192	-0.336634984035761	0.048166449501071	-0.471320355812582	0.708613833652333	0.187567104021153	-0.259191511428375	0.377283631281353	0.0918736529697675	0.000803946708011982	method 2	lung
chr14.49686068.49686367	14	49.6862175	14	67.265309	UNC24151896_to_UNC24152410	0.576209894679103	0.293652647366137	NA	NA	-0.0329355683352991	-0.0896436487563588	0.0716826220275108	-0.838527645475883	0.682434353849342	0.0397576178674203	-0.325134507336952	0.49236677616022	0.172535711364458	0.00197781049627643	method 2 q<0.2	lung
chr14.55082901.55083200	14	55.0830505	14	65.962884	UNC140223024_to_UNC24139888	0.574643347261671	0.278869512793956	NA	NA	-0.145907363454509	0.216287057455789	0.111281614300206	-0.855500766860173	0.588096633781094	0.274084421719975	-0.287094301173959	0.098752704231577	0.188152125807859	0.00226466572453576	method 2 q<0.2	lung
chr14.56262109.56262408	14	56.2622585	14	68.589757	UNC24171088_to_UNC24176426	0.573019793169516	0.284576904288802	NA	NA	0.0560690183347226	-0.385856877499321	0.217078365160711	-0.659524558803375	0.685062260241703	-0.0888800045640603	-0.228064525710326	0.404116322839946	0.0755981885637718	0.000581857833865107	method 2	lung
chr14.58444947.58445246	14	58.4450965	14	69.792831	UNC24188333_to_UNC24191055	0.571756264976426	0.286229371151973	NA	NA	-0.0485630975083781	-0.520258268751577	0.250426385664908	-0.690710063579906	0.395195124099172	0.0881134451631181	-0.117638908457728	0.643435383370391	0.0975491841164892	0.000895967027525701	method 2	lung
chr14.70606212.70606511	14	70.6063615	14	24.057908	JAX00375038_to_UNC23697648	0.535606724955096	0.196614420137805	NA	NA	0.563328377637201	0.4683937028856	0.155320265104262	-0.366072585602505	-0.332497341792413	-0.248695959928341	-0.138649098514623	-0.101127359789181	0.00736193788925151	2.23272484869419e-05	method 2	lung
chr14.76905850.76906149	14	76.9059995	14	66.491518	UNC24141257	0.627727722650603	0.370252063969618	NA	NA	0.290120288439342	-0.361190996394909	0.058948327288982	-0.772950736657379	0.962180768288634	0.0141178096277916	-0.239981270865509	0.0487558102730471	0.0630272002978482	0.000430915518289554	method 2	lung
chr14.79987115.79987414	14	79.9872645	14	67.13134	UNC24150005	0.548736592520498	0.279500178925663	NA	NA	-0.121533624279001	-0.00908772722452536	0.0550820176293619	-0.74004896840966	0.757907357000232	-0.0729213781835025	-0.229077065060056	0.35967938852715	0.149239616873869	0.00158245561165693	method 2 q<0.2	lung
chr14.87815506.87815805	14	87.8156555	14	70.419866	UNC24197062_to_UNC24197569	0.568713430561508	0.239723686604271	NA	NA	-0.0104991309176738	0.00641913131822915	0.251945980934989	-0.60584122041347	0.558368253702026	-0.100579472609158	-0.402078639346007	0.302265097331065	0.0647544652608269	0.000459190633099404	method 2	lung
chr14.87815906.87816205	14	87.8160555	14	70.419866	UNC24197062_to_UNC24197569	0.551480428292718	0.24649700286734	NA	NA	0.0980105826302049	-0.0637794989989397	0.108108917668327	-0.679932447223428	0.631934591143549	-0.166616823777688	-0.30637304333372	0.378647721891695	0.16210589952286	0.00177197556589714	method 2 q<0.2	lung
chr14.8912724.8913023	14	8.9128735	14	67.265309	UNC24151896_to_UNC24152410	0.588694350636942	0.292293090047343	NA	NA	0.0213985926250066	-0.260686774976889	0.0703732445753844	-0.714491640330324	0.572822142002744	0.105800072718336	-0.443497768726987	0.64828213211273	0.0992746792583671	0.000918532609202938	method 2	lung
chr15.73277440.73277739	15	73.2775895	15	40.582232	JAX00061147_to_UNC25432591	0.571846177391604	0.218212878722479	NA	NA	0.271846546957052	0.154193723364026	-0.364647067260939	0.263527318866322	0.0809594455055427	-0.521011601295886	0.39565184930202	-0.280520215438137	0.168804715507254	0.00189357619131203	method 2 q<0.2	lung
chr15.79153904.79154203	15	79.1540535	15	40.758558	UNC25432932	0.554639172034761	0.192787618687798	NA	NA	0.391425142209994	0.107994756907196	-0.474263087029144	0.134704174826875	0.134697409810627	-0.351888375223157	0.184193407216609	-0.126863428719001	0.192686942227115	0.00235869138319444	method 2 q<0.2	lung
chr15.79154104.79154403	15	79.1542535	15	40.286971	UNC25427431	0.570702507736546	0.195098790452954	NA	NA	0.335550330255601	0.211114992405141	-0.520825347230547	0.246106269737081	0.142496801653871	-0.323135750140491	0.130057030500425	-0.221364327181081	0.190813974535383	0.00231232852134911	method 2 q<0.2	lung
chr15.79762917.79763216	15	79.7630665	15	94.142767	UNC26144855_to_UNC26146083	0.570232096464458	0.2764726338585	NA	NA	0.207865853789641	-0.422957875860504	0.604523768303868	0.25147286316409	0.031156559515485	-0.752946661383235	0.00930091061745432	0.0715845818532007	0.191461902529063	0.0023280187116651	method 2 q<0.2	lung
chr17.21587229.21587528	17	21.5873785	17	55.432304	UNC28058342_to_UNC28058474	0.556170732985727	0.246350675554283	NA	NA	0.0693841485246125	-0.811752143654315	0.312502204913299	0.452123628230923	-0.198177909649278	-0.177841808841663	-0.0378983290549514	0.391660209531373	0.132827198291755	0.00134860989013164	method 2 q<0.2	lung
chr18.38114447.38114746	18	38.1145965	18	26.827928	UNC28924157	0.561140513962733	0.332531692088288	NA	NA	0.123295216187937	-0.167188381018056	0.254121416495888	-0.907727267453438	-0.0204372552794213	0.743292839626218	0.0769774277348948	-0.102333996294021	0.0930012821225583	0.000843620659905286	method 2	lung
chr18.38410145.38410444	18	38.4102945	18	23.93222	UNC28887446_to_UNC28888657	0.566110720467489	0.292028014875035	NA	NA	0.202507278203769	-0.263402718178231	-0.130558014915685	-0.747688349689528	0.0953835968312374	0.606422615167057	0.0187324597375496	0.218603132843831	0.174535456000805	0.00202931587260413	method 2 q<0.2	lung
chr18.39152757.39153056	18	39.1529065	18	23.534766	UNC28881410_to_UNC28886801	0.606513639194961	0.341901320975839	NA	NA	0.157639555857168	-0.275047861177247	0.0885524904335253	-0.824933881129466	0.0439732834390946	0.885064674394746	-0.116768133129333	0.0415198713115122	0.0454306158958295	0.000275269432268188	method 2	lung
chr18.55012714.55013013	18	55.0128635	18	41.894496	UNC29116307_to_UNC29116331	0.59808015845493	0.308150560538551	NA	NA	0.151274697156313	0.237381788627663	-0.0800205843133454	0.319353405268581	0.412112161229963	-0.945147213675046	0.00713749395639953	-0.102091748250528	0.137229456888249	0.00142025619284536	method 2 q<0.2	lung
chr18.61336588.61336887	18	61.3367375	18	25.820569	UNC28912730_to_UNC28914796	0.590418351274969	0.331363778404094	NA	NA	0.175466476654766	-0.16193675215623	0.267129684995599	-0.835743567500022	0.18629295108181	0.874450847993012	-0.365625145951646	-0.140034495117289	0.0898117909224116	0.000762587160571537	method 2	lung
chr18.61336788.61337087	18	61.3369375	18	26.786853	UNC28923760	0.622078233207213	0.396153247376369	NA	NA	0.232033350995172	-0.354034326935294	0.291819457572295	-0.885157530560856	0.165427484233967	0.902682731228027	-0.33984441242328	-0.0129267541100303	0.0127378408465608	4.69338277323539e-05	method 2	lung
chr18.6136251.6136550	18	6.1364005	18	26.83566	JAX00081523_to_JAX00454523	0.595562329308817	0.36681366639739	NA	NA	0.17624762954675	-0.157733111974837	0.322592351509884	-0.798439259576449	0.164582460890234	0.887527435492106	-0.648152275143797	0.0533747692561094	0.0930012821225583	0.00083529579027164	method 2	lung
chr18.61867088.61867387	18	61.8672375	18	23.93222	UNC28887446_to_UNC28888657	0.571052173243094	0.298637695097736	NA	NA	0.195029001732205	-0.30058219823652	0.157832590351838	-0.834180994290027	0.176495384487788	0.616720553418607	-0.00479835177751842	-0.00651598568637303	0.111228444862631	0.00106100989326918	method 2 q<0.2	lung
chr18.61867288.61867587	18	61.8674375	18	26.827928	UNC28924157	0.580819668320162	0.351101051102507	NA	NA	0.209466051334009	-0.270677203128402	0.1396820233113	-0.848865098558832	0.0518041346293902	0.715796431336274	-0.0463655013588209	0.049159162435082	0.0850912240508114	0.000668857570529591	method 2	lung
chr18.64648750.64649049	18	64.6488995	18	25.820569	UNC28912730_to_UNC28914796	0.553565764045985	0.302956755977608	NA	NA	0.0818035295159726	-0.282297223922839	0.109766662286172	-0.87046401547741	0.0893804703552163	0.732992014962082	0.156647766113186	-0.0178292038323804	0.0944410871380019	0.000862210858584067	method 2	lung
chr18.64820607.64820906	18	64.8207565	18	25.820569	UNC28912730_to_UNC28914796	0.563361842289775	0.288283447432191	NA	NA	0.187736024657859	-0.463434168844968	0.0461477143018823	-0.732782449706203	0.207013645744534	0.86156631116232	0.09273205065599	-0.198979127971414	0.168804715507254	0.00188914983351174	method 2 q<0.2	lung
chr18.65590207.65590506	18	65.5903565	18	27.864764	UNC28936837_to_UNC28941327	0.548948546467402	0.317025634286608	NA	NA	0.166225789090481	-0.268914447197508	0.305116512772937	-0.946077349595378	-0.0051018905194445	0.602561344988565	0.167183494099989	-0.0209934536396422	0.134116251249252	0.00137267922755724	method 2 q<0.2	lung
chr18.66162239.66162538	18	66.1623885	18	26.83566	JAX00081523_to_JAX00454523	0.549691537076761	0.316012808292111	NA	NA	0.152732207376469	-0.323102483379495	0.491994901327548	-0.911106111566343	0.0100422676964497	0.52274344495678	0.00820109598788079	0.0484946776007104	0.140370141907961	0.00146542152569107	method 2 q<0.2	lung
chr2.120557320.120557619	2	120.5574695	2	148.194006	JAX00101426	0.564578329332699	0.20691846184785	NA	NA	-0.268886350708489	-0.3147629757255	0.484146972894018	0.202954763040818	-0.499643628584185	0.103361775737357	0.355188191260804	-0.0623587479148243	0.169176823579561	0.00190467643021286	method 2 q<0.2	lung
chr2.12845351.12845650	2	12.8455005	2	148.03673	UNC4190077_to_UNC4191829	0.569650945326512	0.288167945778406	NA	NA	-0.301827194314708	-0.297452460091784	0.0490252072745257	0.310577479359269	-0.445261206190139	0.869075250006984	-0.225932939976891	0.0417958639327434	0.194938774456893	0.00241817934415944	method 2 q<0.2	lung
chr2.12845551.12845850	2	12.8457005	2	148.03673	UNC4190077_to_UNC4191829	0.581987331485413	0.315704628812701	NA	NA	-0.245712591476444	-0.23585189127444	-0.0116290992949696	0.356146771446064	-0.505161516068449	0.929657652850986	-0.333148959177244	0.0456996329944969	0.0898117909224116	0.000768470658428888	method 2	lung
chr2.128524462.128524761	2	128.5246115	2	148.191232	UNC4192115	0.607186526291842	0.250837473186073	NA	NA	-0.486104006570481	-0.387598903357211	0.400329624303536	0.45129866714141	-0.459170706837535	0.475880337754084	-0.0657790355308923	0.0711440230970895	0.0152098464717868	5.97783206948144e-05	method 2	lung
chr2.152565081.152565380	2	152.5652305	2	113.369313	JAX00500044	0.613750235495016	0.282991133342747	NA	NA	-0.273978371326335	0.212549405334528	-0.467132451215998	-0.0489249570529391	-0.352571507282968	-0.259469644653499	0.435526279944036	0.754001246253175	0.0653329281240318	0.000481327499667006	method 2	lung
chr2.157961947.157962246	2	157.9620965	2	108.612786	JAX00499392_to_UNC3731379	0.568777248495013	0.226545552460418	NA	NA	-0.312547155635308	0.166973174747104	-0.381275547065931	-0.234937094890861	-0.130106997280115	-0.0503893086164765	0.373102228589583	0.569180700152005	0.177629395849457	0.00210892183723665	method 2 q<0.2	lung
chr2.162879993.162880292	2	162.8801425	2	59.936967	UNC3156052_to_JAX00216667	0.5707094090916	0.201329714870818	NA	NA	0.00794360868989534	0.120045282601598	0.0443124642046324	-0.0565945152493165	-0.672781532475858	-0.17867723814935	0.618508592514605	0.117243337863793	0.190813974535383	0.00230881600111643	method 2 q<0.2	lung
chr4.59047853.59048152	4	59.0480025	4	33.607676	UNC7031046_to_UNC7033278	0.560887211936117	0.214418151793505	NA	NA	0.371605681057607	-0.49272859429809	0.0492364407546074	-0.500401524965201	0.501347618440194	-0.0284652991531918	-0.281096623172396	0.38050230133647	0.152043209875515	0.00164531687284997	method 2 q<0.2	lung
chr5.138126120.138126419	5	138.1262695	5	117.340164	UNC9989849_to_JAX00593925	0.533482783549493	0.217629124087973	NA	NA	0.507164998215058	0.00975416179949784	-0.51757393821813	-0.184585591084346	0.0452155599384086	-0.281503442701547	-0.0215411391341845	0.443069391185244	0.165782493175007	0.00183931284903083	method 2 q<0.2	lung
chr5.138629113.138629412	5	138.6292625	5	98.586517	UNC9742547_to_UNC050482226	0.581943659636565	0.273656644238425	NA	NA	0.0906215579944383	0.310709920225423	-0.238204418796417	-0.652640006749633	0.143225023448612	0.795751157949811	-0.27689476494035	-0.172568469131883	0.176128068587616	0.00207667582712001	method 2 q<0.2	lung
chr5.97222216.97222515	5	97.2223655	5	82.032584	backupUNC050128178	0.598238584339583	0.290166548062434	NA	NA	0.116198901256084	0.148354903530877	-0.558173877287592	-0.314831177865155	0.40867245988771	0.777397012084033	-0.500000765207511	-0.0776174563984464	0.0545453862125317	0.000363993202024182	method 2	lung
chr6.59376143.59376442	6	59.3762925	6	76.457957	UNC11407327_to_UNC11408294	0.580344319974249	0.284508385046547	NA	NA	0.140208838044038	0.757450849071739	0.193082563964578	-0.0758256371208967	0.260492213148882	-0.677857862969542	-0.0676204836480617	-0.529930480490737	0.188152125807859	0.00226216494976184	method 2 q<0.2	lung
chr7.148042215.148042514	7	148.0423645	7	85.522615	UNC13191530	0.5790338749846	0.232217403614369	NA	NA	-0.140996124989837	0.567711108325493	-0.45616313897267	-0.386010135597384	-0.199817420275656	0.541782735924827	-0.199748678489731	0.273241654074958	0.0319306472092693	0.000172518769751218	method 2	lung
chr7.148308941.148309240	7	148.3090905	7	85.522615	UNC13191530	0.618544616218133	0.275855959629633	NA	NA	-0.040364579377359	0.242540918638464	-0.374393973837203	-0.431584346119619	-0.0835861927309203	0.680640108256294	-0.210697522557319	0.217445587727663	0.0877554159552499	0.000734493630143773	method 2	lung
chr7.150255186.150255485	7	150.2553355	7	85.522615	UNC13191530	0.564225140064416	0.212251728919922	NA	NA	-0.0754842921501399	0.26626773337354	-0.461182188946517	-0.340909426723705	-0.169544426346019	0.555792694912101	-0.00952918672198728	0.234589092602726	0.125405299578972	0.00123842190032641	method 2 q<0.2	lung
chr7.3645672.3645971	7	3.6458215	7	141.655321	UNC13910491_to_JAX00656794	0.596819624041834	0.247177986971332	NA	NA	0.0159220586435055	-0.0934025017362062	-0.248600019843433	-0.131753476002766	-0.698910668793444	0.493561836000676	0.116761939032681	0.546420832698987	0.105885827511188	0.00100137665418343	method 2 q<0.2	lung
chr7.52225374.52225673	7	52.2255235	7	73.6239	UNC13029011_to_UNC13030754	0.561663871341226	0.2413074236733	NA	NA	-0.465368489389924	0.269905988211297	-0.0423244089707147	-0.28135714525733	-0.47442523423098	0.357369154717251	0.426203717192558	0.209996417727842	0.0930012821225583	0.000838263220055424	method 2	lung
chr7.53179391.53179690	7	53.1795405	7	63.258171	UNC12899577	0.608470941350084	0.269975587344959	NA	NA	-0.670715287141028	0.449315738094795	-0.00542504433197169	-0.163845206789134	-0.35397286329629	0.47639244355549	-0.230381659533206	0.498631879441344	0.0184244092303469	7.84466781280635e-05	method 2	lung
chrX.166435846.166436145	X	166.4359955	X	140.0105	UNC31414389	0.524057817108645	0.194343301493636	NA	NA	-0.241802157318681	-0.0398824089940778	-0.00931239394138749	0.342231479149861	0.313242215017517	-0.419900465165087	-0.506362963036476	0.561786694288331	0.0628468741661448	0.000424536732883563	method 2	lung
chr1.129999893.130000192	1	130.0000425	6	116.792432	UNC11922637	0.61920772953361	0.270429852424717	0.18100945891682	0.00152758682092391	-0.188094348064478	-0.0271696070755774	-0.157700103450645	0.45776590839219	-0.638447785727298	0.478277867738221	0.355363280763059	-0.279995212575472	NA	NA	method 1 q<0.2	kidney
chr1.137155135.137155434	1	137.1552845	18	79.01685	UNC29667312_to_backupUNC180182462	0.65964520103257	0.289291270750225	0.0311798788676282	0.000123662719671014	0.478565885232015	-0.571911661381717	-0.0418198567425881	-0.119752177260427	-0.270179403418067	-0.374686733844783	0.290420181619627	0.609363765795942	NA	NA	method 1	kidney
chr1.155179680.155179979	1	155.1798295	11	116.494171	UNC20476358	0.621405467265574	0.310130347942987	0.18100945891682	0.00135002344617963	-0.0590487509273729	0.246242434661893	0.229936122800506	0.225112833481021	-0.626526703080139	-0.212882614726243	0.753230427274949	-0.556063749484615	NA	NA	method 1 q<0.2	kidney
chr1.20644229.20644528	1	20.6443785	4	153.700858	UNC8511400_to_UNC8513499	0.643886235823477	0.288029209268955	0.162398959750183	0.00112373422303769	0.259987350983523	-0.164536774574348	0.332524862780939	0.750029798751741	-0.666351329665202	-0.114182823332683	-0.172735424852549	-0.224735660091423	NA	NA	method 1 q<0.2	kidney
chr1.66221576.66221875	1	66.2217255	4	125.335247	UNC8154961_to_UNC8163689	0.677189421448837	0.350236656093337	0.0593288330397018	0.000270349815747695	-0.604957262977116	-0.51782706379063	0.451539607126524	0.128570842838158	0.0550771572779862	0.708582286422184	0.0428153742751706	-0.263800941172277	NA	NA	method 1	kidney
chr10.127472306.127472605	10	127.4724555	16	35.384377	UNC26638832_to_JAX00417964	0.641650008031121	0.257360638477239	0.0532487033436929	0.000233657051664338	0.286153199353735	0.227812173615417	0.018517849653239	-0.199570995598187	0.642593757681759	-0.473432651591884	-0.531414236662815	0.0293409035487354	NA	NA	method 1	kidney
chr10.75106875.75107174	10	75.1070245	9	85.730379	JAX00700745_to_UNC16797125	0.653602691943867	0.314512205602923	0.14997308689446	0.000923852636922184	-0.0179788169824165	0.206685807491704	0.343573316346592	0.0729304814747122	-0.135567400241409	0.580396818333668	-0.335700019707102	-0.714340186715748	NA	NA	method 1 q<0.2	kidney
chr10.80363552.80363851	10	80.3637015	9	76.20291	UNC16664415_to_UNC16675236	0.629749364610883	0.317044896065118	0.171671177473889	0.00121397629157072	0.527798734694393	-0.265515299442503	0.321216363276776	0.313656988543679	-0.165297649241635	0.398653568824129	-0.391884394311571	-0.738628312343267	NA	NA	method 1 q<0.2	kidney
chr11.3050062.3050361	11	3.0502115	3	132.54223	backupUNC031506483_to_UNC6277418	0.654670003390386	0.27977225876119	0.152198423650126	0.00098893418932211	-0.040038151559632	0.538675933089096	-0.245716056211086	0.00503639261218074	-0.488671869620555	0.478093559603375	-0.358906622563872	0.111526814650493	NA	NA	method 1 q<0.2	kidney
chr11.3055262.3055561	11	3.0554115	2	144.367389	backupUNC020504535_to_UNC4153863	0.650551279764474	0.332122540890328	0.191947730126437	0.00177879679902537	0.84851344327419	0.185298576652168	-0.265139775211773	0.064434303051052	0.213489528882537	-0.250756754925465	-0.489333455856719	-0.30650586586599	NA	NA	method 1 q<0.2	kidney
chr11.3081462.3081761	11	3.0816115	9	120.798187	UNC17271249_to_UNC_rs33696838	0.655392435567047	0.338703994331217	0.199709183054708	0.00190433342645435	0.073651367945965	0.129322611925695	-0.724921158222734	-0.352398004031797	-0.0754522504132891	-0.154673814478128	0.793082893860126	0.311388353414162	NA	NA	method 1 q<0.2	kidney
chr12.119540490.119540789	12	119.5406395	18	82.159602	backupJAX00467217_to_UNC29716993	0.609013732443045	0.258603833976881	0.171671177473889	0.00121686719686676	0.0700668627979655	-0.403627879819374	-0.459066366094464	0.00323706902936342	-0.0132514438936779	-0.253386730275638	0.326297475829448	0.729731012426377	NA	NA	method 1 q<0.2	kidney
chr12.88208812.88209111	12	88.2089615	4	153.689218	UNC8511313_to_UNC8511367	0.638267496394111	0.298691385017716	0.18100945891682	0.00138621670950834	0.743177289137541	-0.058282790726944	0.225857207748032	0.107253288611215	-0.655944143312509	-0.00261767296006407	-0.188235495779938	-0.171207682717333	NA	NA	method 1 q<0.2	kidney
chr13.42146512.42146811	13	42.1466615	18	78.381533	UNC29658751	0.678963058781807	0.313539622912987	0.0180311634524622	5.5478654754193e-05	0.257882702610922	-0.525759319367701	-0.164405362875065	-0.145843201830636	-0.344349373939038	-0.175922116075598	0.399490285902269	0.698906385574847	NA	NA	method 1	kidney
chr13.4608350.4608649	13	4.6084995	4	147.587949	UNC8420620_to_UNC8432035	0.723110952683141	0.363710090883071	0.00415986248524352	9.47783732463403e-06	0.145109352267756	0.437190068172166	0.143657984682695	-0.632587021990616	-0.252443248406726	0.598478520732987	-0.28477415749392	-0.154631497964344	NA	NA	method 1	kidney
chr14.103745927.103746226	14	103.7460765	14	34.542989	UNC23825187	0.638780795288988	0.284511980664688	0.120804386907018	0.000662617000516952	0.0282390314892169	-0.426062021733705	0.611346368339094	0.332125543727543	-0.0743889240890566	0.160850192442436	0.099623305785185	-0.731733495960712	0.0578295060666897	0.000477685040269682	method 2	kidney
chr15.100382010.100382309	15	100.3821595	15	78.363032	UNC25935786_to_JAX00064006	0.643783768098925	0.356137539471833	0.18100945891682	0.00153142207974077	-0.268260426360926	0.505670836098923	-0.504642561321383	0.235876465767559	0.415248090794453	0.394635334072118	-0.854839652505028	0.076311913454283	0.0584089008751427	0.000488022186221126	method 2	kidney
chr15.82176695.82176994	15	82.1768445	9	76.20291	UNC16664415_to_UNC16675236	0.646514493071586	0.337995258752113	0.18100945891682	0.0014904430099435	0.470385269061473	-0.29584620395277	0.391240398443924	0.243333531815844	-0.139355694145377	0.460568529517922	-0.450959977346071	-0.679365853394944	NA	NA	method 1 q<0.2	kidney
chr15.85641976.85642275	15	85.6421255	15	75.488734	UNC25905927_to_UNC25909242	0.643818420913625	0.360186333731902	0.157423781402082	0.00107602378428406	-0.166453753976873	0.281268671556984	-0.521120821693306	0.419820109059482	0.130176035139949	0.530435943187879	-0.944863807936249	0.270737624662134	0.00260453833511839	6.61971894289071e-06	method 2	kidney
chr17.21844365.21844664	17	21.8445145	9	95.269036	UNC16916077_to_UNC090357185	0.749397898792058	0.49575408754661	1.9375507630934e-08	9.81004166789035e-12	0.781480937643264	0.377229931814632	-0.279043467267914	-0.110054759522329	0.170612299773813	0.463725955565575	-0.840695011189083	-0.563255886817957	NA	NA	method 1	kidney
chr17.46782073.46782372	17	46.7822225	2	139.234147	UNC4078861_to_UNC4080705	0.614929269974944	0.313485100124955	0.191947730126437	0.00178813194147143	-0.694655920488315	-0.0384350457285491	0.167503789695667	0.196671208300088	-0.671145563683656	0.637545015965395	0.201814205089175	0.200702310850195	NA	NA	method 1 q<0.2	kidney
chr18.33373514.33373813	18	33.3736635	13	116.76328	UNC23449301_to_JAX00049436	0.661399774271755	0.330326307900969	0.138372930033435	0.000817364345264249	0.505081689628278	-0.190571986593491	-0.399936406420419	0.142882042304148	-0.133524051531194	0.715815093856352	-0.696184147299552	0.0564377660558761	NA	NA	method 1 q<0.2	kidney
chr18.36440620.36440919	18	36.4407695	3	16.906652	UNC030015269_to_UNC4789261	0.686095011779412	0.390414230380122	0.0921755595202192	0.000451138912237026	0.259156448432676	-0.358583357430973	-0.0933883491740277	-0.206297979745545	-0.524958936126837	0.723026380417024	0.7189480446594	-0.517902251031718	NA	NA	method 1	kidney
chr18.66162439.66162738	18	66.1625885	6	90.836854	JAX00617348_to_UNC11596384	0.648874757217518	0.393191469250242	0.191947730126437	0.00173737366564086	-0.0742520035400493	-0.972664715877437	0.327893892615027	0.10130482448426	-0.0153759215027049	0.706103176989082	0.28541675116362	-0.358426004331798	NA	NA	method 1 q<0.2	kidney
chr19.4855011.4855310	19	4.8551605	13	116.861309	UNC23450875	0.623818239671686	0.35809533204175	0.18100945891682	0.00146900206338774	0.405147131481474	0.0756659506878497	-0.0909908683165025	-0.245065377998434	-0.118896702470724	0.69365626418814	-0.916863017807849	0.197346620236046	NA	NA	method 1 q<0.2	kidney
chr19.5388758.5389057	19	5.3889075	4	52.82334	UNC7255057	0.670306107491946	0.303005114287622	0.180602290908723	0.00129541431717728	0.449126890584413	0.0274756071737111	0.406021195252744	-0.0489024692917504	-0.60801377140074	-0.152328437601433	0.41243986843371	-0.485818883150653	NA	NA	method 1 q<0.2	kidney
chr2.126533037.126533336	2	126.5331865	9	58.601019	UNC16440268	0.651353695237551	0.469543045590945	0.194433541987255	0.00183762005710708	-0.00490769170434468	-0.33002997894609	-0.171385827723757	0.396446659619886	0.133055955649055	1.22732134984858	-0.385512683144905	-0.864987783598424	NA	NA	method 1 q<0.2	kidney
chr2.25080127.25080426	2	25.0802765	9	76.20291	UNC16664415_to_UNC16675236	0.632813475329766	0.308152611971403	0.18100945891682	0.00138787611025148	0.4962789419247	-0.326641375208275	0.417887801560984	0.0167881236386016	-0.0635500952137349	0.380502632985382	-0.0798719195313352	-0.841394110156323	NA	NA	method 1 q<0.2	kidney
chr2.25120565.25120864	2	25.1207145	2	137.730887	UNC4059113	0.617477853382386	0.315039601737554	0.191947730126437	0.0017813484525897	-0.676865718397827	0.0901374428721092	0.0880843107269193	0.143014044110216	-0.666226458979236	0.326270019600714	0.430525974663108	0.265060385403996	0.0267318105021325	0.000161361820321559	method 2	kidney
chr2.30061170.30061469	2	30.0613195	9	76.20291	UNC16664415_to_UNC16675236	0.682851502083227	0.394940618079805	0.00479658495750061	1.1333307814887e-05	0.494323590099673	-0.0864334544701342	0.127132283643063	0.464597291873043	-0.110928432611035	0.317774688332821	-0.367753877610815	-0.838712089256617	NA	NA	method 1	kidney
chr2.37298620.37298919	2	37.2987695	4	52.925708	backupJAX00550998	0.635922653591916	0.281291122375251	0.138372930033435	0.000811705231011928	0.431410879208981	0.0075086488084136	0.410460903665405	0.0708270388016134	-0.484567503841497	-0.0549807914272831	0.26139732064763	-0.642056495863263	NA	NA	method 1 q<0.2	kidney
chr2.4917448.4917747	2	4.9175975	3	102.918677	backupUNC030160320_to_UNC5878315	0.639802753698873	0.375359647005124	0.18100945891682	0.00146104121888102	-0.562663437269025	-0.194982264168046	-0.124056201043182	0.274329665410753	-0.363668220989236	0.255488389646658	0.988640124374091	-0.273088055962012	NA	NA	method 1 q<0.2	kidney
chr2.91023098.91023397	2	91.0232475	14	69.73659	UNC24187666	0.676375751319652	0.3808686626121	0.18100945891682	0.00137178486785294	-0.0107692603743606	0.602730267516184	0.297510410133825	0.0742623060722575	0.333606463601938	-0.734756697946604	0.0693311071473	-0.631914596150539	NA	NA	method 1 q<0.2	kidney
chr3.148652391.148652690	3	148.6525405	3	105.346068	JAX00111349_to_UNC5906376	0.684085574732749	0.440222926575006	0.0339592784630647	0.000143283100448199	0.152877966913669	-0.59663287810611	-0.0749743493881547	0.507581253109897	-0.126450415187996	0.123181478121009	0.861019663970748	-0.846602719433062	0.0082125325476108	2.93532318540457e-05	method 1	kidney
chr3.95861734.95862033	3	95.8618835	5	91.904489	UNC050145324_to_JAX00132972	0.659276999999938	0.359176879657428	0.00361756685452119	7.93700083145943e-06	0.00801672862996445	0.123629691973168	-0.338877621289675	0.395286337297686	0.397477660147048	-0.964887508563373	-0.187789242343159	0.567143954148342	NA	NA	method 1	kidney
chr4.133794197.133794496	4	133.7943465	10	23.930615	UNC17590573_to_JAX00015882	0.629551271966584	0.376829589836355	0.191947730126437	0.00179792872680318	0.393624321049307	0.549472403239328	0.555953104675015	0.141890393042175	-0.038547071886639	-0.871527153640447	-0.441142466890508	-0.28972352958823	NA	NA	method 1 q<0.2	kidney
chr4.62181076.62181375	4	62.1812255	4	77.98491	JAX00555223	0.772854291680192	0.536657302091105	4.89027505138486e-05	3.71400349363782e-08	0.734237727007638	-0.254410942999155	0.28203360701826	0.597316945864278	0.243231084035553	-0.837069157768731	-0.560450694668176	-0.204888568489667	0.0111062537574259	4.8516459430159e-05	method 1	kidney
chr4.95224149.95224448	4	95.2242985	12	12.609306	backupUNC120008313	0.658682962047955	0.298271725907735	0.0339592784630647	0.000141008831574085	-0.425613133227026	0.464333376432368	0.268096246412909	0.443535120187676	-0.741917339626375	-0.120014530438683	0.117537837547585	-0.00595757728845379	NA	NA	method 1	kidney
chr5.110119852.110120151	5	110.1200015	13	116.823634	UNC23450180	0.635598132592898	0.387627332797588	0.18100945891682	0.00131414375437122	-0.0556744409330606	0.204749518494617	-0.163044423003388	-0.0322810667408291	0.284517855721225	0.786531830899174	-1.11610662901569	0.0913073545779526	NA	NA	method 1 q<0.2	kidney
chr5.138228091.138228390	5	138.2282405	9	76.20291	UNC16664415_to_UNC16675236	0.650437003345107	0.318266850121131	0.144135944930727	0.000875732178507893	0.488805844046774	-0.289130080215146	0.452535271409485	0.160014649117612	-0.0464637844574379	0.158178757756217	-0.157020295639585	-0.766920362017917	NA	NA	method 1 q<0.2	kidney
chr5.54151306.54151605	5	54.1514555	3	105.060333	JAX00111328	0.636226204862079	0.467811980758804	0.18100945891682	0.00140304660467283	-0.360671534081466	-0.618585433279007	-0.454160534333657	0.334264455360071	-0.0948774931712158	0.390667170593291	1.14144841294458	-0.3380850440326	NA	NA	method 1 q<0.2	kidney
chr6.108408386.108408685	6	108.4085355	3	105.346068	JAX00111349_to_UNC5906376	0.633469334143333	0.45485972521768	0.141928996915664	0.000850346628419985	-0.494286224918605	-0.507480457706723	-0.51590152806808	0.29114889844361	0.117878336499784	0.429577494924583	1.08922859098283	-0.4101651101574	NA	NA	method 1 q<0.2	kidney
chr6.135118035.135118334	6	135.1181845	6	116.776115	UNC11922370	0.672018681714654	0.320860894991627	0.0263008747907695	9.93633435685259e-05	0.153390096138558	0.26847563964828	-0.290251527859899	0.0685349798366872	-0.774249531478837	0.701818540196197	0.148166699248104	-0.27588489572909	0.00173733727265892	3.58770151043242e-06	method 1	kidney
chr6.81979667.81979966	6	81.9798165	2	148.194099	JAX00101427_to_UNC4192318	0.670064866117095	0.341077896347275	0.00156670976243511	2.90855809270685e-06	-0.25334980911741	0.0957330137157375	-0.254146661157464	0.0976335665792964	-0.807195613791072	0.66458335768695	0.0482372666155829	0.408504879468378	NA	NA	method 1	kidney
chr7.7123722.7124021	7	7.1238715	18	76.01636	UNC29626092	0.701442694195143	0.453969714528643	0.119768206593697	0.000636720170397842	0.245450995285443	-0.328849578449527	0.128785724626748	0.183212258415931	-1.07636744248224	-0.266378220361252	0.38084636491396	0.733299898050934	NA	NA	method 1 q<0.2	kidney
chr8.13677519.13677818	8	13.6776685	15	100.452525	UNC26220520	0.638948944990146	0.263381273068722	0.18100945891682	0.00152672815429167	0.560390995526459	0.404105433752589	-0.0590716549576724	-0.0318147579691552	-0.59854470195233	-0.304610306651203	0.209226546359185	-0.179681554107873	NA	NA	method 1 q<0.2	kidney
chr8.47060441.47060740	8	47.0605905	8	79.965321	UNC15042824_to_UNC080506106	0.683274960709106	0.373890585215286	0.18100945891682	0.00148720367448874	0.156471005414208	0.360389185128988	-0.693146050936858	0.3877651195431	-0.167120805624998	-0.333187455128246	0.687968045819596	-0.399139044215792	0.0309423484947339	0.000201523614472232	method 2	kidney
chr8.47060641.47060940	8	47.0607905	8	79.773412	JAX00672983	0.68132669165917	0.35852325609021	0.0806992650202313	0.000388160149979777	0.0495621580956995	0.446006314057483	-0.71870457054007	0.411034097174261	-0.251724497719163	-0.274633799869902	0.626459058719659	-0.287998759917968	0.0734211203677085	0.00068347286975512	method 1	kidney
chr9.119028550.119028849	9	119.0286995	2	137.730887	UNC4059113	0.658440938450072	0.405159003412062	0.150488466335223	0.000939726443577205	-0.883616635167398	-0.133053825264825	0.270457368862068	-0.0329396588207159	-0.338755267349841	0.287130474595578	0.918791446931085	-0.0880139037859513	NA	NA	method 1 q<0.2	kidney
chr9.21760345.21760644	9	21.7604945	9	76.20291	UNC16664415_to_UNC16675236	0.627767856496612	0.282346807180458	0.18100945891682	0.00142625631879301	0.507710233544732	-0.543438070624618	0.142454653732944	0.177063232460241	0.0253080839434531	0.366009793312864	0.0823424656054721	-0.757450391975089	0.0216410483345771	0.000121484104276703	method 2	kidney
chr9.21875581.21875880	9	21.8757305	6	116.814867	UNC11923091	0.731617548348833	0.42037281887851	0.00332541766508275	7.01540455072536e-06	-0.137187508123987	0.169274927478698	-0.260904443974558	0.698899534247949	-0.660826581945068	-0.368026775119747	0.643464574206753	-0.0846937267700403	NA	NA	method 1	kidney
chr9.4309886.4310185	9	4.3100355	4	153.700858	UNC8511400_to_UNC8513499	0.664369656024766	0.294412606049326	0.18100945891682	0.00154272726833016	0.0845868678491124	-0.114466583641004	-0.0766864708893669	0.553384452453324	-0.700136102738406	0.397600933241106	0.149330813086167	-0.293613909360933	NA	NA	method 1 q<0.2	kidney
chr9.62705756.62706055	9	62.7059055	3	9.829303	UNC4688515_to_JAX00514816	0.651941913737979	0.273988754157242	0.0210461063705753	7.45911947508393e-05	-0.169259402278095	0.270886915550539	0.414785214975539	-0.32012839548174	-0.16370626654018	0.52291840790075	-0.0798485547148758	-0.475647919411937	NA	NA	method 1	kidney
chr9.88494300.88494599	9	88.4944495	9	100.359837	UNC16987284_to_UNC090192472	0.856734161258406	0.592994760931304	9.44860752576288e-05	7.97323054246846e-08	0.571113733325904	-0.0528607165600274	0.438857895779475	0.290255523520799	-0.454664882872344	0.236836427680965	-0.148330338081568	-0.881207642793204	1.41030339960276e-05	1.23215134761878e-08	method 1	kidney
chrX.46641571.46641870	X	46.6417205	18	57.14402	UNC29327752_to_UNC29339380	0.691025200254992	0.346051204843035	0.00102030541172204	1.80807314975606e-06	-0.227273733150188	-0.750792643281983	0.220036655595019	0.0210233118794859	-0.308485809490598	0.0587766558318769	0.361297118104871	0.625418444511516	NA	NA	method 1	kidney
chr11.115675034.115675333	11	115.6751835	15	93.488179	UNC26135792	0.671284923271267	0.383186328949233	0.153601069243625	0.00102152909790598	0.282446189667953	0.43971564175226	-0.116252559070671	0.313332410551263	-0.148985470586263	-0.436412808476578	-0.349033318895552	0.0151899150575897	NA	NA	method 1 q<0.2	kidney
chr11.3055462.3055761	11	3.0556115	7	80.746038	UNC13126293	0.619624812101253	0.264371160128178	0.191947730126437	0.00179216837410967	0.121859302665093	-0.0405273364408353	-0.00450346287048649	-0.373708655688087	0.100692137916244	-0.149490954474911	0.427693967398413	-0.0820149985054298	NA	NA	method 1 q<0.2	kidney
chr6.121133689.121133988	6	121.1338385	17	27.572669	UNC27723391	0.62332798764041	0.37480101106209	0.0210461063705753	7.13936712759544e-05	-0.524862934112208	0.0071216953564721	0.277129638937063	0.0516976347122669	-0.0811373282118529	-0.110844970832379	0.642669027289676	-0.261772763139038	NA	NA	method 1	kidney
chr1.140825297.140825596	1	140.8254465	1	151.121959	UNC1913549_to_UNC1928645	0.566994787725355	0.207959437920858	NA	NA	0.301041870380095	-0.0460228967029205	-0.492778892417468	-0.135264363667981	-0.444643967125987	-0.109618798055776	0.479164094116712	0.448122953473326	0.172683533355164	0.00293706487605006	method 2 q<0.2	kidney
chr10.34138466.34138765	10	34.1386155	10	5.081753	backupUNC100004350_to_backupUNC100008688	0.615825216079092	0.317733535769438	NA	NA	0.491107627394759	0.0580967446390791	0.111905582569042	-0.0664226901615507	0.30639885136443	-0.808788869367843	-0.528044160409578	0.435746913971662	0.0102988760652815	4.25355442453812e-05	method 2	kidney
chr10.4522152.4522451	10	4.5223015	10	118.040673	UNC18821208_to_UNC18825934	0.554676266831821	0.158566942505152	NA	NA	0.556900531162418	-0.051798905066006	-0.132512282857704	0.0498612588542174	-0.438047769385084	-0.0540547629134005	0.273132546164778	-0.203480615959218	0.140013971375753	0.00195723449084428	method 2 q<0.2	kidney
chr10.4522352.4522651	10	4.5225015	10	118.040673	UNC18821208_to_UNC18825934	0.570780783494392	0.169179406194992	NA	NA	0.508722076202453	-0.0411786511057815	0.085417596859842	-0.00161924140934038	-0.526307998711264	-0.0445464429443617	0.262969687510762	-0.24345702640231	0.172683533355164	0.0029208448831004	method 2 q<0.2	kidney
chr10.79630311.79630610	10	79.6304605	10	20.061771	JAX00284460_to_JAX00284563	0.571960725433776	0.274789178221938	NA	NA	0.0242590352854164	0.360662024119151	0.413979669252511	-0.0659426662509105	-0.382040238846222	-0.777793594441255	-0.218922174621208	0.645797945502517	0.108571681963209	0.00122365795864976	method 2 q<0.2	kidney
chr10.81014332.81014631	10	81.0144815	10	118.601629	UNC18831162_to_UNC18835853	0.567400977849743	0.189808865052804	NA	NA	0.41325379182143	-0.111431138441746	-0.279487922657562	-0.0277008180428684	-0.436503316891254	0.264109882671491	0.418655357076745	-0.240895835536236	0.170504510481307	0.00283461806065577	method 2 q<0.2	kidney
chr11.20991322.20991621	11	20.9914715	11	116.547583	JAX00322928_to_JAX00322936	0.538030067733	0.172477337196315	NA	NA	0.306197693090876	-0.220448635215757	-0.0587734026125939	0.500185944205638	-0.547416384250454	0.0176347864362571	0.340848120783081	-0.338228122437048	0.135608435693718	0.00178794276689309	method 2 q<0.2	kidney
chr11.74451973.74452272	11	74.4521225	11	114.748737	UNC20452960_to_UNC20455648	0.61262489954689	0.283931234810194	NA	NA	0.313735613099702	0.146910366389098	0.0108659932787985	0.412310032628548	-0.692804407430404	-0.329505267911343	0.601938531632322	-0.463450861686721	5.5912820770573e-13	2.22044604925031e-16	method 2	kidney
chr11.83105142.83105441	11	83.1052915	11	97.881187	UNC20212451_to_JAX00030861	0.606540733138922	0.274750357046083	NA	NA	-0.720328185765626	0.443198377096059	-0.237677263997172	0.326591098327525	0.159830412497173	0.43580260492889	-0.0586628397397636	-0.348754203347085	0.0681301904651382	0.00062229492875987	method 2	kidney
chr11.86298154.86298453	11	86.2983035	11	116.268979	UNC20473647_to_UNC20474218	0.587779973074389	0.284846267171328	NA	NA	0.0589185391515552	-0.119999734908545	-0.168941486694362	0.213682915486993	-0.602823813434713	0.0157265944105712	0.943504667308638	-0.340067681320138	0.140013971375753	0.00189284954811375	method 2 q<0.2	kidney
chr12.21308437.21308736	12	21.3085865	12	34.062717	UNC20862012_to_UNC20866894	0.610102545091504	0.268870187061428	NA	NA	-0.820569348512213	0.555368624130218	-0.0933784869858561	-0.0293541326870411	-0.101657435680038	0.421090925163795	0.267150214126156	-0.198650359555022	0.0152894685624074	7.89340825156915e-05	method 2	kidney
chr13.12350146.12350445	13	12.3502955	13	116.419953	UNC23444574_to_JAX00049409	0.569709995311871	0.263480137076286	NA	NA	0.159342603505565	0.220685714120601	-0.179356019603652	-0.18725554965679	-0.0462406584585662	0.738002620403849	-0.896406039667779	0.191227329356772	0.142269324213046	0.00202266108058669	method 2 q<0.2	kidney
chr13.17896867.17897166	13	17.8970165	13	109.748152	UNC23335101	0.534134474704338	0.230214742276735	NA	NA	0.844392019260989	0.259720406297477	-0.0609877422295868	-0.170703795189922	-0.158694374491236	0.165262386357332	-0.795401151095099	-0.0835877489099536	0.196399675174346	0.00379770115181266	method 2 q<0.2	kidney
chr13.51740198.51740497	13	51.7403475	13	11.969665	UNC22131310_to_UNC22144316	0.56902831430785	0.324170768084666	NA	NA	0.352931072719698	-0.0164914949147119	0.448397196256951	0.356840693710399	-0.162913219175732	0.26309499998312	-1.11790845144706	-0.123950797132661	0.140013971375753	0.00192928155214134	method 2 q<0.2	kidney
chr13.91062609.91062908	13	91.0627585	13	107.592956	UNC23302131_to_UNC23304921	0.585580812169673	0.251517052991893	NA	NA	0.449370175743697	0.169701743282206	-0.295450993761611	-0.407433404368481	-0.242989003212664	0.703050933852195	-0.380039264100409	0.00378981256506796	0.0561428412166571	0.000451933224152823	method 2	kidney
chr14.17075655.17075954	14	17.0758045	14	34.542989	UNC23825187	0.55654771683488	0.232405768928231	NA	NA	0.0616090963805466	-0.458856343941535	0.479312177737422	0.228954556131026	-0.0657156104413823	0.526573792728504	-0.188924877130403	-0.58295279146418	0.108571681963209	0.00122451392619283	method 2 q<0.2	kidney
chr14.19070768.19071067	14	19.0709175	14	34.542989	UNC23825187	0.565802421588856	0.239706372133484	NA	NA	0.0736800439958506	-0.520505049283378	0.346218490078278	0.158573583057378	-0.210249714945282	0.418126031816896	0.385007676503968	-0.65085106122371	0.144456404311955	0.00209289486971964	method 2 q<0.2	kidney
chr14.21871317.21871616	14	21.8714665	14	47.605015	UNC23956269	0.563247903931254	0.175642980702556	NA	NA	0.214979789191146	-0.33745954091089	0.185871318278011	0.039187318714645	0.39959891690433	-0.0460672022291212	0.17817060454942	-0.634281204497541	0.193227598188781	0.00365042545869521	method 2 q<0.2	kidney
chr14.46880117.46880416	14	46.8802665	14	34.542989	UNC23825187	0.654328290142247	0.329925182863896	NA	NA	0.356996498042459	-0.315822795463617	0.497592853764341	0.388072965532449	0.0116998044531384	0.28286855922875	-0.565448426099484	-0.655959459458038	0.0140150936019945	6.71375815342046e-05	method 2	kidney
chr14.47441727.47442026	14	47.4418765	14	71.432263	UNC24207175_to_UNC24207565	0.531022794443326	0.221483581188125	NA	NA	0.109272157607497	0.754786103532786	-0.122151568183532	0.19503710880996	0.209442655754954	-0.446164388713529	-0.0231660554197653	-0.677056013388371	0.178625079961998	0.0030928420989631	method 2 q<0.2	kidney
chr14.55495686.55495985	14	55.4958355	14	41.500248	UNC23923444_to_backupUNC140902860	0.559431621238256	0.204786699743407	NA	NA	0.447538955058227	-0.515446373852875	0.446127795207492	-0.00308025059821993	0.206005530812933	-0.0849432423759572	0.085490515707414	-0.581692929959014	0.181794706694083	0.00323435786363946	method 2 q<0.2	kidney
chr14.58364888.58365187	14	58.3650375	14	37.431407	UNC23863540	0.544733606067942	0.209078995087085	NA	NA	0.20725283308522	-0.292782048107	0.469449568738869	-0.103584341305563	0.0482229352311986	0.112732928915612	0.372133747039054	-0.813425623597389	0.193227598188781	0.00368168809250247	method 2 q<0.2	kidney
chr14.8912724.8913023	14	8.9128735	14	75.937042	UNC24270298_to_UNC24279099	0.547772886676422	0.213966482672257	NA	NA	0.240056720036445	0.336049196913449	0.102978836796798	0.473433636941124	0.219591561172365	-0.282897829880228	-0.419599293698962	-0.66961282828099	0.155723125010724	0.0024681047492785	method 2 q<0.2	kidney
chr15.100467358.100467657	15	100.4675075	15	89.614984	UNC26078000_to_UNC26093990	0.564991792076044	0.24740651979162	NA	NA	0.531308222427356	0.475953549565304	-0.190884312960195	-0.00196899666821566	0.0784276303055635	-0.709147845291129	-0.501529937359666	0.317841689980983	0.120516936099057	0.00148367438436625	method 2 q<0.2	kidney
chr15.34424738.34425037	15	34.4248875	15	89.614984	UNC26078000_to_UNC26093990	0.530782508883815	0.229295366960128	NA	NA	0.315703790910254	0.573396986546022	0.271882538660209	0.0664277204932598	-0.0643121538421823	-0.590221441882597	-0.73192299360035	0.159045552715385	0.108703947654532	0.00124327335592989	method 2 q<0.2	kidney
chr15.57724091.57724390	15	57.7242405	15	99.225741	UNC26208020_to_UNC26211202	0.529437610109242	0.196050878804886	NA	NA	0.450773719056746	0.385193732440947	-0.322525635049712	0.0717994453721153	-0.53599447639344	-0.428360962518163	0.448491220250531	-0.0693770431590246	0.146034905046106	0.00223858093132212	method 2 q<0.2	kidney
chr15.76181425.76181724	15	76.1815745	15	99.507526	UNC26211204_to_UNC26211207	0.557983783330101	0.224520632220285	NA	NA	0.517962681503259	0.405760778573828	-0.166797884414613	-0.10665257445127	-0.400735152117071	-0.471999738249889	0.473088028106636	-0.25062613895088	0.155723125010724	0.00247367092514106	method 2 q<0.2	kidney
chr15.76181625.76181924	15	76.1817745	15	99.581889	JAX00411762_to_UNC26216859	0.590348927501435	0.230464128964213	NA	NA	0.505235582945338	0.227481021160485	-0.244436753980907	-0.153819401230178	-0.445150245076189	-0.0522793019243807	0.574359478610479	-0.411390380504647	0.112932064964545	0.00133647966781925	method 2 q<0.2	kidney
chr15.80541361.80541660	15	80.5415105	15	99.581889	JAX00411762_to_UNC26216859	0.594556064252905	0.233750903486944	NA	NA	0.533449612117001	0.260556708669847	-0.227078740131266	-0.0773832225398028	-0.530497217944677	-0.281204695308315	0.481313735656008	-0.159156180518795	0.119057377671049	0.00144679354311905	method 2 q<0.2	kidney
chr18.3280823.3281122	18	3.2809725	18	28.266488	UNC28941952_to_UNC28942393	0.537443656137109	0.200863404680895	NA	NA	0.342571973346282	-0.440746100297278	0.10036302451106	-0.327777082013051	-0.274025329803787	-0.260893775191392	0.160785711004766	0.6997215784434	0.181794706694083	0.00322882687334314	method 2 q<0.2	kidney
chr18.35821680.35821979	18	35.8218295	18	82.159602	backupJAX00467217_to_UNC29716993	0.577458284982218	0.231815178667795	NA	NA	0.0721485180289675	-0.557052553556685	-0.36412952676675	0.317985375197171	-0.125772037415035	-0.289950812803728	0.378128311888933	0.568642725427127	0.111041090330408	0.00130398137252963	method 2 q<0.2	kidney
chr18.47118236.47118535	18	47.1183855	18	84.21872	UNC29747407_to_JAX00214043	0.564940500003531	0.233298414726681	NA	NA	0.11770155967271	-0.463205108338591	-0.310505111812081	0.0406359068524385	0.297390817581811	-0.491747700314417	0.0871086575882426	0.722620978769886	0.157805054641455	0.00254434363625944	method 2 q<0.2	kidney
chr18.6136251.6136550	18	6.1364005	18	80.775619	UNC29693995_to_UNC29700470	0.530295484726608	0.185327523116617	NA	NA	0.166897542460503	-0.495619353733678	-0.387746632291976	0.173285736548686	-0.238733647896679	-0.0536479950791046	0.267690020367268	0.567874329624981	0.191657498536689	0.00355431793159744	method 2 q<0.2	kidney
chr18.68459899.68460198	18	68.4600485	18	82.159602	backupJAX00467217_to_UNC29716993	0.565200361613904	0.234926533506417	NA	NA	-0.0394673163142868	-0.586941157482385	-0.390712043904073	0.00248071788071868	0.0635910673371509	-0.177804779866027	0.477089608992617	0.651763903356285	0.192581306728971	0.00359451921799847	method 2 q<0.2	kidney
chr2.126366425.126366724	2	126.3665745	2	139.234147	UNC4078861_to_UNC4080705	0.513625011042389	0.189024640624234	NA	NA	-0.292310654338344	0.152374872612003	0.390259858935011	0.050839863226435	-0.392505309148615	-0.541608998317845	0.051779677660993	0.581170689370362	0.183931289905797	0.00333451203871071	method 2 q<0.2	kidney
chr2.129073653.129073952	2	129.0738025	2	139.234147	UNC4078861_to_UNC4080705	0.569183631920961	0.292726270933732	NA	NA	-0.847225325097924	0.0929215540700159	0.156076241373435	-0.111814204593248	-0.399565139971108	0.456166109841403	0.516068220842209	0.137372543535216	0.196399675174346	0.00381244790157964	method 2 q<0.2	kidney
chr2.172978108.172978407	2	172.9782575	2	148.214886	UNC4192456_to_UNC4192920	0.598548731365094	0.293124407954136	NA	NA	-0.784545887631069	-0.0503407536144737	0.110637266889347	0.0336485525173318	-0.42254974881995	0.418683384268655	0.505097248485809	0.189369937904349	0.144456404311955	0.00213406952090922	method 2 q<0.2	kidney
chr2.172985508.172985807	2	172.9856575	2	145.152998	UNC4154665_to_JAX00506610	0.62116938552754	0.316877518905732	NA	NA	-0.583844731792079	-0.0153920321253414	0.0452500541135909	-0.298404806884765	-0.593476362102068	0.716115716012214	0.427364613234577	0.302387549543872	0.140013971375753	0.00193662120675786	method 2 q<0.2	kidney
chr2.35437971.35438270	2	35.4381205	2	138.245119	UNC4066137_to_UNC4066791	0.579708392816218	0.325314897715484	NA	NA	-0.49411543880876	0.115449566728094	0.0677422036130729	-0.323780365747858	-0.68348760950539	1.11004698301279	0.220956721482155	-0.0128120607741006	0.196399675174346	0.00383737896582503	method 2 q<0.2	kidney
chr3.120994768.120995067	3	120.9949175	3	52.347199	UNC5266999_to_JAX00522938	0.559285264184165	0.21323026846399	NA	NA	0.404442659977997	-0.433486554410343	-0.313693235348694	0.654929848721791	0.00603263072457532	-0.264496757165126	-0.295048073875324	0.241319481375123	0.181794706694083	0.00322951746758526	method 2 q<0.2	kidney
chr3.36471063.36471362	3	36.4712125	3	51.182379	UNC5249903_to_UNC5251577	0.567980111841004	0.210598769525534	NA	NA	0.387134484931284	-0.173424445923095	-0.12531104762854	0.366842344602427	-0.604013519112332	-0.466932332658999	0.470279870618489	0.145424645170766	0.108571681963209	0.00120910010159214	method 2 q<0.2	kidney
chr3.52072040.52072339	3	52.0721895	3	9.06034	UNC4678208_to_UNC4678300	0.568569835033499	0.23606797749979	NA	NA	0.0738781437210873	-0.0927047043138307	-0.223705510379653	0.290520597703151	-0.408960545099129	0.710485355193635	0.0915181292957255	-0.441031466120986	0.188700965543318	0.00344715472268597	method 2 q<0.2	kidney
chr3.63298690.63298989	3	63.2988395	3	105.346068	JAX00111349_to_UNC5906376	0.600268958972687	0.443398760289697	NA	NA	-0.578342206300067	-0.367550052917904	0.000208715656398216	0.161172799274182	0.101188675229212	0.305383699392117	1.08869829453272	-0.710759924866656	0.0989729045182982	0.00102192373530541	method 2	kidney
chr3.79363346.79363645	3	79.3634955	3	105.346068	JAX00111349_to_UNC5906376	0.555835183669291	0.22968971243711	NA	NA	-0.243790830102606	-0.50900893186049	-0.254856196088466	0.523047500890817	-0.0466701225217845	0.316361660519026	0.710801753646275	-0.495884834482772	0.146930821634177	0.00226398453289944	method 2 q<0.2	kidney
chr4.134908863.134909162	4	134.9090125	4	49.456927	UNC7213810	0.634896526044983	0.262641286533926	NA	NA	0.0868326872715632	-0.289652866930607	0.447882550651671	0.0709459681833123	-0.614523636898188	-0.165413721156962	0.608786189313513	-0.144857170434303	0.103540177049733	0.00108552955672192	method 2 q<0.2	kidney
chr4.149611294.149611593	4	149.6114435	4	50.128722	UNC7221655_to_UNC7227693	0.552564322153521	0.19272522923972	NA	NA	0.58111816499409	0.0164105691904657	0.182032344149666	-0.0735915137225355	-0.669910383950796	-0.124191085291096	0.206904663093474	-0.118772758463269	0.181208463099035	0.00316635770813989	method 2 q<0.2	kidney
chr4.41071443.41071742	4	41.0715925	4	53.468356	JAX00119046_to_UNC7264714	0.540866153504513	0.18101953938248	NA	NA	0.206536516506469	-0.12019016676799	0.371826102193649	-0.0836765779450356	-0.597088391435185	0.262785020898455	0.342622589919654	-0.382815093370017	0.193227598188781	0.00363049176482277	method 2 q<0.2	kidney
chr4.45598446.45598745	4	45.5985955	4	153.05815	UNC8500862_to_JAX00571637	0.589624544398547	0.273887336687227	NA	NA	0.486524103745136	0.113457541902874	0.183769542142788	0.361232434897144	-0.597540621567823	0.133946817222695	-0.554451398857229	-0.126938419485585	0.158650540379344	0.00258317741627301	method 2 q<0.2	kidney
chr5.33128248.33128547	5	33.1283975	5	91.038993	UNC9670659_to_backupUNC050144019	0.551860967095893	0.224556179326073	NA	NA	0.198996609634136	-0.0105691633502745	0.143888985607307	0.0828293795145626	0.218192095533668	-0.691081672597016	-0.557084484511426	0.614828250169042	0.144956355903906	0.00215296855874747	method 2 q<0.2	kidney
chr5.33972044.33972343	5	33.9721935	5	93.185572	UNC050148542_to_JAX00588844	0.561584909134255	0.238665888211257	NA	NA	0.14299411446674	-0.0914411347846565	0.373022850510065	-0.297373485382257	0.138248990188549	-0.557228386758791	-0.347698622326985	0.639475674087335	0.183372304940597	0.00329155413025106	method 2 q<0.2	kidney
chr5.65194282.65194581	5	65.1944315	5	93.711025	UNC9709136	0.533791225978582	0.213602575840608	NA	NA	0.505555998288015	-0.303167381623884	0.0877938914416014	-0.136778802403732	0.276680916693176	-0.329345918656939	-0.633480975317764	0.532742271579527	0.168760902403363	0.00278800785078581	method 2 q<0.2	kidney
chr5.92707180.92707479	5	92.7073295	5	119.508424	UNC10016752	0.531645562962266	0.252381667107055	NA	NA	0.583063027037314	0.0245311005945665	-0.413333041340625	0.128272676732182	0.431526335591299	-0.743384914930129	-0.36502877903885	0.354353595354242	0.128641997465992	0.00162457107924796	method 2 q<0.2	kidney
chr6.30162024.30162323	6	30.1621735	6	53.520615	JAX00141068	0.587139203915596	0.249628365589675	NA	NA	-0.488706628446059	0.0158488866230978	0.36052647434597	-0.398219883342042	-0.289793583439747	0.627657981398163	0.379151285059996	-0.206464532199378	0.0511400249110157	0.000398008631378399	method 2	kidney
chr6.72488715.72489014	6	72.4888645	6	82.981686	UNC11498802	0.615604542951805	0.23211357426883	NA	NA	-0.129824135056546	-0.169361957835298	0.398766659704001	0.0414861659459187	0.198333321306839	0.349625529171241	0.0749631547477486	-0.763988737983905	0.113849848782376	0.0013563836171343	method 2 q<0.2	kidney
chr6.83218227.83218526	6	83.2183765	6	117.357251	JAX00623688_to_UNC11944914	0.546671032703566	0.232429254914904	NA	NA	-0.278321948754556	-0.0834331968339853	-0.272419457949937	0.270060492611349	-0.591859096529132	0.812185522440071	0.220457340471697	-0.0766696554555059	0.198050966762794	0.00391045216081332	method 2 q<0.2	kidney
chr6.89594198.89594497	6	89.5943475	6	117.056089	JAX00623631_to_UNC11929791	0.624019683008632	0.253359573868604	NA	NA	0.126155925112983	0.151936425364414	-0.141381347992003	0.377445568010181	-0.738705678032016	0.346497847850403	0.24281699426523	-0.364765734579191	0.0443123124131558	0.000327315205484791	method 2	kidney
chr7.106299793.106300092	7	106.2999425	7	81.042533	UNC13130668_to_UNC13133285	0.576254085959896	0.224052432654311	NA	NA	0.0531863461923915	-0.142292751550387	0.0929406992488659	0.457834791066305	0.0321334485776399	0.0473973905522869	-0.802600312724523	0.261400388637422	0.0681301904651382	0.00062175322564173	method 2	kidney
chr7.71082510.71082809	7	71.0826595	7	19.703358	UNC12478470	0.552880660042727	0.258031371762206	NA	NA	0.242806110110902	0.331218011613876	-0.703119828422707	-0.375771557401734	0.125093356326291	0.0793224351062766	0.692470069946417	-0.392018597279321	0.170504510481307	0.00284389780041772	method 2 q<0.2	kidney
chr7.81699460.81699759	7	81.6996095	7	95.409053	JAX00646238	0.572930439586439	0.217984149613443	NA	NA	0.0133971394444115	0.393178830667976	-0.612495050121839	0.0985451603336924	-0.0199774202046592	0.598328135551223	-0.519871521787307	0.0488947261165019	0.108252600358563	0.00117792522716664	method 2 q<0.2	kidney
chr8.107115345.107115644	8	107.1154945	8	74.38717	UNC14981369	0.559444091790649	0.252885703564167	NA	NA	-0.1144099323724	-0.357928628039001	-0.806756174879676	-0.0150839706798644	-0.0697919476818614	0.460700316149919	0.693016572241741	0.210253765261142	0.172683533355164	0.00294881960118654	method 2 q<0.2	kidney
chr8.129117912.129118211	8	129.1180615	8	73.426268	UNC14974761_to_UNC14975487	0.565423996805528	0.27363486522602	NA	NA	-0.152421637859649	-0.136609741907513	-0.929403024674895	0.150992015434688	-0.128618723476044	0.436476708845064	0.731754933992446	0.0278294696459036	0.198050966762794	0.00391683369498663	method 2 q<0.2	kidney
chr8.20020130.20020429	8	20.0202795	8	37.719603	JAX00665906_to_UNC14518047	0.582769266320969	0.254606725714292	NA	NA	0.172321866047345	0.343372129034796	-0.237458906601399	-0.339198708608157	0.0916695625088918	0.774401113577756	-0.439421505755915	-0.365685550203318	0.183931289905797	0.00334541436422509	method 2 q<0.2	kidney
chr9.103104260.103104559	9	103.1044095	9	83.16607	UNC16761662_to_UNC16770842	0.551513015687656	0.234641027726047	NA	NA	0.433351728009318	-0.293960424237813	-0.0669058771745845	0.220660696742322	0.114413084591327	0.520558802192213	-0.438532666107284	-0.489585344015498	0.140013971375753	0.00195658256212283	method 2 q<0.2	kidney
chr9.106269922.106270221	9	106.2700715	9	76.140052	UNC16663455	0.58503273652817	0.251300258451506	NA	NA	0.543541012697309	-0.428309869017182	0.222274778870062	0.169894641668265	-0.00393570421830166	0.332336211538703	-0.188907018298533	-0.646894053240322	0.0334229147205268	0.000222346946084584	method 2	kidney
chr9.106270122.106270421	9	106.2702715	9	76.20291	UNC16664415_to_UNC16675236	0.592420304364881	0.270797199028187	NA	NA	0.53483802032259	-0.277942743274775	0.331664730757998	0.198397859293049	0.00234710900210664	0.265875224246549	-0.226425670143214	-0.828754530204303	0.0607819429330359	0.000523185383918157	method 2	kidney
chr9.108241398.108241697	9	108.2415475	9	76.20291	UNC16664415_to_UNC16675236	0.602009273811848	0.282553315108683	NA	NA	0.452023231625389	-0.220213303088327	0.262969022245201	0.392894468967277	-0.188186236714854	0.259157517835012	-0.157065526448728	-0.801579174420969	0.0876677155119355	0.000860074951516077	method 2	kidney
chr9.108893606.108893905	9	108.8937555	9	76.140052	UNC16663455	0.565357905274805	0.252927858706875	NA	NA	0.0686390013354869	-0.379270281918742	0.302362647732719	0.42490413985688	-0.0463798681221616	0.44417763594769	-0.0439821309837123	-0.770451143848159	0.114745368546203	0.00137616633926774	method 2 q<0.2	kidney
chr9.108893806.108894105	9	108.8939555	9	83.16607	UNC16761662_to_UNC16770842	0.568211671748949	0.248045179522255	NA	NA	0.394627902355774	-0.344629095680555	0.267016297394547	-0.00490906038080881	0.0434908500115276	0.452811620150361	0.0103588380012058	-0.818767351852052	0.0375984469754838	0.000265777817987867	method 2	kidney
chr9.110897169.110897468	9	110.8973185	9	100.308757	UNC16986266	0.569803630248908	0.242182128750779	NA	NA	0.57375134130783	0.0880289698464418	0.151415360627352	0.267604576791613	0.0380695468483124	-0.0187781956276157	-0.254142707494756	-0.845948892299177	0.0618696017343323	0.000540541228044034	method 2	kidney
chr9.119803817.119804116	9	119.8039665	9	107.306153	UNC17085250_to_UNC17086248	0.563137272600478	0.233029116540203	NA	NA	0.628198944156131	0.0201826053858814	-0.183672958054486	0.347429988763661	-0.470064569845005	0.142950057011122	0.052737072726741	-0.537761140144044	0.17675219012976	0.00303423791020152	method 2 q<0.2	kidney
chr9.121619173.121619472	9	121.6193225	9	76.20291	UNC16664415_to_UNC16675236	0.538120821435674	0.198683343825925	NA	NA	0.568137391312077	-0.380699397410853	0.227603095221311	0.212662772723595	-0.138804022512223	0.143869106828202	-0.0581454916812939	-0.574623454480815	0.135608435693718	0.00177934080619579	method 2 q<0.2	kidney
chr9.123275703.123276002	9	123.2758525	9	105.59704	UNC17063480	0.554105554495465	0.246230516317141	NA	NA	0.410380044640031	-0.171788714697085	-0.486585054360788	0.509416012659644	-0.104660769840232	0.106282234042433	0.343462285991575	-0.606506038435578	0.0875830258737333	0.000834756885176091	method 2	kidney
chr9.123438531.123438830	9	123.4386805	9	76.20291	UNC16664415_to_UNC16675236	0.588247612849737	0.272458001103899	NA	NA	0.640672948222293	-0.31067567974036	0.21131212452305	0.00424497370331933	0.00843894270205285	0.44181524070099	-0.270341354480995	-0.72546719563035	0.00200172439732916	4.61063877965628e-06	method 2	kidney
chr9.20807093.20807392	9	20.8072425	9	7.785297	UNC090009177	0.537954123908535	0.206123242607347	NA	NA	0.38758136833502	0.0393803352662414	-0.339184756185105	0.473822356333803	0.421218414478436	-0.488118163241306	-0.219529109651516	-0.275170445335573	0.195687623769316	0.00376129627636657	method 2 q<0.2	kidney
chr9.20935828.20936127	9	20.9359775	9	81.663066	UNC16740425_to_UNC16760509	0.592251878404168	0.273900376198842	NA	NA	0.283094102353498	-0.169093596878109	0.294641158321181	0.503935673663819	0.154697757802075	-0.185172553874989	-0.0783197604818881	-0.803782780905588	0.00279371335457207	7.32241943612877e-06	method 2	kidney
chr9.21564610.21564909	9	21.5647595	9	42.755217	UNC16253527	0.59210799426846	0.264486462026479	NA	NA	0.0297112480246845	-0.0771948999757069	-0.297371293046842	0.588666314797242	-0.570974890673204	0.384963197182918	-0.493631894999442	0.435832218690351	0.0876677155119355	0.000863416200584832	method 2	kidney
chr9.21807067.21807366	9	21.8072165	9	76.20291	UNC16664415_to_UNC16675236	0.545626067951603	0.210707987005584	NA	NA	0.525023477167786	-0.407364139189567	0.319546241857401	0.098827034798741	-0.091084694850545	0.330423097831829	-0.159596692857657	-0.615774324757989	0.154150881427512	0.0024242087866615	method 2 q<0.2	kidney
chr9.21807267.21807566	9	21.8074165	9	76.20291	UNC16664415_to_UNC16675236	0.547808383676431	0.218457088560926	NA	NA	0.52878880413858	-0.379542568297984	0.213785913751713	0.131393698991712	-0.0842507521040655	0.334231738377977	-0.0662810804899676	-0.678125754367965	0.153321223361449	0.00239898382866388	method 2 q<0.2	kidney
chr9.27106582.27106881	9	27.1067315	9	97.389028	JAX00702853	0.601347423207176	0.261157591267353	NA	NA	0.418086355837291	-0.159408207150729	0.0896860388856693	0.576465281744233	-0.0477167254735059	0.158100505158638	-0.194940438708836	-0.84027281029276	0.0914006043806952	0.000907439957863021	method 2	kidney
chr9.49294267.49294566	9	49.2944165	9	77.300391	JAX00699093	0.565861601066816	0.273772610533151	NA	NA	0.43857326048411	-0.140792164291713	0.348420723274059	0.385659751994706	-0.0681253662921569	0.340266136584258	-0.644454120742458	-0.659548221010805	0.102976620092851	0.00107144219944477	method 2 q<0.2	kidney
chr9.56785002.56785301	9	56.7851515	9	83.16607	UNC16761662_to_UNC16770842	0.568878695620231	0.255510083004358	NA	NA	0.514180311470746	-0.228830022320711	0.242314237963253	0.327258229228969	0.059892275773336	0.0469483505752955	-0.0537307850173142	-0.908032597673574	0.172265902514336	0.00288695887592993	method 2 q<0.2	kidney
chr9.56919591.56919890	9	56.9197405	9	76.20291	UNC16664415_to_UNC16675236	0.505607442966001	0.206205006489436	NA	NA	0.289598198276272	-0.219276588029348	0.267338833877459	0.354224356667066	0.0200611809873163	0.368883080599967	-0.286506650413074	-0.794322411965658	0.182218086531522	0.00325636305133825	method 2 q<0.2	kidney
chr9.56923391.56923690	9	56.9235405	9	96.645235	JAX00702672_to_JAX00702826	0.540485405355024	0.189966128234116	NA	NA	0.370656114111737	-0.194388793191647	-0.21189448007155	0.507272783876126	-0.491711703206925	0.264336808855948	0.148717004160959	-0.392987734534647	0.181794706694083	0.00322828205851655	method 2 q<0.2	kidney
chr9.58100831.58101130	9	58.1009805	9	76.140052	UNC16663455	0.582574389069198	0.252863523390688	NA	NA	0.4010527161976	-0.182749327693094	0.420135801079281	0.370123461431781	-0.276814094332674	0.123318730714777	-0.173820887248202	-0.681246400149469	0.111041090330408	0.00130357623070665	method 2 q<0.2	kidney
chr9.61970664.61970963	9	61.9708135	9	76.20291	UNC16664415_to_UNC16675236	0.611043147365985	0.2908218162213	NA	NA	0.526413816841066	-0.281039057472636	0.364564621786216	0.199433107399237	-0.071225336440123	0.327603409322224	-0.30384007036051	-0.761910491075474	0.0414375051277924	0.000302789105686485	method 2	kidney
chr9.62211348.62211647	9	62.2114975	9	16.048783	UNC15901804_to_UNC15905886	0.554377272554646	0.195095015494655	NA	NA	0.205806380956539	-0.608170821966777	-0.366495362950068	0.207671346520066	-0.210958160144969	0.14334649031045	0.14855167333129	0.48024845394347	0.172683533355164	0.00293673603212175	method 2 q<0.2	kidney
chr9.66643464.66643763	9	66.6436135	9	77.148981	UNC16675916	0.554994267704688	0.241907556398574	NA	NA	0.521329377812802	-0.331953440297077	0.157483062608924	0.438821310333665	0.105749861990356	0.209209264894281	-0.580239235329371	-0.520400202013579	0.144456404311955	0.00208847006286994	method 2 q<0.2	kidney
chr9.68788923.68789222	9	68.7890725	9	105.615067	backupUNC090211667	0.567888134239251	0.196939652844969	NA	NA	0.0372991789295201	0.0917069507333842	0.112559555365634	0.500986736275121	-0.619216500120094	-0.0187724702948552	0.243034716739366	-0.347598167628076	0.141091172810251	0.0019947049446648	method 2 q<0.2	kidney
chr9.96606060.96606359	9	96.6062095	9	107.306153	UNC17085250_to_UNC17086248	0.61502074866214	0.247057915990143	NA	NA	0.51807813594333	0.094305997056064	-0.0948639755201168	0.130363688894056	-0.667778680473477	0.273632253563851	0.155628471626907	-0.409365891090614	0.108571681963209	0.00121309632721789	method 2 q<0.2	kidney
