# Supplementary material for: Integrative QTL analysis of gene expression and chromatin accessibility identifies multi-tissue patterns of genetic regulation
Source: PLoS Genet. 2020 Jan 21;16(1):e1008537. doi: 10.1371/journal.pgen.1008537 (PMC7010298; doi:10.1371/journal.pgen.1008537)
Supplement: S7 File — (CSV) [file pgen.1008537.s038.csv]

	gene	gene_end	gene_start	gene_chr	eqtl_pos	eqtl_locus	fixef_eqtl_effect_size	ranef_eqtl_effect_size	eqtl_pval_genomewide	eqtl_pval_chrwide	ranef_A	ranef_B	ranef_C	ranef_D	ranef_E	ranef_F	ranef_G	ranef_H	cqtl_pos	cqtl_locus	fixef_cqtl_effect_size	ranef_cqtl_effect_size	cqtl_pval_genomewide	cqtl_pval_chrwide	chromatin_mediator	mediator_pos	mediation_pval_genomewide	mediation_pval_chrwide	chromatin_start	chromatin_end	tissue
1	2610005L07Rik	20.020392	20.020391	8	25.991615	JAX00663556	0.614958424798029	0.302129841080559	0.00478128093259322	0.000691937410617016	0.200421321438854	-0.0830501174617672	0.416505746311151	-0.225301994707603	-0.124621656613052	0.518945734014311	0.191236908461225	-0.894135941443118	25.920758	UNC14332659_to_UNC14332878	0.689079893065627	0.365853637649508	0.00145303783147155	0.000299709847666807	chr8.19980625.19980924	19.9807745	5.15635709427957e-06	2.01911805961938e-09	19.980625	19.980924	liver
2	Abcb11	69.180673	69.180672	2	71.523003	UNC3306897_to_UNC3313333	0.475543742949442	0.147708067104234	0.491691612038357	0.0329869575827723	-0.212968568781056	0.0388414648130715	0.284095505771434	0.490971145310223	-0.459243449214399	0.0578235734923846	-0.381745515545517	0.182225844153858	64.654192	UNC3208879_to_UNC3213058	0.604907592556284	0.287137263967893	0.019668219176194	0.00183114886571367	chr2.64753375.64753674	64.7535245	0.107788707330046	0.0117295063848517	64.753375	64.753674	liver
3	Aldh8a1	21.097106	21.097105	10	19.965988	UNC17542262_to_UNC100028611	0.480288259254789	0.18887194870358	0.456443972861299	0.0222737269212963	-0.394937875327272	0.363778863295375	0.0420309665640482	0.0174031554079978	0.43004826288033	-0.0850016635086656	-0.764430374855414	0.3911086655436	20.583552	UNC17549874_to_JAX00284576	0.519501980585166	0.292609293230643	0.218316892888123	0.00908108798533103	chr10.21778272.21778571	21.7784215	0.181125344523757	0.0244479436743341	21.778272	21.778571	liver
4	Atxn3	103.196453	103.196452	12	105.25202	UNC21786756_to_JAX00344154	0.476242671380796	0.219956882327304	0.466558700603633	0.0446983109316736	0.377840538155058	0.129656724979412	0.208105205295018	0.237635614807983	0.515723739348456	-0.501321078582972	-0.87786725749292	-0.0897734865100341	104.182081	JAX00039866_to_backupUNC120219860	0.537338670999742	0.245644634684337	0.125443234579761	0.00512290651315805	chr12.103282053.103282352	103.2822025	0.27821082464374	0.0469227798695721	103.282053	103.282352	liver
5	Atxn7l3b	112.366082	112.366081	10	112.244479	UNC18739134	0.605918979873081	0.275031712817398	0.0100278358731503	0.0020041858533586	0.420839463418328	0.394218173034067	0.286429622197964	0.411595336453509	-0.0507533434498828	-0.584295144783796	-0.690921289229892	-0.187112817640297	119.604795	UNC18847088	0.690754777413357	0.348171400625286	0.00117360205145223	0.000204919993001318	chr10.121534476.121534775	121.5346255	0.0282618039237646	0.00092080547180477	121.534476	121.534775	liver
6	BC039771	145.526931	145.52693	2	150.771174	UNC4229164	0.564270984741302	0.250076904005931	0.0601359093134114	0.00637123220075875	0.619234211501132	0.237125732436602	-0.265174027099126	0.228265556854435	-0.642365205122207	0.0522006148184873	-0.388709017995849	0.159422134606526	147.630305	UNC4184639_to_UNC4187507	0.661367251102246	0.352578969312363	0.00067610137185603	1.07108547289236e-05	chr2.146269316.146269615	146.2694655	0.0174545087445217	0.00133553042310341	146.269316	146.269615	liver
7	C730027H18Rik	70.644788	70.644787	10	67.761896	UNC18155570_to_UNC18167169	0.508088394248734	0.217247087109972	0.208263986669049	0.0223086876254318	0.504962004185631	0.0259331693053344	0.152921334268241	-0.289843808229097	-0.142609396682506	-0.814196851217426	0.589819758442345	-0.0269862100725222	71.876587	UNC18213725_to_UNC18223060	0.550417529374762	0.28305255760546	0.074874910698525	0.00478820974507743	chr10.74967048.74967347	74.9671975	0.20088611103032	0.0239370310540351	74.967048	74.967347	liver
8	Cyp4b1	115.32031	115.320309	4	116.904077	backupUNC040553270_to_UNC8076254	0.537318199431077	0.204531389509308	0.10195671918729	0.00110098192075958	-0.356601073521688	-0.280741571917241	-0.0633240238608314	0.345668642333231	0.132832020563753	0.529662404795596	0.300082047644505	-0.607578446037325	116.404159	UNC8047943_to_UNC8051510	0.808688200866861	0.579583444944188	2.70985678341162e-10	7.35964004183742e-08	chr4.118220617.118220916	118.2207665	0.0709824054506661	0.00864871250268511	118.220617	118.220916	liver
9	Dcaf12	41.261934	41.261933	4	41.753417	UNC040438036	0.537218683478785	0.18320502971481	0.0951246840081977	0.00880642375696039	-0.495707014105758	-0.216319232920399	0.0584679522575178	0.231846214775571	-0.088478981864118	0.101263819637175	-0.314750769380266	0.723678011600277	41.036816	UNC7118867_to_UNC7120584	0.568438753277643	0.188650795864099	0.0358468254715841	0.0023913217777275	chr4.43455117.43455416	43.4552665	0.0720062029633726	0.00897281322698832	43.455117	43.455416	liver
10	Dsg1c	20.405841	20.40584	18	15.313238	UNC28778436_to_UNC180052940	0.554732897586058	0.317768940794073	0.0640407283102979	0.00367084375931459	0.404301097245651	0.365045952868233	0.159960849076864	-0.245327442168454	0.507690731929467	-0.755992846667043	-0.606567291939645	0.170888949654928	12.042664	UNC28735006	0.750763381084079	0.429315755583522	0.000151697345512902	8.75957510193537e-07	chr18.11288567.11288866	11.2887165	0.139725208348574	0.0113977789284872	11.288567	11.288866	liver
11	Dsg2	20.716575	20.716574	18	20.87739	UNC28849580_to_UNC28850626	0.683200089941731	0.364933827204937	0.00107803260145967	1.07692906899937e-05	0.581677900875053	0.50518331834326	-0.169692426592832	-0.172057639425318	0.404843920591004	-0.23254869814346	-0.704613183180017	-0.212793192467689	12.042664	UNC28735006	0.750763381084079	0.429315755583522	0.000151697345512902	8.75957510193537e-07	chr18.11288567.11288866	11.2887165	0.0811980455054474	0.00310560222735245	11.288567	11.288866	liver
12	Erp27	136.870701	136.8707	6	137.243942	UNC12188013	0.627225241224863	0.296190626299665	0.000508045899020426	0.000103493590545289	0.184096709676943	-0.445983470007246	0.134948739404057	0.455016162594821	0.337201003419549	-0.574041279584154	-0.405398364769135	0.314160499265164	137.276075	JAX00627830	0.660494801790501	0.285189777575015	0.000635574111579662	0.000351750007684726	chr6.136903199.136903498	136.9033485	0.00343379590619401	3.13707313466347e-05	136.903199	136.903498	liver
13	Esyt1	127.962915	127.962914	10	127.994314	UNC18971228_to_UNC18972627	0.475749797229214	0.146567994197509	0.522112416470646	0.0329589961275424	0.379201226846526	-0.119761865337633	-0.107742374359817	0.194884877792998	0.0619144688253828	-0.64784026366819	-0.1144859824954	0.353829912396132	119.169425	UNC18839278_to_UNC18846314	0.529444887251615	0.160831441320961	0.185390544118174	0.00907268921995652	chr10.127403531.127403830	127.4036805	0.0759481120006496	0.0114420952862087	127.403531	127.40383	liver
14	Etnk2	135.260149	135.260148	1	134.64926	JAX00267409_to_UNC1701557	0.472225799904627	0.153918904542874	0.532572462741398	0.0363924247940738	0.403322581721283	0.442084573793697	-0.319764202420636	-0.251565810986843	-0.370389814242829	0.407034119857806	-0.24459402645202	-0.066127421270458	136.407587	UNC010275555	0.54048454963899	0.214139971647157	0.142147706058951	0.0136825168403798	chr1.135260068.135260367	135.2602175	0.195835209252097	0.0340258515879599	135.260068	135.260367	liver
15	Extl1	133.928462	133.928461	4	137.175105	UNC8315971_to_UNC8316679	0.482342231723471	0.162279624251144	0.447374303384711	0.0434770028856092	-0.112540391036726	-0.147224586744581	0.343364522008869	0.257650248540687	-0.364119842119189	-0.657479933271648	0.324993038084189	0.355356944538399	134.380833	UNC8274786	0.507645694661825	0.204076789419687	0.26860878564046	0.0158496752847707	chr4.134453136.134453435	134.4532855	0.0657745730291544	0.0109961616069448	134.453136	134.453435	liver
16	Gemin6	80.623829	80.623828	17	76.095211	UNC28362220	0.4734104316917	0.178660557055369	0.509002669057844	0.0358627142755535	-0.0251073736677074	0.163793538529959	0.689042916131404	-0.0949991508067812	-0.662041805778933	-0.14702732395823	-0.208543566761285	0.284882766311572	70.888684	UNC28279717_to_UNC28282900	0.54914232012648	0.224306114879139	0.0919425904624462	0.00583684926898043	chr17.68661977.68662276	68.6621265	0.0661628381516133	0.00697134112676685	68.661977	68.662276	liver
17	Gns	120.802146	120.802145	10	120.66698	JAX00300550	0.490327148692671	0.168308721785165	0.38593149755361	0.0277425252102369	0.649475127849119	-0.227416840545605	0.250730575306413	0.258054056267365	-0.261841037938473	-0.140684282408793	-0.434573443132583	-0.0937441553974422	119.167535	JAX00022973	0.656306635740308	0.264424170581642	0.00542155994356364	0.000218160653071786	chr10.128401964.128402263	128.4021135	0.000498517154133216	4.39781766664702e-06	128.401964	128.402263	liver
18	Grtp1	13.200624	13.200623	8	9.026072	UNC14124729	0.473909794214285	0.151403156912695	0.536747633523589	0.0264773075138086	0.237963590257438	0.126686550524699	0.448307827656723	0.160091044069007	0.126678223259519	-0.649018509628393	-0.226866698487283	-0.223842027651711	12.563551	UNC14177910_to_UNC14195206	0.628927024145803	0.282447914419628	0.00846401914326411	0.000200568741612561	chr8.13648921.13649220	13.6490705	0.242185352210618	0.0383654933312887	13.648921	13.64922	liver
19	Hdhd3	62.163234	62.163233	4	63.1941	UNC7371772_to_JAX00552868	0.622893505470811	0.276391145668109	0.00266706761616364	0.000558733792163979	0.591671405827647	-0.266122599558874	0.490934287321624	0.146504754312357	0.268542387195314	-0.507675290863201	-0.275107826231812	-0.448747118003056	68.259197	UNC7437002	0.648695364962507	0.299917270331602	0.00405594933936226	0.000632065860522224	chr4.62180876.62181175	62.1810255	3.24874410278537e-09	7.0273207051309e-09	62.180876	62.181175	liver
20	Lmf1	25.716119	25.716118	17	27.984326	UNC27728398_to_UNC27729394	0.505657846169461	0.133942301300797	0.263368131670565	0.0193532355787003	0.685180409101817	-0.0854090125714413	-0.554781499989892	-0.123672213197655	0.239070833344952	0.40380606036792	-0.189791613160178	-0.374402963895523	16.084822	UNC27608395_to_UNC27610367	0.530398598472365	0.165994960378297	0.195269071360787	0.00952557088371875	chr17.31925312.31925611	31.9254615	0.0996672930437252	0.0170088173442687	31.925312	31.925611	liver
21	Mup9	60.434824	60.434823	4	59.431037	UNC040400501_to_UNC7348277	0.600188212123465	0.249220126774372	0.0143901794175699	0.000316542836090727	0.345940401013864	-0.118744084936309	0.654808174403116	0.178265783679822	0.172226336015418	-0.521059121095091	-0.444357625382283	-0.267079863698538	57.959559	UNC7325161	0.684927284976035	0.333033014666996	9.77545280823611e-05	0.00017301912055967	chr4.62163219.62163518	62.1633685	0.000134406957998437	3.74348699612328e-06	62.163219	62.163518	liver
22	Nostrin	68.973857	68.973856	2	71.10877	UNC3300936_to_UNC3301625	0.603169928954069	0.270799248507076	0.0112880598145997	0.00272679637730477	-0.441482436425814	-0.358178201161579	-0.274941933750716	0.235560011404677	-0.495663632458336	0.336370914654577	0.581688039754013	0.416647237983178	73.782647	UNC3332604_to_UNC3334559	0.617416273087724	0.282556617234812	0.00963029782222069	0.00215851073718953	chr2.73447221.73447520	73.4473705	0.00250806879987569	0.000100303740951027	73.447221	73.44752	liver
23	Orm3	63.017196	63.017195	4	63.924368	UNC7381541	0.600166108127244	0.248523658905964	0.0205689210584535	0.0019857030432695	-0.00168648749142036	0.114060831080934	-0.033939736308607	0.129665324709864	-0.048508688550522	-0.697555586466167	-0.24780039077536	0.785764733801277	58.076405	UNC7326646_to_JAX00552074	0.628898096578004	0.249711451035542	0.006207555377306	0.00010625933259889	chr4.61687348.61687647	61.6874975	0.00477996501504178	3.1771844223598e-05	61.687348	61.687647	liver
24	Prdm9	15.700287	15.700286	17	6.218736	UNC27525149	0.474608610856957	0.140066980955478	0.513561651869712	0.0355395658861718	0.285912111688161	-0.293377597480398	-0.43793763094513	0.577062524483684	-0.0944416106564199	-0.182621808060199	0.163754186459968	-0.018350175489666	12.520129	UNC27578734_to_UNC27584902	0.75579917730434	0.448857549504218	7.69402427680532e-06	2.4387655750413e-07	chr17.13498783.13499082	13.4989325	0.237191938691641	0.0485349096606337	13.498783	13.499082	liver
25	Pstpip2	78.033289	78.033288	18	77.976431	UNC29652599_to_UNC29658096	0.740455306698457	0.365438530991824	0.000240599055428059	6.09046612531916e-06	0.47864081539434	0.281850727824213	-0.102052364038145	0.503829263146208	0.108960621601984	-0.48279763767178	-0.195843242467551	-0.592588183789269	77.976431	UNC29652599_to_UNC29658096	0.748845365340373	0.44243477177986	5.8990812235038e-11	2.22044604925031e-16	chr18.78118045.78118344	78.1181945	1.86057862206482e-05	3.21100031031902e-07	78.118045	78.118344	liver
26	Rbbp9	144.376595	144.376594	2	140.010559	UNC4087564_to_UNC4093344	0.571224864558066	0.26210693334705	0.0149037397247291	0.000679170612761792	-0.621787993797715	0.0956166017562031	0.295186927618897	-0.0900288793080134	0.555962666387076	-0.517404623847512	0.564786055787437	-0.282330754596372	147.630305	UNC4184639_to_UNC4187507	0.661367251102246	0.352578969312363	0.00067610137185603	1.07108547289236e-05	chr2.146269316.146269615	146.2694655	0.000831542171579251	5.69224851542154e-05	146.269316	146.269615	liver
27	Rbfa	80.397358	80.397357	18	76.865663	UNC29637116_to_JAX00465753	0.457591816208181	0.182453144254571	0.690593335063725	0.0371402796084396	0.234350044113715	0.336623143885429	0.2298328893882	0.494105966443604	-0.668150776839709	-0.365321506625738	-0.444860886796487	0.183421126430986	75.579725	UNC29618271	0.540077489168593	0.22883077911371	0.162608247136175	0.00546415442520887	chr18.75544565.75544864	75.5447145	0.281635025752162	0.0315428196726816	75.544565	75.544864	liver
28	Sdr9c7	127.335591	127.33559	10	127.068725	JAX00302230_to_UNC18963711	0.642065856788717	0.298407700869098	0.00259330689388459	9.9790396131394e-05	0.0037606482518494	0.334869487549307	-0.145144698747751	0.20547058541004	0.346328299133167	-0.512122992716772	-0.746942451700629	0.51378112282079	119.604795	UNC18847088	0.690754777413357	0.348171400625286	0.00117360205145223	0.000204919993001318	chr10.121534476.121534775	121.5346255	0.0548657820486767	0.00531120932618011	121.534476	121.534775	liver
29	Serpina4.ps1	105.316169	105.316168	12	110.296891	UNC120443824	0.477727971858086	0.179859723274838	0.444550478197032	0.0252506214102951	-0.413446201097706	-0.370953963011191	-0.0565768307494145	0.318532615225912	-0.2949478187125	0.0279707790495176	-0.0339823409943092	0.823403760289691	104.182081	JAX00039866_to_backupUNC120219860	0.672554861734389	0.311224976679459	0.000655645533487514	0.000104952830102922	chr12.105344057.105344356	105.3442065	0.172742882984287	0.0232622571873843	105.344057	105.344356	liver
30	Sik3	45.820903	45.820902	9	46.84806	JAX00170856_to_UNC16305629	0.458945530223162	0.125690687773474	0.685880170318498	0.0452627910017279	0.476430575841394	0.394060703856456	-0.278703452833124	0.177103061553132	-0.236709684378169	-0.000151760716996079	-0.117364958531517	-0.414664484791175	55.050955	UNC16401978	0.545270428947644	0.188677717446011	0.122881187711648	0.00525889405358249	chr9.48606299.48606598	48.6064485	0.228987743983789	0.0455210353133178	48.606299	48.606598	liver
31	Tapbpl	125.181878	125.181877	6	129.084302	UNC12071048_to_UNC12078822	0.471197715510763	0.188537903307177	0.548919291716282	0.0485380319789227	0.142061852563059	-0.228013754891859	-0.304603094250088	0.634137043658043	-0.672799003700887	-0.0302608707850207	0.457691435444314	0.00178639196243898	126.770472	UNC12041209	0.532086567381307	0.27863221259651	0.154003887207143	0.00403453048200175	chr6.128753007.128753306	128.7531565	0.0410500070377268	0.00353855067529175	128.753007	128.753306	liver
32	Tspan17	54.890766	54.890765	13	56.759288	UNC22659846_to_UNC22664034	0.598495673784012	0.308959711248733	0.0154076110143859	0.00215848144338049	0.270641991792056	-0.425773004257488	-0.341073531774768	0.128823835928282	-0.478469481614608	-0.343457080805293	0.904024406223133	0.285282864508687	49.621204	UNC22574004_to_UNC22578931	0.600822173447016	0.208326978768669	0.0137545591926899	0.00156280944569864	chr13.54890347.54890646	54.8904965	0.248973724133551	0.0305794948675417	54.890347	54.890646	liver
33	Zfp213	23.701193	23.701192	17	16.084822	UNC27608395_to_UNC27610367	0.4951334959324	0.178659952324393	0.321063126760848	0.0140189086918795	-0.19329618378444	0.212965788559025	-0.221843152514896	0.260360133839738	-0.727619441901766	0.0961564318177822	0.650085528945224	-0.0768091049606684	25.68403	UNC27700564_to_UNC27705428	0.693119181661533	0.435456279553825	1.56431926651157e-05	3.18412732958073e-07	chr17.17141758.17142057	17.1419075	0.212459535591738	0.0369107975259374	17.141758	17.142057	liver
34	Zfp354c	50.641233	50.641232	11	50.233514	UNC_rs26980031_to_UNC19600835	0.48235283309918	0.159410776693553	0.412288365712574	0.0324154946179536	-0.368631542886313	-0.2199708052054	0.111118387796134	-0.193964894167656	0.396029268855619	0.359803411698295	0.445338996036341	-0.529722822127019	46.467078	UNC19554791_to_UNC19568584	0.584342451710563	0.25438012754681	0.0291056838092864	0.00582775841663907	chr11.54910993.54911292	54.9111425	0.0178168688061334	0.00363492287803067	54.910993	54.911292	liver
35	Zfp874a	67.55256	67.552559	13	69.453023	UNC22793260_to_UNC22793845	0.562633888717222	0.22331323490187	0.0554729244528832	0.00191975908581365	-0.318719174687496	0.610771937991515	-0.261659345219769	-0.473900016588053	0.00243012982368127	0.0126528829395203	0.441590925322102	-0.0131673395815006	63.682445	UNC22745464	0.610577649796098	0.234961392578832	0.00629440462507358	6.86888275092112e-06	chr13.63532285.63532584	63.5324345	0.297189012526139	0.038069976500873	63.532285	63.532584	liver
36	1110038F14Rik	76.778974	76.778973	15	77.93342	UNC25930440	0.531632459977453	0.255060654577668	0.167886241359801	0.00754575816309233	-0.22592138628778	0.193476216576713	0.470057490266136	0.186565048707474	0.277874533158945	-0.513063046066975	-0.830844022708203	0.441855166353691	81.135389	UNC25972085	0.614229702239439	0.342340705471146	0.00972041126403578	0.000471886302154556	chr15.80778652.80778951	80.7788015	0.204419277780127	0.0287784321016707	80.778652	80.778951	lung
37	1110059G10Rik	122.860118	122.860117	9	113.087427	UNC17155724	0.518655747585958	0.16588646339934	0.233877705054846	0.0102218451108474	0.243903333251058	-0.265187117514629	0.207552863374516	-0.495579443771679	0.0244403048296184	-0.243449909640828	-0.0978714294752316	0.626191398947176	115.135271	JAX00706512_to_UNC17200487	0.632574042502288	0.265812247696803	0.00431770772796336	0.00109619904422076	chr9.120600615.120600914	120.6007645	0.0187110663621386	0.00051759621519146	120.600615	120.600914	lung
38	2610005L07Rik	20.020392	20.020391	8	25.920758	UNC14332659_to_UNC14332878	0.749613251480467	0.435421237334075	3.39675346865409e-05	1.32567715401821e-05	0.211348601472149	0.0199439486957174	0.265621661065708	-0.301479991480531	-0.226749769680107	0.606655248935701	0.222184932274659	-0.797524631283297	18.502238	UNC14273585_to_UNC14281989	0.80383872004352	0.532722804803973	1.23113974570543e-09	2.22044604925031e-16	chr8.19980625.19980924	19.9807745	2.76285532473566e-05	8.47610484466684e-07	19.980625	19.980924	lung
39	2610524H06Rik	115.273477	115.273476	5	118.228932	UNC10002396	0.517150279871778	0.237445831642704	0.243795075387428	0.00660698938301929	0.266865451879251	0.0886113333268747	0.383144554831537	0.0389056108843243	0.458775888205571	-0.73037153414042	-0.697484019066391	0.191552714079253	106.807811	JAX00133933	0.813288920085465	0.576427238458194	9.86543841063892e-07	1.0468500499794e-07	chr5.110352633.110352932	110.3527825	0.143965373319571	0.0321718904379796	110.352633	110.352932	lung
40	4933411K16Rik	42.126718	42.126717	19	43.177828	backupUNC190261546_to_UNC30352747	0.459500474125379	0.155900932344688	0.749879086364665	0.0333783994218364	0.160105747443253	0.138127397241106	0.438515223869754	0.120868111784639	0.432125782008478	-0.488740001696722	-0.625359300328993	-0.175642960321515	46.817413	UNC30399642	0.559929923866238	0.233784562659076	0.0768012609397921	0.0024896822394993	chr19.46120594.46120893	46.1207435	0.199225786939617	0.0227350267577985	46.120594	46.120893	lung
41	5730508B09Rik	127.599241	127.59924	3	130.521259	UNC030229530_to_UNC6249945	0.464004624826923	0.15596578838296	0.701704653721863	0.0496310918548661	-0.306951692406438	0.300184652888199	-0.576187119308852	0.244404742413653	-0.0513780089369741	0.41353297971686	-0.313580848679419	0.289975294312969	132.032711	JAX00538081_to_UNC6272670	0.506640037083131	0.166366913111723	0.375471997148959	0.0260592794794343	chr3.122407150.122407449	122.4072995	0.141473923672932	0.0176648289287245	122.40715	122.407449	lung
42	6820431F20Rik	20.020278	20.020277	8	29.70076	UNC14383321_to_UNC080855853	0.541777021267021	0.242412460065025	0.120133138811366	0.00262098345486339	0.150986879418932	-0.0167990928166797	0.491065287052453	-0.476744688666259	-0.1026599566692	0.291432551778832	0.405253125114922	-0.742534105213	25.016393	UNC14320084_to_UNC14325502	0.702102090816924	0.401068583343125	0.000373465332422218	7.78823381786253e-07	chr8.19707502.19707801	19.7076515	0.00117341805960791	5.55512758251914e-05	19.707502	19.707801	lung
43	9530082P21Rik	23.886203	23.886202	17	23.953154	UNC27681660_to_UNC27689135	0.547203659922406	0.190486012442073	0.0808143810022263	0.00457383729578209	0.539784455702968	-0.740958221808648	0.308820374606415	0.0999163603266671	0.0551464353430044	-0.180877788715115	0.0874201036781912	-0.169251719133482	27.532447	UNC27722978_to_UNC27723287	0.552700197260863	0.20597227356914	0.108845329843737	0.00407286115077987	chr17.23886031.23886330	23.8861805	0.212416615391662	0.046731044453508	23.886031	23.88633	lung
44	A430105I19Rik	118.588397	118.588396	2	113.447252	UNC3776494	0.493763628905199	0.137695659326498	0.390322313550938	0.0301309577117505	-0.19387318064259	0.558384167345902	0.155652861223277	-0.157693588752825	-0.226578748604914	-0.528845751137679	0.407931312088729	-0.0149770715198997	118.82115	UNC020151798	0.731186390348793	0.410361710010773	0.000153620440667912	1.36400216983468e-05	chr2.121854203.121854502	121.8543525	0.12524102362641	0.0224256208773082	121.854203	121.854502	lung
45	AI413582	27.702672	27.702671	17	29.259975	JAX00435271	0.612762664990606	0.27573399298229	0.0137459799592613	0.00255290991633172	0.02159085165154	0.142776124563083	-0.618672502460694	0.0345888264862644	-0.221748354674924	0.176208759897544	0.731344248173833	-0.266087953636646	36.042569	UNC27823620	0.688767604113427	0.365241302828745	0.00128959590343503	0.000103621776454399	chr17.35576015.35576314	35.5761645	0.189721645617059	0.0426993136251185	35.576015	35.576314	lung
46	Angpt4	151.736943	151.736942	2	152.468096	UNC4244689	0.535455423780165	0.189578071310863	0.176191322262377	0.0104407819390981	0.330074261999566	-0.375668994190182	-0.265507556023594	0.528086728847797	-0.367529274741591	0.327918778396736	0.134785214791856	-0.312159159080587	152.468096	UNC4244689	0.737293961895709	0.392536264975039	7.88358267556077e-10	6.24387915149072e-07	chr2.152221802.152222101	152.2219515	0.0120368868318331	0.00130150484030373	152.221802	152.222101	lung
47	Ano3	110.790401	110.7904	2	113.323292	JAX00098823	0.509424488904989	0.150199186824212	0.301836900656958	0.0244850289479943	0.323962360724088	-0.557493252413108	0.258365161308991	0.287528398799581	0.228108916707815	0.0298641084262092	-0.278135990099748	-0.292199703453829	119.35994	UNC3842618_to_UNC3888299	0.620688379868348	0.276267470352161	0.0137009116375549	0.00261415289268851	chr2.121781790.121782089	121.7819395	0.0877495672735431	0.0157077164155655	121.78179	121.782089	lung
48	Aspa	73.138139	73.138138	11	74.804817	UNC19923387_to_UNC19931684	0.566033728086413	0.198283467025647	0.0459784759355465	0.00380488109791188	0.0225197509447593	0.357585288938382	0.367139002963748	-0.0168118099188369	0.395181287971911	-0.57100340371933	-0.386073712193064	-0.168536404987571	63.58548	UNC19783250	0.629838484371824	0.28034913343991	0.00982345844353083	0.000567381306456283	chr11.69224608.69224907	69.2247575	0.0782688255871504	0.0130158583840519	69.224608	69.224907	lung
49	Atp6v0e2	48.487568	48.487567	6	46.621837	UNC11014087_to_JAX00608851	0.726605528703181	0.394858183345338	7.3751794362753e-06	0.000135618239052171	0.759020957012381	-0.547469639980434	-0.263416663606929	0.443978296917477	-0.548357465680798	-0.00793582848943129	0.0419022926103502	0.122278051217385	49.720641	JAX00609417	0.855669442131243	0.570633411394416	2.22044604925031e-16	2.05320205282078e-11	chr6.47601112.47601411	47.6012615	0.00478746096589275	0.000207297386796668	47.601112	47.601411	lung
50	Atxn7l3b	112.366082	112.366081	10	118.028806	UNC18820976	0.568904621672994	0.224478146961946	0.0441543577335883	0.00268260081052729	0.347340601503366	0.111638233407228	-0.0623587893991729	0.25020324983555	0.534156431230671	-0.629205319602722	-0.576374837459143	0.0246004304842228	120.698456	UNC18861716	0.607577904575741	0.252379574662364	0.0112248411191921	0.00112492813465814	chr10.121534476.121534775	121.5346255	0.00657622517880693	0.000500846565010971	121.534476	121.534775	lung
51	BC064078	128.942979	128.942978	6	129.022886	backuprs29925749	0.638833547682497	0.292648668247023	0.00755588355775005	6.13502136175281e-05	0.634392306767786	-0.454200415266387	0.242771663317866	0.483347507418447	-0.417033734167627	-0.122695868048826	-0.304249421058792	-0.0623320389624663	129.084302	UNC12071048_to_UNC12078822	0.669940100130938	0.405265528010667	0.000604106954681272	0.000455613229172092	chr6.128806213.128806512	128.8063625	0.0593305769798073	0.0091485113662227	128.806213	128.806512	lung
52	Bloc1s6	122.564241	122.56424	2	118.805252	JAX00501155	0.680215348989019	0.269393922629303	0.00039847515196989	0.000154419775112991	0.265350254279898	-0.568190492979847	0.168942264796756	0.299399872849576	0.513193252567092	-0.520161784123287	-0.235022311237894	0.0764889438477066	119.35994	UNC3842618_to_UNC3888299	0.686639977111642	0.303791700359003	0.000103284282187976	6.46308157231656e-05	chr2.121692559.121692858	121.6927085	0.143115397373056	0.0354464394079835	121.692559	121.692858	lung
53	Bpifb5	154.049478	154.049477	2	149.465936	UNC4214024	0.621554048383855	0.289357296744547	0.0100591855939322	0.00204104667710125	0.799166700216122	-0.23491411204026	0.0723911129220102	-0.252277310175796	-0.501653617885963	-0.387692978388132	0.494566570506793	0.0104136348452245	152.468096	UNC4244689	0.737293961895709	0.392536264975039	7.88358267556077e-10	6.24387915149072e-07	chr2.152221802.152222101	152.2219515	0.0298663525775595	0.00562430957684775	152.221802	152.222101	lung
54	C4a	34.960399	34.960398	17	35.207143	UNC27814922_to_UNC27822205	0.528857171224067	0.183284843614431	0.22818586542813	0.0154726025625067	-0.305819926028073	-0.337863578691103	-0.475601552756395	0.26686363071753	-0.123379240631722	0.170066074370745	0.662568637342163	0.143165955676855	35.207143	UNC27814922_to_UNC27822205	0.757221729357476	0.458953913481409	3.12758118543588e-05	4.32704074404544e-06	chr17.35575815.35576114	35.5759645	0.0959647788190588	0.0153087820937485	35.575815	35.576114	lung
55	Calhm2	47.212784	47.212783	19	46.853189	UNC30400006_to_UNC30406793	0.554020858859334	0.215675844796632	0.0772540751452597	0.0047407074354282	0.0864829458352708	0.246412270295969	0.499885146821846	-0.113031335778124	0.163361713209063	-0.29248392387086	-0.729506939375715	0.13888012286255	46.817413	UNC30399642	0.559929923866238	0.233784562659076	0.0768012609397921	0.0024896822394993	chr19.46120594.46120893	46.1207435	0.160436115652999	0.0178769207773816	46.120594	46.120893	lung
56	Car14	95.708562	95.708561	3	104.381592	UNC5888495	0.536152110921843	0.217772076464686	0.115779692800998	0.00673660069230153	0.379899301163535	0.399257500751479	0.0873955445762336	0.400711842928653	-0.260294804448055	-0.232456788533557	-0.754809969181219	-0.0197026272570697	105.001386	JAX00532828	0.59814349491594	0.270648019804094	0.0213099784282865	0.00485005948679362	chr3.105507308.105507607	105.5074575	0.0260453099158626	0.00166458517240625	105.507308	105.507607	lung
57	Ccdc137	120.319443	120.319442	11	119.900637	UNC20521578_to_UNC20524102	0.621505471607214	0.348845227967877	0.0117136737994514	0.00163921486879048	0.0390028246297007	0.219631195866308	0.300700677823188	0.08510310107508	0.0846004058422183	-0.47557305909634	-0.973873367953987	0.720408221813832	119.900637	UNC20521578_to_UNC20524102	0.778850762563503	0.520190393274408	0.000210464676822508	1.17155010046499e-05	chr11.119289983.119290282	119.2901325	5.40386342426396e-09	2.23762290455837e-10	119.289983	119.290282	lung
58	Ccdc14	34.690702	34.690701	16	24.96549	UNC26496580_to_UNC26497426	0.488611641731736	0.149853963149636	0.460480524892727	0.029185075652184	0.335932046459886	-0.427678301487147	-0.0826527802857517	0.154502717998753	-0.422296932890897	0.562395359126177	0.0179593512681431	-0.138161460189163	35.153398	UNC26636041	0.504147724043406	0.147716401878361	0.267961401161455	0.0234818270451062	chr16.27388880.27389179	27.3890295	0.270516338021096	0.0436793822897125	27.38888	27.389179	lung
59	Ccl27a	41.721049	41.721048	4	38.041382	UNC7079482_to_UNC7079668	0.51290110873162	0.158209000601335	0.259073364971682	0.0178149937237145	0.206195343606323	0.299384583275879	0.455394842505982	-0.332889337912302	-0.4880487852357	-0.108435133071596	-0.270316009060356	0.23871449589177	42.893122	UNC041043835	0.562067222693934	0.197859348491472	0.0694815699180389	0.00820304259572757	chr4.41702094.41702393	41.7022435	0.122935688916327	0.0222503556455341	41.702094	41.702393	lung
60	Ccm2l	152.891691	152.89169	2	159.896968	UNC4340865	0.546063951288613	0.195382388509863	0.133814938895338	0.0168665229036278	-0.28685235173888	0.369570133440677	0.157565335960041	-0.17851676394606	0.0253250428164117	0.402796221883609	-0.684666166984749	0.194778548568952	152.468096	UNC4244689	0.74392376834317	0.406782049707739	5.13675443625239e-07	2.73508449000204e-07	chr2.152222002.152222301	152.2221515	0.169729005509849	0.0376768899186434	152.222002	152.222301	lung
61	Cecr2	120.616439	120.616438	6	121.592746	JAX00624580_to_JAX00624661	0.605186076653164	0.247119105999504	0.0133436996438246	0.00177975261546348	0.152059698734555	-0.612688824279306	0.453104864983696	0.164842937717899	-0.50505272130075	0.372179319314926	0.230096537485052	-0.254541812656072	121.592746	JAX00624580_to_JAX00624661	0.623029126171149	0.237952721556885	0.00504507159226786	0.000132167462885247	chr6.120866577.120866876	120.8667265	0.0192044779049221	0.00163449130938353	120.866577	120.866876	lung
62	Cep162	87.150367	87.150366	9	95.223636	UNC16915405	0.643055971940982	0.259149911238234	0.00133320225592748	2.22044604925031e-16	0.0932427738596431	0.124861989517645	-0.601649408487021	-0.109147614988338	0.720214097628102	-0.268070912881581	-0.236115999877049	0.276665075228599	85.843387	JAX00700777	0.694530588843701	0.364461775106781	0.000761461425455301	0.000283537865634065	chr9.88494300.88494599	88.4944495	0.0874846842156412	0.0153642244387069	88.4943	88.494599	lung
63	Chsy3	59.334994	59.334993	18	59.387274	UNC29363005_to_UNC29363126	0.500816299989168	0.174185970865385	0.362287579102003	0.0258286377988658	-0.23531378101215	-0.249651530938224	0.273860572954973	-0.136089486044894	-0.25729918018644	0.467229153115994	0.568627988585143	-0.431363736474403	59.336876	UNC29362400_to_UNC29362526	0.514226727311195	0.177237310863883	0.28400949720125	0.0209481520727077	chr18.56721897.56722196	56.7220465	0.223857535614676	0.021413981089636	56.721897	56.722196	lung
64	Cpne5	29.374735	29.374734	17	29.260746	UNC27742149	0.506356633117511	0.158456550303161	0.322668402149825	0.0166714611914185	0.758159613232441	0.0943186272776119	0.0892688829677815	0.458097456881128	-0.031278999020813	-0.57582120197692	-0.675270095579086	-0.117474283782143	29.260746	UNC27742149	0.60076974118466	0.31574099010554	0.0152068079086849	0.00235368059387731	chr17.28150343.28150642	28.1504925	0.113400481343214	0.0142756456329665	28.150343	28.150642	lung
65	Cyp4f17	32.643407	32.643406	17	36.52348	UNC27829557_to_UNC27836917	0.613970037953438	0.27876905402624	0.0117816052531302	0.000526409270544814	-0.120655886456824	-0.0284884473587311	-0.221877698825828	0.144615793002934	-0.356836942675688	0.604007835508033	0.573929139577321	-0.594693792771217	36.400809	JAX00437514	0.669972341551469	0.336637688699207	0.00075678514009514	0.000245927147756175	chr17.35561662.35561961	35.5618115	0.0878406159277576	0.0126419179432827	35.561662	35.561961	lung
66	D17H6S53E	35.263347	35.263346	17	43.63996	UNC27890326_to_UNC27900428	0.455658422361154	0.142262204808226	0.753581303247468	0.0423173100529295	-0.490575949516995	0.318064365695074	0.270026376019813	0.172056627099288	0.255355825374041	-0.444014012665439	0.292694876607294	-0.373608108613077	37.11151	JAX00437726	0.513969673193483	0.214065046149151	0.28182079925785	0.0253984848063824	chr17.35399841.35400140	35.3999905	0.192456661478818	0.0381712129002147	35.399841	35.40014	lung
67	D17H6S56E.5	35.137691	35.13769	17	36.52348	UNC27829557_to_UNC27836917	0.607788234167305	0.241252438909171	0.0112950693326439	0.00268365855594865	0.252447053872786	0.402449256957577	0.370481544958064	-0.333402134355575	0.417845672105619	-0.556681200972075	-0.12513441958909	-0.428005772977307	37.055628	JAX00437712	0.772906842305469	0.422630015773742	4.63068458211868e-06	5.20098656509038e-06	chr17.36258266.36258565	36.2584155	0.171029757186317	0.0430027732762895	36.258266	36.258565	lung
68	D930016D06Rik	104.954754	104.954753	5	111.487892	UNC050179659_to_UNC9915541	0.529617836309781	0.195794573207896	0.192500066609736	0.0216950108268844	-0.197641590573998	0.21116919396426	0.0216577226016607	0.510358502298552	-0.372045762732851	0.310241639278072	0.16228073358832	-0.646020438424014	106.807811	JAX00133933	0.813288920085465	0.576427238458194	9.86543841063892e-07	1.0468500499794e-07	chr5.110352633.110352932	110.3527825	0.0686814343634052	0.00793296923000939	110.352633	110.352932	lung
69	D930048N14Rik	51.464456	51.464455	11	43.536224	UNC19512032_to_UNC19513978	0.632624886680331	0.281817476610949	0.00634947570369171	0.000107178185194123	-0.445449532221841	-0.0988747989200182	-0.0516560913183981	-0.282549400823471	0.679065513451188	-0.397778730690691	0.551885698223077	0.0453573423001536	54.065937	UNC19651727	0.657380880602659	0.379286943576407	0.00309624117660845	0.000155164933885454	chr11.50235383.50235682	50.2355325	0.0077059650963155	0.000485963570685188	50.235383	50.235682	lung
70	Dad1	54.873604	54.873603	14	61.102695	JAX00381337_to_UNC24077089	0.505933833419372	0.160491355687197	0.322504523636473	0.0143188002857537	0.258566126134593	0.298468971727702	-0.423875687530991	0.246747695388848	-0.446245870503982	0.455060450841008	-0.0888010777014693	-0.299920608355708	57.481973	backupUNC141394134_to_UNC24061336	0.571438233833999	0.254494824724836	0.0482586242352592	0.00239782779275255	chr14.57505164.57505463	57.5053135	0.0332745447663717	0.00127138785854655	57.505164	57.505463	lung
71	Disp2	118.605455	118.605454	2	114.245753	UNC3785378_to_UNC3796237	0.520049430197392	0.138097663440644	0.221436143613213	0.0104762805858631	-0.34362349058837	0.613689898434622	-0.0230288150650928	-0.148822604246869	-0.257601771102352	0.0935000963462709	-0.0591001758097896	0.124986862031581	119.35994	UNC3842618_to_UNC3888299	0.686639977111642	0.303791700359003	0.000103284282187976	6.46308157231656e-05	chr2.121692559.121692858	121.6927085	0.12356115746329	0.0252665881224985	121.692559	121.692858	lung
72	Dopey2	93.712152	93.712151	16	92.993538	backupUNC160144984_to_UNC27418159	0.519479264432231	0.185202978596166	0.193286379645569	0.0126215709073275	0.25965112219019	0.507721934947355	0.28971593053352	-0.00778366261665606	0.211901868122956	-0.201732794853026	-0.452622668694761	-0.606851729629578	95.188808	UNC27443481	0.645552669977632	0.329227690699492	0.00176932248448547	0.000733313843152228	chr16.96046920.96047219	96.0470695	0.00798340854501695	0.000290472142502074	96.04692	96.047219	lung
73	Dynlt1a	6.317474	6.317473	17	6.218736	UNC27525149	0.680544256078132	0.359021452619091	9.11010153735736e-05	7.15612096694462e-05	0.200117041139132	-0.290284926668386	0.295667120934148	-0.0526306446966789	0.460678042392136	0.554258229196159	-0.378666138925976	-0.789138723370534	4.104466	UNC27496163	0.765735031874256	0.557321541865892	2.94840778702898e-06	9.30827726230987e-06	chr17.6429245.6429544	6.4293945	0.0446628303805787	0.00679377931088466	6.429245	6.429544	lung
74	E130308A19Rik	59.639083	59.639082	4	68.259197	UNC7437002	0.49790404982885	0.157257503244003	0.449050599739583	0.0354881319987338	0.309497800670665	-0.277386339658697	0.0355117062076187	0.239737527098465	0.449132097866039	0.157800671588485	-0.617095597159136	-0.29719786661344	59.431037	UNC040400501_to_UNC7348277	0.712145405134553	0.379607187093341	8.05106106782638e-07	6.85980828074584e-05	chr4.62181076.62181375	62.1812255	0.000201090310548376	3.79793191920951e-05	62.181076	62.181375	lung
75	Eps15l1	74.945373	74.945372	8	74.079539	UNC080503404_to_JAX00163281	0.511283722716991	0.183506943503956	0.298080372901105	0.0181297882443108	0.0976328250067297	0.160521709142951	-0.416140283620141	0.493824532072598	-0.0864285781023256	0.156132972446414	0.235731054997513	-0.64127423194374	84.853441	JAX00674114_to_UNC15112708	0.64753506594293	0.310897401903093	0.00180656482823516	0.000260179101020941	chr8.72356149.72356448	72.3562985	0.123703715287452	0.0186810659076287	72.356149	72.356448	lung
76	Ermard	15.178576	15.178575	17	12.520129	UNC27578734_to_UNC27584902	0.575310258701614	0.174990450549832	0.0596499850332783	0.00428183024248885	0.331653764503565	-0.641925548392103	0.253922987807455	-0.243962410215066	0.279260682670413	-0.0373404506911861	-0.165378730103241	0.223769704420165	16.014256	JAX00432554	0.650763378064837	0.28832071375644	0.00286526370457696	0.00118203843655817	chr17.17141558.17141857	17.1417075	0.00796506435635729	0.000397757231398371	17.141558	17.141857	lung
77	Fam132a	155.336421	155.33642	4	155.234979	UNC8533416	0.475431930663652	0.14895955918802	0.543567097865526	0.034794955674105	0.0395289248886363	0.571102231696619	-0.492094263802292	-0.0625133851520707	-0.278676983952217	-0.132241915792538	0.0566791791747508	0.298216212939112	155.347364	UNC8535040	0.537511877517163	0.198419172462258	0.145535341574303	0.0189934089860188	chr4.154623772.154624071	154.6239215	0.00272785324350019	0.000238590121208524	154.623772	154.624071	lung
78	Fam21	116.158051	116.15805	6	115.525657	UNC11907921_to_UNC11918054	0.473609453331015	0.150422909161398	0.605702919662075	0.0431898871543083	-0.187555592138935	0.0440201359753715	-0.363092205480768	-0.367575362198484	-0.361946169834341	0.385060537219267	0.486042336900399	0.36504631955749	115.468001	UNC11907015	0.487249916073771	0.155981524802731	0.458967421198571	0.0363327171667778	chr6.112352033.112352332	112.3521825	0.213479416731931	0.0431106078939128	112.352033	112.352332	lung
79	Fanca	125.842476	125.842475	8	126.805373	UNC15687335	0.509372666099789	0.195168392759771	0.360626703889719	0.0197413985568121	-0.470561209575404	0.44827352148309	-0.10713887597731	0.519934513343197	0.422206105400901	-0.210952826697911	-0.34670698324648	-0.255054244730084	123.912274	JAX00167012	0.607577466853623	0.231654874310418	0.0116868918047035	1.08041945353632e-05	chr8.125135584.125135883	125.1357335	0.11262422345512	0.0186357500568889	125.135584	125.135883	lung
80	Flywch1	23.908558	23.908557	17	26.777986	UNC27714988	0.585338277175979	0.214305297656766	0.0222642810063779	0.00136324364920992	-0.55854794899334	-0.0550453680413906	0.692062475547516	0.0711048233051721	0.204171531604615	0.230841730951281	-0.225870780587536	-0.358716463786316	32.942731	UNC27787813_to_UNC27792845	0.705967146645739	0.345079049387287	0.000314837049857686	7.72131355480932e-05	chr17.36258266.36258565	36.2584155	0.00804333571732256	0.000320608231817738	36.258266	36.258565	lung
81	Fndc4	31.59825	31.598249	5	30.910222	UNC8891218	0.506171573577237	0.202948086975399	0.337807531219725	0.0137997369447026	0.258676986542213	-0.190274352459596	0.396146565501839	0.254155968121381	-0.0252288422004885	-0.607576320701644	-0.500387370783368	0.414487365979663	23.763852	UNC8809957	0.792458507844242	0.468804458224481	2.26859735180662e-05	6.89830427225147e-08	chr5.23218334.23218633	23.2184835	0.0850949974491062	0.013637377101969	23.218334	23.218633	lung
82	Foxs1	152.758944	152.758943	2	157.845281	JAX00508617	0.595238962697396	0.243860968321863	0.018983018904515	0.00275594656983813	-0.140465518510486	0.391791544023018	0.413839505673546	-0.630334833909809	0.490775165507711	-0.0376921170556931	-0.490081641591232	0.00216789586294376	152.468096	UNC4244689	0.74392376834317	0.406782049707739	5.13675443625239e-07	2.73508449000204e-07	chr2.152222002.152222301	152.2221515	0.0608495073187557	0.00802923376076164	152.222002	152.222301	lung
83	Galnt2	126.755294	126.755293	8	128.048294	JAX00683530_to_UNC081450048	0.49215074350454	0.135519400663503	0.454267517401393	0.0289982085248401	0.102339128239986	-0.472376555080378	-0.187569219721521	-0.212520172047725	0.471215468861197	-0.0565696698072447	0.395998462247572	-0.0405174426918857	126.29896	UNC15678694_to_UNC15686202	0.745968091256602	0.366514909520198	1.49663809888567e-05	1.30462706198209e-05	chr8.126329605.126329904	126.3297545	0.0120087383318515	0.00111036287924377	126.329605	126.329904	lung
84	Ganc	120.229632	120.229631	2	129.151596	UNC3953002	0.680051467514975	0.369563094980791	0.000363938092651783	6.44101920417306e-05	0.0572742589422202	-0.0910256130975025	0.224032121955472	0.753653158860973	0.466501315129224	-0.547640516531306	-0.530959428507771	-0.331835296751309	119.35994	UNC3842618_to_UNC3888299	0.686639977111642	0.303791700359003	0.000103284282187976	6.46308157231656e-05	chr2.121692559.121692858	121.6927085	0.0490431927241095	0.00599105591273333	121.692559	121.692858	lung
85	Gatm	122.437013	122.437012	2	127.185235	UNC020187887_to_JAX00502868	0.615731517588282	0.206535873284575	0.00852559255222474	0.000981146115835663	0.191819403413819	-0.723268842305103	-0.0181958168256314	0.121546858120379	0.312936243234405	0.225495893450018	-0.232277212386584	0.121943473298698	119.35994	UNC3842618_to_UNC3888299	0.686639977111642	0.303791700359003	0.000103284282187976	6.46308157231656e-05	chr2.121692559.121692858	121.6927085	0.00251056190500253	0.000221846321432807	121.692559	121.692858	lung
86	Gcgr	120.392041	120.39204	11	120.671872	UNC20528643_to_JAX00199629	0.542080398490507	0.218379398759767	0.13709687406151	0.00289364562452576	-0.300861420934096	-0.212298690295931	0.256078522028519	-0.554862747872938	-0.283937395298597	0.670519751781846	0.44159310199787	-0.016231121406674	120.164737	UNC110561799	0.673060952013401	0.380272392556951	4.65845865165182e-05	1.46613772549209e-05	chr11.121249455.121249754	121.2496045	0.144893428960559	0.0332276557867839	121.249455	121.249754	lung
87	Gchfr	118.993524	118.993523	2	115.269571	UNC3796459	0.583060531939309	0.188769453145219	0.0278766485203067	0.00574318504457161	0.120405277164395	-0.620464262324948	0.406284859061236	0.361580650188628	0.131680929904161	-0.0903174732765456	-0.358121712539943	0.0489517318230174	118.82115	UNC020151798	0.731186390348793	0.410361710010773	0.000153620440667912	1.36400216983468e-05	chr2.121854203.121854502	121.8543525	0.0304849625217251	0.00322582700882527	121.854203	121.854502	lung
88	Gli1	126.778635	126.778634	10	120.667068	UNC18861122	0.500751410893499	0.176058258392706	0.372756997361031	0.0135799711651493	-0.382428638968871	0.26469459643718	-0.601766652702948	-0.303101875629795	-0.0939684760845407	0.445385577029728	0.453679567832784	0.217505902086464	122.39545	UNC18890997	0.610267471429617	0.25512830120736	0.00995515385723755	0.0010311330094791	chr10.121534476.121534775	121.5346255	0.00306645255956274	5.36995580092141e-05	121.534476	121.534775	lung
89	Gm15987	128.925047	128.925046	6	129.022886	backuprs29925749	0.614169721020302	0.242504971953081	0.00886793797292318	0.00218723286698164	0.449924341478975	0.316914324721461	-0.196788801070919	0.552541590140719	-0.0781445192541599	-0.488322815329678	-0.17685867108859	-0.379265449597808	138.35575	UNC12206245_to_UNC12214155	0.625265777608945	0.2310757756761	0.00148036234700843	0.00021792913895613	chr6.137702954.137703253	137.7031035	0.167320821048769	0.0260654378989168	137.702954	137.703253	lung
90	Gm2a	54.911487	54.911486	11	45.772681	UNC19544349	0.509233001469389	0.186491299385446	0.318314305397528	0.0146792341963162	-0.141047131791263	0.136734602361315	0.390012862245672	-0.0459289423832552	-0.484499488103936	0.517852041130175	-0.599905765955537	0.226781822496829	54.065937	UNC19651727	0.657380880602659	0.379286943576407	0.00309624117660845	0.000155164933885454	chr11.50235383.50235682	50.2355325	0.0212103439098976	0.00149296193574352	50.235383	50.235682	lung
91	Gpc2	138.721165	138.721164	5	137.727119	UNC10265420_to_UNC10283498	0.518793599140347	0.173147111059107	0.222302282375185	0.0146506130442774	-0.0317106249202456	0.34266983622303	0.072439053194978	-0.0232728858478645	0.575377758659698	-0.0242938996829437	-0.391982183073965	-0.519227054552687	139.298528	UNC10284180	0.664749528076596	0.328622918749653	0.0016200574629176	0.000127525416545815	chr5.138721338.138721637	138.7214875	0.0225566363371908	0.00274630161149629	138.721338	138.721637	lung
92	Gsk3a	26.02287	26.022869	7	19.703358	UNC12478470	0.490228822150347	0.16159052114986	0.471155499886553	0.045639545242838	0.340563696689244	0.0843205177963966	-0.474542661672949	0.325317390902346	-0.140780563906517	-0.078855803573526	-0.468095571364856	0.41207299512986	16.495999	UNC070621878	0.502547172604556	0.156277477263216	0.356135026791999	0.0300365793684838	chr7.16885073.16885372	16.8852225	0.201791661961173	0.0445851499473347	16.885073	16.885372	lung
93	Gsta2	78.194952	78.194951	9	80.222245	UNC16719052_to_UNC090299874	0.54027154787202	0.216660534061453	0.131485818397625	0.00302897717291306	0.0968359134279708	0.0809412904868433	0.0487358539636248	0.46147839046786	0.366660551723456	-0.83513891686695	-0.172928877984753	-0.0465842052180518	83.16607	UNC16761662_to_UNC16770842	0.598057383079799	0.257326703638752	0.0247961398835952	0.000652743911915943	chr9.85220807.85221106	85.2209565	0.147584941900131	0.022071096748525	85.220807	85.221106	lung
94	H2.D1	35.400039	35.400038	17	36.046693	JAX00437434_to_UNC27828122	0.509358344685174	0.164669513999062	0.344914173615746	0.0287026430650907	0.547209111396536	0.123847354264672	-0.113836399410727	-0.0105277188866524	0.20433971822476	-0.223639913379327	0.167807907158773	-0.695200059368034	37.11151	JAX00437726	0.628394958794319	0.307482063197297	0.00529912748015338	0.000266790658155158	chr17.35396041.35396340	35.3961905	0.0673377566556679	0.0100846921433423	35.396041	35.39634	lung
95	H2.T22	36.179647	36.179646	17	34.330185	JAX00436823_to_JAX00075291	0.487658111559037	0.177980445576917	0.501456557998375	0.0430932885860087	0.241391314739295	0.124295888047321	0.268769061073394	-0.0890756893184579	0.323523253828869	-0.331340724413227	-0.815302291425563	0.277739187468369	31.395584	UNC27768231	0.613818959606623	0.343531504095864	0.00773864133313606	0.00140916479912312	chr17.31414148.31414447	31.4142975	0.0995886283005541	0.0149846424189738	31.414148	31.414447	lung
96	Hdhd3	62.163234	62.163233	4	58.076405	UNC7326646_to_JAX00552074	0.610485584016403	0.297349710992475	0.0157271186971076	0.00438891309823985	0.753517243714895	-0.294662917763399	0.198058117934399	0.177152330340861	0.185849304165144	-0.430942836471841	-0.252674636675007	-0.336296605245051	59.431037	UNC040400501_to_UNC7348277	0.712145405134553	0.379607187093341	8.05106106782638e-07	6.85980828074584e-05	chr4.62181076.62181375	62.1812255	0.000249981310192648	2.40998310439166e-05	62.181076	62.181375	lung
97	Helb	119.550021	119.55002	10	122.252082	UNC18888625_to_JAX00300990	0.567923586856815	0.210607885362247	0.0478178395108643	0.00199018650048954	-0.120834033968055	-0.132343000690172	0.093090535606941	-0.365593051761963	-0.48888277935869	0.63033464891776	0.443221074360449	-0.0589933931062708	122.39545	UNC18890997	0.610267471429617	0.25512830120736	0.00995515385723755	0.0010311330094791	chr10.121534476.121534775	121.5346255	0.00105785318243474	2.56433791911712e-05	121.534476	121.534775	lung
98	Hist1h3f	23.635921	23.63592	13	20.499569	JAX00042391_to_UNC22233008	0.554061989301436	0.211615148525208	0.0603743800548676	0.000348957942996164	0.15272937168773	0.325936217210837	-0.00304558386844805	-0.676146972852578	0.456771274166588	0.165646115396396	-0.486460733011604	0.0645703112710793	22.152058	UNC22253286_to_UNC22255977	0.559460644272032	0.240131689763849	0.0760547992892723	0.0039156412919148	chr13.23524401.23524700	23.5245505	0.267276977907147	0.0227077637748936	23.524401	23.5247	lung
99	Hist1h4h	23.622913	23.622912	13	20.499569	JAX00042391_to_UNC22233008	0.484855421978514	0.186407036772877	0.489054837103758	0.0355331420967727	-0.0661801810626058	0.276310458284279	0.259218569816217	-0.493484619712698	0.62043583066534	0.272723768312097	-0.787355606019063	-0.081668220283566	22.152058	UNC22253286_to_UNC22255977	0.559460644272032	0.240131689763849	0.0760547992892723	0.0039156412919148	chr13.23524401.23524700	23.5245505	0.0217327641145936	0.00118426866891398	23.524401	23.5247	lung
100	Ibtk	85.642941	85.64294	9	85.843387	JAX00700777	0.56111255840339	0.204884599856296	0.0792013085779694	0.00288920062026576	0.155769509690959	0.342372454776848	-0.111042472348296	0.101566503399771	0.516279559910878	-0.188003763018542	-0.78256266648071	-0.0343791259309086	83.16607	UNC16761662_to_UNC16770842	0.598057383079799	0.257326703638752	0.0247961398835952	0.000652743911915943	chr9.85220807.85221106	85.2209565	0.0868178561987407	0.00707953072840902	85.220807	85.221106	lung
101	Ivd	118.687736	118.687735	2	113.355106	UNC3775400	0.519557315792359	0.147808558273008	0.252405436503777	0.0216568248071553	-0.305359157428441	0.607855943551685	-0.131675324002543	-0.146462928924891	-0.0039236094060912	-0.0871045390874953	-0.133302786236153	0.199972401533929	119.35994	UNC3842618_to_UNC3888299	0.620688379868348	0.276267470352161	0.0137009116375549	0.00261415289268851	chr2.121781790.121782089	121.7819395	0.100936435450035	0.0200787999022892	121.78179	121.782089	lung
102	Kif13b	65.271368	65.271367	14	67.349696	UNC24153148	0.576970373303646	0.259732540114	0.0375446033597439	0.00119772340915114	-0.107865463452956	0.811959064577122	0.185087532500606	-0.105557506903398	0.181594590897938	-0.4795467191696	-0.475856284843969	-0.00981521360574339	70.419866	UNC24197062_to_UNC24197569	0.703327793043175	0.438799463980572	2.52205562756291e-06	1.78079338306603e-05	chr14.69954961.69955260	69.9551105	0.07916675125516	0.00210820784781639	69.954961	69.95526	lung
103	Krt23	99.354424	99.354423	11	90.079933	UNC20102306	0.492322754182381	0.171952413292158	0.487350452603556	0.0307701817498266	0.0143108886546766	-0.333247380370589	-0.0892580549863095	0.144582818042478	0.00447821312036266	0.748130161375592	-0.439156139852308	-0.0498405059839029	89.47231	UNC20092603	0.508686571949502	0.217475240212405	0.298362223391092	0.0145926911078444	chr11.87239932.87240231	87.2400815	0.089530604680423	0.0229334099247458	87.239932	87.240231	lung
104	Mtor	147.822691	147.82269	4	148.789874	UNC8435000_to_JAX00570428	0.47826691286098	0.186705622751504	0.573306597579796	0.0303485241798087	0.33062029017928	-0.191213550482377	-0.257716236492301	-0.0242747231295215	-0.00101215469594567	-0.693671493163591	0.393089358961818	0.444178508822638	154.03582	UNC8515656_to_UNC8518062	0.662428785380277	0.305333790880642	0.00235509366471354	0.000451161957200741	chr4.154273106.154273405	154.2732555	0.0414092364427046	0.00464281551850826	154.273106	154.273405	lung
105	Nptx1	119.409134	119.409133	11	119.808325	UNC20520758_to_UNC20521035	0.53493545423521	0.259967111495998	0.16173322072623	0.0183821611905531	0.0621099367487397	0.247702888473332	0.0564563283339433	0.149985859005061	0.26622761874693	-0.455466157346056	-0.881807423150618	0.554790949188667	119.900637	UNC20521578_to_UNC20524102	0.778850762563503	0.520190393274408	0.000210464676822508	1.17155010046499e-05	chr11.119289983.119290282	119.2901325	1.83236657846651e-05	7.46070973626951e-07	119.289983	119.290282	lung
106	Pcdhb16	37.637422	37.637421	18	36.965608	UNC29051843_to_JAX00456449	0.467578963697145	0.159848920861038	0.656109202568647	0.043822182500284	0.132580389180679	0.561737134479166	0.179645218156524	-0.043494716527402	0.126790593105426	-0.286725122568405	-0.781578210535074	0.111044714709087	27.864764	UNC28936837_to_UNC28941327	0.478737016192825	0.196421908425958	0.562095074977336	0.0280059002338867	chr18.36719225.36719524	36.7193745	0.0603309903067674	0.00319293267878919	36.719225	36.719524	lung
107	Pcdhgb5	37.890808	37.890807	18	37.923764	UNC29064692	0.533405068985971	0.205001350987685	0.153103592815059	0.00648222178826952	-0.538190518010543	0.172445821190724	-0.127734565493663	-0.322731571804105	-0.210256983607876	0.491579384332804	0.328632096104597	0.206256337288063	39.499806	UNC29085179_to_JAX00082610	0.58797169002194	0.209824608606133	0.0225826026590538	0.000407265214437125	chr18.42110784.42111083	42.1109335	0.285242460570614	0.0318980022208896	42.110784	42.111083	lung
108	Pfdn6	34.077288	34.077287	17	41.148187	UNC27856284_to_UNC27888601	0.596610936192359	0.22839555497792	0.0169846360869519	0.000756085104264281	-0.301826163015776	0.231872362195479	0.127835985243088	0.230946312764244	0.507565869356458	-0.175951531609888	-0.0147194794285488	-0.605723355505057	37.055628	JAX00437712	0.772906842305469	0.422630015773742	4.63068458211868e-06	5.20098656509038e-06	chr17.36258266.36258565	36.2584155	0.169735289339598	0.0335224110558242	36.258266	36.258565	lung
109	Pim1	29.62799	29.627989	17	28.060639	JAX00434984_to_JAX00435021	0.502659414277723	0.158029664494812	0.316902506384819	0.0248372711557244	-0.233266700392621	0.47004873972627	-0.371509953907257	0.10582983274157	-0.241555866956136	-0.270252078796516	0.0399128256982713	0.500793201886419	28.060639	JAX00434984_to_JAX00435021	0.675880926756054	0.309598352556101	1.88865880432765e-05	4.2518332012631e-05	chr17.30713377.30713676	30.7135265	0.0222770850190693	0.00235932474525289	30.713377	30.713676	lung
110	Ppip5k1	121.176749	121.176748	2	128.151497	UNC3940569	0.553027512563041	0.184597432948167	0.100006180641415	0.015574755359144	0.141365115861329	-0.583036189207386	0.0159470172404608	-0.232395245400366	0.465301249995687	0.143736841220983	-0.284235588070812	0.333316798360105	118.82115	UNC020151798	0.731186390348793	0.410361710010773	0.000153620440667912	1.36400216983468e-05	chr2.121854203.121854502	121.8543525	0.0462584701849311	0.0060148536609409	121.854203	121.854502	lung
111	Ppm1h	122.115818	122.115817	10	119.038132	UNC18836910	0.499793806479615	0.183410675348164	0.37222091657624	0.0279414856380116	0.170227664893688	0.0220726464066503	-0.456109731252228	0.543535708074813	0.488360066048512	-0.29605997302062	-0.548975598912616	0.0769492177618009	122.39545	UNC18890997	0.610267471429617	0.25512830120736	0.00995515385723755	0.0010311330094791	chr10.121534476.121534775	121.5346255	0.254733284585565	0.048599899555905	121.534476	121.534775	lung
112	Ppp1r26	28.303461	28.30346	2	33.056993	UNC2845489	0.509924004460483	0.161972297831531	0.314139766666208	0.0293337839793837	-0.350805770167965	-0.05897453702722	0.233711460238929	-0.204086540321484	-0.40630972192512	0.104991072933947	0.0317836557738737	0.649690380495039	26.408983	UNC2769757_to_UNC2772574	0.661170773824465	0.357639743226033	0.000150406553166782	0.000173545556162225	chr2.27741817.27742116	27.7419665	0.0805056510146029	0.00844129894887771	27.741817	27.742116	lung
113	Procr	155.576953	155.576952	2	154.401079	UNC4268169	0.686071328814361	0.316386514900299	0.00104869290569776	0.000373294127785306	-0.55458759364313	-0.494899441792485	0.453646308820224	0.376533028068985	0.129509203756821	-0.160515905779951	-0.192029894651311	0.442344295220847	151.857793	UNC4238495_to_JAX00101732	0.761849604575855	0.415108727403228	3.33537028440745e-07	4.97879671934598e-08	chr2.154429111.154429410	154.4292605	4.01308191955194e-05	6.44500235610256e-07	154.429111	154.42941	lung
114	Ptges2	32.25141	32.251409	2	32.921555	UNC2844705_to_UNC2845235	0.52522636228302	0.174654620282668	0.20172085640875	0.0113282563237869	0.0184281070838133	0.239946709796159	0.347466260964977	0.14002318189614	-0.529781635806908	0.134803434937534	-0.595068630044267	0.244182571172553	30.946484	UNC2825318	0.60427347592759	0.215920152997508	0.0338949121831118	0.00111256527735415	chr2.32567721.32568020	32.5678705	0.103225035998694	0.0132004908863173	32.567721	32.56802	lung
115	Ptgfrn	100.914089	100.914088	3	100.6154	UNC5842865	0.496929900578512	0.198444879378636	0.429686473773481	0.0305572507628131	0.528802951587157	0.235634333655632	0.0437869622640799	0.181189794551252	0.262021269888864	-0.24145637515593	-0.605163724122352	-0.404815212668704	105.001386	JAX00532828	0.59814349491594	0.270648019804094	0.0213099784282865	0.00485005948679362	chr3.105507308.105507607	105.5074575	0.0512058336461193	0.00290036375924315	105.507308	105.507607	lung
116	Rab40b	121.249565	121.249564	11	121.425852	UNC20537485	0.473416166850296	0.160826543108835	0.592374249896417	0.0490999618869693	0.296533338379954	0.264661463873507	-0.365499000899461	-0.0088720176289179	-0.279109019264479	-0.0799009110103437	-0.483107277374076	0.655293423923817	119.900637	UNC20521578_to_UNC20524102	0.778850762563503	0.520190393274408	0.000210464676822508	1.17155010046499e-05	chr11.119289983.119290282	119.2901325	0.0959391750190616	0.0238865291069138	119.289983	119.290282	lung
117	Rsl1	67.274118	67.274117	13	63.63799	UNC22745222	0.572301265404397	0.208518456612226	0.0727524519783389	0.00196101637301227	-0.162474154671704	0.660132581121022	-0.293797564334746	-0.13764843991432	-0.206883901756804	0.47857720169049	-0.190415054593237	-0.1474906675407	63.443238	JAX00360903	0.69388815119275	0.341685901137945	0.000119262611011139	5.21987666717294e-05	chr13.63532285.63532584	63.5324345	0.16153536335601	0.0156553734172932	63.532285	63.532584	lung
118	Rsph3a	8.138479	8.138478	17	6.959333	UNC27525742_to_UNC170010238	0.549932687545062	0.251955907428848	0.0755052204859805	0.00646480903557178	0.516900218124631	0.411138625218186	-0.119730121922697	0.0375673988050528	-0.0788776563594802	-0.809097208331367	0.385761911038898	-0.343663166573224	7.343012	UNC170287409_to_JAX00430538	0.770370134825041	0.439135811095192	3.6864271146797e-07	2.22044604925031e-16	chr17.3083677.3083976	3.0838265	7.39883624551527e-05	2.96453361896776e-06	3.083677	3.083976	lung
119	Rsph3b	7.152705	7.152704	17	9.423351	UNC27545286	0.625457786662879	0.235262998415666	0.00456990248332823	0.000616575972542943	-0.154100058571647	0.0584752765536381	-0.0112693364754725	-0.496193179895166	0.70034421422199	0.0418830825579213	-0.101112413748219	-0.0380275846430452	3.264958	backupUNC170283680_to_JAX00073018	0.668884395788662	0.306553734144357	0.000715991543028704	0.000358411109080081	chr17.3557910.3558209	3.5580595	0.021879687567709	0.00154230697710373	3.55791	3.558209	lung
120	Shmt1	60.624767	60.624766	11	60.604383	UNC19743734	0.511714754701077	0.152185706850848	0.254864866573773	0.0177941691675879	0.472620659748789	-0.40857927365799	-0.224299298758805	-0.32505297807843	0.333532677253858	0.199251456215483	0.22152017257143	-0.268993415294335	59.906424	UNC19737766_to_UNC19738499	0.6568926543152	0.248487069194334	0.00123857089701984	1.98439424705654e-05	chr11.60590846.60591145	60.5909955	0.0186851945071641	0.00248409055883758	60.590846	60.591145	lung
121	Slc36a1	55.017842	55.017841	11	53.629988	UNC19645751_to_UNC19651338	0.473344324507368	0.128146602336281	0.600117477470579	0.0355511173456592	0.0730126360530872	0.333338880175556	0.159521936412974	0.274308277459367	-0.581905556141397	-0.154387568479908	-0.292311787515073	0.188423182035394	59.836337	UNC19736497	0.576243543205331	0.220320889429056	0.0377473669148494	0.00525561410730757	chr11.54911193.54911492	54.9113425	0.0750080445674515	0.0134262376396924	54.911193	54.911492	lung
122	Slc36a2	54.998579	54.998578	11	55.140577	UNC19663932	0.56125694861918	0.234092929007018	0.0539748711720326	0.00163830354969496	-0.323999781564528	0.317485998733892	0.367220233652504	0.243773607920825	-0.529977764483289	0.253471703451236	-0.68244859006211	0.35447459235147	54.065937	UNC19651727	0.657380880602659	0.379286943576407	0.00309624117660845	0.000155164933885454	chr11.50235383.50235682	50.2355325	0.113756157546386	0.0259314412980265	50.235383	50.235682	lung
123	Spg11	121.944122	121.944121	2	119.35994	UNC3842618_to_UNC3888299	0.584030591908349	0.317620804341337	0.0414271652798589	0.00788441761456349	0.0399350306771326	0.309974278851046	0.0170546847608119	-0.208210306776488	-0.381073088337044	-0.714463840416835	0.985932969806792	-0.0491497285654153	118.82115	UNC020151798	0.731186390348793	0.410361710010773	0.000153620440667912	1.36400216983468e-05	chr2.121854203.121854502	121.8543525	1.04940164561379e-05	2.04508242665822e-08	121.854203	121.854502	lung
124	Tbc1d4	102.008408	102.008407	14	101.726171	UNC24624501_to_backupUNC140312117	0.488440555260112	0.159839862841585	0.483169637524013	0.0339877463632747	-0.36130869999913	0.131440385273582	-0.443291887799859	0.454248466509524	-0.251068602655697	0.635674906473379	-0.168839209294263	0.00314464149246365	101.726171	UNC24624501_to_backupUNC140312117	0.51668808186589	0.168868605018898	0.31542067874301	0.00879248928866083	chr14.103498604.103498903	103.4987535	0.155070046304155	0.0106211374419001	103.498604	103.498903	lung
125	Tgm4	122.943859	122.943858	9	122.925933	UNC17299221	0.596789358019607	0.228366993710431	0.0194040323572933	0.00122352288227923	-0.313365619989073	-0.127779831038552	0.0482493342560559	-0.389894286990792	-0.405882520193402	0.275969772878001	0.536552852431991	0.376150298645772	120.798187	UNC17271249_to_UNC_rs33696838	0.671004480595754	0.293080364465466	0.00223183239647784	0.000572247320495878	chr9.120600815.120601114	120.6009645	0.22936672585756	0.0381311879599783	120.600815	120.601114	lung
126	Them6	74.551664	74.551663	15	74.044833	UNC150297427_to_JAX00207571	0.486395877810361	0.153510339005862	0.536006061425946	0.0196710791083278	-0.133297164959868	-0.0797811717297727	0.589516710252386	-0.334219720393596	-0.40515701016515	0.154109767178866	0.492559617658797	-0.283731027841663	74.044833	UNC150297427_to_JAX00207571	0.66852536895945	0.341881241318273	0.00128625276042593	6.61190036053139e-05	chr15.74785873.74786172	74.7860225	0.150638423415789	0.0181774898333021	74.785873	74.786172	lung
127	Thtpa	55.713621	55.71362	14	55.424214	UNC140448070	0.505696242170048	0.1706468305336	0.384470372436141	0.0182549954960742	0.154203459828246	0.0111688593513089	-0.0541633000410356	0.0760166795522075	0.288870146259301	-0.353025187729225	0.458925466284099	-0.581996123504902	57.481973	backupUNC141394134_to_UNC24061336	0.667854952130714	0.283425812162658	0.00128515626603565	4.99063064984817e-06	chr14.57430476.57430775	57.4306255	0.0802496850545855	0.00612026591620322	57.430476	57.430775	lung
128	Tmem181a	6.27047	6.270469	17	4.568319	JAX00429946	0.720608740793078	0.438540449800936	1.08566892389472e-05	1.6774716352197e-05	-0.0482967468493965	0.231180055973334	0.699774951098516	0.345016664109326	0.390958298426395	-0.556744167964226	-0.657737471864218	-0.40415158292973	6.218736	UNC27525149	0.760879607221608	0.494495701460984	1.5100233914267e-05	1.62846248241699e-06	chr17.6429045.6429344	6.4291945	0.0119590712669273	0.000878632571979094	6.429045	6.429344	lung
129	Tmem63a	182.872649	182.872648	1	182.437704	JAX00278258_to_UNC010667356	0.55393133717589	0.216526391683644	0.0773615168610714	0.00622645895840646	0.656369700984372	0.112302055014521	-0.037690641326284	-0.0105470143081751	0.14591824603631	-0.764456554399454	-0.0925061479088832	-0.00938964409240716	182.366168	JAX00278232	0.612825355439908	0.292066878866752	0.0109415601912064	0.000621753493069699	chr1.182887181.182887480	182.8873305	0.200186572953425	0.0434693184185836	182.887181	182.88748	lung
130	Trib1	59.480209	59.480208	15	53.106912	UNC25604126_to_JAX00401183	0.604640974794676	0.210419883714123	0.00709916718800851	0.000527686000925232	0.159389376886486	0.0950409093342763	-0.0184645731806911	0.428836403924938	0.0934723878736839	-0.336605352520863	0.270918267168541	-0.692587419486371	57.641893	UNC25666006_to_UNC25668604	0.742432549449268	0.34070004351901	1.2600836954646e-05	2.22044604925031e-16	chr15.57972485.57972784	57.9726345	0.113600365994115	0.0156823166440649	57.972485	57.972784	lung
131	Trib3	152.169796	152.169795	2	148.194099	JAX00101427_to_UNC4192318	0.522166232999578	0.203250529386048	0.215202903281212	0.00581659992744465	0.305507911992788	-0.401331704446554	0.0593618392008159	0.584424032643019	-0.308130950771705	0.446060762214052	-0.622501209928241	-0.0633906809041755	148.180264	UNC4192000	0.563009551948341	0.209513446859334	0.06344419383189	0.00207174987942504	chr2.152169555.152169854	152.1697045	0.00450598571780416	0.00013833702657292	152.169555	152.169854	lung
132	Trnp1	133.054465	133.054464	4	132.476555	UNC8249794_to_UNC8249890	0.545557081506939	0.198304419711491	0.116995589997286	0.00408064521216323	-0.0343268393427424	0.416512906715667	-0.510100673940492	-0.0528081173519342	0.314397158190299	0.304195488593935	-0.524821946132769	0.0869520232680355	136.040465	JAX00567935	0.673568648520714	0.312767556196405	0.000854334111292765	5.77349681840644e-07	chr4.132833586.132833885	132.8337355	0.00912772217267687	0.00025397250408201	132.833586	132.833885	lung
133	Vps13b	35.301301	35.3013	15	35.185418	UNC25357755_to_JAX00397884	0.468334260920705	0.168975290160038	0.634362660000207	0.0476309246501786	0.321393903308001	-0.131053669529765	-0.126395536899648	-0.355430096018697	0.406936552601588	0.303107828357394	-0.715920161648617	0.297361179829742	38.865648	UNC25407726_to_UNC25417690	0.568273578868352	0.201543325203563	0.0479712838095873	0.00269556309892016	chr15.34373281.34373580	34.3734305	0.221670965599136	0.0347745061829103	34.373281	34.37358	lung
134	Wnt10b	98.608581	98.60858	15	99.524247	UNC26211392_to_JAX00065564	0.555500666895604	0.237711652844419	0.0634373354106552	0.00969410217342281	-0.201950680533372	0.0973508814637032	0.403836329564248	0.257330655387486	0.222197895257437	-0.916170934037535	0.330660167771767	-0.193254314873735	94.763597	UNC26153845_to_UNC26156200	0.650766493694647	0.292930693441894	0.00356478713821318	7.6093974691438e-05	chr15.99222904.99223203	99.2230535	0.234213675334367	0.0383944260218645	99.222904	99.223203	lung
135	Wtap	13.185405	13.185404	17	10.35951	UNC27555578_to_UNC27562474	0.554583840408826	0.168977902226935	0.115192943968242	0.00706295778287125	0.243247406037714	-0.603705441490751	0.223347070838921	0.103321573730412	0.291553942980515	0.312742401610973	-0.398274303119977	-0.172232650587807	7.343012	UNC170287409_to_JAX00430538	0.770370134825041	0.439135811095192	3.6864271146797e-07	2.22044604925031e-16	chr17.3083677.3083976	3.0838265	0.202470034505261	0.0417837003360304	3.083677	3.083976	lung
136	Xkr8	132.288461	132.28846	4	137.569772	UNC8321908_to_JAX00568373	0.512065234334658	0.179747144068858	0.25700385722716	0.0304078500947641	-0.013178282692822	0.731111728232453	-0.0266920577264414	-0.234373066490739	-0.171006281144796	0.0151137439517133	-0.585156651011861	0.284180866882494	140.124208	UNC8359119_to_UNC8370144	0.648121171492355	0.285841008946756	0.00357944420677958	2.22044604925031e-16	chr4.147534126.147534425	147.5342755	0.118617751292063	0.0169631693605579	147.534126	147.534425	lung
137	Zfp677	21.520712	21.520711	17	26.211004	UNC27706510	0.594173712183628	0.254457400806102	0.0227623886676035	0.00451641194804553	0.193592165371043	0.0684083645349134	-0.15425896851573	0.743918472268492	-0.0833778887768434	-0.715278413056101	0.175628983535165	-0.228632715360939	19.717458	UNC27640590	0.686446820073318	0.434218640349017	0.00040050324650398	7.26973669973319e-06	chr17.18047143.18047442	18.0472925	0.0822129626093882	0.00830652392338871	18.047143	18.047442	lung
138	Zfp933	147.222484	147.222483	4	148.554514	UNC8432284_to_UNC8434577	0.482755312164263	0.148756464957587	0.52937974033266	0.035330164834976	-0.302847890924775	-0.663021735130153	-0.0433986888058421	0.462174030326042	0.0837722753728454	0.0443742229888192	0.321175640130437	0.0977721460426264	155.347364	UNC8535040	0.646898396042463	0.310458733472248	0.000847804291731369	0.000347767221488215	chr4.155405636.155405935	155.4057855	0.0827446578414502	0.0111025474824574	155.405636	155.405935	lung
139	Zfp951	105.289087	105.289086	5	104.555457	backupUNC050484879_to_UNC9837278	0.658366456205248	0.3147381316734	0.0030106375415816	6.34576752972515e-05	0.367872544926265	-0.234706692599897	-0.329928815855727	-0.586642128891154	0.392387140874432	0.0894676433188736	-0.339698182205716	0.641248490432924	106.807811	JAX00133933	0.813288920085465	0.576427238458194	9.86543841063892e-07	1.0468500499794e-07	chr5.110352633.110352932	110.3527825	0.00953531341678028	0.00047347398200088	110.352633	110.352932	lung
140	Zfp959	56.031516	56.031515	17	53.655501	UNC28030445_to_UNC28030518	0.523505955955403	0.204144368115361	0.161491931072785	0.010515275430965	0.539079713412698	-0.4686317985405	0.355771059040709	0.30034687378237	0.175989322108082	-0.608777208513221	-0.208994522751763	-0.0847834385383744	54.796663	UNC28046694	0.571906637795116	0.245130641709727	0.0294317268577491	0.000731636260672519	chr17.56098719.56099018	56.0988685	0.0596459756408558	0.00637620470842578	56.098719	56.099018	lung
141	Zfp983	21.787578	21.787577	17	23.672164	UNC27678762	0.536016983308203	0.173176179594433	0.142223053646239	0.00454667142377529	0.374880938223484	-0.519393310006018	0.382960821268674	-0.286806971887486	0.4391517660054	-0.032562997709309	-0.265935882570626	-0.0922943633241193	16.014256	JAX00432554	0.720986723693699	0.394580888020363	4.38750576259306e-06	9.1002605175694e-05	chr17.17141758.17142057	17.1419075	0.0316222641731503	0.00386807115108112	17.141758	17.142057	lung
142	1700029J07Rik	47.060606	47.060605	8	48.126626	UNC14667569	0.508435857023259	0.168439374043117	0.352373575963285	0.0144027964615819	0.542452448869848	0.292211590540379	-0.120796730527312	0.399527854819907	-0.349247617731152	-0.0925363337126476	-0.314624765183485	-0.356986447075539	38.982981	UNC14534622	0.633819475821441	0.253187916767965	0.00376775706236643	0.00204127854507585	chr8.47060641.47060940	47.0607905	0.173640344465469	0.0273736631368515	47.060641	47.06094	kidney
143	2610005L07Rik	20.020392	20.020391	8	25.803902	UNC14332082	0.6441375782198	0.303751271226277	0.00679876605472907	0.000249677463239562	0.266932487131886	-0.0741739823491499	0.255352191085902	-0.371637034321044	-0.136614413157226	0.496372954653427	0.370834216448358	-0.807066419492153	25.016393	UNC14320084_to_UNC14325502	0.645380441815266	0.401206419282342	0.000981805664066138	0.00100953525602909	chr8.19784463.19784762	19.7846125	0.00158308789599894	1.6537009653384e-05	19.784463	19.784762	kidney
144	AI854703	48.578166	48.578165	6	48.884111	JAX00140721	0.568161956879211	0.153983432009936	0.0672447192634287	0.00131786712179538	0.0359877051350012	0.302393129868528	0.295441992106361	0.000351658211333091	0.0735837250956652	0.125927243619835	-0.257179493822535	-0.576505960214188	48.742148	UNC11036445_to_UNC11037920	0.759730666152732	0.339640826883894	1.95746620801351e-07	1.09905958778356e-08	chr6.47600712.47601011	47.6008615	1.5912464778749e-05	2.32104621527945e-09	47.600712	47.601011	kidney
145	Atp8b5	43.280031	43.28003	4	40.997848	UNC7118338	0.663172734294934	0.341769488412442	0.00450135842595378	2.17943889047056e-07	0.287130587537318	-0.613973777833218	-0.402976506751003	0.175514147810922	-0.02738088418478	0.3978394492124	-0.420360471413395	0.604207455621756	45.484761	JAX00549688_to_UNC7167814	0.715084729418698	0.351547836114355	1.84714388652418e-05	2.65456183701218e-08	chr4.45421662.45421961	45.4218115	0.227793625889602	0.0463380318366038	45.421662	45.421961	kidney
146	Bspry	62.141101	62.1411	4	69.634751	JAX00553875_to_UNC7490000	0.488482790825968	0.152309818865568	0.416961163495568	0.0345616778487131	-0.239058945504453	0.0454526496748397	-0.340568503272325	0.00580973877817734	-0.44566247105403	0.172847338556096	0.647333968496417	0.153846224325278	68.259197	UNC7437002	0.733787533385378	0.396616744474766	4.46790010244502e-06	0.000156607923668783	chr4.62181076.62181375	62.1812255	0.119542724476565	0.021818203626502	62.181076	62.181375	kidney
147	Calm2	87.846275	87.846274	17	86.579793	UNC28522672_to_JAX00449166	0.483689136216786	0.159752418280772	0.540107954021622	0.0365366456020269	0.380855265733548	0.175273903575659	0.0683440031939736	-0.226715874592212	-0.105128020210676	-0.687012862614049	0.0510662425912843	0.343317342322471	86.282575	UNC28519278	0.67685172437633	0.388184588685536	0.000648398629776836	5.02975549054874e-06	chr17.86550361.86550660	86.5505105	0.000131009390091152	5.84462691435144e-07	86.550361	86.55066	kidney
148	Ccdc114	53.183768	53.183767	7	53.649982	UNC12744699_to_UNC12745658	0.700692753680004	0.304091817172725	8.38452551057411e-05	4.64392413594972e-05	-0.366414140888743	0.242454597043747	-0.339256339668087	0.699323328858928	-0.0318828404603708	0.0816477475763985	-0.383359109166207	0.0974867567043338	52.754932	UNC12730725	0.728139617199845	0.361940527091876	7.93281917932376e-09	1.31125074864791e-06	chr7.53179391.53179690	53.1795405	8.59942961683354e-06	2.73144763469174e-08	53.179391	53.17969	kidney
149	Ccdc64	116.181568	116.181567	5	114.325189	UNC9947177	0.49063920095679	0.179316452110858	0.446900652520471	0.03012035094032	-0.228541576215135	0.205502813644033	0.0387097643810227	-0.45730611943868	-0.0414558385771792	0.4752122860888	0.525264971815418	-0.51738630169828	109.152652	JAX00591603_to_UNC9900979	0.733832996888062	0.434291821881557	2.24350034905285e-06	5.15818543322943e-06	chr5.110352633.110352932	110.3527825	0.0292501198180088	0.0022864774432977	110.352633	110.352932	kidney
150	Ccdc94	56.09861	56.098609	17	53.655501	UNC28030445_to_UNC28030518	0.485370744266996	0.178084966418518	0.518787726399475	0.0411301573157573	-0.246571174954915	-0.414419425661417	-0.211670713353619	-0.0203884717060632	-0.285787086550652	0.795537005461703	0.324866070718647	0.0584337960463168	52.968865	JAX00441762_to_backupUNC171109681	0.489705926763335	0.179632487821752	0.488569786922926	0.0321570008382118	chr17.56856472.56856771	56.8566215	0.121837427487558	0.0179471294389728	56.856472	56.856771	kidney
151	Clns1a	104.845167	104.845166	7	103.985616	UNC13434891	0.518272181400014	0.181986532858517	0.199239315478217	0.00953274309346941	0.173677148648728	0.204049393834138	0.481036360279109	0.343300143850878	-0.175197256196912	-0.676368111751802	-0.39731356318537	0.0468158845212313	101.59338	UNC13400199	0.628739404462353	0.29683908760519	0.00714003333289459	0.000165474955567291	chr7.106299993.106300292	106.3001425	0.0714002722667645	0.0100641678266538	106.299993	106.300292	kidney
152	Col26a1	137.358977	137.358976	5	135.384514	UNC10235398_to_backupJAX00598437	0.490747814451182	0.181201036719806	0.462952430014306	0.0447183885116165	0.0702622095596932	-0.643714034460644	0.00391262669770103	0.158397562170802	0.0483344836746797	0.117513268351616	0.814135841126175	-0.568841957120024	136.229777	UNC10246662	0.516686301129936	0.173006016657459	0.264894134306243	0.0214501556360376	chr5.136379457.136379756	136.3796065	0.160739946213919	0.020932746000228	136.379457	136.379756	kidney
153	Cpsf3	21.292158	21.292157	12	17.243411	UNC20709806	0.515465074824601	0.199380940971514	0.299982575694109	0.0100096817600974	-0.723151022428585	0.0869781481648406	0.0379484364125725	0.226465264386848	0.167961423994316	-0.264815784078688	0.574415399462281	-0.105801865913586	25.91229	JAX00327915	0.594809948983043	0.282623321888896	0.0101496929408988	0.000216160027940115	chr12.21308437.21308736	21.3085865	0.195323641893951	0.0258347729717284	21.308437	21.308736	kidney
154	Cul9	46.683337	46.683336	17	51.904949	UNC28004986_to_UNC28009992	0.531625568874298	0.22327608878486	0.14026368717528	0.00674078663700495	-0.27864074839356	0.597078833225736	-0.0869266374091271	-0.381604631822557	0.0718865752353298	0.542545684623774	-0.558636721610141	0.0942976461505454	53.605156	UNC28029977_to_UNC28030089	0.578201401715214	0.257914309607475	0.0429708825079704	0.00369866516169337	chr17.57404366.57404665	57.4045155	0.053493589872684	0.00466761761758148	57.404366	57.404665	kidney
155	Cxcl16	70.273486	70.273485	11	79.402166	UNC19971933_to_UNC19975379	0.555346550444958	0.205728942128543	0.0851502214634964	0.00938218815243763	0.125264959120272	0.417716574497113	0.265630114441896	0.0903365645085982	0.00850004678886249	-0.716086294626946	-0.432885506328764	0.241523541598967	74.804817	UNC19923387_to_UNC19931684	0.607657869875194	0.22890189696655	0.0141670353958696	0.000191692297029644	chr11.72028966.72029265	72.0291155	0.113241655491921	0.0163322565140451	72.028966	72.029265	kidney
156	Ddx23	98.49332	98.493319	15	100.785011	UNC26224129_to_JAX00411995	0.554394780679021	0.194638729356101	0.0994411646445685	0.0151221716377874	0.571409500840056	0.300111015784642	-0.267604204858689	-0.108584455844728	-0.27285783485018	0.061479727594671	-0.565324971154816	0.281371222489044	100.539275	JAX00065639_to_UNC26223995	0.611800768068538	0.218926943528828	0.0102956780042585	0.000424546721139674	chr15.100445788.100446087	100.4459375	0.0693316100520715	0.00277070107507218	100.445788	100.446087	kidney
157	Dlec1	119.011596	119.011595	9	118.493759	UNC17237259_to_UNC17242679	0.53147257235499	0.214287611126798	0.157408007985689	0.00644599229481202	0.25816308532359	0.0335390119095035	0.340680511605448	0.0614484027562656	0.367916198422445	-0.535335126924802	-0.733386702040027	0.206974618947577	121.341463	JAX00176421_to_JAX00176453	0.610350222247179	0.288263881392898	0.0086056789840625	0.000943641526943706	chr9.121292292.121292591	121.2924415	0.00423281699527586	3.62648366562659e-05	121.292292	121.292591	kidney
158	Dnajc25	59.016065	59.016064	4	56.965755	JAX00551793_to_UNC7313601	0.559542253224302	0.216008269119291	0.0723327150147542	0.0115943793693528	-0.397918814810235	-0.340016854519119	0.276140399151219	-0.436311591458127	-0.267872750058696	0.633309827050567	0.347931660038406	0.184738124605984	68.259197	UNC7437002	0.750145188658946	0.434784139724869	1.08610022564459e-06	1.40832507466992e-06	chr4.62179876.62180175	62.1800255	0.245716769071043	0.0402099812086488	62.179876	62.180175	kidney
159	Ephx2	66.743359	66.743358	14	69.075443	UNC24178405_to_JAX00382788	0.528035447283918	0.179618399998761	0.169127622739935	0.0165227082247102	0.422084965569074	-0.0688155061368657	0.293796720908572	0.0686533941140295	-0.0494396138191332	-0.616690189642279	-0.316380605776385	0.266790834782988	67.420768	JAX00382352	0.554834735686189	0.217781128443495	0.0824891102327859	0.00521150395503733	chr14.65962702.65963001	65.9628515	0.0939121510900092	0.00640877115339247	65.962702	65.963001	kidney
160	Exosc7	123.022349	123.022348	9	122.932921	UNC17299290_to_UNC17299751	0.521398336728006	0.19574238138217	0.225329865629795	0.0167740208023655	0.420986509610427	0.168010460847621	0.343479794713357	0.125577758809272	0.276253233989938	-0.516257421291642	-0.621108064284373	-0.1969422723946	121.341463	JAX00176421_to_JAX00176453	0.610350222247179	0.288263881392898	0.0086056789840625	0.000943641526943706	chr9.121292292.121292591	121.2924415	0.188367941152591	0.0239879875387499	121.292292	121.292591	kidney
161	Fam107a	9.14229	9.142289	14	11.552409	JAX00050015_to_backupUNC140436365	0.55776105968724	0.202887745121729	0.0731384400201759	0.00431792110301465	0.0902765443581955	0.154257066508996	-0.551880404207874	0.017686724658946	0.332572488200653	-0.477065871205389	-0.17230973930121	0.606463190987682	10.330648	JAX00049927	0.594104897239118	0.242962821686546	0.0298643435537495	0.000628376976868683	chr14.11993122.11993421	11.9932715	0.115384636524906	0.0101627752716248	11.993122	11.993421	kidney
162	Fam96a	65.974418	65.974417	9	70.353171	UNC16589169_to_UNC16589714	0.502080140633754	0.159694679645537	0.362035208253257	0.0134472217810891	0.505849306477858	-0.289798384345356	0.268133534401655	0.0646281040045541	0.399744799104993	-0.193001988656352	-0.327184911248276	-0.428370459739076	73.45386	JAX00698454	0.611227357475052	0.285204893410842	0.0125833085022118	0.000925803835635342	chr9.66643664.66643963	66.6438135	0.206993851892439	0.0318059827040811	66.643664	66.643963	kidney
163	Fbxl20	98.01093	98.010929	11	97.738186	UNC20210453	0.504476824545626	0.176476292778599	0.341317734670173	0.0190549341290999	-0.114221010907215	0.0436238940425232	0.0324347632799119	0.302662149534333	0.536850942953262	-0.749124269346211	0.179333291321037	-0.231559760877641	102.052622	UNC20265794_to_UNC20272817	0.618374341661024	0.262419663607543	0.00349969914234016	3.2121873994817e-05	chr11.102973231.102973530	102.9733805	0.0777656469130294	0.0110880705285759	102.973231	102.97353	kidney
164	Gimap9	48.626134	48.626133	6	46.367833	UNC11010900_to_UNC11013469	0.550870773319548	0.158867048841173	0.0631832272541416	0.00793158586465859	-0.0748107706484021	-0.257337344208695	-0.158729606087536	-0.129355994110287	-0.417836455802988	0.26622820483609	0.200527389638034	0.571314576383783	46.621837	UNC11014087_to_JAX00608851	0.753212422934622	0.321400848139714	2.22647067822379e-05	1.51445754266177e-05	chr6.47601112.47601411	47.6012615	0.000404013572191253	8.83664947006189e-07	47.601112	47.601411	kidney
165	Glo1	30.749604	30.749603	17	29.346245	UNC27743308_to_JAX00435493	0.613620679428147	0.242280805448437	0.00745961640982096	0.00178400133963774	-0.0093156317071973	-0.234916739398214	0.534743661795612	-0.27925606179424	-0.16972693492941	0.511994188357853	0.0411009088719233	-0.394623391196326	27.605677	UNC27723617_to_UNC27724653	0.64877624148927	0.2627481109731	9.98732584898132e-05	1.97134750925532e-05	chr17.30749578.30749877	30.7497275	0.00130436853278504	2.95911778870434e-05	30.749578	30.749877	kidney
166	Gltp	115.140944	115.140943	5	112.865875	UNC9925668_to_UNC9930779	0.609673754184118	0.259473968658231	0.0113335483522653	0.00116426663448033	-0.392379528755028	0.293093030372507	-0.199404210531733	0.316626928468324	-0.147691962128437	0.639587915251794	0.0249573398441722	-0.534789512521599	109.152652	JAX00591603_to_UNC9900979	0.733832996888062	0.434291821881557	2.24350034905285e-06	5.15818543322943e-06	chr5.110352633.110352932	110.3527825	0.00730292805869136	0.000500332803517264	110.352633	110.352932	kidney
167	Gm11423	82.594544	82.594543	11	81.959644	UNC20005723	0.549482779933757	0.1918281373486	0.0998599187438943	0.00913051234115292	0.327074080367798	0.223858519226538	0.237898502947734	-0.151565516797587	0.493650193865857	-0.500536708157282	-0.492446870760088	-0.13793220069297	82.00052	JAX00316517_to_UNC20027375	0.596063575143729	0.287009321986973	0.0272647005055635	0.00418565818406769	chr11.87236532.87236831	87.2366815	0.186298275266831	0.0371315897614911	87.236532	87.236831	kidney
168	Gm16432	179.921566	179.921565	1	178.116254	UNC2265856_to_UNC2283247	0.714891793822932	0.392003303131046	3.69540190670037e-07	4.26058893387982e-07	0.390647258086069	-0.33439756664335	-0.519217833922776	-0.547309164388919	0.193993381294826	-0.286200466020659	0.701101984692847	0.401382406901961	178.116254	UNC2265856_to_UNC2283247	0.745319932274831	0.401464149730294	3.84317785506738e-06	3.35986793942311e-12	chr1.179913411.179913710	179.9135605	9.88882557496868e-06	4.11391591552003e-08	179.913411	179.91371	kidney
169	Golga4	118.415436	118.415435	9	118.493759	UNC17237259_to_UNC17242679	0.563395799796016	0.24472132300486	0.0513549547342106	0.00309639161567488	-0.160911361889425	0.347574655054051	0.371950062500278	0.284026323961456	0.319401563806403	-0.522061502360856	-0.694234379198983	0.0542546381270768	121.341463	JAX00176421_to_JAX00176453	0.610350222247179	0.288263881392898	0.0086056789840625	0.000943641526943706	chr9.121292292.121292591	121.2924415	0.194545642610773	0.0290938464603067	121.292292	121.292591	kidney
170	Gosr2	103.559024	103.559023	11	104.115697	JAX00199218	0.602002495772757	0.243518704613075	0.0151314465937111	0.00104301248537608	-0.172479433429498	0.50843926045823	0.350739328015265	0.0872978787347453	-0.114923096024664	-0.534089541097555	-0.184424716828575	0.0594403201720521	102.052622	UNC20265794_to_UNC20272817	0.618374341661024	0.262419663607543	0.00349969914234016	3.2121873994817e-05	chr11.102973231.102973530	102.9733805	0.192202775808307	0.0482713376035312	102.973231	102.97353	kidney
171	Gsr	34.76371	34.763709	8	33.474084	JAX00664930_to_JAX00665119	0.588269075651773	0.221228717296684	0.0277204897009408	0.00172430486920938	0.444688471104595	-0.133735729909508	0.198247721613599	0.558175493357863	-0.431970261770872	-0.349383904928719	-0.103427839137598	-0.18259395032936	37.061352	UNC14503442_to_JAX00160641	0.597451075228034	0.243135392215485	0.0207551467960636	0.0046286126721401	chr8.40069145.40069444	40.0692945	0.0412489776561516	0.0032657236820757	40.069145	40.069444	kidney
172	H2.T24	36.157505	36.157504	17	31.28027	UNC27767093	0.526094915510567	0.18358320308212	0.215940939173805	0.0183286681764295	-0.501049810799892	0.12888000396684	0.535940345836914	-0.0228577094762232	0.158464209537055	-0.29123336730305	-0.548978907402712	0.540835235641069	31.364255	UNC27767776	0.675876926119198	0.385328301975743	0.00166049328674545	7.81207414479734e-05	chr17.31414148.31414447	31.4142975	0.185638248327322	0.031452819565797	31.414148	31.414447	kidney
173	Hspb7	140.976694	140.976693	4	143.197509	backupUNC040335674_to_UNC8409792	0.57198340894844	0.219539768701633	0.0388987393778635	0.00330306049778206	0.451021894044063	0.5953053573662	-0.440352068757667	-0.445248373843649	-0.109035406931756	0.331466489434138	-0.0255554731295419	-0.357602418181787	143.197509	backupUNC040335674_to_UNC8409792	0.643106582009957	0.313274146181665	0.00103693310008679	0.000556105842335008	chr4.147454083.147454382	147.4542325	0.0117917597640275	0.00106690103990212	147.454083	147.454382	kidney
174	Lcmt2	120.966434	120.966433	2	117.902317	UNC3827172_to_UNC3837098	0.6575354948354	0.281407973313173	0.00158317367860861	0.000472225518642233	-0.211110207651874	0.449629082472224	-0.113670955949779	-0.265748206565182	-0.476433423920538	0.370373201722452	0.522099111731815	-0.275138601839118	124.872305	JAX00099677_to_UNC3926071	0.671924918913107	0.32170585500833	0.00103100106359744	3.61600116642879e-05	chr2.121854203.121854502	121.8543525	0.0559596079223384	0.00517949092022805	121.854203	121.854502	kidney
175	Loxl3	82.984218	82.984217	6	73.644414	JAX00613827_to_UNC11407110	0.473306528707666	0.150634238826227	0.611885940909509	0.0464169639370343	-0.11767198392002	0.354953077755894	-0.446173724750727	0.369284383545146	0.0555937640467205	-0.615171351133467	0.084063414512996	0.315122419943459	82.981686	UNC11498802	0.615604542951805	0.23211357426883	0.00686599943602406	0.0013563836171343	chr6.72488715.72489014	72.4888645	0.220345754283812	0.0430778126701177	72.488715	72.489014	kidney
176	Lpar6	73.637698	73.637697	14	70.615209	UNC24198597_to_UNC24200998	0.486325687387503	0.158612563326842	0.465015391778614	0.0262436568246245	0.256767837109821	0.124955071022916	0.0445274203509532	0.492205244972649	-0.00726477106187462	-0.767466938211567	-0.131092446961165	-0.0126314172217342	70.939853	UNC24202289_to_UNC24204717	0.591734710471485	0.217089864209885	0.030604417445882	0.00172460007194686	chr14.67807339.67807638	67.8074885	0.0110973718792764	0.000131312452101568	67.807339	67.807638	kidney
177	Lrrc8d	106.128988	106.128987	5	107.501686	UNC9869554_to_UNC9885058	0.621736642858935	0.305129679920665	0.00972123504666844	0.000442268084165587	0.694934315523806	-0.115234681227291	0.514586818100929	-0.464891257130593	0.0454920395133438	-0.394764166681117	-0.548428778695794	0.268305710596716	104.521979	UNC9833247	0.738059213544611	0.475448106081139	1.48756540085948e-06	4.14889303745891e-06	chr5.110352633.110352932	110.3527825	0.208406876547459	0.0293954690182113	110.352633	110.352932	kidney
178	Lsm4	73.19713	73.197129	8	75.590872	UNC_rs46003136_to_UNC15019686	0.543414090119404	0.189945390106332	0.131247536153023	0.010528199101158	0.163569685720693	0.58420607169381	-0.52960780664839	0.3879107567896	-0.0717393739354355	-0.137807943313675	-0.0650951553819617	-0.331436234924641	71.183912	UNC14955278_to_UNC14955643	0.554361971487081	0.238099807292138	0.0810842876330922	0.00390567527798569	chr8.74763549.74763848	74.7636985	0.0540630966142155	0.00474352496463324	74.763549	74.763848	kidney
179	Mfsd7a	108.87791	108.877909	5	107.501686	UNC9869554_to_UNC9885058	0.642779153285292	0.327184511406296	0.000380696002358238	0.000360099312842421	-0.566993218932436	-0.247536858279419	0.313883225571354	-0.248602532184321	-0.015084978599915	0.615156272746122	0.65112879594807	-0.501950706269454	104.521979	UNC9833247	0.738059213544611	0.475448106081139	1.48756540085948e-06	4.14889303745891e-06	chr5.110352633.110352932	110.3527825	0.0497525389288973	0.00432716475279943	110.352633	110.352932	kidney
180	Miip	147.242828	147.242827	4	149.300012	UNC8441541_to_UNC8441820	0.570540879968234	0.22815476951234	0.0340447115584827	0.0041424533306077	0.312503004746897	0.73452518825616	-0.290196836166458	-0.158712504473898	0.0733197401044603	-0.430969284578806	-0.448091860989555	0.2076225531012	143.197509	backupUNC040335674_to_UNC8409792	0.643106582009957	0.313274146181665	0.00103693310008679	0.000556105842335008	chr4.147454083.147454382	147.4542325	0.0687913497012268	0.0066247591923559	147.454083	147.454382	kidney
181	Nudt12	59.152745	59.152744	17	55.096387	backupUNC170342089_to_UNC170132025	0.576021396231787	0.223800910038896	0.0592744378606848	0.00682393551947436	-0.252314438073589	0.196548515918502	-0.444043841893591	-0.21235647745852	-0.0723033932658941	0.653025758021858	0.469907448795949	-0.338463572044715	59.413022	UNC28112720	0.59148527610587	0.261602415357629	0.0203184082216542	2.90688718650456e-05	chr17.56031182.56031481	56.0313315	0.00251279614266257	0.000129679083896989	56.031182	56.031481	kidney
182	Pde4c	73.247963	73.247962	8	83.076382	UNC15084648	0.527814080966539	0.189213372319835	0.193163502051332	0.00545406631502032	-0.45608376183214	-0.0643702646191935	0.319626932895096	-0.32411519376334	0.433542808736296	0.0147007964530263	-0.43917940799358	0.515878090123834	78.201724	UNC15020282_to_UNC15023130	0.590762112905693	0.245062873861362	0.0181337137303039	0.000514852960650236	chr8.74126860.74127159	74.1270095	0.00126663311019004	6.54585580504184e-05	74.12686	74.127159	kidney
183	Pfdn1	36.614149	36.614148	18	38.719582	UNC29073897_to_UNC29077485	0.464159163992654	0.149639834054111	0.745447457424998	0.0479343519519444	-0.336523215421182	-0.405982567869499	-0.184588347473248	-0.121341594542035	0.0142936111843332	0.639231379170199	0.430652648002525	-0.0357419130510942	37.923764	UNC29064692	0.484234757611376	0.17363960024236	0.547567011350371	0.0373556685522469	chr18.36719225.36719524	36.7193745	0.289277839470666	0.0369817559239717	36.719225	36.719524	kidney
184	Pfn2	57.651679	57.651678	3	54.119343	UNC5293946	0.486659206980539	0.181044601369509	0.520673517661596	0.0290696662999418	0.616613395462325	0.330736627598103	-0.00274614543360799	0.0872683475152317	-0.0448413002409429	-0.522841021808521	-0.553021139635321	0.0888312365427326	54.623525	UNC5301460_to_UNC5310431	0.500573489351894	0.18409321380943	0.31193131666138	0.0160503915404788	chr3.57539489.57539788	57.5396385	0.265624946647713	0.0434074574187792	57.539489	57.539788	kidney
185	Pi4ka	17.406407	17.406406	16	13.993229	UNC26371649_to_UNC160026052	0.471145792279357	0.173389548349198	0.598472444641759	0.0404153355750602	0.193278731747317	0.295021783412828	0.281090137070271	0.0116327959482186	0.433321747922721	-0.262083414223836	-0.823416855974369	-0.128844925903151	15.893663	UNC26391618_to_JAX00066930	0.647021036364262	0.316608600245292	0.00172234858034936	6.8723117291114e-05	chr16.17554026.17554325	17.5541755	0.162808270401523	0.0178142043827393	17.554026	17.554325	kidney
186	Pomk	27.104593	27.104592	8	25.016393	UNC14320084_to_UNC14325502	0.526662000992609	0.189793992586694	0.194203479512466	0.0152510401661337	-0.131615182019766	-0.447721512108053	-0.0908104910321492	-0.141202661961685	-0.260908654281751	0.712975080025244	0.426973059119166	-0.0676896377410048	23.245028	UNC080079721	0.671161176555372	0.381705741674399	3.19800244868995e-05	1.92756811383532e-05	chr8.19892914.19893213	19.8930635	0.173555949345135	0.0235818646280917	19.892914	19.893213	kidney
187	Ppm1h	122.115818	122.115817	10	126.699112	JAX00023538_to_UNC18961845	0.569920926901457	0.233817791443134	0.0548124313611584	0.00252958415916293	0.679242397242321	0.117321341336198	0.0560956450726208	-0.15944084812514	0.0588537844162624	-0.62647133664434	-0.30269828758098	0.177097304283057	122.180586	UNC18887069_to_UNC18887875	0.582857334877042	0.208610835637046	0.0395515797220695	0.00223065131337319	chr10.121534476.121534775	121.5346255	0.187939449497059	0.0258225112138065	121.534476	121.534775	kidney
188	Psmb1	15.63524	15.635239	17	19.561322	JAX00074139	0.469831492650605	0.200811689444775	0.657376024931541	0.0353833283106422	-0.412509206840394	-0.261833465144348	-0.241347209972059	-0.249364516651437	-0.0413203675078841	0.720508500717847	0.590873424595406	-0.105007159197132	23.672164	UNC27678762	0.477579875645068	0.176519381978376	0.560914953128786	0.0375529297554961	chr17.23004238.23004537	23.0043875	0.139140710758947	0.0247448845425379	23.004238	23.004537	kidney
189	Rpp21	36.394791	36.39479	17	31.501387	UNC27769233_to_UNC170305952	0.649219697317026	0.320448362476897	0.00193530710323453	5.10970862130922e-05	-0.345718674963309	-0.539670239751763	-0.345585450681834	0.323915300437068	0.201263441029483	0.418750809870146	0.562882673970967	-0.275837859910759	31.364255	UNC27767776	0.675876926119198	0.385328301975743	0.00166049328674545	7.81207414479734e-05	chr17.31414148.31414447	31.4142975	0.214256010025647	0.0384582031725456	31.414148	31.414447	kidney
190	Rps3	106.632219	106.632218	7	104.043	UNC13435555_to_JAX00154968	0.498424861481551	0.181147512959452	0.320073251098266	0.0297299884066287	0.273835055027983	0.237932097322193	0.280188109207458	0.329487152514061	-0.449809771989958	-0.649342213379141	-0.324314810710725	0.302024382008131	101.59338	UNC13400199	0.628739404462353	0.29683908760519	0.00714003333289459	0.000165474955567291	chr7.106299993.106300292	106.3001425	0.192922185656093	0.0400008338128177	106.299993	106.300292	kidney
191	Rufy3	88.994065	88.994064	5	85.049997	UNC9604691_to_UNC9609554	0.533558537935947	0.196130109018884	0.15389424509315	0.0117266396866186	0.229242793966178	0.0167734854367333	-0.0189851432412087	0.176515843240076	0.594817425542027	-0.657311760043212	-0.435690535556338	0.0946378906557448	79.404289	JAX00586875_to_JAX00226924	0.557979741758841	0.214084904405655	0.0566801798922425	0.00791235996744488	chr5.93696076.93696375	93.6962255	0.0964394059018473	0.00969737457281726	93.696076	93.696375	kidney
192	Slc20a2	23.587172	23.587171	8	15.421915	UNC14221487	0.536790328857611	0.268089350613774	0.144120552655268	0.00738811593573374	-0.00497214505286521	0.505386391343749	-0.0198071019919455	0.139511768917514	0.58482021979532	-0.0866384064217619	-1.33610219189648	0.217801465306467	15.483181	UNC14222457	0.690978344899048	0.388068969250344	0.00056373878173599	0.000274930353528546	chr8.19784863.19785162	19.7850125	0.00128540065277482	1.93721524666339e-05	19.784863	19.785162	kidney
193	Slc25a42	72.73618	72.736179	8	78.201724	UNC15020282_to_UNC15023130	0.482477469533181	0.151818549095898	0.538616285873057	0.0294748691323476	-0.22585024333965	0.0295676398307609	0.192593424421845	-0.175391697734713	0.543170058041036	-0.309304728433337	-0.367355319369653	0.312570866583712	78.201724	UNC15020282_to_UNC15023130	0.590762112905693	0.245062873861362	0.0181337137303039	0.000514852960650236	chr8.74126860.74127159	74.1270095	0.00531313167581935	0.000300003820781389	74.12686	74.127159	kidney
194	Slc25a51	45.421638	45.421637	4	45.484761	JAX00549688_to_UNC7167814	0.706170623566994	0.366647454084995	8.49223766701268e-05	4.03491623675034e-05	-0.0924172293239876	0.357640569308009	0.106936782929974	0.585559405277794	0.378199915463748	-0.273102282565424	-0.635200021018198	-0.427617140071916	45.484761	JAX00549688_to_UNC7167814	0.715084729418698	0.351547836114355	1.84714388652418e-05	2.65456183701218e-08	chr4.45421662.45421961	45.4218115	0.0554649536942938	0.0053883099345569	45.421662	45.421961	kidney
195	Stoml2	43.044256	43.044255	4	43.420015	JAX00549124	0.480025946068566	0.191365333898004	0.563850586777722	0.0467300025977052	-0.306084544284905	-0.117204623428458	-0.232046774391565	-0.0403361087113402	-0.205199117116597	0.564984899026519	0.621451513939022	-0.285565245032676	43.864015	UNC7140637	0.54655941218307	0.223712845572483	0.129736610918255	0.0129950744188797	chr4.45864732.45865031	45.8648815	0.234058788986522	0.0489103086481532	45.864732	45.865031	kidney
196	Synrg	83.777933	83.777932	11	81.959644	UNC20005723	0.541762771802931	0.187100546933132	0.111604297157271	0.00808036942184631	-0.240748869731132	-0.427886672122625	0.191155959588045	0.0216093228222099	-0.157782487623054	0.647530305229633	0.333831713011776	-0.367709271174853	74.804817	UNC19923387_to_UNC19931684	0.607657869875194	0.22890189696655	0.0141670353958696	0.000191692297029644	chr11.72028966.72029265	72.0291155	0.0727581522832095	0.00889063887704572	72.028966	72.029265	kidney
197	Tbc1d30	120.748245	120.748244	10	123.482745	UNC18907686	0.57281863612605	0.227297044563216	0.056912208272181	0.00493583661111274	-0.126437182275777	-0.420251652207707	-0.35548918724889	-0.153118984771292	-0.094721858079868	0.757673840451908	0.527928068203434	-0.135583044071808	122.180586	UNC18887069_to_UNC18887875	0.582857334877042	0.208610835637046	0.0395515797220695	0.00223065131337319	chr10.121534476.121534775	121.5346255	0.00875299887776891	0.000427336360282852	121.534476	121.534775	kidney
198	Tmem181b.ps	6.450142	6.450141	17	6.218736	UNC27525149	0.718064260527423	0.436587332596976	6.7725502482463e-05	0.000133832716887716	-0.0298574574527136	0.0750339567363115	0.800862051915795	0.343538515986644	0.305425115863303	-0.627690675348987	-0.345826936595052	-0.521484571105301	5.588234	UNC27519200_to_JAX00430402	0.859789174203411	0.674105355715583	3.33066907387547e-16	2.22044604925031e-16	chr17.6429045.6429344	6.4291945	0.0666786409610126	0.00703431812804764	6.429045	6.429344	kidney
199	Tmem5	121.534158	121.534157	10	120.700035	JAX00300565	0.56878785763826	0.221760965066386	0.0568905604389561	0.00708020182710334	-0.153218162585313	-0.169334020836977	-0.184027943888337	-0.344299479607748	-0.33940521777206	0.650272079168441	0.672148408165572	-0.132135662643578	122.180586	UNC18887069_to_UNC18887875	0.582857334877042	0.208610835637046	0.0395515797220695	0.00223065131337319	chr10.121534476.121534775	121.5346255	0.066669071763568	0.00718604771411385	121.534476	121.534775	kidney
200	Traf3ip1	93.391245	93.391244	1	93.126971	UNC1140250_to_JAX00006657	0.67893868863536	0.390617292020122	8.8538513701053e-05	0.000197700093493181	-0.715544367939328	-0.518026706058157	0.0574937017424326	0.02897645070136	-0.183046321669414	0.330034383335817	0.875884515887123	0.124228344000167	92.997337	backupUNC010175313_to_JAX00259024	0.712113552716619	0.317633574208448	0.000767766961182081	1.63129598718115e-09	chr1.93386994.93387293	93.3871435	0.00225206588478983	4.35544507030572e-05	93.386994	93.387293	kidney
201	Tst	78.236289	78.236288	15	77.93342	UNC25930440	0.531800320184828	0.198317295341025	0.173848587193731	0.0131521037648379	-0.0693528534978706	-0.00399737274388892	-0.0718955245346795	-0.1113760183554	0.112886529437111	0.257651023476659	-0.791386630698751	0.677470846916819	78.229248	UNC25934124	0.571163999540015	0.250636735353269	0.0357916840895208	0.00366227479449177	chr15.80778652.80778951	80.7788015	0.31698670626676	0.0491593685790195	80.778652	80.778951	kidney
202	Tusc3	40.068921	40.06892	8	46.857365	UNC14649029_to_UNC14652625	0.50235693107623	0.162211907321341	0.339307683958306	0.0242620422519025	-0.0391663893610003	-0.283024836886326	0.0941894125657255	-0.0546259071503218	0.460142192757939	-0.33676958658684	-0.411348982336468	0.570604096997292	46.857365	UNC14649029_to_UNC14652625	0.617956059563309	0.234270559600112	0.0139785783650878	0.00140302082454946	chr8.47060441.47060740	47.0605905	0.190195596071276	0.0294001521496662	47.060441	47.06074	kidney
203	Wdr6	108.481001	108.481	9	109.462883	UNC17103520_to_UNC17104240	0.475070465689628	0.167234269919504	0.598339903274203	0.0430038842053199	0.167978866363929	-0.375184934376008	-0.24796606425639	-0.448437548450172	-0.110648191632187	0.710204820558808	-0.171138611208452	0.475191663000472	107.460151	UNC17087191_to_UNC17087279	0.55520608572643	0.219926681915191	0.0933144718998816	0.00351709798375177	chr9.102681712.102682011	102.6818615	0.255647272059063	0.035150291847413	102.681712	102.682011	kidney
204	Zbtb20	42.907758	42.907757	16	50.127186	UNC26800533_to_UNC26808995	0.50362383594892	0.188728202525969	0.299841414304966	0.0162794475838266	0.825888021290106	-0.422930896225875	-0.144196552826876	0.129130234911172	-0.441279806490617	0.259311127878029	-0.166137002043943	-0.0397851264919951	50.830785	UNC26810389	0.571892596484054	0.212803394812242	0.0555388888387129	0.00317697272625983	chr16.58520023.58520322	58.5201725	0.234281942122511	0.034438646744988	58.520023	58.520322	kidney
205	Zcchc7	44.769431	44.76943	4	43.96704	UNC7142392_to_UNC7149423	0.47869691772341	0.165542708333536	0.581482252317798	0.0431428029961857	-0.013603648466404	-0.415586235302836	-0.24213775894423	0.0978901626056184	-0.387458515238943	0.619769032011632	0.47645690958919	-0.135329946254026	43.864015	UNC7140637	0.54655941218307	0.223712845572483	0.129736610918255	0.0129950744188797	chr4.45864732.45865031	45.8648815	0.192266617569602	0.0435431870574315	45.864732	45.865031	kidney
206	Zfp119a	56.018218	56.018217	17	58.90573	UNC170142750_to_JAX00077065	0.530273765087952	0.185313026323137	0.207165003021743	0.00944525821330833	0.0524843613915627	0.0490050913613944	-0.59159637396892	-0.0140694348953842	-0.152463248587221	0.487439244698482	0.525185793494091	-0.355985433494005	59.413022	UNC28112720	0.59148527610587	0.261602415357629	0.0203184082216542	2.90688718650456e-05	chr17.56031182.56031481	56.0313315	0.0101736679369215	0.000337656535511081	56.031182	56.031481	kidney
207	Zfp867	59.285976	59.285975	11	57.824905	UNC19708423_to_JAX00312408	0.530938843538124	0.170995150022024	0.169022592710938	0.00767825682989531	-0.328482481524305	0.497431533859045	0.41165550474635	0.186823380761658	-0.424534458787914	-0.403491644626951	-0.00153281084515364	0.0621309764172713	55.174923	UNC19664388	0.580700326322417	0.186735890655936	0.0495641475602905	0.00361638319479451	chr11.54910993.54911292	54.9111425	0.208746103523315	0.0443523655587235	54.910993	54.911292	kidney
