# Supplementary material for: Integrative QTL analysis of gene expression and chromatin accessibility identifies multi-tissue patterns of genetic regulation
Source: PLoS Genet. 2020 Jan 21;16(1):e1008537. doi: 10.1371/journal.pgen.1008537 (PMC7010298; doi:10.1371/journal.pgen.1008537)
Supplement: S8 File — (ZIP) [file pgen.1008537.s039.zip]

Archive with 3 entries (2 files):
- miqtl_1.1.2.tar.gz
- __MACOSX/
- __MACOSX/._miqtl_1.1.2.tar.gz
