# Supplementary material for: Integrative QTL analysis of gene expression and chromatin accessibility identifies multi-tissue patterns of genetic regulation
Source: PLoS Genet. 2020 Jan 21;16(1):e1008537. doi: 10.1371/journal.pgen.1008537 (PMC7010298; doi:10.1371/journal.pgen.1008537)
Supplement: S9 File — (R) [file pgen.1008537.s040.R]

##################################################################################
##################################################################################
###
###     File S9: R code to generate the figures included in
###     Keele & Quach et al
###     -- Multi-tissue analysis of gene expression and chromatin accessibility
###        in 47 Collaborative Cross strains
###     
###     Author: Greg Keele
###
##################################################################################
##################################################################################
#### Necessary R packages
library(tidyverse)
library(readr)
library(ggridges)
library(gridExtra)
# devtools::install_github("jokergoo/circlize")
library(circlize)
# devtools::install_github("gkeele/miqtl")
library(miqtl)

#### Colors
## CC colors
cc_col <- c(rgb(240, 240, 0, maxColorValue = 255),
            rgb(128, 128, 128, maxColorValue = 255),
            rgb(240, 128, 128, maxColorValue = 255),
            rgb(16, 16, 240, maxColorValue = 255),
            rgb(0, 160, 240, maxColorValue = 255),
            rgb(0, 160, 0, maxColorValue = 255),
            rgb(240, 0, 0, maxColorValue = 255),
            rgb(144, 0, 224, maxColorValue = 255))
## QTL colors
eqtl_col <- rgb(210, 170, 25, maxColorValue = 255)
cqtl_col <- rgb(0, 50, 100, maxColorValue = 255)
local_eqtl_col <- rgb(250, 190, 70, maxColorValue = 255)
distal_eqtl_col <- rgb(180, 150, 60, maxColorValue = 255)
local_cqtl_col <- rgb(90, 135, 195, maxColorValue=255)
distal_cqtl_col <- rgb(0, 85, 35, maxColorValue=255)
## Mediation colors
mediation_col <- rgb(190, 0, 0, maxColorValue = 255)
exmediation_col <- rgb(0, 139, 139, maxColorValue = 255)
## Tissue colors
liver_col <- "darkorchid"
lung_col <- "forestgreen"
kidney_col <- "darkorange"

#### Supplemental data directory
## Enter path where you have stored the supplemental data
supp_dir <- "~/<YOUR DIRECTORY>"

## Enter path where you have stored the data from figshare (doi:10.6084/m9.figshare.9985514)
data_dir <- "~/<YOUR DIRECTORY>"

## Enter path to the unzipped genomecache (cc_genome_cache_full_l2_0.1.zip)
## May be the same as supp_dir or data_dir
genome_cache_dir <- "~/<YOUR DIRECTORY>"

## Enter path to the unzipped variant database (isvdb_var_db.tar.gz)
## May be the same as supp_dir or data_dir
var_dir <- "~/<YOUR DIRECTORY>"

#########################################################
###
###  Load up the necessary data from fishare repository
###  and supplement
###
#########################################################
#### Read in gene annotations from mm9
gene_dat <- readr::read_tsv(paste0(data_dir, "refseq_mm9_tss.txt.zip"), 
                            col_names = c("gene_chr", "gene_start", "gene_end", "gene", "alt_name")) %>%
  mutate(gene_start = gene_start/1e6,
         gene = gsub(x = gene, pattern = "-", replacement = ".")) %>%
  as.data.frame

#### Read in expression data
liver_expression_dat <- read_csv(paste0(data_dir, "liver_expression.csv.zip")) %>%
  mutate(BATCH = factor(BATCH)) %>%
  as.data.frame
lung_expression_dat <- read_csv(paste0(data_dir, "lung_expression.csv.zip")) %>%
  mutate(BATCH = factor(BATCH)) %>%
  as.data.frame
kidney_expression_dat <- read_csv(paste0(data_dir, "kidney_expression.csv.zip")) %>%
  mutate(BATCH = factor(BATCH)) %>%
  as.data.frame

#### Read in chromatin data
liver_chromatin_dat <- read_csv(paste0(data_dir, "liver_chromatin.csv.zip")) %>%
  mutate(BATCH = factor(BATCH)) %>%
  as.data.frame
lung_chromatin_dat <- read_csv(paste0(data_dir, "lung_chromatin.csv.zip")) %>%
  mutate(BATCH = factor(BATCH)) %>%
  as.data.frame
kidney_chromatin_dat <- read_csv(paste0(data_dir, "kidney_chromatin.csv.zip")) %>%
  mutate(BATCH = factor(BATCH)) %>%
  as.data.frame

#### Read in eQTL results data
## Local eQTL
local_eqtl_dat <- read.csv(paste0(supp_dir, "S3_File.csv"), header = TRUE)
liver_local_eqtl_dat <- local_eqtl_dat %>% filter(tissue == "liver")
lung_local_eqtl_dat <- local_eqtl_dat %>% filter(tissue == "lung")
kidney_local_eqtl_dat <- local_eqtl_dat %>% filter(tissue == "kidney")
## Distal eQTL
distal_eqtl_dat <- read.csv(paste0(supp_dir, "S4_File.csv"), header = TRUE)
liver_distal_eqtl_dat <- distal_eqtl_dat %>% filter(tissue == "liver")
lung_distal_eqtl_dat <- distal_eqtl_dat %>% filter(tissue == "lung")
kidney_distal_eqtl_dat <- distal_eqtl_dat %>% filter(tissue == "kidney")
#### Read in cQTL results data
## Local cQTL
local_cqtl_dat <- read.csv(paste0(supp_dir, "S5_File.csv"), header = TRUE)
liver_local_cqtl_dat <- local_cqtl_dat %>% filter(tissue == "liver")
lung_local_cqtl_dat <- local_cqtl_dat %>% filter(tissue == "lung")
kidney_local_cqtl_dat <- local_cqtl_dat %>% filter(tissue == "kidney")
## Distal cQTL
distal_cqtl_dat <- read.csv(paste0(supp_dir, "S6_File.csv"), header = TRUE)
liver_distal_cqtl_dat <- distal_cqtl_dat %>% filter(tissue == "liver")
lung_distal_cqtl_dat <- distal_cqtl_dat %>% filter(tissue == "lung")
kidney_distal_cqtl_dat <- distal_cqtl_dat %>% filter(tissue == "kidney")

#### Read in differential expression results data
de_dat <- read.csv(paste0(supp_dir, "S1_File.csv"), header = TRUE)
liver_vs_lung_de_dat <- de_dat %>% filter(comparison == "liver_lung")
liver_vs_kidney_de_dat <- de_dat %>% filter(comparison == "liver_kidney")
lung_vs_kidney_de_dat <- de_dat %>% filter(comparison == "lung_kidney")

#### Source plotting and analysis functions
source(paste0(supp_dir, "S11_File.R"))
source(paste0(supp_dir, "S12_File.R"))

#### Local-eQTL pair data sets
### Liver vs lung
liver_vs_lung_local_eqtl_dat <- inner_join(liver_local_eqtl_dat %>%
                                               dplyr::rename(liver_fixef_effect_size = fixef_eqtl_effect_size,
                                                             liver_ranef_effect_size = ranef_eqtl_effect_size,
                                                             liver_ranef_A = ranef_A,
                                                             liver_ranef_B = ranef_B,
                                                             liver_ranef_C = ranef_C,
                                                             liver_ranef_D = ranef_D,
                                                             liver_ranef_E = ranef_E,
                                                             liver_ranef_F = ranef_F,
                                                             liver_ranef_G = ranef_G,
                                                             liver_ranef_H = ranef_H,
                                                             liver_pos = eqtl_pos,
                                                             liver_locus = eqtl_locus,
                                                             liver_detection_method = detection_method,
                                                             liver_eqtl_chr = eqtl_chr) %>%
                                               mutate(tissue = "liver") %>%
                                               dplyr::select(gene, contains("fixef"), contains("ranef"), liver_pos, liver_locus, liver_detection_method, gene_start, gene_chr, liver_eqtl_chr), 
                                             lung_local_eqtl_dat %>%
                                               dplyr::rename(lung_fixef_effect_size = fixef_eqtl_effect_size,
                                                             lung_ranef_effect_size = ranef_eqtl_effect_size,
                                                             lung_ranef_A = ranef_A,
                                                             lung_ranef_B = ranef_B,
                                                             lung_ranef_C = ranef_C,
                                                             lung_ranef_D = ranef_D,
                                                             lung_ranef_E = ranef_E,
                                                             lung_ranef_F = ranef_F,
                                                             lung_ranef_G = ranef_G,
                                                             lung_ranef_H = ranef_H,
                                                             lung_pos = eqtl_pos,
                                                             lung_locus = eqtl_locus,
                                                             lung_detection_method = detection_method,
                                                             lung_eqtl_chr = eqtl_chr) %>%
                                               mutate(tissue = "lung") %>%
                                               dplyr::select(gene, contains("fixef"), contains("ranef"), lung_pos, lung_locus, lung_detection_method, gene_start, gene_chr, lung_eqtl_chr)) %>%
  mutate(dist = abs(liver_pos - lung_pos))
## Haplotype effects correlations
liver_vs_lung_local_eqtl_dat$effect_cor <- sapply(1:nrow(liver_vs_lung_local_eqtl_dat), function(i) cor(as.numeric(liver_vs_lung_local_eqtl_dat[i, c("liver_ranef_A", "liver_ranef_B", "liver_ranef_C", "liver_ranef_D", "liver_ranef_E", "liver_ranef_F", "liver_ranef_G", "liver_ranef_H")]),
                                                                                                            as.numeric(liver_vs_lung_local_eqtl_dat[i, c("lung_ranef_A", "lung_ranef_B", "lung_ranef_C", "lung_ranef_D", "lung_ranef_E", "lung_ranef_F", "lung_ranef_G", "lung_ranef_H")])))
## Correlation test
liver_vs_lung_local_eqtl_dat$cor_pval <- run_cor_test(qtl_tab = liver_vs_lung_local_eqtl_dat,
                                                        first_tissue = "liver",
                                                        second_tissue = "lung",
                                                        alt = "greater")
## FDR for correlation p-values
liver_vs_lung_local_eqtl_dat <- liver_vs_lung_local_eqtl_dat %>%
  mutate(positive_cor_q = p.adjust(cor_pval, method = "BH")) %>%
  mutate(q_high_col = ifelse(positive_cor_q <= 0.1, "positive", "null"))

### Liver vs kidney
liver_vs_kidney_local_eqtl_dat <- inner_join(liver_local_eqtl_dat %>%
                                              dplyr::rename(liver_fixef_effect_size = fixef_eqtl_effect_size,
                                                            liver_ranef_effect_size = ranef_eqtl_effect_size,
                                                            liver_ranef_A = ranef_A,
                                                            liver_ranef_B = ranef_B,
                                                            liver_ranef_C = ranef_C,
                                                            liver_ranef_D = ranef_D,
                                                            liver_ranef_E = ranef_E,
                                                            liver_ranef_F = ranef_F,
                                                            liver_ranef_G = ranef_G,
                                                            liver_ranef_H = ranef_H,
                                                            liver_pos = eqtl_pos,
                                                            liver_locus = eqtl_locus,
                                                            liver_detection_method = detection_method,
                                                            liver_eqtl_chr = eqtl_chr) %>%
                                              mutate(tissue = "liver") %>%
                                              dplyr::select(gene, contains("fixef"), contains("ranef"), liver_pos, liver_locus, liver_detection_method, gene_start, gene_chr, liver_eqtl_chr), 
                                            kidney_local_eqtl_dat %>%
                                              dplyr::rename(kidney_fixef_effect_size = fixef_eqtl_effect_size,
                                                            kidney_ranef_effect_size = ranef_eqtl_effect_size,
                                                            kidney_ranef_A = ranef_A,
                                                            kidney_ranef_B = ranef_B,
                                                            kidney_ranef_C = ranef_C,
                                                            kidney_ranef_D = ranef_D,
                                                            kidney_ranef_E = ranef_E,
                                                            kidney_ranef_F = ranef_F,
                                                            kidney_ranef_G = ranef_G,
                                                            kidney_ranef_H = ranef_H,
                                                            kidney_pos = eqtl_pos,
                                                            kidney_locus = eqtl_locus,
                                                            kidney_detection_method = detection_method,
                                                            kidney_eqtl_chr = eqtl_chr) %>%
                                              mutate(tissue = "kidney") %>%
                                              dplyr::select(gene, contains("fixef"), contains("ranef"), kidney_pos, kidney_locus, kidney_detection_method, gene_start, gene_chr, kidney_eqtl_chr)) %>%
  mutate(dist = abs(liver_pos - kidney_pos))
## Haplotype effects correlations
liver_vs_kidney_local_eqtl_dat$effect_cor <- sapply(1:nrow(liver_vs_kidney_local_eqtl_dat), function(i) cor(as.numeric(liver_vs_kidney_local_eqtl_dat[i, c("liver_ranef_A", "liver_ranef_B", "liver_ranef_C", "liver_ranef_D", "liver_ranef_E", "liver_ranef_F", "liver_ranef_G", "liver_ranef_H")]),
                                                                                                          as.numeric(liver_vs_kidney_local_eqtl_dat[i, c("kidney_ranef_A", "kidney_ranef_B", "kidney_ranef_C", "kidney_ranef_D", "kidney_ranef_E", "kidney_ranef_F", "kidney_ranef_G", "kidney_ranef_H")])))
## Correlation test
liver_vs_kidney_local_eqtl_dat$cor_pval <- run_cor_test(qtl_tab = liver_vs_kidney_local_eqtl_dat,
                                                       first_tissue = "liver",
                                                       second_tissue = "kidney",
                                                       alt = "greater")
## FDR for correlation p-values
liver_vs_kidney_local_eqtl_dat <- liver_vs_kidney_local_eqtl_dat %>%
  mutate(positive_cor_q = p.adjust(cor_pval, method = "BH")) %>%
  mutate(q_high_col = ifelse(positive_cor_q <= 0.1, "positive", "null"))

### Lung vs kidney
lung_vs_kidney_local_eqtl_dat <- inner_join(lung_local_eqtl_dat %>%
                                              dplyr::rename(lung_fixef_effect_size = fixef_eqtl_effect_size,
                                                            lung_ranef_effect_size = ranef_eqtl_effect_size,
                                                            lung_ranef_A = ranef_A,
                                                            lung_ranef_B = ranef_B,
                                                            lung_ranef_C = ranef_C,
                                                            lung_ranef_D = ranef_D,
                                                            lung_ranef_E = ranef_E,
                                                            lung_ranef_F = ranef_F,
                                                            lung_ranef_G = ranef_G,
                                                            lung_ranef_H = ranef_H,
                                                            lung_pos = eqtl_pos,
                                                            lung_locus = eqtl_locus,
                                                            lung_detection_method = detection_method,
                                                            lung_eqtl_chr = eqtl_chr) %>%
                                              mutate(tissue = "lung") %>%
                                              dplyr::select(gene, contains("fixef"), contains("ranef"), lung_pos, lung_locus, lung_detection_method, gene_start, gene_chr, lung_eqtl_chr), 
                                            kidney_local_eqtl_dat %>%
                                              dplyr::rename(kidney_fixef_effect_size = fixef_eqtl_effect_size,
                                                            kidney_ranef_effect_size = ranef_eqtl_effect_size,
                                                            kidney_ranef_A = ranef_A,
                                                            kidney_ranef_B = ranef_B,
                                                            kidney_ranef_C = ranef_C,
                                                            kidney_ranef_D = ranef_D,
                                                            kidney_ranef_E = ranef_E,
                                                            kidney_ranef_F = ranef_F,
                                                            kidney_ranef_G = ranef_G,
                                                            kidney_ranef_H = ranef_H,
                                                            kidney_pos = eqtl_pos,
                                                            kidney_locus = eqtl_locus,
                                                            kidney_detection_method = detection_method,
                                                            kidney_eqtl_chr = eqtl_chr) %>%
                                              mutate(tissue = "kidney") %>%
                                              dplyr::select(gene, contains("fixef"), contains("ranef"), kidney_pos, kidney_locus, kidney_detection_method, gene_start, gene_chr, kidney_eqtl_chr)) %>%
  mutate(dist = abs(lung_pos - kidney_pos))
## Haplotype effects correlations
lung_vs_kidney_local_eqtl_dat$effect_cor <- sapply(1:nrow(lung_vs_kidney_local_eqtl_dat), function(i) cor(as.numeric(lung_vs_kidney_local_eqtl_dat[i, c("lung_ranef_A", "lung_ranef_B", "lung_ranef_C", "lung_ranef_D", "lung_ranef_E", "lung_ranef_F", "lung_ranef_G", "lung_ranef_H")]),
                                                                                                          as.numeric(lung_vs_kidney_local_eqtl_dat[i, c("kidney_ranef_A", "kidney_ranef_B", "kidney_ranef_C", "kidney_ranef_D", "kidney_ranef_E", "kidney_ranef_F", "kidney_ranef_G", "kidney_ranef_H")])))
## Correlation test
lung_vs_kidney_local_eqtl_dat$cor_pval <- run_cor_test(qtl_tab = lung_vs_kidney_local_eqtl_dat,
                                                       first_tissue = "lung",
                                                       second_tissue = "kidney",
                                                       alt = "greater")
## FDR for correlation p-values
lung_vs_kidney_local_eqtl_dat <- lung_vs_kidney_local_eqtl_dat %>%
  mutate(positive_cor_q = p.adjust(cor_pval, method = "BH")) %>%
  mutate(q_high_col = ifelse(positive_cor_q <= 0.1, "positive", "null"))

#### Distal-eQTL pair data sets
### Liver vs lung
liver_vs_lung_distal_eqtl_dat <- inner_join(liver_distal_eqtl_dat %>%
                                                dplyr::rename(liver_fixef_effect_size = fixef_eqtl_effect_size,
                                                              liver_ranef_effect_size = ranef_eqtl_effect_size,
                                                              liver_ranef_A = ranef_A,
                                                              liver_ranef_B = ranef_B,
                                                              liver_ranef_C = ranef_C,
                                                              liver_ranef_D = ranef_D,
                                                              liver_ranef_E = ranef_E,
                                                              liver_ranef_F = ranef_F,
                                                              liver_ranef_G = ranef_G,
                                                              liver_ranef_H = ranef_H,
                                                              liver_pos = eqtl_pos,
                                                              liver_locus = eqtl_locus,
                                                              liver_detection_method = detection_method,
                                                              liver_eqtl_chr = eqtl_chr) %>%
                                                mutate(tissue = "liver") %>%
                                                dplyr::select(gene, contains("fixef"), contains("ranef"), liver_pos, liver_locus, liver_detection_method, gene_start, gene_chr, liver_eqtl_chr, -fixef_eqtl_effect_size_mediator), 
                                              lung_distal_eqtl_dat %>%
                                                dplyr::rename(lung_fixef_effect_size = fixef_eqtl_effect_size,
                                                              lung_ranef_effect_size = ranef_eqtl_effect_size,
                                                              lung_ranef_A = ranef_A,
                                                              lung_ranef_B = ranef_B,
                                                              lung_ranef_C = ranef_C,
                                                              lung_ranef_D = ranef_D,
                                                              lung_ranef_E = ranef_E,
                                                              lung_ranef_F = ranef_F,
                                                              lung_ranef_G = ranef_G,
                                                              lung_ranef_H = ranef_H,
                                                              lung_pos = eqtl_pos,
                                                              lung_locus = eqtl_locus,
                                                              lung_detection_method = detection_method,
                                                              lung_eqtl_chr = eqtl_chr) %>%
                                                mutate(tissue = "lung") %>%
                                                dplyr::select(gene, contains("fixef"), contains("ranef"), lung_pos, lung_locus, lung_detection_method, gene_start, gene_chr, lung_eqtl_chr, -fixef_eqtl_effect_size_mediator)) %>%
  mutate(dist = abs(liver_pos - lung_pos)) %>%
  filter(dist < 10,
         liver_eqtl_chr == lung_eqtl_chr)

## Haplotype effects correlations
liver_vs_lung_distal_eqtl_dat$effect_cor <- sapply(1:nrow(liver_vs_lung_distal_eqtl_dat), function(i) cor(as.numeric(liver_vs_lung_distal_eqtl_dat[i, c("liver_ranef_A", "liver_ranef_B", "liver_ranef_C", "liver_ranef_D", "liver_ranef_E", "liver_ranef_F", "liver_ranef_G", "liver_ranef_H")]),
                                                                                                              as.numeric(liver_vs_lung_distal_eqtl_dat[i, c("lung_ranef_A", "lung_ranef_B", "lung_ranef_C", "lung_ranef_D", "lung_ranef_E", "lung_ranef_F", "lung_ranef_G", "lung_ranef_H")])))
## Correlation test
liver_vs_lung_distal_eqtl_dat$cor_pval <- run_cor_test(qtl_tab = liver_vs_lung_distal_eqtl_dat,
                                                         first_tissue = "liver",
                                                         second_tissue = "lung",
                                                         alt = "greater")
## FDR for correlation p-values
liver_vs_lung_distal_eqtl_dat <- liver_vs_lung_distal_eqtl_dat %>%
  mutate(positive_cor_q = p.adjust(cor_pval, method = "BH")) %>%
  mutate(q_high_col = ifelse(positive_cor_q <= 0.1, "positive", "null"))

### Liver vs kidney
liver_vs_kidney_distal_eqtl_dat <- inner_join(liver_distal_eqtl_dat %>%
                                               dplyr::rename(liver_fixef_effect_size = fixef_eqtl_effect_size,
                                                             liver_ranef_effect_size = ranef_eqtl_effect_size,
                                                             liver_ranef_A = ranef_A,
                                                             liver_ranef_B = ranef_B,
                                                             liver_ranef_C = ranef_C,
                                                             liver_ranef_D = ranef_D,
                                                             liver_ranef_E = ranef_E,
                                                             liver_ranef_F = ranef_F,
                                                             liver_ranef_G = ranef_G,
                                                             liver_ranef_H = ranef_H,
                                                             liver_pos = eqtl_pos,
                                                             liver_locus = eqtl_locus,
                                                             liver_detection_method = detection_method,
                                                             liver_eqtl_chr = eqtl_chr) %>%
                                               mutate(tissue = "liver") %>%
                                               dplyr::select(gene, contains("fixef"), contains("ranef"), liver_pos, liver_locus, liver_detection_method, gene_start, gene_chr, liver_eqtl_chr, -fixef_eqtl_effect_size_mediator), 
                                             kidney_distal_eqtl_dat %>%
                                               dplyr::rename(kidney_fixef_effect_size = fixef_eqtl_effect_size,
                                                             kidney_ranef_effect_size = ranef_eqtl_effect_size,
                                                             kidney_ranef_A = ranef_A,
                                                             kidney_ranef_B = ranef_B,
                                                             kidney_ranef_C = ranef_C,
                                                             kidney_ranef_D = ranef_D,
                                                             kidney_ranef_E = ranef_E,
                                                             kidney_ranef_F = ranef_F,
                                                             kidney_ranef_G = ranef_G,
                                                             kidney_ranef_H = ranef_H,
                                                             kidney_pos = eqtl_pos,
                                                             kidney_locus = eqtl_locus,
                                                             kidney_detection_method = detection_method,
                                                             kidney_eqtl_chr = eqtl_chr) %>%
                                               mutate(tissue = "kidney") %>%
                                               dplyr::select(gene, contains("fixef"), contains("ranef"), kidney_pos, kidney_locus, kidney_detection_method, gene_start, gene_chr, kidney_eqtl_chr, -fixef_eqtl_effect_size_mediator)) %>%
  mutate(dist = abs(liver_pos - kidney_pos)) %>%
  filter(dist < 10,
         liver_eqtl_chr == kidney_eqtl_chr)

## Haplotype effects correlations
liver_vs_kidney_distal_eqtl_dat$effect_cor <- sapply(1:nrow(liver_vs_kidney_distal_eqtl_dat), function(i) cor(as.numeric(liver_vs_kidney_distal_eqtl_dat[i, c("liver_ranef_A", "liver_ranef_B", "liver_ranef_C", "liver_ranef_D", "liver_ranef_E", "liver_ranef_F", "liver_ranef_G", "liver_ranef_H")]),
                                                                                                            as.numeric(liver_vs_kidney_distal_eqtl_dat[i, c("kidney_ranef_A", "kidney_ranef_B", "kidney_ranef_C", "kidney_ranef_D", "kidney_ranef_E", "kidney_ranef_F", "kidney_ranef_G", "kidney_ranef_H")])))
## Correlation test
liver_vs_kidney_distal_eqtl_dat$cor_pval <- run_cor_test(qtl_tab = liver_vs_kidney_distal_eqtl_dat,
                                                        first_tissue = "liver",
                                                        second_tissue = "kidney",
                                                        alt = "greater")
## FDR for correlation p-values
liver_vs_kidney_distal_eqtl_dat <- liver_vs_kidney_distal_eqtl_dat %>%
  mutate(positive_cor_q = p.adjust(cor_pval, method = "BH")) %>%
  mutate(q_high_col = ifelse(positive_cor_q <= 0.1, "positive", "null"))

### Lung vs kidney
lung_vs_kidney_distal_eqtl_dat <- inner_join(lung_distal_eqtl_dat %>%
                                               dplyr::rename(lung_fixef_effect_size = fixef_eqtl_effect_size,
                                                             lung_ranef_effect_size = ranef_eqtl_effect_size,
                                                             lung_ranef_A = ranef_A,
                                                             lung_ranef_B = ranef_B,
                                                             lung_ranef_C = ranef_C,
                                                             lung_ranef_D = ranef_D,
                                                             lung_ranef_E = ranef_E,
                                                             lung_ranef_F = ranef_F,
                                                             lung_ranef_G = ranef_G,
                                                             lung_ranef_H = ranef_H,
                                                             lung_pos = eqtl_pos,
                                                             lung_locus = eqtl_locus,
                                                             lung_detection_method = detection_method,
                                                             lung_eqtl_chr = eqtl_chr) %>%
                                               mutate(tissue = "lung") %>%
                                               dplyr::select(gene, contains("fixef"), contains("ranef"), lung_pos, lung_locus, lung_detection_method, gene_start, gene_chr, lung_eqtl_chr, -fixef_eqtl_effect_size_mediator), 
                                             kidney_distal_eqtl_dat %>%
                                               dplyr::rename(kidney_fixef_effect_size = fixef_eqtl_effect_size,
                                                             kidney_ranef_effect_size = ranef_eqtl_effect_size,
                                                             kidney_ranef_A = ranef_A,
                                                             kidney_ranef_B = ranef_B,
                                                             kidney_ranef_C = ranef_C,
                                                             kidney_ranef_D = ranef_D,
                                                             kidney_ranef_E = ranef_E,
                                                             kidney_ranef_F = ranef_F,
                                                             kidney_ranef_G = ranef_G,
                                                             kidney_ranef_H = ranef_H,
                                                             kidney_pos = eqtl_pos,
                                                             kidney_locus = eqtl_locus,
                                                             kidney_detection_method = detection_method,
                                                             kidney_eqtl_chr = eqtl_chr) %>%
                                               mutate(tissue = "kidney") %>%
                                               dplyr::select(gene, contains("fixef"), contains("ranef"), kidney_pos, kidney_locus, kidney_detection_method, gene_start, gene_chr, kidney_eqtl_chr, -fixef_eqtl_effect_size_mediator)) %>%
  mutate(dist = abs(lung_pos - kidney_pos)) %>%
  filter(dist <= 10,
         lung_eqtl_chr == kidney_eqtl_chr)

## Haplotype effects correlations
lung_vs_kidney_distal_eqtl_dat$effect_cor <- sapply(1:nrow(lung_vs_kidney_distal_eqtl_dat), function(i) cor(as.numeric(lung_vs_kidney_distal_eqtl_dat[i, c("lung_ranef_A", "lung_ranef_B", "lung_ranef_C", "lung_ranef_D", "lung_ranef_E", "lung_ranef_F", "lung_ranef_G", "lung_ranef_H")]),
                                                                                                            as.numeric(lung_vs_kidney_distal_eqtl_dat[i, c("kidney_ranef_A", "kidney_ranef_B", "kidney_ranef_C", "kidney_ranef_D", "kidney_ranef_E", "kidney_ranef_F", "kidney_ranef_G", "kidney_ranef_H")])))
## Correlation test
lung_vs_kidney_distal_eqtl_dat$cor_pval <- run_cor_test(qtl_tab = lung_vs_kidney_distal_eqtl_dat,
                                                        first_tissue = "lung",
                                                        second_tissue = "kidney",
                                                        alt = "greater")
## FDR for correlation p-values
lung_vs_kidney_distal_eqtl_dat <- lung_vs_kidney_distal_eqtl_dat %>%
  mutate(positive_cor_q = p.adjust(cor_pval, method = "BH")) %>%
  mutate(q_high_col = ifelse(positive_cor_q <= 0.1, "positive", "null"))

################################################
###
###  Figure 1 - Experiment overview
###
################################################
#### Not generated from data

################################################
###
###  Figure 2 - Multi-panel mapping results 
###
################################################
#### Subfigure A - eQTL and cQTL results for all tissues
#### Chromosome lengths for mm9
chr_sizes_dat <- data.frame(chr = c(1:19, "X"),
                            length = c(197195432, 181748087, 159599783, 155630120,
                                       152537259, 149517037, 152524553, 131738871,
                                       124076172, 129993255, 121843856, 121257530,
                                       120284312, 125194864, 103494974, 98319150,
                                       95272651, 90772031, 61342430, 166650296)) %>%
  ## Convert to Mbp
  mutate(length = length/1e6)

#### eQTL
## Liver
eqtl_map(cis = liver_local_eqtl_dat %>%
           filter(detection_method %in% c("method 1", "method 2", "method 3 chrwide", "method 3 genomewide")), 
         trans = liver_distal_eqtl_dat %>%
           filter(detection_method  == "method 1"), 
         chr_sizes_data = chr_sizes_dat, 
         cis_col = local_eqtl_col,
         trans_col = distal_eqtl_col,
         title = "Liver")
## Lung
eqtl_map(cis = lung_local_eqtl_dat %>%
           filter(detection_method %in% c("method 1", "method 2", "method 3 chrwide", "method 3 genomewide")), 
         trans = lung_distal_eqtl_dat %>%
           filter(detection_method  == "method 1"), 
         chr_sizes_data = chr_sizes_dat, 
         cis_col = local_eqtl_col,
         trans_col = distal_eqtl_col,
         title = "Lung")
## Kidney
eqtl_map(cis = kidney_local_eqtl_dat %>%
           filter(detection_method %in% c("method 1", "method 2", "method 3 chrwide", "method 3 genomewide")), 
         trans = kidney_distal_eqtl_dat %>%
           filter(detection_method  == "method 1"), 
         chr_sizes_data = chr_sizes_dat, 
         cis_col = local_eqtl_col,
         trans_col = distal_eqtl_col,
         title = "Kidney")
#### cQTL
## Liver
cqtl_map(cis = liver_local_cqtl_dat %>%
           filter(detection_method %in% c("method 1", "method 2", "method 3 chrwide", "method 3 genomewide")), 
         trans = liver_distal_cqtl_dat %>%
           filter(detection_method  == "method 1"), 
         chr_sizes_data = chr_sizes_dat, 
         cis_col = local_cqtl_col,
         trans_col = distal_cqtl_col,
         title = "Liver")
## Lung
cqtl_map(cis = lung_local_cqtl_dat %>%
           filter(detection_method %in% c("method 1", "method 2", "method 3 chrwide", "method 3 genomewide")), 
         trans = lung_distal_cqtl_dat %>%
           filter(detection_method  == "method 1"), 
         chr_sizes_data = chr_sizes_dat, 
         cis_col = local_cqtl_col,
         trans_col = distal_cqtl_col,
         title = "Lung")
## Kidney
cqtl_map(cis = kidney_local_cqtl_dat %>%
           filter(detection_method %in% c("method 1", "method 2", "method 3 chrwide", "method 3 genomewide")), 
         trans = kidney_distal_cqtl_dat %>%
           filter(detection_method  == "method 1"), 
         chr_sizes_data = chr_sizes_dat, 
         cis_col = local_cqtl_col,
         trans_col = distal_cqtl_col,
         title = "Kidney")

#### Subfigure B - p-value by distance plots for lung and kidney eQTL and cQTL
## eQTL
## Read in raw results
raw_lung_eqtl_methodG_dat <- read.csv(paste0(data_dir, "raw_lung_eqtl_methodG.csv"), header = TRUE) %>% 
  mutate(tissue = "Lung")
raw_kidney_eqtl_methodG_dat <- read.csv(paste0(data_dir, "raw_kidney_eqtl_methodG.csv")) %>% 
  mutate(tissue = "Kidney")

## Combine lung and kidney data
eqtl_dist_methodG_dat <- bind_rows(raw_lung_eqtl_methodG_dat,
                                   raw_kidney_eqtl_methodG_dat) %>%
  filter(eqtl_chr == gene_chr) %>%
  mutate(tissue = factor(tissue, level = c("Lung", "Kidney")),
         hit = ifelse(eqtl_qval <= 0.1, TRUE, FALSE)) %>%
  dplyr::rename(dist = eqtl_dist)

eqtl_dist_methodG_plot <- ggplot(eqtl_dist_methodG_dat, aes(x = dist, y = -log10(eqtl_pval), color = hit))
eqtl_dist_methodG_plot <- eqtl_dist_methodG_plot + geom_point(size = 2)
eqtl_dist_methodG_plot <- eqtl_dist_methodG_plot + scale_color_manual(values=c(scales::alpha("gray", 0.8),
                                                                               scales::alpha(eqtl_col, 0.8)),
                                                                      labels = c("q-value > 0.1",
                                                                                 "q-value \u2264 0.1"))
eqtl_dist_methodG_plot <- eqtl_dist_methodG_plot + geom_vline(xintercept = c(-10, 10), color = "red", linetype = "longdash")
eqtl_dist_methodG_plot <- eqtl_dist_methodG_plot + guides(color = guide_legend(title = NULL))
eqtl_dist_methodG_plot <- eqtl_dist_methodG_plot + theme_bw() + theme(panel.border = element_blank(), 
                                                                      panel.grid.major = element_blank(),
                                                                      panel.grid.minor = element_blank(), 
                                                                      axis.line = element_line(colour = "black"),
                                                                      axis.text = element_text(size = 16, face = "bold"),
                                                                      axis.title = element_text(size = 16, face = "bold"),
                                                                      legend.text = element_text(size = 16),
                                                                      plot.title = element_text(hjust = 0.5), 
                                                                      strip.text.x = element_text(size = 16, face = "bold"),
                                                                      strip.background = element_rect(color = "white", fill = "white"))
eqtl_dist_methodG_plot <- eqtl_dist_methodG_plot + labs(y = expression(bold("-log"[10]*"(permP)")), x = "Distance (Mb) between gene TSS and eQTL") + facet_wrap(~tissue)
eqtl_dist_methodG_plot

## cQTL
## Read in raw results
raw_lung_cqtl_methodG_dat <- read.csv(paste0(data_dir, "raw_lung_cqtl_methodG.csv"), header = TRUE) %>% 
  mutate(tissue = "Lung")
raw_kidney_cqtl_methodG_dat <- read.csv(paste0(data_dir, "raw_kidney_cqtl_methodG.csv")) %>% 
  mutate(tissue = "Kidney")

## Combine lung and kidney data
cqtl_dist_methodG_dat <- bind_rows(raw_lung_cqtl_methodG_dat,
                                   raw_kidney_cqtl_methodG_dat) %>%
  filter(cqtl_chr == chromatin_chr) %>%
  mutate(tissue = factor(tissue, level = c("Lung", "Kidney")),
         hit = ifelse(cqtl_qval <= 0.1, TRUE, FALSE)) %>%
  dplyr::rename(dist = cqtl_dist)

eqtl_dist_methodG_plot <- ggplot(cqtl_dist_methodG_dat %>%
              filter(tissue %in% c("Lung", "Kidney")), aes(x=dist, y=-log10(cqtl_pval), color=hit))
eqtl_dist_methodG_plot <- eqtl_dist_methodG_plot + geom_point(size = 2)
eqtl_dist_methodG_plot <- eqtl_dist_methodG_plot + scale_color_manual(values=c(scales::alpha("gray", 0.8),
                                                                               scales::alpha(cqtl_col, 0.8)),
                                                                      labels = c("q-value > 0.1",
                                                                                 "q-value \u2264 0.1"))
eqtl_dist_methodG_plot <- eqtl_dist_methodG_plot + geom_vline(xintercept = c(-10, 10), color = "red", linetype = "longdash")
eqtl_dist_methodG_plot <- eqtl_dist_methodG_plot + guides(color = guide_legend(title = NULL))
eqtl_dist_methodG_plot <- eqtl_dist_methodG_plot + theme_bw() + theme(panel.border = element_blank(), 
                                                                      panel.grid.major = element_blank(),
                                                                      panel.grid.minor = element_blank(), 
                                                                      axis.line = element_line(colour = "black"),
                                                                      axis.text = element_text(size = 16, face = "bold"),
                                                                      axis.title = element_text(size = 16, face = "bold"),
                                                                      legend.text = element_text(size = 16),
                                                                      plot.title = element_text(hjust = 0.5), 
                                                                      strip.text.x = element_text(size = 16, face = "bold"),
                                                                      strip.background = element_rect(color = "white", fill = "white"))
eqtl_dist_methodG_plot <- eqtl_dist_methodG_plot + labs(y = expression(bold("-log"[10]*"(permP)")), x = "Distance (Mb) between chromatin window midpoint and cQTL") + facet_wrap(~tissue)
eqtl_dist_methodG_plot

#### Subfigure C - QTL effect size by local/distal status
## eQTL
local_distal_eqtl_dat <- bind_rows(lung_local_eqtl_dat %>%
                                     mutate(status = "Local",
                                            tissue = "Lung"), 
                                   kidney_local_eqtl_dat %>%
                                     mutate(status = "Local",
                                            tissue = "Kidney"),
                                   lung_distal_eqtl_dat %>%
                                     mutate(status = "Distal",
                                            tissue = "Lung"), 
                                   kidney_distal_eqtl_dat %>%
                                     mutate(status = "Distal",
                                            tissue = "Kidney")) %>%
  filter(detection_method == "method 1") %>%
  mutate(status = factor(status, level = c("Local", "Distal")),
         tissue = factor(tissue, level = c("Lung", "Kidney")))

## Violin plots
p <- ggplot(local_distal_eqtl_dat, aes(x = status, y = fixef_eqtl_effect_size, fill = status, color = status)) 
p <- p + geom_jitter(shape = 16, position = position_jitter(0.2), col=scales::alpha("black", 0.9)) + ylim(0, 1)
p <- p + geom_violin(size = 1.5, adjust = 1, bw = 0.03, draw_quantiles = c(0.25, 0.5, 0.75)) 
p <- p + scale_fill_manual(values=c(scales::alpha(local_eqtl_col, 0.8),
                                    scales::alpha(distal_eqtl_col, 0.8)))
p <- p + scale_color_manual(values=c("black", "black"))
p <- p + theme_bw() + theme(panel.border = element_blank(), 
                            panel.grid.major = element_blank(),
                            panel.grid.minor = element_blank(), 
                            axis.title.x=element_blank(),
                            plot.title = element_text(hjust = 0.5), 
                            axis.line = element_line(colour = "black"),
                            axis.text = element_text(size = 12, face = "bold"),
                            axis.title = element_text(size = 12, face = "bold"),
                            legend.title = element_text(size = 14),
                            legend.text = element_text(size = 14),
                            strip.text.x = element_text(size = 12, face = "bold"),
                            strip.background = element_rect(color = "white", fill = "white"))
p <- p + ylab("eQTL effect size")
p <- p + guides(fill=guide_legend(title="eQTL type:", override.aes = list(shape = NA, col=NA)), col=FALSE)
p <- p + facet_wrap(~tissue)
p

## cQTL
local_distal_cqtl_dat <- bind_rows(lung_local_cqtl_dat %>%
                                     mutate(status = "Local",
                                            tissue = "Lung",
                                            cqtl_chr = as.character(cqtl_chr)), 
                                   kidney_local_cqtl_dat %>%
                                     mutate(status = "Local",
                                            tissue = "Kidney",
                                            cqtl_chr = as.character(cqtl_chr)),
                                   lung_distal_cqtl_dat %>%
                                     mutate(status = "Distal",
                                            tissue = "Lung",
                                            cqtl_chr = as.character(cqtl_chr)), 
                                   kidney_distal_cqtl_dat %>%
                                     mutate(status = "Distal",
                                            tissue = "Kidney",
                                            cqtl_chr = as.character(cqtl_chr))) %>%
  filter(detection_method == "method 1") %>%
  mutate(status = factor(status, level = c("Local", "Distal")),
         tissue = factor(tissue, level = c("Lung", "Kidney")))

## Violin plots
p <- ggplot(local_distal_cqtl_dat, aes(x = status, y = fixef_cqtl_effect_size, fill = status, color = status)) 
p <- p + geom_jitter(shape = 16, position = position_jitter(0.2), col = scales::alpha("black", 0.9)) + ylim(0, 1)
p <- p + geom_violin(size=1.5, adjust=1, bw=0.03, draw_quantiles=c(0.25, 0.5, 0.75)) 
p <- p + scale_fill_manual(values=c(scales::alpha(local_cqtl_col, 0.8),
                                    scales::alpha(distal_cqtl_col, 0.8)))
p <- p + scale_color_manual(values=c("black", "black"))
p <- p + theme_bw() + theme(panel.border = element_blank(), 
                            panel.grid.major = element_blank(),
                            panel.grid.minor = element_blank(), 
                            axis.title.x=element_blank(),
                            plot.title = element_text(hjust = 0.5), 
                            axis.line = element_line(colour = "black"),
                            axis.text = element_text(size = 12, face = "bold"),
                            axis.title = element_text(size = 12, face = "bold"),
                            legend.title = element_text(size = 14),
                            legend.text = element_text(size = 14),
                            strip.text.x = element_text(size = 12, face = "bold"),
                            strip.background = element_rect(color = "white", fill = "white"))
p <- p + ylab("cQTL effect size")
p <- p + guides(fill=guide_legend(title="cQTL type:", override.aes = list(shape = NA, col=NA)), col=FALSE)
p <- p + facet_wrap(~tissue)
p

#### Subfigure D - Correlation between haplotype effects of QTL observed in lung and kidney
## Local-eQTL
## Histogram
g <- ggplot(data = lung_vs_kidney_local_eqtl_dat, aes(x = effect_cor))
g <- g + geom_histogram(aes(fill = q_high_col), col = eqtl_col, lwd = 0.75)
g <- g + scale_fill_manual(values = c("gray", "tomato"), labels = c(expression(q > 0.1), expression(q <= 0.1)), name = expression(r > 0), guide = FALSE)
g <- g + xlim(-1, 1) + xlab("Correlation of haplotype effects") + theme_ridges(center_axis_labels = TRUE) + ggtitle("Local-eQTL pairs")
g <- g + theme(axis.text = element_text(size = 12, face = "bold"),
               plot.title = element_text(hjust = 0.5),
               axis.title = element_text(size = 12, face = "bold"),
               legend.text = element_text(size = 14),
               legend.title = element_text(size = 14),
               strip.text.x = element_text(size = 12, face = "bold"))
g <- g + scale_y_continuous(name = "Local-eQTL pair counts")
g
## Counts manually added
table(lung_vs_kidney_local_eqtl_dat$q_high_col)
## q-value < 0.1: 497
## q-value > 0.1: 528

## distal-eQTL
## Histogram
g <- ggplot(data = lung_vs_kidney_distal_eqtl_dat, aes(x = effect_cor))
g <- g + geom_histogram(aes(fill = q_high_col), col = eqtl_col, lwd = 0.75)
g <- g + scale_fill_manual(values = c("gray", "tomato"), labels = c(expression(q > 0.1), expression(q <= 0.1)), name = expression(r > 0), guide = FALSE)
g <- g + xlim(-1, 1) + xlab("Correlation of haplotype effects") + theme_ridges(center_axis_labels = TRUE) + ggtitle("Distal-eQTL pairs")
g <- g + theme(axis.text = element_text(size = 12, face = "bold"),
               plot.title = element_text(hjust = 0.5),
               axis.title = element_text(size = 12, face = "bold"),
               legend.text = element_text(size = 14),
               legend.title = element_text(size = 14),
               strip.text.x = element_text(size = 12, face = "bold"))
g <- g + scale_y_continuous(name = "Distal-eQTL pair counts")
g
## Counts manually added
table(lung_vs_kidney_distal_eqtl_dat$q_high_col)
## q-value < 0.1: 16
## q-value > 0.1: 43

## Local-cQTL
lung_vs_kidney_local_cqtl_dat <- inner_join(lung_local_cqtl_dat %>%
                                              dplyr::rename(lung_fixef_effect_size = fixef_cqtl_effect_size,
                                                            lung_ranef_effect_size = ranef_cqtl_effect_size,
                                                            lung_ranef_A = ranef_A,
                                                            lung_ranef_B = ranef_B,
                                                            lung_ranef_C = ranef_C,
                                                            lung_ranef_D = ranef_D,
                                                            lung_ranef_E = ranef_E,
                                                            lung_ranef_F = ranef_F,
                                                            lung_ranef_G = ranef_G,
                                                            lung_ranef_H = ranef_H,
                                                            lung_pos = cqtl_pos,
                                                            lung_locus = cqtl_locus,
                                                            lung_detection_method = detection_method,
                                                            lung_cqtl_chr = cqtl_chr) %>%
                                              mutate(tissue = "lung") %>%
                                              dplyr::select(chromatin, contains("fixef"), contains("ranef"), lung_pos, lung_locus, lung_detection_method, chromatin_pos, chromatin_chr, lung_cqtl_chr), 
                                            kidney_local_cqtl_dat %>%
                                              dplyr::rename(kidney_fixef_effect_size = fixef_cqtl_effect_size,
                                                            kidney_ranef_effect_size = ranef_cqtl_effect_size,
                                                            kidney_ranef_A = ranef_A,
                                                            kidney_ranef_B = ranef_B,
                                                            kidney_ranef_C = ranef_C,
                                                            kidney_ranef_D = ranef_D,
                                                            kidney_ranef_E = ranef_E,
                                                            kidney_ranef_F = ranef_F,
                                                            kidney_ranef_G = ranef_G,
                                                            kidney_ranef_H = ranef_H,
                                                            kidney_pos = cqtl_pos,
                                                            kidney_locus = cqtl_locus,
                                                            kidney_detection_method = detection_method,
                                                            kidney_cqtl_chr = cqtl_chr) %>%
                                              mutate(tissue = "kidney") %>%
                                              dplyr::select(chromatin, contains("fixef"), contains("ranef"), kidney_pos, kidney_locus, kidney_detection_method, chromatin_pos, chromatin_chr, kidney_cqtl_chr)) %>%
  mutate(dist = abs(lung_pos - kidney_pos))

## Haplotype effects correlations
lung_vs_kidney_local_cqtl_dat$effect_cor <- sapply(1:nrow(lung_vs_kidney_local_cqtl_dat), function(i) cor(as.numeric(lung_vs_kidney_local_cqtl_dat[i, c("lung_ranef_A", "lung_ranef_B", "lung_ranef_C", "lung_ranef_D", "lung_ranef_E", "lung_ranef_F", "lung_ranef_G", "lung_ranef_H")]),
                                                                                                          as.numeric(lung_vs_kidney_local_cqtl_dat[i, c("kidney_ranef_A", "kidney_ranef_B", "kidney_ranef_C", "kidney_ranef_D", "kidney_ranef_E", "kidney_ranef_F", "kidney_ranef_G", "kidney_ranef_H")])))
## Correlation test
lung_vs_kidney_local_cqtl_dat$cor_pval <- run_cor_test(qtl_tab = lung_vs_kidney_local_cqtl_dat,
                                                       first_tissue = "lung",
                                                       second_tissue = "kidney",
                                                       alt = "greater")
## FDR for correlation p-values
lung_vs_kidney_local_cqtl_dat <- lung_vs_kidney_local_cqtl_dat %>%
  mutate(positive_cor_q = p.adjust(cor_pval, method = "BH")) %>%
  mutate(q_high_col = ifelse(positive_cor_q <= 0.1, "positive", "null"))

## Histogram
g <- ggplot(data = lung_vs_kidney_local_cqtl_dat, aes(x = effect_cor))
g <- g + geom_histogram(aes(fill = q_high_col), col = cqtl_col, lwd = 0.75)
g <- g + scale_fill_manual(values = c("gray", "tomato"), labels = c(expression(q > 0.1), expression(q <= 0.1)), name = expression(r > 0), guide = FALSE)
g <- g + xlim(-1, 1) + xlab("Correlation of haplotype effects") + theme_ridges(center_axis_labels = TRUE) + ggtitle("Local-cQTL pairs")
g <- g + theme(axis.text = element_text(size = 12, face = "bold"),
               plot.title = element_text(hjust = 0.5),
               axis.title = element_text(size = 12, face = "bold"),
               legend.text = element_text(size = 14),
               legend.title = element_text(size = 14),
               strip.text.x = element_text(size = 12, face = "bold"))
g <- g + scale_y_continuous(name = "Local-cQTL pair counts")
g
## Counts manually added
table(lung_vs_kidney_local_cqtl_dat$q_high_col)
## q-value < 0.1: 118
## q-value > 0.1: 24

#### Subfigure E - Effect correlation by distance for QTL observed in lung and kidney
## Local-eQTL
local_eqtl_lung_kidney_cor_vs_dist_p <- cor_vs_distance_ggplot(data = lung_vs_kidney_local_eqtl_dat, 
                                                               low_col = eqtl_col, high_col = "yellow1", 
                                                               title = "Local-eQTL pairs")
## Distal-eQTL
distal_eqtl_lung_kidney_cor_vs_dist_p <- cor_vs_distance_ggplot(data = lung_vs_kidney_distal_eqtl_dat, 
                                                                low_col = eqtl_col, high_col = "yellow1", 
                                                                title = "Distal-eQTL pairs",
                                                                xlab = "Distance (Mb) between distal-eQTL",
                                                                x_max = 10)
## Local-cQTL
local_cqtl_lung_kidney_cor_vs_dist_p <- cor_vs_distance_ggplot(data = lung_vs_kidney_local_cqtl_dat, 
                                                               low_col = cqtl_col, high_col = "cadetblue1", 
                                                               title = "Local-cQTL pairs", 
                                                               xlab = "Distance (Mb) between local-cQTL")
## Plot together in a row
grid.arrange(local_eqtl_lung_kidney_cor_vs_dist_p, 
             distal_eqtl_lung_kidney_cor_vs_dist_p,
             local_cqtl_lung_kidney_cor_vs_dist_p,
             nrow = 1)

#### Subfigure F - Effect size comparison for QTL observed in lung and kidney
## Local-eQTL
local_eqtl_lung_kidney_effect_size_compare_p <- effect_size_ggplot(data = lung_vs_kidney_local_eqtl_dat, 
                                                                   low_col = eqtl_col, high_col = "yellow1", 
                                                                   x_column = "lung_fixef_effect_size", y_column = "kidney_fixef_effect_size", 
                                                                   xlab = "Effect size in lung", ylab = "Effect size in kidney",
                                                                   title = "Local-eQTL pairs",
                                                                   cor_text_y = 0.25)
## Distal-eQTL
distal_eqtl_lung_kidney_effect_size_compare_p <- effect_size_ggplot(data = lung_vs_kidney_distal_eqtl_dat, 
                                                                   low_col = eqtl_col, high_col = "yellow1", 
                                                                   x_column = "lung_fixef_effect_size", y_column = "kidney_fixef_effect_size", 
                                                                   xlab = "Effect size in lung", ylab = "Effect size in kidney",
                                                                   title = "Distal-eQTL pairs",
                                                                   cor_text_y = 0.25)
## Local-cQTL
local_cqtl_lung_kidney_effect_size_compare_p <- effect_size_ggplot(data = lung_vs_kidney_local_cqtl_dat, 
                                                                   low_col = cqtl_col, high_col = "cadetblue1", 
                                                                   x_column = "lung_fixef_effect_size", y_column = "kidney_fixef_effect_size", 
                                                                   xlab = "Effect size in lung", ylab = "Effect size in kidney",
                                                                   title = "Local-cQTL pairs",
                                                                   cor_text_y = 0.25)
## Plot together in a row
grid.arrange(local_eqtl_lung_kidney_effect_size_compare_p, 
             distal_eqtl_lung_kidney_effect_size_compare_p,
             local_cqtl_lung_kidney_effect_size_compare_p,
             nrow = 1)

################################################
###
###  Figure 3 - Correlated local-eQTL
###
################################################
#### Subfigure A - Cox7c local-eQTL
### Raw data
p_cox7c_liver <- raw_data_box(trait = "Cox7c", 
                              traits_dat = liver_expression_dat,
                              genome_cache = genome_cache_dir,
                              locus = liver_local_eqtl_dat %>% 
                                filter(gene == "Cox7c") %>% 
                                pull(eqtl_locus),
                              col = liver_col,
                              mode = "expression",
                              manual_ymax = max(c(liver_expression_dat[,"gene_Cox7c", drop = TRUE], lung_expression_dat[,"gene_Cox7c", drop = TRUE], kidney_expression_dat[,"gene_Cox7c", drop = TRUE])))
p_cox7c_lung <- raw_data_box(trait = "Cox7c", 
                             traits_dat = lung_expression_dat,
                             genome_cache = genome_cache_dir,
                             locus = lung_local_eqtl_dat %>% 
                               filter(gene == "Cox7c") %>% 
                               pull(eqtl_locus),
                             col = lung_col,
                             mode = "expression",
                             remove_y_axis = TRUE,
                             manual_ymax = max(c(liver_expression_dat[,"gene_Cox7c", drop = TRUE], lung_expression_dat[,"gene_Cox7c", drop = TRUE], kidney_expression_dat[,"gene_Cox7c", drop = TRUE])))
p_cox7c_kidney <- raw_data_box(trait = "Cox7c", 
                               traits_dat = kidney_expression_dat,
                               genome_cache = genome_cache_dir,
                               locus = kidney_local_eqtl_dat %>% 
                                 filter(gene == "Cox7c") %>% 
                                 pull(eqtl_locus),
                               col = kidney_col,
                               mode = "expression",
                               remove_y_axis = TRUE,
                               manual_ymax = max(c(liver_expression_dat[,"gene_Cox7c", drop = TRUE], lung_expression_dat[,"gene_Cox7c", drop = TRUE], kidney_expression_dat[,"gene_Cox7c", drop = TRUE])) + 1)
## Plot together in a row
grid.arrange(p_cox7c_liver, p_cox7c_lung, p_cox7c_kidney, nrow = 1)

## Differential expression q-values manually added
liver_vs_lung_de_dat %>%
  filter(`Gene Name` == "Cox7c") %>%
  pull(`Adjusted P-value`)
## DE q < 5.41e-18
lung_vs_kidney_de_dat %>%
  filter(`Gene Name` == "Cox7c") %>%
  pull(`Adjusted P-value`)
## DE q < 6.25e-19

### Haplotype effects
cox7c_liver_effects <- liver_local_eqtl_dat %>% 
  filter(gene == "Cox7c") %>% 
  dplyr::select(contains("ranef"), -contains("effect_size")) %>% 
  as.numeric
cox7c_lung_effects <- lung_local_eqtl_dat %>% 
  filter(gene == "Cox7c") %>% 
  dplyr::select(contains("ranef"), -contains("effect_size")) %>% 
  as.numeric
cox7c_kidney_effects <- kidney_local_eqtl_dat %>% 
  filter(gene == "Cox7c") %>% 
  dplyr::select(contains("ranef"), -contains("effect_size")) %>% 
  as.numeric

## Plotting the effects together
blup_caterpillar(effects = cox7c_liver_effects, 
                 col = liver_col, 
                 main = "",
                 xlab.line = 2,
                 x.padj = -0.5,
                 line = 0.5,
                 axis_lwd = 2,
                 x_min = min(c(cox7c_liver_effects, cox7c_lung_effects, cox7c_kidney_effects)), 
                 x_max = max(c(cox7c_liver_effects, cox7c_lung_effects, cox7c_kidney_effects)))
blup_caterpillar(effects = cox7c_lung_effects, col = lung_col, add = TRUE)
blup_caterpillar(effects = cox7c_kidney_effects, col = kidney_col, add = TRUE)

## Correlations between effects manually added
round(liver_vs_lung_local_eqtl_dat %>% filter(gene == "Cox7c") %>% select(effect_cor) %>% as.numeric, 2)
## r = 0.96
round(liver_vs_kidney_local_eqtl_dat %>% filter(gene == "Cox7c") %>% select(effect_cor) %>% as.numeric, 2)
## r = 0.97
round(lung_vs_kidney_local_eqtl_dat %>% filter(gene == "Cox7c") %>% select(effect_cor) %>% as.numeric, 2)
## r = 0.93

### Association
## Predetermined intervals around QTL
var_interval_dat <- read_csv(paste0(data_dir, "qtl_intervals_for_var_association.csv")) %>% as.data.frame
## Warning - Variant association is very slow current because of the need to use
##           the liftover tool and query each variant. Could be pre-done, which 
##           would definitely be the correct approach for large-scale use of
##           variant association.

## Liver
liver_cox7c_interval <- var_interval_dat %>%
  filter(gene == "Cox7c",
         tissue == "liver")
liver_cox7c_assoc <- isvdb_scan(var_db_dir = var_dir, 
                                chr = liver_cox7c_interval$chr, 
                                low_mb = liver_cox7c_interval$min_pos,
                                high_mb = liver_cox7c_interval$max_pos, 
                                gene = "Cox7c", 
                                tissue_dat = liver_expression_dat,
                                use_progress_bar = TRUE)
liver_cox7c_hap_assoc <- scan.h2lmm(genomecache = genome_cache_dir, 
                                    data = liver_expression_dat, 
                                    formula = rint(gene_Cox7c) ~ 1 + BATCH, 
                                    model = "additive",
                                    p.value.method = "ANOVA", 
                                    chr = liver_cox7c_interval$chr,
                                    use.multi.impute = FALSE)
genome.plotter.region(snp.association=list(liver_cox7c_assoc), 
                      haplotype.association = list(liver_cox7c_hap_assoc), 
                      chr = as.character(liver_cox7c_interval$chr), 
                      my.y.lab.cex = 1, 
                      haplotype.col = liver_col, 
                      snp.col = scales::alpha("black", 0.4), 
                      y.max.manual = 7, 
                      haplotype.lwd = 5,
                      region.min = 75, 
                      region.max = 100, 
                      axis_lwd = 2,
                      override.title = "",
                      rug.pos = c(grab.locus.from.scan(liver_cox7c_hap_assoc, return.value = "position")["Mb"], 
                                  liver_cox7c_assoc$pos$Mb[which.min(liver_cox7c_assoc$p.value)],
                                  gene_dat %>%
                                    filter(gene == "Cox7c") %>%
                                    mutate(gene_start = gene_start/1e6) %>%
                                    pull(gene_start)),
                      rug.col = c(liver_col, "black", "red"), 
                      use_bold_axis = TRUE)

## Lung
lung_cox7c_interval <- var_interval_dat %>%
  filter(gene == "Cox7c",
         tissue == "lung")
lung_cox7c_assoc <- isvdb_scan(var_db_dir = var_dir, 
                                chr = lung_cox7c_interval$chr, 
                                low_mb = lung_cox7c_interval$min_pos,
                                high_mb = lung_cox7c_interval$max_pos, 
                                gene = "Cox7c", 
                                tissue_dat = lung_expression_dat,
                                use_progress_bar = TRUE)
lung_cox7c_hap_assoc <- scan.h2lmm(genomecache = genome_cache_dir, 
                                    data = lung_expression_dat, 
                                    formula = rint(gene_Cox7c) ~ 1 + BATCH, 
                                    model = "additive",
                                    p.value.method = "ANOVA", 
                                    chr = lung_cox7c_interval$chr,
                                    use.multi.impute = FALSE)
genome.plotter.region(snp.association=list(lung_cox7c_assoc), 
                      haplotype.association = list(lung_cox7c_hap_assoc), 
                      chr = as.character(lung_cox7c_interval$chr), 
                      my.y.lab.cex = 1, 
                      haplotype.col = lung_col, 
                      snp.col = scales::alpha("black", 0.4), 
                      y.max.manual = 7, 
                      haplotype.lwd = 5,
                      region.min = 75, 
                      region.max = 100, 
                      axis_lwd = 2,
                      override.title = "",
                      rug.pos = c(grab.locus.from.scan(lung_cox7c_hap_assoc, return.value = "position")["Mb"], 
                                  lung_cox7c_assoc$pos$Mb[which.min(lung_cox7c_assoc$p.value)],
                                  gene_dat %>%
                                    filter(gene == "Cox7c") %>%
                                    mutate(gene_start = gene_start/1e6) %>%
                                    pull(gene_start)),
                      rug.col = c(lung_col, "black", "red"), 
                      use_bold_axis = TRUE)

## Kidney
kidney_cox7c_interval <- var_interval_dat %>%
  filter(gene == "Cox7c",
         tissue == "kidney")
kidney_cox7c_assoc <- isvdb_scan(var_db_dir = var_dir, 
                                chr = kidney_cox7c_interval$chr, 
                                low_mb = kidney_cox7c_interval$min_pos,
                                high_mb = kidney_cox7c_interval$max_pos, 
                                gene = "Cox7c", 
                                tissue_dat = kidney_expression_dat,
                                use_progress_bar = TRUE)
kidney_cox7c_hap_assoc <- scan.h2lmm(genomecache = genome_cache_dir, 
                                    data = kidney_expression_dat, 
                                    formula = rint(gene_Cox7c) ~ 1 + BATCH, 
                                    model = "additive",
                                    p.value.method = "ANOVA", 
                                    chr = kidney_cox7c_interval$chr,
                                    use.multi.impute = FALSE)
genome.plotter.region(snp.association=list(kidney_cox7c_assoc), 
                      haplotype.association = list(kidney_cox7c_hap_assoc), 
                      chr = as.character(kidney_cox7c_interval$chr), 
                      my.y.lab.cex = 1, 
                      haplotype.col = kidney_col, 
                      snp.col = scales::alpha("black", 0.4), 
                      y.max.manual = 7, 
                      haplotype.lwd = 5,
                      region.min = 75, 
                      region.max = 100, 
                      axis_lwd = 2,
                      override.title = "",
                      rug.pos = c(grab.locus.from.scan(kidney_cox7c_hap_assoc, return.value = "position")["Mb"], 
                                  kidney_cox7c_assoc$pos$Mb[which.min(kidney_cox7c_assoc$p.value)],
                                  gene_dat %>%
                                    filter(gene == "Cox7c") %>%
                                    mutate(gene_start = gene_start/1e6) %>%
                                    pull(gene_start)),
                      rug.col = c(kidney_col, "black", "red"), 
                      use_bold_axis = TRUE)
## Reported QTL detection approach (Analyses G, C, L)
liver_local_eqtl_dat %>%
  filter(gene == "Cox7c") %>%
  pull(detection_method)
## Analysis G (FDR < 0.1)
lung_local_eqtl_dat %>%
  filter(gene == "Cox7c") %>%
  pull(detection_method)
## Analysis C (FDR < 0.1)
kidney_local_eqtl_dat %>%
  filter(gene == "Cox7c") %>%
  pull(detection_method)
## Analysis C (FDR < 0.1)

#### Subfigure B - Slc44a3 local-eQTL
### Raw data
p_slc44a3_liver <- raw_data_box(trait = "Slc44a3", 
                                traits_dat = liver_expression_dat,
                                genome_cache = genome_cache_dir,
                                locus = liver_local_eqtl_dat %>% 
                                  filter(gene == "Slc44a3") %>% 
                                  pull(eqtl_locus),
                                col = liver_col,
                                mode = "expression",
                                manual_ymax = max(c(liver_expression_dat[,"gene_Slc44a3", drop = TRUE], lung_expression_dat[,"gene_Slc44a3", drop = TRUE], kidney_expression_dat[,"gene_Slc44a3", drop = TRUE])))
p_slc44a3_lung <- raw_data_box(trait = "Slc44a3", 
                              traits_dat = lung_expression_dat,
                              genome_cache = genome_cache_dir,
                              locus = lung_local_eqtl_dat %>% 
                                filter(gene == "Slc44a3") %>% 
                                pull(eqtl_locus),
                              col = lung_col,
                              mode = "expression",
                              remove_y_axis = TRUE,
                              manual_ymax = max(c(liver_expression_dat[,"gene_Slc44a3", drop = TRUE], lung_expression_dat[,"gene_Slc44a3", drop = TRUE], kidney_expression_dat[,"gene_Slc44a3", drop = TRUE])))
p_slc44a3_kidney <- raw_data_box(trait = "Slc44a3", 
                                traits_dat = kidney_expression_dat,
                                genome_cache = genome_cache_dir,
                                locus = kidney_local_eqtl_dat %>% 
                                  filter(gene == "Slc44a3") %>% 
                                  pull(eqtl_locus),
                                col = kidney_col,
                                mode = "expression",
                                remove_y_axis = TRUE,
                                manual_ymax = max(c(liver_expression_dat[,"gene_Slc44a3", drop = TRUE], lung_expression_dat[,"gene_Slc44a3", drop = TRUE], kidney_expression_dat[,"gene_Slc44a3", drop = TRUE])) + 1)
## Plot together in a row
grid.arrange(p_slc44a3_liver, p_slc44a3_lung, p_slc44a3_kidney, nrow = 1)

## Differential expression q-values manually added
lung_vs_kidney_de_dat %>%
  filter(`Gene Name` == "Slc44a3") %>%
  pull(`Adjusted P-value`)
## DE q < 3.95e-13

### Haplotype effects
slc44a3_liver_effects <- liver_local_eqtl_dat %>% 
  filter(gene == "Slc44a3") %>% 
  dplyr::select(contains("ranef"), -contains("effect_size")) %>% 
  as.numeric
slc44a3_lung_effects <- lung_local_eqtl_dat %>% 
  filter(gene == "Slc44a3") %>% 
  dplyr::select(contains("ranef"), -contains("effect_size")) %>% 
  as.numeric
slc44a3_kidney_effects <- kidney_local_eqtl_dat %>% 
  filter(gene == "Slc44a3") %>% 
  dplyr::select(contains("ranef"), -contains("effect_size")) %>% 
  as.numeric

## Plotting the effects together
blup_caterpillar(effects = slc44a3_liver_effects, 
                 col = liver_col, 
                 main = "",
                 xlab.line = 2,
                 x.padj = -0.5,
                 line = 0.5,
                 axis_lwd = 2,
                 x_min = min(c(slc44a3_liver_effects, slc44a3_lung_effects, slc44a3_kidney_effects)), 
                 x_max = max(c(slc44a3_liver_effects, slc44a3_lung_effects, slc44a3_kidney_effects)))
blup_caterpillar(effects = slc44a3_lung_effects, col = lung_col, add = TRUE)
blup_caterpillar(effects = slc44a3_kidney_effects, col = kidney_col, add = TRUE)

## Correlations between effects manually added
round(liver_vs_lung_local_eqtl_dat %>% filter(gene == "Slc44a3") %>% select(effect_cor) %>% as.numeric, 2)
## r = -0.82
round(liver_vs_kidney_local_eqtl_dat %>% filter(gene == "Slc44a3") %>% select(effect_cor) %>% as.numeric, 2)
## r = -0.82
round(lung_vs_kidney_local_eqtl_dat %>% filter(gene == "Slc44a3") %>% select(effect_cor) %>% as.numeric, 2)
## r = 0.91

### Association
## Liver
liver_slc44a3_interval <- var_interval_dat %>%
  filter(gene == "Slc44a3",
         tissue == "liver")
liver_slc44a3_assoc <- isvdb_scan(var_db_dir = var_dir, 
                                chr = liver_slc44a3_interval$chr, 
                                low_mb = liver_slc44a3_interval$min_pos,
                                high_mb = liver_slc44a3_interval$max_pos, 
                                gene = "Slc44a3", 
                                tissue_dat = liver_expression_dat,
                                use_progress_bar = TRUE)
liver_slc44a3_hap_assoc <- scan.h2lmm(genomecache = genome_cache_dir, 
                                    data = liver_expression_dat, 
                                    formula = rint(gene_Slc44a3) ~ 1 + BATCH, 
                                    model = "additive",
                                    p.value.method = "ANOVA", 
                                    chr = liver_slc44a3_interval$chr,
                                    use.multi.impute = FALSE)
genome.plotter.region(snp.association=list(liver_slc44a3_assoc), 
                      haplotype.association = list(liver_slc44a3_hap_assoc), 
                      chr = as.character(liver_slc44a3_interval$chr), 
                      my.y.lab.cex = 1, 
                      haplotype.col = liver_col, 
                      snp.col = scales::alpha("black", 0.4), 
                      y.max.manual = 7, 
                      haplotype.lwd = 5,
                      region.min = 110, 
                      region.max = 140, 
                      axis_lwd = 2,
                      override.title = "",
                      rug.pos = c(grab.locus.from.scan(liver_slc44a3_hap_assoc, return.value = "position")["Mb"], 
                                  liver_slc44a3_assoc$pos$Mb[which.min(liver_slc44a3_assoc$p.value)],
                                  gene_dat %>%
                                    filter(gene == "Slc44a3") %>%
                                    mutate(gene_start = gene_start/1e6) %>%
                                    pull(gene_start)),
                      rug.col = c(liver_col, "black", "red"), 
                      use_bold_axis = TRUE)

## Lung
lung_slc44a3_interval <- var_interval_dat %>%
  filter(gene == "Slc44a3",
         tissue == "lung")
lung_slc44a3_assoc <- isvdb_scan(var_db_dir = var_dir, 
                               chr = lung_slc44a3_interval$chr, 
                               low_mb = lung_slc44a3_interval$min_pos,
                               high_mb = lung_slc44a3_interval$max_pos, 
                               gene = "Slc44a3", 
                               tissue_dat = lung_expression_dat,
                               use_progress_bar = TRUE)
lung_slc44a3_hap_assoc <- scan.h2lmm(genomecache = genome_cache_dir, 
                                   data = lung_expression_dat, 
                                   formula = rint(gene_Slc44a3) ~ 1 + BATCH, 
                                   model = "additive",
                                   p.value.method = "ANOVA", 
                                   chr = lung_slc44a3_interval$chr,
                                   use.multi.impute = FALSE)
genome.plotter.region(snp.association=list(lung_slc44a3_assoc), 
                      haplotype.association = list(lung_slc44a3_hap_assoc), 
                      chr = as.character(lung_slc44a3_interval$chr), 
                      my.y.lab.cex = 1, 
                      haplotype.col = lung_col, 
                      snp.col = scales::alpha("black", 0.4), 
                      y.max.manual = 7, 
                      haplotype.lwd = 5,
                      region.min = 110, 
                      region.max = 140, 
                      axis_lwd = 2,
                      override.title = "",
                      rug.pos = c(grab.locus.from.scan(lung_slc44a3_hap_assoc, return.value = "position")["Mb"], 
                                  lung_slc44a3_assoc$pos$Mb[which.min(lung_slc44a3_assoc$p.value)],
                                  gene_dat %>%
                                    filter(gene == "Slc44a3") %>%
                                    mutate(gene_start = gene_start/1e6) %>%
                                    pull(gene_start)),
                      rug.col = c(lung_col, "black", "red"), 
                      use_bold_axis = TRUE)

## Kidney
kidney_slc44a3_interval <- var_interval_dat %>%
  filter(gene == "Slc44a3",
         tissue == "kidney")
kidney_slc44a3_assoc <- isvdb_scan(var_db_dir = var_dir, 
                                   chr = kidney_slc44a3_interval$chr, 
                                   low_mb = kidney_slc44a3_interval$min_pos,
                                   high_mb = kidney_slc44a3_interval$max_pos, 
                                   gene = "Slc44a3", 
                                   tissue_dat = kidney_expression_dat,
                                   use_progress_bar = TRUE)
kidney_slc44a3_hap_assoc <- scan.h2lmm(genomecache = genome_cache_dir, 
                                     data = kidney_expression_dat, 
                                     formula = rint(gene_Slc44a3) ~ 1 + BATCH, 
                                     model = "additive",
                                     p.value.method = "ANOVA", 
                                     chr = kidney_slc44a3_interval$chr,
                                     use.multi.impute = FALSE)
genome.plotter.region(snp.association=list(kidney_slc44a3_assoc), 
                      haplotype.association = list(kidney_slc44a3_hap_assoc), 
                      chr = as.character(kidney_slc44a3_interval$chr), 
                      my.y.lab.cex = 1, 
                      haplotype.col = kidney_col, 
                      snp.col = scales::alpha("black", 0.4), 
                      y.max.manual = 7, 
                      haplotype.lwd = 5,
                      region.min = 110, 
                      region.max = 140, 
                      axis_lwd = 2,
                      override.title = "",
                      rug.pos = c(grab.locus.from.scan(kidney_slc44a3_hap_assoc, return.value = "position")["Mb"], 
                                  kidney_slc44a3_assoc$pos$Mb[which.min(kidney_slc44a3_assoc$p.value)],
                                  gene_dat %>%
                                    filter(gene == "Slc44a3") %>%
                                    mutate(gene_start = gene_start/1e6) %>%
                                    pull(gene_start)),
                      rug.col = c(kidney_col, "black", "red"), 
                      use_bold_axis = TRUE)
## Reported QTL detection approach (Analyses G, C, L)
liver_local_eqtl_dat %>%
  filter(gene == "Slc44a3") %>%
  pull(detection_method)
## Analysis L chr-wide
lung_local_eqtl_dat %>%
  filter(gene == "Slc44a3") %>%
  pull(detection_method)
## Analysis C (FDR < 0.2)
kidney_local_eqtl_dat %>%
  filter(gene == "Slc44a3") %>%
  pull(detection_method)
## Analysis C (FDR < 0.1)

#####################################################
###
###  Figure 4 - Uncorrelated local-eQTL for Pik3c2g
###
#####################################################
### Raw data
p_pik3c2g_liver <- raw_data_box(trait = "Pik3c2g", 
                                traits_dat = liver_expression_dat,
                                genome_cache = genome_cache_dir,
                                locus = liver_local_eqtl_dat %>% 
                                  filter(gene == "Pik3c2g") %>% 
                                  pull(eqtl_locus),
                                col = liver_col,
                                manual_strain_label_col = c("salmon", "darkturquoise", rep("salmon", 6)),
                                mode = "expression",
                                manual_ymax = max(c(liver_expression_dat[,"gene_Pik3c2g", drop = TRUE], lung_expression_dat[,"gene_Pik3c2g", drop = TRUE], kidney_expression_dat[,"gene_Pik3c2g", drop = TRUE])))
p_pik3c2g_lung <- raw_data_box(trait = "Pik3c2g", 
                               traits_dat = lung_expression_dat,
                               genome_cache = genome_cache_dir,
                               locus = lung_local_eqtl_dat %>% 
                                 filter(gene == "Pik3c2g") %>% 
                                 pull(eqtl_locus),
                               col = lung_col,
                               manual_strain_label_col = c(rep("darkturquoise", 5), "salmon", rep("darkturquoise", 2)),
                               mode = "expression",
                               remove_y_axis = TRUE,
                               manual_ymax = max(c(liver_expression_dat[,"gene_Pik3c2g", drop = TRUE], lung_expression_dat[,"gene_Pik3c2g", drop = TRUE], kidney_expression_dat[,"gene_Pik3c2g", drop = TRUE])))
p_pik3c2g_kidney <- raw_data_box(trait = "Pik3c2g", 
                                 traits_dat = kidney_expression_dat,
                                 genome_cache = genome_cache_dir,
                                 locus = kidney_local_eqtl_dat %>% 
                                   filter(gene == "Pik3c2g") %>% 
                                   pull(eqtl_locus),
                                 col = kidney_col,
                                 manual_strain_label_col = c("darkturquoise", "salmon", "salmon", "darkturquoise", "salmon", "darkturquoise", "darkturquoise", "salmon"),
                                 mode = "expression",
                                 remove_y_axis = TRUE,
                                 manual_ymax = max(c(liver_expression_dat[,"gene_Pik3c2g", drop = TRUE], lung_expression_dat[,"gene_Pik3c2g", drop = TRUE], kidney_expression_dat[,"gene_Pik3c2g", drop = TRUE])) + 1)
## Plot together in a row
grid.arrange(p_pik3c2g_liver, p_pik3c2g_kidney, p_pik3c2g_lung, nrow = 1)

## Differential expression q-values manually added
liver_vs_lung_de_dat %>%
  filter(`Gene Name` == "Pik3c2g") %>%
  pull(`Adjusted P-value`)
## DE q < 3.12e-13
lung_vs_kidney_de_dat %>%
  filter(`Gene Name` == "Pik3c2g") %>%
  pull(`Adjusted P-value`)
## DE q < 3.55e-6

### Haplotype effects
pik3c2g_liver_effects <- liver_local_eqtl_dat %>% 
  filter(gene == "Pik3c2g") %>% 
  dplyr::select(contains("ranef"), -contains("effect_size")) %>% 
  as.numeric
pik3c2g_lung_effects <- lung_local_eqtl_dat %>% 
  filter(gene == "Pik3c2g") %>% 
  dplyr::select(contains("ranef"), -contains("effect_size")) %>% 
  as.numeric
pik3c2g_kidney_effects <- kidney_local_eqtl_dat %>% 
  filter(gene == "Pik3c2g") %>% 
  dplyr::select(contains("ranef"), -contains("effect_size")) %>% 
  as.numeric

## Plotting the effects together
blup_caterpillar(effects = pik3c2g_liver_effects, 
                 col = liver_col, 
                 main = "",
                 xlab.line = 2,
                 x.padj = -0.5,
                 line = 0.5,
                 axis_lwd = 2,
                 x_min = min(c(pik3c2g_liver_effects, pik3c2g_lung_effects, pik3c2g_kidney_effects)), 
                 x_max = max(c(pik3c2g_liver_effects, pik3c2g_lung_effects, pik3c2g_kidney_effects)))
blup_caterpillar(effects = pik3c2g_lung_effects, col = lung_col, add = TRUE)
blup_caterpillar(effects = pik3c2g_kidney_effects, col = kidney_col, add = TRUE)

## Correlations between effects manually added
round(liver_vs_lung_local_eqtl_dat %>% filter(gene == "Pik3c2g") %>% dplyr::select(effect_cor) %>% as.numeric, 2)
## r = 0.19
round(liver_vs_kidney_local_eqtl_dat %>% filter(gene == "Pik3c2g") %>% dplyr::select(effect_cor) %>% as.numeric, 2)
## r = -0.03
round(lung_vs_kidney_local_eqtl_dat %>% filter(gene == "Pik3c2g") %>% dplyr::select(effect_cor) %>% as.numeric, 2)
## r = 0

### Association
## Liver
liver_pik3c2g_interval <- var_interval_dat %>%
  filter(gene == "Pik3c2g",
         tissue == "liver")
liver_pik3c2g_assoc <- isvdb_scan(var_db_dir = var_dir, 
                                  chr = liver_pik3c2g_interval$chr, 
                                  low_mb = liver_pik3c2g_interval$min_pos,
                                  high_mb = liver_pik3c2g_interval$max_pos, 
                                  gene = "Pik3c2g", 
                                  tissue_dat = liver_expression_dat,
                                  use_progress_bar = TRUE)
liver_pik3c2g_hap_assoc <- scan.h2lmm(genomecache = "~/Downloads/genome_cache_full_l2_0.1/", 
                                      data = liver_expression_dat, 
                                      formula = rint(gene_Pik3c2g) ~ 1 + BATCH, 
                                      model = "additive",
                                      p.value.method = "ANOVA", 
                                      chr = liver_pik3c2g_interval$chr,
                                      use.multi.impute = FALSE)
genome.plotter.region(snp.association=list(liver_pik3c2g_assoc), 
                      haplotype.association = list(liver_pik3c2g_hap_assoc), 
                      chr = as.character(liver_pik3c2g_interval$chr), 
                      my.y.lab.cex = 1, 
                      haplotype.col = liver_col, 
                      snp.col = scales::alpha("black", 0.4), 
                      y.max.manual = 10, 
                      haplotype.lwd = 5,
                      region.min = 130, 
                      region.max = 150, 
                      axis_lwd = 2,
                      override.title = "",
                      rug.pos = c(grab.locus.from.scan(liver_pik3c2g_hap_assoc, return.value = "position")["Mb"], 
                                  liver_pik3c2g_assoc$pos$Mb[which.min(liver_pik3c2g_assoc$p.value)],
                                  gene_dat %>%
                                    filter(gene == "Pik3c2g") %>%
                                    mutate(gene_start = gene_start/1e6) %>%
                                    pull(gene_start)),
                      rug.col = c(liver_col, "black", "red"), 
                      use_bold_axis = TRUE)

## Lung
lung_pik3c2g_interval <- var_interval_dat %>%
  filter(gene == "Pik3c2g",
         tissue == "lung")
lung_pik3c2g_assoc <- isvdb_scan(var_db_dir = var_dir, 
                                 chr = lung_pik3c2g_interval$chr, 
                                 low_mb = lung_pik3c2g_interval$min_pos,
                                 high_mb = lung_pik3c2g_interval$max_pos, 
                                 gene = "Pik3c2g", 
                                 tissue_dat = lung_expression_dat,
                                 use_progress_bar = TRUE)
lung_pik3c2g_hap_assoc <- scan.h2lmm(genomecache = genome_cache_dir, 
                                     data = lung_expression_dat, 
                                     formula = rint(gene_Pik3c2g) ~ 1 + BATCH, 
                                     model = "additive",
                                     p.value.method = "ANOVA", 
                                     chr = lung_pik3c2g_interval$chr,
                                     use.multi.impute = FALSE)
genome.plotter.region(snp.association=list(lung_pik3c2g_assoc), 
                      haplotype.association = list(lung_pik3c2g_hap_assoc), 
                      chr = as.character(lung_pik3c2g_interval$chr), 
                      my.y.lab.cex = 1, 
                      haplotype.col = lung_col, 
                      snp.col = scales::alpha("black", 0.4), 
                      y.max.manual = 10, 
                      haplotype.lwd = 5,
                      region.min = 130, 
                      region.max = 150, 
                      axis_lwd = 2,
                      override.title = "",
                      rug.pos = c(grab.locus.from.scan(lung_pik3c2g_hap_assoc, return.value = "position")["Mb"], 
                                  lung_pik3c2g_assoc$pos$Mb[which.min(lung_pik3c2g_assoc$p.value)],
                                  gene_dat %>%
                                    filter(gene == "Pik3c2g") %>%
                                    mutate(gene_start = gene_start/1e6) %>%
                                    pull(gene_start)),
                      rug.col = c(lung_col, "black", "red"), 
                      use_bold_axis = TRUE)

## Kidney
kidney_pik3c2g_interval <- var_interval_dat %>%
  filter(gene == "Pik3c2g",
         tissue == "kidney")
kidney_pik3c2g_assoc <- isvdb_scan(var_db_dir = var_dir, 
                                   chr = kidney_pik3c2g_interval$chr, 
                                   low_mb = kidney_pik3c2g_interval$min_pos,
                                   high_mb = kidney_pik3c2g_interval$max_pos, 
                                   gene = "Pik3c2g", 
                                   tissue_dat = kidney_expression_dat,
                                   use_progress_bar = TRUE)
kidney_pik3c2g_hap_assoc <- scan.h2lmm(genomecache = genome_cache_dir, 
                                       data = kidney_expression_dat, 
                                       formula = rint(gene_Pik3c2g) ~ 1 + BATCH, 
                                       model = "additive",
                                       p.value.method = "ANOVA", 
                                       chr = kidney_pik3c2g_interval$chr,
                                       use.multi.impute = FALSE)
genome.plotter.region(snp.association=list(kidney_pik3c2g_assoc), 
                      haplotype.association = list(kidney_pik3c2g_hap_assoc), 
                      chr = as.character(kidney_pik3c2g_interval$chr), 
                      my.y.lab.cex = 1, 
                      haplotype.col = kidney_col, 
                      snp.col = scales::alpha("black", 0.4), 
                      y.max.manual = 10, 
                      haplotype.lwd = 5,
                      region.min = 130, 
                      region.max = 150, 
                      axis_lwd = 2,
                      override.title = "",
                      rug.pos = c(grab.locus.from.scan(kidney_pik3c2g_hap_assoc, return.value = "position")["Mb"], 
                                  kidney_pik3c2g_assoc$pos$Mb[which.min(kidney_pik3c2g_assoc$p.value)],
                                  gene_dat %>%
                                    filter(gene == "Pik3c2g") %>%
                                    mutate(gene_start = gene_start/1e6) %>%
                                    pull(gene_start)),
                      rug.col = c(kidney_col, "black", "red"), 
                      use_bold_axis = TRUE)
## Reported QTL detection approach (Analyses G, C, L)
liver_local_eqtl_dat %>%
  filter(gene == "Pik3c2g") %>%
  pull(detection_method)
## Analysis C (FDR < 0.2)
lung_local_eqtl_dat %>%
  filter(gene == "Pik3c2g") %>%
  pull(detection_method)
## Analysis G (FDR < 0.1)
kidney_local_eqtl_dat %>%
  filter(gene == "Pik3c2g") %>%
  pull(detection_method)
## Analysis G (FDR < 0.1)

### Pik3c2g region sub-species inheritance
founders <- rev(c("A/J", "B6", "129", "NOD", "NZO", "CAST", "PWK", "WSB"))

pik3c2g_phylogeny_dat <- read.csv(paste0(data_dir, "pik3c2g_phylogeny.csv"), header = TRUE)
pik3c2g_phylogeny_dat$strain <- as.factor(pik3c2g_phylogeny_dat$strain)
levels(pik3c2g_phylogeny_dat$strain) <- c("129", "A/J", "B6", "CAST", "NOD", "NZO", "PWK", "WSB")
pik3c2g_phylogeny_dat$subspecies <- as.character(pik3c2g_phylogeny_dat$subspecies)
mus_col <- c("red", "blue", "yellow")
names(mus_col) <- c("Mus", "Dom", "Cast")

## Plot the sub-species mosaic around Pik3c2g
plot(0, 0, 
     col = "white", 
     xlim = c(138000000, 141000000)/1e6, 
     ylim = c(0, 8), 
     frame = FALSE, 
     yaxt = "n", 
     ylab = "", 
     xaxt = "n", 
     xlab = "")

for (i in 1:length(founders)) {
  this_founder_dat <- pik3c2g_phylogeny_dat[pik3c2g_phylogeny_dat$strain == founders[i],]
  for (j in 1:nrow(this_founder_dat)) {
    polygon(x = c(rep(this_founder_dat$start_position[j]/1e6, 2),
                  rep(this_founder_dat$end_position[j]/1e6, 2)), 
            y = c(i - 1, i, i, i - 1), 
            col = mus_col[this_founder_dat$subspecies[j]],
            border = "gray40",
            lwd = 3)
  }
}
axis(3, font = 2, lwd = 2)
mtext(3, text = "Chr 6 (Mb)", line = 2.5, font = 2)
mtext(2, text = founders, at = (0:7) + 0.5, font = 2, las = 1)
## Marker haplotype-based peaks
rug(x = grab.locus.from.scan(liver_pik3c2g_hap_assoc, return.value = "position")["Mb"], ticksize = 1, lwd = 8, col = liver_col)
rug(x = grab.locus.from.scan(lung_pik3c2g_hap_assoc, return.value = "position")["Mb"], ticksize = 1, lwd = 8, col = lung_col)
rug(x = grab.locus.from.scan(kidney_pik3c2g_hap_assoc, return.value = "position")["Mb"], ticksize = 1, lwd = 8, col = kidney_col)
mtext(1, text = "Liver locus", line = 1, font = 2, at = grab.locus.from.scan(liver_pik3c2g_hap_assoc, return.value = "position")["Mb"])
mtext(1, text = "Lung locus", line = 1, font = 2, at = grab.locus.from.scan(lung_pik3c2g_hap_assoc, return.value = "position")["Mb"])
mtext(1, text = "Kidney locus", line = 1, font = 2, at = grab.locus.from.scan(kidney_pik3c2g_hap_assoc, return.value = "position")["Mb"])
rug(x = gene_dat %>% filter(gene == "Pik3c2g") %>% pull(gene_start), ticksize = 0.02, lwd = 8, col = "black")
## Mark Pik3c2g TSS
mtext(1, text = expression(~bolditalic("Pik3c2g")~bold("TSS")), line = 0.5, font = 2, at = gene_dat %>% filter(gene == "Pik3c2g") %>% pull(gene_start))


#################################################
###
###  Figure 5 - Correlated distal-eQTL
###
#################################################
#### Subfigure A - Akr1e1 distal-eQTL
### Raw data
p_akr1e1_liver <- raw_data_box(trait = "Akr1e1", 
                              traits_dat = liver_expression_dat,
                              genome_cache = genome_cache_dir,
                              locus = liver_distal_eqtl_dat %>% 
                                filter(gene == "Akr1e1") %>% 
                                pull(eqtl_locus),
                              col = liver_col,
                              mode = "expression",
                              manual_ymax = max(c(liver_expression_dat[,"gene_Akr1e1", drop = TRUE], lung_expression_dat[,"gene_Akr1e1", drop = TRUE], kidney_expression_dat[,"gene_Akr1e1", drop = TRUE])))
p_akr1e1_lung <- raw_data_box(trait = "Akr1e1", 
                             traits_dat = lung_expression_dat,
                             genome_cache = genome_cache_dir,
                             locus = lung_distal_eqtl_dat %>% 
                               filter(gene == "Akr1e1") %>% 
                               pull(eqtl_locus),
                             col = lung_col,
                             mode = "expression",
                             remove_y_axis = TRUE,
                             manual_ymax = max(c(liver_expression_dat[,"gene_Akr1e1", drop = TRUE], lung_expression_dat[,"gene_Akr1e1", drop = TRUE], kidney_expression_dat[,"gene_Akr1e1", drop = TRUE])))
p_akr1e1_kidney <- raw_data_box(trait = "Akr1e1", 
                               traits_dat = kidney_expression_dat,
                               genome_cache = genome_cache_dir,
                               locus = kidney_distal_eqtl_dat %>% 
                                 filter(gene == "Akr1e1") %>% 
                                 pull(eqtl_locus),
                               col = kidney_col,
                               mode = "expression",
                               remove_y_axis = TRUE,
                               manual_ymax = max(c(liver_expression_dat[,"gene_Akr1e1", drop = TRUE], lung_expression_dat[,"gene_Akr1e1", drop = TRUE], kidney_expression_dat[,"gene_Akr1e1", drop = TRUE])) + 1)
## Plot together in a row
grid.arrange(p_akr1e1_liver, p_akr1e1_lung, p_akr1e1_kidney, nrow = 1)

## Differential expression q-values manually added
liver_vs_lung_de_dat %>%
  filter(`Gene Name` == "Akr1e1") %>%
  pull(`Adjusted P-value`)
## DE q < 1.63e-19
lung_vs_kidney_de_dat %>%
  filter(`Gene Name` == "Akr1e1") %>%
  pull(`Adjusted P-value`)
## DE q < 4.4e-34

### Haplotype effects
akr1e1_liver_effects <- liver_distal_eqtl_dat %>% 
  filter(gene == "Akr1e1") %>% 
  dplyr::select(contains("ranef"), -contains("effect_size")) %>% 
  as.numeric
akr1e1_lung_effects <- lung_distal_eqtl_dat %>% 
  filter(gene == "Akr1e1") %>% 
  dplyr::select(contains("ranef"), -contains("effect_size")) %>% 
  as.numeric
akr1e1_kidney_effects <- kidney_distal_eqtl_dat %>% 
  filter(gene == "Akr1e1") %>% 
  dplyr::select(contains("ranef"), -contains("effect_size")) %>% 
  as.numeric

## Plotting the effects together
blup_caterpillar(effects = akr1e1_liver_effects, 
                 col = liver_col, 
                 main = "",
                 xlab.line = 2,
                 x.padj = -0.5,
                 line = 0.5,
                 axis_lwd = 2,
                 x_min = min(c(akr1e1_liver_effects, akr1e1_lung_effects, akr1e1_kidney_effects)), 
                 x_max = max(c(akr1e1_liver_effects, akr1e1_lung_effects, akr1e1_kidney_effects)))
blup_caterpillar(effects = akr1e1_lung_effects, col = lung_col, add = TRUE)
blup_caterpillar(effects = akr1e1_kidney_effects, col = kidney_col, add = TRUE)

## Correlations between effects manually added
round(liver_vs_lung_distal_eqtl_dat %>% filter(gene == "Akr1e1") %>% select(effect_cor) %>% as.numeric(), 2)
## r = 0.98
round(liver_vs_kidney_distal_eqtl_dat %>% filter(gene == "Akr1e1") %>% select(effect_cor) %>% as.numeric, 2)
## r = 0.96
round(lung_vs_kidney_distal_eqtl_dat %>% filter(gene == "Akr1e1") %>% select(effect_cor) %>% as.numeric, 2)
## r = 0.92

### Association
liver_akr1e1_hap_assoc <- scan.h2lmm(genomecache = genome_cache_dir, 
                                    data = liver_expression_dat, 
                                    formula = rint(gene_Akr1e1) ~ 1 + BATCH, 
                                    model = "additive",
                                    p.value.method = "ANOVA", 
                                    use.multi.impute = FALSE)
genome.plotter.whole(list(liver_akr1e1_hap_assoc), main.colors = liver_col, distinguish.chr.col = liver_col, override.title = "", my.legend.lwd = 3, axis_lwd = 2,
                     my.y.axis.cex = 0.7, my.x.lab.cex = 0.7, my.y.lab.cex = 1.1,
                     use_bold_axis = TRUE, 
                     mark.locus = grab.locus.from.scan(liver_akr1e1_hap_assoc), mark.locus.col = c("black", "red"), mark.lwd = 8,
                     mark.manual = list(chr = gene_dat %>% filter(gene == "Akr1e1") %>% pull(gene_chr) %>% gsub(pattern = "chr", replacement = ""),
                                        pos = gene_dat %>% filter(gene == "Akr1e1") %>% pull(gene_start)))

## Lung
lung_akr1e1_hap_assoc <- scan.h2lmm(genomecache = genome_cache_dir, 
                                   data = lung_expression_dat, 
                                   formula = rint(gene_Akr1e1) ~ 1 + BATCH, 
                                   model = "additive",
                                   p.value.method = "ANOVA", 
                                   use.multi.impute = FALSE)
genome.plotter.whole(list(lung_akr1e1_hap_assoc), main.colors = lung_col, distinguish.chr.col = lung_col, override.title = "", my.legend.lwd = 3, axis_lwd = 2,
                     my.y.axis.cex = 0.7, my.x.lab.cex = 0.7, my.y.lab.cex = 1.1,
                     use_bold_axis = TRUE, 
                     mark.locus = grab.locus.from.scan(lung_akr1e1_hap_assoc), mark.locus.col = c("black", "red"), mark.lwd = 8,
                     mark.manual = list(chr = gene_dat %>% filter(gene == "Akr1e1") %>% pull(gene_chr) %>% gsub(pattern = "chr", replacement = ""),
                                        pos = gene_dat %>% filter(gene == "Akr1e1") %>% pull(gene_start)))

## Kidney
kidney_akr1e1_hap_assoc <- scan.h2lmm(genomecache = genome_cache_dir, 
                                     data = kidney_expression_dat, 
                                     formula = rint(gene_Akr1e1) ~ 1 + BATCH, 
                                     model = "additive",
                                     p.value.method = "ANOVA", 
                                     use.multi.impute = FALSE)
genome.plotter.whole(list(kidney_akr1e1_hap_assoc), main.colors = kidney_col, distinguish.chr.col = kidney_col, override.title = "", my.legend.lwd = 3, axis_lwd = 2,
                     my.y.axis.cex = 0.7, my.x.lab.cex = 0.7, my.y.lab.cex = 1.1,
                     use_bold_axis = TRUE, 
                     mark.locus = grab.locus.from.scan(kidney_akr1e1_hap_assoc), mark.locus.col = c("black", "red"), mark.lwd = 8,
                     mark.manual = list(chr = gene_dat %>% filter(gene == "Akr1e1") %>% pull(gene_chr) %>% gsub(pattern = "chr", replacement = ""),
                                        pos = gene_dat %>% filter(gene == "Akr1e1") %>% pull(gene_start)))

## Reported QTL detection approach (Analyses G, C, L)
liver_distal_eqtl_dat %>%
  filter(gene == "Akr1e1") %>%
  pull(detection_method)
## Analysis G (FDR < 0.1)
lung_distal_eqtl_dat %>%
  filter(gene == "Akr1e1") %>%
  pull(detection_method)
## Analysis G (FDR < 0.1)
kidney_distal_eqtl_dat %>%
  filter(gene == "Akr1e1") %>%
  pull(detection_method)
## Analysis G (FDR < 0.1)

#### Subfigure B - Per2 distal-eQTL
### Raw data
p_per2_liver <- raw_data_box(trait = "Per2", 
                               traits_dat = liver_expression_dat,
                               genome_cache = genome_cache_dir,
                               locus = liver_distal_eqtl_dat %>% 
                                 filter(gene == "Per2") %>% 
                                 pull(eqtl_locus),
                               col = liver_col,
                               mode = "expression",
                               manual_ymax = max(c(liver_expression_dat[,"gene_Per2", drop = TRUE], lung_expression_dat[,"gene_Per2", drop = TRUE], kidney_expression_dat[,"gene_Per2", drop = TRUE])))
p_per2_lung <- raw_data_box(trait = "Per2", 
                              traits_dat = lung_expression_dat,
                              genome_cache = genome_cache_dir,
                              locus = lung_distal_eqtl_dat %>% 
                                filter(gene == "Per2") %>% 
                                pull(eqtl_locus),
                              col = lung_col,
                              mode = "expression",
                              remove_y_axis = TRUE,
                              manual_ymax = max(c(liver_expression_dat[,"gene_Per2", drop = TRUE], lung_expression_dat[,"gene_Per2", drop = TRUE], kidney_expression_dat[,"gene_Per2", drop = TRUE])))
p_per2_kidney <- raw_data_box(trait = "Per2", 
                                traits_dat = kidney_expression_dat,
                                genome_cache = genome_cache_dir,
                                locus = kidney_distal_eqtl_dat %>% 
                                  filter(gene == "Per2") %>% 
                                  pull(eqtl_locus),
                                col = kidney_col,
                                mode = "expression",
                                remove_y_axis = TRUE,
                                manual_ymax = max(c(liver_expression_dat[,"gene_Per2", drop = TRUE], lung_expression_dat[,"gene_Per2", drop = TRUE], kidney_expression_dat[,"gene_Per2", drop = TRUE])) + 1)
## Plot together in a row
grid.arrange(p_per2_liver, p_per2_lung, p_per2_kidney, nrow = 1)

### Haplotype effects
per2_liver_effects <- liver_distal_eqtl_dat %>% 
  filter(gene == "Per2") %>% 
  dplyr::select(contains("ranef"), -contains("effect_size")) %>% 
  as.numeric
per2_lung_effects <- lung_distal_eqtl_dat %>% 
  filter(gene == "Per2") %>% 
  dplyr::select(contains("ranef"), -contains("effect_size")) %>% 
  as.numeric
per2_kidney_effects <- kidney_distal_eqtl_dat %>% 
  filter(gene == "Per2") %>% 
  dplyr::select(contains("ranef"), -contains("effect_size")) %>% 
  as.numeric

## Plotting the effects together
blup_caterpillar(effects = per2_liver_effects, 
                 col = liver_col, 
                 main = "",
                 xlab.line = 2,
                 x.padj = -0.5,
                 line = 0.5,
                 axis_lwd = 2,
                 x_min = min(c(per2_liver_effects, per2_lung_effects, per2_kidney_effects)), 
                 x_max = max(c(per2_liver_effects, per2_lung_effects, per2_kidney_effects)))
blup_caterpillar(effects = per2_lung_effects, col = lung_col, add = TRUE)
blup_caterpillar(effects = per2_kidney_effects, col = kidney_col, add = TRUE)

## Correlations between effects manually added
round(liver_vs_lung_distal_eqtl_dat %>% filter(gene == "Per2") %>% select(effect_cor) %>% as.numeric(), 2)
## r = 0.9
round(liver_vs_kidney_distal_eqtl_dat %>% filter(gene == "Per2") %>% select(effect_cor) %>% as.numeric, 2)
## r = 0.82
round(lung_vs_kidney_distal_eqtl_dat %>% filter(gene == "Per2") %>% select(effect_cor) %>% as.numeric, 2)
## r = 0.88

### Association
liver_per2_hap_assoc <- scan.h2lmm(genomecache = genome_cache_dir, 
                                   data = liver_expression_dat, 
                                   formula = rint(gene_Per2) ~ 1 + BATCH, 
                                   model = "additive",
                                   p.value.method = "ANOVA", 
                                   chr = 1,
                                   use.multi.impute = FALSE)
genome.plotter.region(haplotype.association = list(liver_per2_hap_assoc), chr = 1, haplotype.lwd = 3, haplotype.col = liver_col, override.title = "", 
                      use_bold_axis = TRUE, axis_lwd = 2,
                      my.y.lab.cex = 1.1, my.y.line = 2.5, y.max.manual = 3, region.min = 75,
                      rug.pos = c(gene_dat %>% filter(gene == "Per2") %>% pull(gene_start), grab.locus.from.scan(liver_per2_hap_assoc, return.value = "position")["Mb"]), rug.col = c("red", "black"))


## Lung
lung_per2_hap_assoc <- scan.h2lmm(genomecache = genome_cache_dir, 
                                  data = lung_expression_dat, 
                                  formula = rint(gene_Per2) ~ 1 + BATCH, 
                                  model = "additive",
                                  p.value.method = "ANOVA", 
                                  chr = 1,
                                  use.multi.impute = FALSE)
genome.plotter.region(haplotype.association = list(lung_per2_hap_assoc), chr = 1, haplotype.lwd = 3, haplotype.col = lung_col, override.title = "", 
                      use_bold_axis = TRUE, axis_lwd = 2,
                      my.y.lab.cex = 1.1, my.y.line = 2.5, y.max.manual = 3, region.min = 75,
                      rug.pos = c(gene_dat %>% filter(gene == "Per2") %>% pull(gene_start), grab.locus.from.scan(lung_per2_hap_assoc, return.value = "position")["Mb"]), rug.col = c("red", "black"))

## Kidney
kidney_per2_hap_assoc <- scan.h2lmm(genomecache = genome_cache_dir, 
                                    data = kidney_expression_dat, 
                                    formula = rint(gene_Per2) ~ 1 + BATCH, 
                                    model = "additive",
                                    p.value.method = "ANOVA",
                                    chr = 1,
                                    use.multi.impute = FALSE)
genome.plotter.region(haplotype.association = list(kidney_per2_hap_assoc), chr = 1, haplotype.lwd = 3, haplotype.col = kidney_col, override.title = "", 
                      use_bold_axis = TRUE, axis_lwd = 2,
                      my.y.lab.cex = 1.1, my.y.line = 2.5, y.max.manual = 3, region.min = 75,
                      rug.pos = c(gene_dat %>% filter(gene == "Per2") %>% pull(gene_start), grab.locus.from.scan(kidney_per2_hap_assoc, return.value = "position")["Mb"]), rug.col = c("red", "black"))

## Reported QTL detection approach (Analyses G, C, L)
liver_distal_eqtl_dat %>%
  filter(gene == "Per2") %>%
  pull(detection_method)
## Analysis C (FDR < 0.2)
lung_distal_eqtl_dat %>%
  filter(gene == "Per2") %>%
  pull(detection_method)
## Analysis C (FDR < 0.2)
kidney_distal_eqtl_dat %>%
  filter(gene == "Per2") %>%
  pull(detection_method)
## Analysis C (FDR < 0.2)

################################################
###
###  Figure 6 - Mediation graphs
###
################################################
#### Not generated from data

###########################################################
###
###  Figure 7 - Chromatin mediation of Ccdc137 local-eQTL
###
###########################################################
### Association and mediation scans
## eQTL scan
ccdc137_scan <- scan.h2lmm(genomecache = genome_cache_dir, 
                           data = lung_expression_dat, 
                           formula = rint(gene_Ccdc137) ~ 1 + BATCH, 
                           model = "additive",
                           p.value.method = "ANOVA",
                           use.multi.impute = FALSE)
## Merge expression and chromatin data for mediation analysis
lung_full_dat <- merge(lung_expression_dat, 
                       lung_chromatin_dat, 
                       by="SUBJECT.NAME")
## Take QR decompositions for mediation - necessary intermediate step
ccdc137_mediation_qr <- extract.mediation.qr(genomecache = genome_cache_dir, 
                                             pos.is.bp = TRUE,
                                             locus = grab.locus.from.scan(ccdc137_scan), 
                                             data = lung_full_dat, 
                                             formula = ~ 1 + BATCH.x, 
                                             model = "additive")
## Mediation scan
ccdc137_mediation_scan <- mediation.scan.qr(mediation.qr.object = ccdc137_mediation_qr, 
                                            data = lung_full_dat, 
                                            phenotype = "rint(gene_Ccdc137)")
## cQTL scan
ccdc137_chromatin_scan <- scan.h2lmm(genomecache = genome_cache_dir, 
                                     data = lung_chromatin_dat, 
                                     formula = formula(paste0("rint(", grab.locus.from.scan(ccdc137_mediation_scan, criterion = 'max'), ") ~ 1 + BATCH")), 
                                     model = "additive",
                                     p.value.method = "ANOVA",
                                     use.multi.impute = FALSE)

## Genome-wide overlay of scans
genome.plotter.whole(list(ccdc137_scan, ccdc137_chromatin_scan, ccdc137_mediation_scan), 
                     main.colors = c(scales::alpha(eqtl_col, 0.4), 
                                     scales::alpha(cqtl_col, 0.4), 
                                     mediation_col), 
                     distinguish.chr.col = c(scales::alpha(eqtl_col, 0.4), 
                                             scales::alpha(cqtl_col, 0.4), 
                                             mediation_col),
                     my.x.lab.cex = 0.9, my.x.lab.padj = -1, mark.lwd = 6, my.y.axis.cex = 1, my.y.lab.cex = 1.1,
                     override.title = "", add.polygon = TRUE, which.polygon = c(1, 2),
                     my.type = c("l", "l", "p"), use_bold_axis = TRUE, axis_lwd = 2, 
                     mark.locus.col = c("red"),
                     mark.manual = c(list(chr = gene_dat %>% filter(gene == "Ccdc137") %>% pull(gene_chr) %>% gsub(pattern = "chr", replacement = ""), 
                                          pos = gene_dat %>% filter(gene == "Ccdc137") %>% pull(gene_start))))

## Chr6 overlay of scans
genome.plotter.region(snp.association = list(ccdc137_mediation_scan), haplotype.association = list(ccdc137_scan, ccdc137_chromatin_scan), 
                      haplotype.col = c(scales::alpha(eqtl_col, 1), 
                                        scales::alpha(cqtl_col, 1)), 
                      snp.col = mediation_col, use_bold_axis = TRUE,
                      chr = 11, override.title = "", my.y.lab.cex = 1.1,
                      haplotype.lwd = 5, axis_lwd = 2, rug.pos = gene_dat %>% filter(gene == "Ccdc137") %>% pull(gene_start), rug.col = "red")
## Thresholds for QTL or mediation take time to run, see File S30 miqtl_code_demonstration.R for example code
## Have manually entered the empirical thresholds here
abline(h = 4.37158, lty = 2, lwd = 2, col = eqtl_col)
abline(h = 4.510999, lty = 2, lwd = 2, col = cqtl_col)
abline(h = 3.000264, lty = 2, lwd = 2, col = mediation_col)

### Expression and chromatin data
plot(x = rint(lung_chromatin_dat[, grab.locus.from.scan(ccdc137_mediation_scan, criterion = 'max'), drop = TRUE]), 
     y = rint(lung_expression_dat[, "gene_Ccdc137", drop = TRUE]), 
     xaxt = "n", yaxt = "n",
     xlab = "", ylab = "", 
     pch = 20, frame = FALSE, cex = 1.2)
axis(1, lwd = 2, font = 2, cex.axis = 1.5)
mtext(1, text = expression(bold("Local chromatin accessibility")), line = 3, cex = 1.5, col = cqtl_col)
axis(2, lwd = 2, las = 1, font = 2, cex.axis = 1.5)
mtext(2, text = expression(bolditalic("Ccdc137")~bold("expression")), line = 2.5, cex = 1.5, col = eqtl_col)

## Correlations between data manually added
cor(x = rint(lung_chromatin_dat[, grab.locus.from.scan(ccdc137_mediation_scan, criterion = 'max'), drop = TRUE]),
    y = rint(lung_expression_dat[, "gene_Ccdc137", drop = TRUE]))
## r = 0.71

### Haplotype effects
ccdc137_effects <- lung_local_eqtl_dat %>% filter(gene == "Ccdc137") %>% select(contains("ranef"), -contains("effect_size")) %>% as.numeric
ccdc137_chromatin_effects <- lung_local_cqtl_dat %>% filter(chromatin == grab.locus.from.scan(ccdc137_mediation_scan, criterion = 'max')) %>% select(contains("ranef"), -contains("effect_size")) %>% as.numeric
blup_caterpillar(effects = ccdc137_effects, 
                 col = eqtl_col, 
                 main = "",
                 xlab.line = 2,
                 x.padj = -0.5,
                 axis_lwd = 2,
                 x_min = min(c(ccdc137_effects, ccdc137_chromatin_effects)), 
                 x_max = max(c(ccdc137_effects, ccdc137_chromatin_effects)))
blup_caterpillar(effects = ccdc137_chromatin_effects, col = cqtl_col, add = TRUE)

## Correlations between eQTL and cQTL haplotype effects manually added
cor(x = ccdc137_effects, 
    y = ccdc137_chromatin_effects)
## r = 0.98

## Mediation p-value manually added
read.csv(paste0(supp_dir, "S7_File.csv")) %>% 
  filter(tissue == "lung",
         gene == "Ccdc137") %>% 
  pull(mediation_pval_genomewide)
## mediation genome-wide p-value = 5.40e-9

#####################################################
###
###  Figure 8 - Circos plots of QTL and mediation
###
#####################################################
# source("https://bioconductor.org/biocLite.R")
# biocLite("BSgenome.Mmusculus.UCSC.mm9")
library(BSgenome.Mmusculus.UCSC.mm9)
genome <- BSgenome.Mmusculus.UCSC.mm9

### Pulling information to define chromosome scaffold
chr_end <- seqlengths(genome)[!(grepl(x = names(seqlengths(genome)), pattern = "random"))]
mm9_chrom_dat <- data.frame(Chromosome = names(chr_end), 
                            ChromStart = rep(0, length(chr_end)),
                            ChromEnd = chr_end,
                            Band = NA,
                            Stain = NA) 

### Read in the Analysis L data
## Local-eQTL
raw_liver_eqtl_methodL_dat <- read.csv(paste0(data_dir, "raw_liver_eqtl_methodL.csv"), header = TRUE) %>% 
  mutate(tissue = "Liver")
raw_lung_eqtl_methodL_dat <- read.csv(paste0(data_dir, "raw_lung_eqtl_methodL.csv"), header = TRUE) %>% 
  mutate(tissue = "Lung")
raw_kidney_eqtl_methodL_dat <- read.csv(paste0(data_dir, "raw_kidney_eqtl_methodL.csv")) %>% 
  mutate(tissue = "Kidney")
## Local-cQTL
raw_liver_cqtl_methodL_dat <- read.csv(paste0(data_dir, "raw_liver_cqtl_methodL.csv"), header = TRUE) %>% 
  mutate(tissue = "Liver")
raw_lung_cqtl_methodL_dat <- read.csv(paste0(data_dir, "raw_lung_cqtl_methodL.csv"), header = TRUE) %>% 
  mutate(tissue = "Lung")
raw_kidney_cqtl_methodL_dat <- read.csv(paste0(data_dir, "raw_kidney_cqtl_methodL.csv")) %>% 
  mutate(tissue = "Kidney")

## Chromatin mediation
chromatin_mediation_dat <- read.csv(paste0(supp_dir, "S7_File.csv"), header = TRUE)
liver_chromatin_mediation_dat <- chromatin_mediation_dat %>% filter(tissue == "liver")
lung_chromatin_mediation_dat <- chromatin_mediation_dat %>% filter(tissue == "lung")
kidney_chromatin_mediation_dat <- chromatin_mediation_dat %>% filter(tissue == "kidney")

### Liver
## distal eQTL links
liver_distal_eqtl_methodG_links <- liver_distal_eqtl_dat %>%
  filter(detection_method == "method 1") %>%
  mutate(start = gene_start * 1e6,
         end = start,
         qtl_start = eqtl_pos * 1e6,
         qtl_end = qtl_start,
         chr = paste0("chr", gene_chr),
         qtl_chr = paste0("chr", eqtl_chr),
         qtl_pval = eqtl_pval_genomewide,
         PlotColor = scales::alpha(eqtl_col, ifelse(qtl_pval < 1e-4, 0.7, 1)),
         lwd = ifelse(qtl_pval < 1e-4, 2, 0.5),
         lty = 1) %>%
  dplyr::select(chr,
                start,
                end,
                qtl_chr,
                qtl_start,
                qtl_end,
                qtl_pval,
                PlotColor,
                lwd,
                lty)
## distal cQTL links
liver_distal_cqtl_methodG_links <- liver_distal_cqtl_dat %>%
  filter(detection_method == "method 1") %>%
  mutate(start = chromatin_pos * 1e6,
         end = start,
         qtl_start = cqtl_pos * 1e6,
         qtl_end = qtl_start,
         chr = paste0("chr", chromatin_chr),
         qtl_chr = paste0("chr", cqtl_chr),
         qtl_pval = cqtl_pval_genomewide,
         PlotColor = scales::alpha(cqtl_col, ifelse(qtl_pval < 1e-4, 0.7, 1)),
         lwd = ifelse(qtl_pval < 1e-4, 2, 0.5),
         lty = 1) %>%
  dplyr::select(chr,
                start,
                end,
                qtl_chr,
                qtl_start,
                qtl_end, 
                qtl_pval,
                PlotColor,
                lwd,
                lty)
## Mediation through expression links
liver_exmediation_methodG_links <- liver_distal_eqtl_dat %>%
  filter(exmediation_pval < 0.05 & !is.na(exmediation_pval),
         fixef_eqtl_effect_size < fixef_eqtl_effect_size_mediator) %>%
  mutate(start = gene_start * 1e6,
         end = start,
         qtl_start = exmediator_pos * 1e6,
         qtl_end = qtl_start,
         chr = paste0("chr", gene_chr),
         qtl_chr = paste0("chr", eqtl_chr),
         qtl_pval = exmediation_pval,
         PlotColor = scales::alpha(mediation_col, ifelse(qtl_pval < 1e-4, 0.7, 1)),
         lwd = ifelse(qtl_pval < 1e-4, 2, 0.5),
         lty = 2) %>%
  dplyr::select(chr,
                start,
                end,
                qtl_chr,
                qtl_start,
                qtl_end, 
                qtl_pval,
                PlotColor,
                lwd,
                lty)
## Combining all links
liver_distal_methodG_link_dat <- bind_rows(liver_distal_eqtl_methodG_links, 
                                          liver_distal_cqtl_methodG_links,
                                          liver_exmediation_methodG_links)
## Local eQTL
liver_local_eqtl_methodL_points <- raw_liver_eqtl_methodL_dat %>%
  filter(eqtl_pval_chrwide <= 0.05) %>%
  mutate(start = gene_start * 1e6,
         end = start,
         chr = paste0("chr", gene_chr),
         value = eqtl_pval_chrwide,
         class = ifelse(eqtl_pval_genomewide < 0.05, "genomewide", "chrwide"),
         PlotColor = ifelse(class == "genomewide", 
                            eqtl_col,
                            scales::alpha(eqtl_col, 0.6))) %>%
  dplyr::select(chr,
                start,
                end,
                value,
                class,
                PlotColor)
## Local cQTL
liver_local_cqtl_methodL_points <- raw_liver_cqtl_methodL_dat %>%
  filter(cqtl_pval_chrwide <= 0.05) %>%
  mutate(start = chromatin_pos * 1e6,
         end = start,
         chr = paste0("chr", chromatin_chr),
         value = cqtl_pval_chrwide,
         class = ifelse(cqtl_pval_genomewide < 0.05, "genomewide", "chrwide"),
         PlotColor = ifelse(class == "genomewide",
                            rgb(0,50,100, maxColorValue=255),
                            scales::alpha(rgb(0,50,100, maxColorValue=255), 0.6))) %>%
  dplyr::select(chr,
                start,
                end,
                value,
                PlotColor)
## Mediation through chromatin
liver_local_mediation_points <- liver_chromatin_mediation_dat %>%
  mutate(start = gene_start * 1e6,
         end = start,
         chr = paste0("chr", gene_chr),
         #value = mediation_pval_chrwide,
         value = 1,
         class = ifelse(mediation_pval_genomewide < 0.05, "genomewide", "chrwide"),
         PlotColor = ifelse(class == "genomewide",
                            rgb(190,0,0, maxColorValue=255),
                            scales::alpha(rgb(190,0,0, maxColorValue=255), 0.6))) %>%
  dplyr::select(chr,
                start,
                end,
                value,
                PlotColor)
## Stupid step to make the lines work
liver_local_mediation_points <- bind_rows(liver_local_mediation_points,
                                         data.frame(chr = "chr1", 
                                                    start = 1, 
                                                    end = 1, 
                                                    value = 0, 
                                                    PlotColor = "white"))
## Highlight genes described in manuscript
liver_eqtl_labels_bed <- gene_dat %>%
  filter(gene %in% c("Cox7c", "Ubc", "Slc44a3", "Pik3c2g", "Akr1e1", "Per2", "Rnf13", "Hdhd3")) %>%
  mutate(gene_start = gene_start * 1e6,
         gene_end = gene_start + 1) %>%
  select(gene_chr, 
         gene_start, 
         gene_end,
         gene)

## Rotate the circos plot 90 degrees
circos.par(start.degree = 90)

## liver circos
circos.initializeWithIdeogram(species = "mm9",
                              chromosome.index = paste0("chr", c(1:19, "X")),
                              plotType = NULL)
circos.genomicLabels(liver_eqtl_labels_bed %>% as.data.frame, labels.colum = 4, side = "outside", col = "black", cex = 0.6, font = 3)
circos.genomicTrack(liver_local_cqtl_methodL_points, 
                    stack = TRUE, 
                    bg.border = NA, 
                    ylim = 0.01, 
                    track.height = 0.05,
                    panel.fun = function(region, value, ...) {
                      circos.genomicPoints(region, 
                                           value, 
                                           pch = 16, 
                                           cex = 0.5,
                                           col = rgb(0,50,100, maxColorValue=255), ...)
                      i = getI(...)
                      circos.lines(CELL_META$cell.xlim, c(i, i), lty = 2, col = "#00000040")
                    })
circos.genomicTrack(liver_local_mediation_points, 
                    bg.border = NA,
                    track.height = 0.05,
                    panel.fun = function(region, value, ...) {
                      circos.genomicLines(region, value, type = "h", col = rgb(190,0,0, maxColorValue=255))
                    })
circos.genomicTrack(liver_local_eqtl_methodL_points, 
                    stack = TRUE, 
                    bg.border = NA, 
                    ylim = 0.01, 
                    track.height = 0.05,
                    panel.fun = function(region, value, ...) {
                      circos.genomicPoints(region, 
                                           value, 
                                           pch = 16, 
                                           cex = 0.5,
                                           col = rgb(210,170,25, maxColorValue=255), ...)
                      i = getI(...)
                      circos.lines(CELL_META$cell.xlim, c(i, i), lty = 2, col = "#00000040")
                    })
circos.track(ylim = c(0, 1), panel.fun = function(x, y) {
  chr = gsub(x = CELL_META$sector.index, pattern = "chr", replacement = "")
  xlim = CELL_META$xlim
  ylim = CELL_META$ylim
  circos.rect(xlim[1], 0, xlim[2], 1, col = "black")
  circos.text(mean(xlim), mean(ylim), chr, cex = 0.7, col = "white",
              facing = "inside", niceFacing = TRUE)
}, track.height = 0.15, bg.border = NA)
circos.genomicLink(region1 = liver_distal_methodG_link_dat[,1:3], 
                   region2 = liver_distal_methodG_link_dat[,4:6], 
                   col = liver_distal_methodG_link_dat$PlotColor, 
                   border = NA, 
                   lwd = liver_distal_methodG_link_dat$lwd,
                   lty = liver_distal_methodG_link_dat$lty)

### Lung
## distal eQTL links
lung_distal_eqtl_methodG_links <- lung_distal_eqtl_dat %>%
  filter(detection_method == "method 1") %>%
  mutate(start = gene_start * 1e6,
         end = start,
         qtl_start = eqtl_pos * 1e6,
         qtl_end = qtl_start,
         chr = paste0("chr", gene_chr),
         qtl_chr = paste0("chr", eqtl_chr),
         qtl_pval = eqtl_pval_genomewide,
         PlotColor = scales::alpha(eqtl_col, ifelse(qtl_pval < 1e-4, 0.7, 1)),
         lwd = ifelse(qtl_pval < 1e-4, 2, 0.5),
         lty = 1) %>%
  dplyr::select(chr,
                start,
                end,
                qtl_chr,
                qtl_start,
                qtl_end,
                qtl_pval,
                PlotColor,
                lwd,
                lty)
## distal cQTL links
lung_distal_cqtl_methodG_links <- lung_distal_cqtl_dat %>%
  filter(detection_method == "method 1") %>%
  mutate(start = chromatin_pos * 1e6,
         end = start,
         qtl_start = cqtl_pos * 1e6,
         qtl_end = qtl_start,
         chr = paste0("chr", chromatin_chr),
         qtl_chr = paste0("chr", cqtl_chr),
         qtl_pval = cqtl_pval_genomewide,
         PlotColor = scales::alpha(cqtl_col, ifelse(qtl_pval < 1e-4, 0.7, 1)),
         lwd = ifelse(qtl_pval < 1e-4, 2, 0.5),
         lty = 1) %>%
  dplyr::select(chr,
                start,
                end,
                qtl_chr,
                qtl_start,
                qtl_end, 
                qtl_pval,
                PlotColor,
                lwd,
                lty)
## Mediation through expression links
lung_exmediation_methodG_links <- lung_distal_eqtl_dat %>%
  filter(exmediation_pval < 0.05 & !is.na(exmediation_pval),
         fixef_eqtl_effect_size < fixef_eqtl_effect_size_mediator) %>%
  mutate(start = gene_start * 1e6,
         end = start,
         qtl_start = exmediator_pos * 1e6,
         qtl_end = qtl_start,
         chr = paste0("chr", gene_chr),
         qtl_chr = paste0("chr", eqtl_chr),
         qtl_pval = exmediation_pval,
         PlotColor = scales::alpha(mediation_col, ifelse(qtl_pval < 1e-4, 0.7, 1)),
         lwd = ifelse(qtl_pval < 1e-4, 2, 0.5),
         lty = 2) %>%
  dplyr::select(chr,
                start,
                end,
                qtl_chr,
                qtl_start,
                qtl_end, 
                qtl_pval,
                PlotColor,
                lwd,
                lty)
## Combining all links
lung_distal_methodG_link_dat <- bind_rows(lung_distal_eqtl_methodG_links, 
                                          lung_distal_cqtl_methodG_links,
                                          lung_exmediation_methodG_links)
## Local eQTL
lung_local_eqtl_methodL_points <- raw_lung_eqtl_methodL_dat %>%
  filter(eqtl_pval_chrwide <= 0.05) %>%
  mutate(start = gene_start * 1e6,
         end = start,
         chr = paste0("chr", gene_chr),
         value = eqtl_pval_chrwide,
         class = ifelse(eqtl_pval_genomewide < 0.05, "genomewide", "chrwide"),
         PlotColor = ifelse(class == "genomewide", 
                            eqtl_col,
                            scales::alpha(eqtl_col, 0.6))) %>%
  dplyr::select(chr,
                start,
                end,
                value,
                class,
                PlotColor)
## Local cQTL
lung_local_cqtl_methodL_points <- raw_lung_cqtl_methodL_dat %>%
  filter(cqtl_pval_chrwide <= 0.05) %>%
  mutate(start = chromatin_pos * 1e6,
         end = start,
         chr = paste0("chr", chromatin_chr),
         value = cqtl_pval_chrwide,
         class = ifelse(cqtl_pval_genomewide < 0.05, "genomewide", "chrwide"),
         PlotColor = ifelse(class == "genomewide",
                            rgb(0,50,100, maxColorValue=255),
                            scales::alpha(rgb(0,50,100, maxColorValue=255), 0.6))) %>%
  dplyr::select(chr,
                start,
                end,
                value,
                PlotColor)
## Mediation through chromatin
lung_local_mediation_points <- lung_chromatin_mediation_dat %>%
  mutate(start = gene_start * 1e6,
         end = start,
         chr = paste0("chr", gene_chr),
         #value = mediation_pval_chrwide,
         value = 1,
         class = ifelse(mediation_pval_genomewide < 0.05, "genomewide", "chrwide"),
         PlotColor = ifelse(class == "genomewide",
                            rgb(190,0,0, maxColorValue=255),
                            scales::alpha(rgb(190,0,0, maxColorValue=255), 0.6))) %>%
  dplyr::select(chr,
                start,
                end,
                value,
                PlotColor)
## Stupid step to make the lines work
lung_local_mediation_points <- bind_rows(lung_local_mediation_points,
                                         data.frame(chr = "chr1", 
                                                    start = 1, 
                                                    end = 1, 
                                                    value = 0, 
                                                    PlotColor = "white"))
## Highlight genes described in manuscript
lung_eqtl_labels_bed <- gene_dat %>%
  filter(gene %in% c("Cox7c", "Ubc", "Slc44a3", "Pik3c2g", "Akr1e1", 
                     "Per2", "Rnf13", "Ccnyl1", "Ccdc137", "Hdhd3",
                     "Zfp985", "Zfp979")) %>%
  mutate(gene_start = gene_start * 1e6,
         gene_end = gene_start + 1) %>%
  dplyr::select(gene_chr, 
                gene_start, 
                gene_end, 
                gene)

## Lung circos
circos.initializeWithIdeogram(species = "mm9",
                              chromosome.index = paste0("chr", c(1:19, "X")),
                              plotType = NULL)
circos.genomicLabels(lung_eqtl_labels_bed %>% as.data.frame, labels.colum = 4, side = "outside", col = "black", cex = 0.6, font = 3)
circos.genomicTrack(lung_local_cqtl_methodL_points, 
                    stack = TRUE, 
                    bg.border = NA, 
                    ylim = 0.01, 
                    track.height = 0.05,
                    panel.fun = function(region, value, ...) {
                      circos.genomicPoints(region, 
                                           value, 
                                           pch = 16, 
                                           cex = 0.5,
                                           col = rgb(0,50,100, maxColorValue=255), ...)
                      i = getI(...)
                      circos.lines(CELL_META$cell.xlim, c(i, i), lty = 2, col = "#00000040")
                    })
circos.genomicTrack(lung_local_mediation_points, 
                    bg.border = NA,
                    track.height = 0.05,
                    panel.fun = function(region, value, ...) {
                      circos.genomicLines(region, value, type = "h", col = rgb(190,0,0, maxColorValue=255))
                    })
circos.genomicTrack(lung_local_eqtl_methodL_points, 
                    stack = TRUE, 
                    bg.border = NA, 
                    ylim = 0.01, 
                    track.height = 0.05,
                    panel.fun = function(region, value, ...) {
                      circos.genomicPoints(region, 
                                           value, 
                                           pch = 16, 
                                           cex = 0.5,
                                           col = rgb(210,170,25, maxColorValue=255), ...)
                      i = getI(...)
                      circos.lines(CELL_META$cell.xlim, c(i, i), lty = 2, col = "#00000040")
                    })
circos.track(ylim = c(0, 1), panel.fun = function(x, y) {
  chr = gsub(x = CELL_META$sector.index, pattern = "chr", replacement = "")
  xlim = CELL_META$xlim
  ylim = CELL_META$ylim
  circos.rect(xlim[1], 0, xlim[2], 1, col = "black")
  circos.text(mean(xlim), mean(ylim), chr, cex = 0.7, col = "white",
              facing = "inside", niceFacing = TRUE)
}, track.height = 0.15, bg.border = NA)
circos.genomicLink(region1 = lung_distal_methodG_link_dat[,1:3], 
                   region2 = lung_distal_methodG_link_dat[,4:6], 
                   col = lung_distal_methodG_link_dat$PlotColor, 
                   border = NA, 
                   lwd = lung_distal_methodG_link_dat$lwd,
                   lty = lung_distal_methodG_link_dat$lty)

### Kidney
## distal eQTL links
kidney_distal_eqtl_methodG_links <- kidney_distal_eqtl_dat %>%
  filter(detection_method == "method 1") %>%
  mutate(start = gene_start * 1e6,
         end = start,
         qtl_start = eqtl_pos * 1e6,
         qtl_end = qtl_start,
         chr = paste0("chr", gene_chr),
         qtl_chr = paste0("chr", eqtl_chr),
         qtl_pval = eqtl_pval_genomewide,
         PlotColor = scales::alpha(eqtl_col, ifelse(qtl_pval < 1e-4, 0.7, 1)),
         lwd = ifelse(qtl_pval < 1e-4, 2, 0.5),
         lty = 1) %>%
  dplyr::select(chr,
                start,
                end,
                qtl_chr,
                qtl_start,
                qtl_end,
                qtl_pval,
                PlotColor,
                lwd,
                lty)
## distal cQTL links
kidney_distal_cqtl_methodG_links <- kidney_distal_cqtl_dat %>%
  filter(detection_method == "method 1") %>%
  mutate(start = chromatin_pos * 1e6,
         end = start,
         qtl_start = cqtl_pos * 1e6,
         qtl_end = qtl_start,
         chr = paste0("chr", chromatin_chr),
         qtl_chr = paste0("chr", cqtl_chr),
         qtl_pval = cqtl_pval_genomewide,
         PlotColor = scales::alpha(cqtl_col, ifelse(qtl_pval < 1e-4, 0.7, 1)),
         lwd = ifelse(qtl_pval < 1e-4, 2, 0.5),
         lty = 1) %>%
  dplyr::select(chr,
                start,
                end,
                qtl_chr,
                qtl_start,
                qtl_end, 
                qtl_pval,
                PlotColor,
                lwd,
                lty)
## Mediation through expression links
kidney_exmediation_methodG_links <- kidney_distal_eqtl_dat %>%
  filter(exmediation_pval < 0.05 & !is.na(exmediation_pval),
         fixef_eqtl_effect_size < fixef_eqtl_effect_size_mediator) %>%
  mutate(start = gene_start * 1e6,
         end = start,
         qtl_start = exmediator_pos * 1e6,
         qtl_end = qtl_start,
         chr = paste0("chr", gene_chr),
         qtl_chr = paste0("chr", eqtl_chr),
         qtl_pval = exmediation_pval,
         PlotColor = scales::alpha(mediation_col, ifelse(qtl_pval < 1e-4, 0.7, 1)),
         lwd = ifelse(qtl_pval < 1e-4, 2, 0.5),
         lty = 2) %>%
  dplyr::select(chr,
                start,
                end,
                qtl_chr,
                qtl_start,
                qtl_end, 
                qtl_pval,
                PlotColor,
                lwd,
                lty)
## Combining all links
kidney_distal_methodG_link_dat <- bind_rows(kidney_distal_eqtl_methodG_links, 
                                          kidney_distal_cqtl_methodG_links,
                                          kidney_exmediation_methodG_links)
## Local eQTL
kidney_local_eqtl_methodL_points <- raw_kidney_eqtl_methodL_dat %>%
  filter(eqtl_pval_chrwide <= 0.05) %>%
  mutate(start = gene_start * 1e6,
         end = start,
         chr = paste0("chr", gene_chr),
         value = eqtl_pval_chrwide,
         class = ifelse(eqtl_pval_genomewide < 0.05, "genomewide", "chrwide"),
         PlotColor = ifelse(class == "genomewide", 
                            eqtl_col,
                            scales::alpha(eqtl_col, 0.6))) %>%
  dplyr::select(chr,
                start,
                end,
                value,
                class,
                PlotColor)
## Local cQTL
kidney_local_cqtl_methodL_points <- raw_kidney_cqtl_methodL_dat %>%
  filter(cqtl_pval_chrwide <= 0.05) %>%
  mutate(start = chromatin_pos * 1e6,
         end = start,
         chr = paste0("chr", chromatin_chr),
         value = cqtl_pval_chrwide,
         class = ifelse(cqtl_pval_genomewide < 0.05, "genomewide", "chrwide"),
         PlotColor = ifelse(class == "genomewide",
                            rgb(0,50,100, maxColorValue=255),
                            scales::alpha(rgb(0,50,100, maxColorValue=255), 0.6))) %>%
  dplyr::select(chr,
                start,
                end,
                value,
                PlotColor)
## Mediation through chromatin
kidney_local_mediation_points <- kidney_chromatin_mediation_dat %>%
  mutate(start = gene_start * 1e6,
         end = start,
         chr = paste0("chr", gene_chr),
         #value = mediation_pval_chrwide,
         value = 1,
         class = ifelse(mediation_pval_genomewide < 0.05, "genomewide", "chrwide"),
         PlotColor = ifelse(class == "genomewide",
                            rgb(190,0,0, maxColorValue=255),
                            scales::alpha(rgb(190,0,0, maxColorValue=255), 0.6))) %>%
  dplyr::select(chr,
                start,
                end,
                value,
                PlotColor)
## Stupid step to make the lines work
kidney_local_mediation_points <- bind_rows(kidney_local_mediation_points,
                                         data.frame(chr = "chr1", 
                                                    start = 1, 
                                                    end = 1, 
                                                    value = 0, 
                                                    PlotColor = "white"))
## Highlight genes described in manuscript
kidney_eqtl_labels_bed <- gene_dat %>%
  filter(gene %in% c("Cox7c", "Ubc", "Slc44a3", "Pik3c2g", "Akr1e1", "Per2", "Hdhd3", "Acbd4")) %>%
  mutate(gene_start = gene_start * 1e6,
         gene_end = gene_start + 1) %>%
  select(gene_chr, gene_start, gene_end, gene)

## kidney circos
circos.initializeWithIdeogram(species = "mm9",
                              chromosome.index = paste0("chr", c(1:19, "X")),
                              plotType = NULL)
circos.genomicLabels(kidney_eqtl_labels_bed %>% as.data.frame, labels.colum = 4, side = "outside", col = "black", cex = 0.6, font = 3)
circos.genomicTrack(kidney_local_cqtl_methodL_points, 
                    stack = TRUE, 
                    bg.border = NA, 
                    ylim = 0.01, 
                    track.height = 0.05,
                    panel.fun = function(region, value, ...) {
                      circos.genomicPoints(region, 
                                           value, 
                                           pch = 16, 
                                           cex = 0.5,
                                           col = rgb(0,50,100, maxColorValue=255), ...)
                      i = getI(...)
                      circos.lines(CELL_META$cell.xlim, c(i, i), lty = 2, col = "#00000040")
                    })
circos.genomicTrack(kidney_local_mediation_points, 
                    bg.border = NA,
                    track.height = 0.05,
                    panel.fun = function(region, value, ...) {
                      circos.genomicLines(region, value, type = "h", col = rgb(190,0,0, maxColorValue=255))
                    })
circos.genomicTrack(kidney_local_eqtl_methodL_points, 
                    stack = TRUE, 
                    bg.border = NA, 
                    ylim = 0.01, 
                    track.height = 0.05,
                    panel.fun = function(region, value, ...) {
                      circos.genomicPoints(region, 
                                           value, 
                                           pch = 16, 
                                           cex = 0.5,
                                           col = rgb(210,170,25, maxColorValue=255), ...)
                      i = getI(...)
                      circos.lines(CELL_META$cell.xlim, c(i, i), lty = 2, col = "#00000040")
                    })
circos.track(ylim = c(0, 1), panel.fun = function(x, y) {
  chr = gsub(x = CELL_META$sector.index, pattern = "chr", replacement = "")
  xlim = CELL_META$xlim
  ylim = CELL_META$ylim
  circos.rect(xlim[1], 0, xlim[2], 1, col = "black")
  circos.text(mean(xlim), mean(ylim), chr, cex = 0.7, col = "white",
              facing = "inside", niceFacing = TRUE)
}, track.height = 0.15, bg.border = NA)
circos.genomicLink(region1 = kidney_distal_methodG_link_dat[,1:3], 
                   region2 = kidney_distal_methodG_link_dat[,4:6], 
                   col = kidney_distal_methodG_link_dat$PlotColor, 
                   border = NA, 
                   lwd = kidney_distal_methodG_link_dat$lwd,
                   lty = kidney_distal_methodG_link_dat$lty)

##########################################
###
###  Figure 9 - Akr1e1 regulation
###
##########################################
### Genome scans
## Zfp985 local-eQTL in lung
zfp985_lung_scan <- scan.h2lmm(genomecache = genome_cache_dir, 
                                     data = lung_expression_dat, 
                                     formula = rint(gene_Zfp985) ~ 1 + BATCH, 
                                     model = "additive",
                                     p.value.method = "ANOVA", 
                                     use.multi.impute = FALSE)
# Plot
genome.plotter.whole(list(zfp985_lung_scan), 
                     main.colors = c(scales::alpha(exmediation_col, 1)), 
                     distinguish.chr.col = c(scales::alpha(exmediation_col, 1)),
                     my.x.lab.cex = 0.9, my.x.lab.padj = -1, mark.lwd = 6, my.y.axis.cex = 1, my.y.lab.cex = 1.1,
                     override.title = "", add.polygon = TRUE, which.polygon = c(1),
                     my.type = c("l"), use_bold_axis = TRUE, axis_lwd = 2, 
                     mark.locus.col = c("red"),
                     mark.manual = c(list(chr = gene_dat %>% filter(gene == "Zfp985") %>% pull(gene_chr) %>% gsub(pattern = "chr", replacement = ""), 
                                          pos = gene_dat %>% filter(gene == "Zfp985") %>% pull(gene_start))))
# QTL effect size manually added
lung_local_eqtl_dat %>% filter(gene == "Zfp985") %>% pull(fixef_eqtl_effect_size)
## QTL effect size = 78%

## Distal-cQTL scan in kidney
akr1e1_chromatin_scan <- scan.h2lmm(genomecache = genome_cache_dir, 
                                    data = kidney_chromatin_dat, 
                                    formula = rint(chr13.4608350.4608649) ~ 1 + BATCH, 
                                    model = "additive",
                                    p.value.method = "ANOVA", 
                                    use.multi.impute = FALSE)
# Plot
genome.plotter.whole(list(akr1e1_chromatin_scan), 
                     main.colors = c(scales::alpha(cqtl_col, 1)), 
                     distinguish.chr.col = c(scales::alpha(cqtl_col, 1)),
                     my.x.lab.cex = 0.9, my.x.lab.padj = -1, mark.lwd = 6, my.y.axis.cex = 1, my.y.lab.cex = 1.1,
                     override.title = "", add.polygon = TRUE, which.polygon = c(1),
                     my.type = c("l"), use_bold_axis = TRUE, axis_lwd = 2, y.max.manual = 10,
                     mark.locus = grab.locus.from.scan(akr1e1_chromatin_scan), mark.locus.col = c("black", "red"),
                     mark.manual = list(chr = "13", 
                                        pos = 4.608500))
# QTL effect size manually added
kidney_distal_cqtl_dat %>% filter(chromatin == "chr13.4608350.4608649") %>% pull(fixef_cqtl_effect_size)
## QTL effect size = 72%

## Akr1e1 distal-eQTL in liver
akr1e1_liver_scan <- scan.h2lmm(genomecache = genome_cache_dir, 
                                data = liver_expression_dat, 
                                formula = rint(gene_Akr1e1) ~ 1 + BATCH, 
                                model = "additive",
                                p.value.method = "ANOVA", 
                                use.multi.impute = FALSE)
# Plot
genome.plotter.whole(list(akr1e1_liver_scan), 
                     main.colors = c(scales::alpha(eqtl_col, 1)), 
                     distinguish.chr.col = c(scales::alpha(eqtl_col, 1)),
                     my.x.lab.cex = 0.9, my.x.lab.padj = -1, mark.lwd = 6, my.y.axis.cex = 1, my.y.lab.cex = 1.1,
                     override.title = "", add.polygon = TRUE, which.polygon = c(1),
                     my.type = c("l"), use_bold_axis = TRUE, axis_lwd = 2, y.max.manual = 10,
                     mark.locus = grab.locus.from.scan(akr1e1_liver_scan), mark.locus.col = c("black", "red"),
                     mark.manual = list(chr = gene_dat %>% filter(gene == "Akr1e1") %>% pull(gene_chr) %>% gsub(pattern = "chr", replacement = ""), 
                                        pos = gene_dat %>% filter(gene == "Akr1e1") %>% pull(gene_start)))
# QTL effect size manually added
liver_distal_eqtl_dat %>% filter(gene == "Akr1e1") %>% pull(fixef_eqtl_effect_size)
## QTL effect size = 71%

## Mediation by Zfp985 expression in lung
# Akr1e1 eQTL scan in lung
akr1e1_lung_scan <- scan.h2lmm(genomecache = genome_cache_dir, 
                                data = lung_expression_dat, 
                                formula = rint(gene_Akr1e1) ~ 1 + BATCH, 
                                model = "additive",
                                p.value.method = "ANOVA", 
                                use.multi.impute = FALSE)
# Mediation scan through gene expression
akr1e1_lung_expression_mediation_qr <- extract.mediation.expression.qr(genomecache = genome_cache_dir, 
                                                                       data = lung_expression_dat, 
                                                                       locus = grab.locus.from.scan(akr1e1_lung_scan), 
                                                                       formula = ~ BATCH, 
                                                                       model = "additive", 
                                                                       pos.is.bp = FALSE,
                                                                       gene.data = gene_dat)
akr1e1_lung_expression_mediation_scan <- mediation.scan.qr(mediation.qr.object = akr1e1_lung_expression_mediation_qr, 
                                                           data = lung_expression_dat, 
                                                           phenotype = "rint(gene_Akr1e1)")
# Plot
genome.plotter.whole(list(akr1e1_lung_scan, akr1e1_lung_expression_mediation_scan), 
                     main.colors = c(scales::alpha(eqtl_col, 0.4), 
                                     mediation_col), 
                     distinguish.chr.col = c(scales::alpha(eqtl_col, 0.4), 
                                             mediation_col),
                     my.x.lab.cex = 0.9, my.x.lab.padj = -1, mark.lwd = 6, my.y.axis.cex = 1, my.y.lab.cex = 1.1,
                     override.title = "", add.polygon = TRUE, which.polygon = c(1),
                     my.type = c("l", "p"), use_bold_axis = TRUE, axis_lwd = 2, y.max.manual = 10,
                     mark.locus = grab.locus.from.scan(zfp985_lung_scan), mark.locus.col = c("black", "red"),
                     mark.manual = c(list(chr = gene_dat %>% filter(gene == "Akr1e1") %>% pull(gene_chr) %>% gsub(pattern = "chr", replacement = ""), 
                                          pos = gene_dat %>% filter(gene == "Akr1e1") %>% pull(gene_start))))
# Mediation p-value manually added
lung_distal_eqtl_dat %>% filter(gene == "Akr1e1") %>% pull(exmediation_pval)
## mediation genome-wide p-value = 4.70e-7

## Mediation by chromatin site expression in kidney
# Akr1e1 eQTL scan in kidney
akr1e1_kidney_scan <- scan.h2lmm(genomecache = genome_cache_dir, 
                                 data = kidney_expression_dat, 
                                 formula = rint(gene_Akr1e1) ~ 1 + BATCH, 
                                 model = "additive",
                                 p.value.method = "ANOVA", 
                                 use.multi.impute = FALSE)
# Merge expression and chromatin data for mediation
kidney_full_dat <- merge(kidney_expression_dat, 
                         kidney_chromatin_dat, 
                         by = "SUBJECT.NAME")
# Mediation of distal-eQTL through chromatin
akr1e1_mediation_qr <- extract.mediation.qr(genomecache = genome_cache_dir, 
                                            locus = grab.locus.from.scan(akr1e1_kidney_scan), 
                                            data = kidney_full_dat, 
                                            formula = ~ 1 + BATCH.x, 
                                            model="additive")
akr1e1_chromatin_mediation_scan <- mediation.scan.qr(mediation.qr.object = akr1e1_mediation_qr, 
                                                     data = kidney_full_dat, 
                                                     phenotype = "rint(gene_Akr1e1)")
# Plot
genome.plotter.whole(list(akr1e1_kidney_scan, akr1e1_chromatin_mediation_scan), 
                     main.colors = c(scales::alpha(eqtl_col, 0.4), 
                                     mediation_col), 
                     distinguish.chr.col = c(scales::alpha(eqtl_col, 0.4), 
                                             mediation_col),
                     my.x.lab.cex = 0.9, my.x.lab.padj = -1, mark.lwd = 6, my.y.axis.cex = 1, my.y.lab.cex = 1.1,
                     override.title = "", add.polygon = TRUE, which.polygon = c(1),
                     my.type = c("l", "p"), use_bold_axis = TRUE, axis_lwd = 2, y.max.manual = 10,
                     mark.locus = grab.locus.from.scan(zfp985_lung_scan), mark.locus.col = c("black", "red"),
                     mark.manual = c(list(chr = gene_dat %>% filter(gene == "Akr1e1") %>% pull(gene_chr) %>% gsub(pattern = "chr", replacement = ""), 
                                          pos = gene_dat %>% filter(gene == "Akr1e1") %>% pull(gene_start))))

# Mediation p-value manually added
## mediation genome-wide p-value = 2.18e-13
## Calculation requires permutations


### Raw data
## Zfp985 in lung
p_zfp985_lung_only <- raw_data_box(trait = "Zfp985", 
                                   genome_cache = genome_cache_dir,
                                   traits_dat = lung_expression_dat,
                                   locus = lung_local_eqtl_dat %>% filter(gene == "Zfp985") %>% pull(eqtl_locus),
                                   col = exmediation_col,
                                   mode = "expression",
                                   axis_labels_size = 12,
                                   remove_y_axis = FALSE)
p_zfp985_lung_only

## Chromatin in kidney
p_akr1e1_chromatin <- raw_data_box(trait = "chr13.4608350.4608649", 
                                   genome_cache = genome_cache_dir,
                                   traits_dat = kidney_chromatin_dat,
                                   locus = kidney_distal_cqtl_dat %>% filter(chromatin == "chr13.4608350.4608649") %>% pull(cqtl_locus),
                                   col = cqtl_col,
                                   mode = "chromatin",
                                   axis_labels_size = 12,
                                   remove_y_axis = FALSE)
p_akr1e1_chromatin

## Akr1e1 in liver
p_akr1e1_liver_only <- raw_data_box(trait = "Akr1e1", 
                                    genome_cache = genome_cache_dir,
                                    traits_dat = liver_expression_dat,
                                    locus = liver_distal_eqtl_dat %>% filter(gene == "Akr1e1") %>% pull(eqtl_locus),
                                    col = eqtl_col,
                                    mode = "expression",
                                    axis_labels_size = 12,
                                    remove_y_axis = FALSE)
p_akr1e1_liver_only

## Mediation through Zfp985 in lung
p_zfp985_lung_joint <- raw_data_box(trait = "Zfp985", 
                                    genome_cache = genome_cache_dir,
                                    traits_dat = lung_expression_dat,
                                    locus = lung_local_eqtl_dat %>% filter(gene == "Zfp985") %>% pull(eqtl_locus),
                                    col = exmediation_col,
                                    mode = "expression",
                                    axis_labels_size = 12,
                                    remove_y_axis = FALSE,
                                    manual_ymax = max(c(lung_expression_dat[,"gene_Zfp985"])))
p_akr1e1_lung_joint<- raw_data_box(trait = "Akr1e1", 
                                   genome_cache = genome_cache_dir,
                                   traits_dat = lung_expression_dat,
                                   locus = lung_distal_eqtl_dat %>% filter(gene == "Akr1e1") %>% pull(eqtl_locus),
                                   col = eqtl_col,
                                   mode = "expression",
                                   axis_labels_size = 12,
                                   remove_y_axis = FALSE,
                                   manual_ymax = max(c(lung_expression_dat[,"gene_Akr1e1"], lung_expression_dat[,"gene_Zfp985"])))
grid.arrange(p_zfp985_lung_joint, p_akr1e1_lung_joint, nrow = 1)

## Mediation through chromatin in kidney
p_akr1e1_kidney<- raw_data_box(trait = "Akr1e1", 
                                   genome_cache = genome_cache_dir,
                                   traits_dat = kidney_expression_dat,
                                   locus = kidney_distal_eqtl_dat %>% filter(gene == "Akr1e1") %>% pull(eqtl_locus),
                                   col = eqtl_col,
                                   mode = "expression",
                                   axis_labels_size = 12,
                                   remove_y_axis = FALSE)
gridExtra::grid.arrange(p_akr1e1_chromatin, p_akr1e1_kidney, nrow = 1)


### Haplotype effects
zfp985_lung_effects <- lung_local_eqtl_dat %>% filter(gene == "Zfp985") %>% select(contains("ranef"), -contains("effect_size")) %>% as.numeric
akr1e1_chromatin_effects <- kidney_distal_cqtl_dat %>% filter(chromatin == "chr13.4608350.4608649") %>% select(contains("ranef"), -contains("effect_size")) %>% as.numeric
akr1e1_liver_effects <- liver_distal_eqtl_dat %>% filter(gene == "Akr1e1") %>% select(contains("ranef"), -contains("effect_size")) %>% as.numeric

## Zfp985 in lung
blup_caterpillar(effects = zfp985_lung_effects, 
                 col = exmediation_col, 
                 main = "",
                 xlab.line = 2,
                 x.padj = -0.5,
                 axis_lwd = 2,
                 x_min = min(c(akr1e1_liver_effects, zfp985_lung_effects, akr1e1_chromatin_effects)), 
                 x_max = max(c(akr1e1_liver_effects, zfp985_lung_effects, akr1e1_chromatin_effects)))

## Chromatin in kidney
blup_caterpillar(effects = akr1e1_chromatin_effects, 
                 col = cqtl_col, 
                 main = "",
                 xlab.line = 2,
                 x.padj = -0.5,
                 axis_lwd = 2,
                 x_min = min(c(akr1e1_liver_effects, zfp985_lung_effects, akr1e1_chromatin_effects)), 
                 x_max = max(c(akr1e1_liver_effects, zfp985_lung_effects, akr1e1_chromatin_effects)))

## Akr1e1 in liver
blup_caterpillar(effects = akr1e1_liver_effects, 
                 col = eqtl_col, 
                 main = "",
                 xlab.line = 2,
                 x.padj = -0.5,
                 axis_lwd = 2,
                 x_min = min(c(akr1e1_liver_effects, zfp985_lung_effects, akr1e1_chromatin_effects)), 
                 x_max = max(c(akr1e1_liver_effects, zfp985_lung_effects, akr1e1_chromatin_effects)))
