# Supplementary material for: Integrative QTL analysis of gene expression and chromatin accessibility identifies multi-tissue patterns of genetic regulation
Source: PLoS Genet. 2020 Jan 21;16(1):e1008537. doi: 10.1371/journal.pgen.1008537 (PMC7010298; doi:10.1371/journal.pgen.1008537)
Supplement: S10 File — (R) [file pgen.1008537.s041.R]

##################################################################################
##################################################################################
###
###     File S10: R code to generate the tables and figures included in
###     the supplemental material of Keele & Quach et al
###     -- Multi-tissue analysis of gene expression and chromatin accessibility
###        in 47 Collaborative Cross strains
###     
###     Author: Greg Keele
###
##################################################################################
##################################################################################
#### Necessary R packages
library(tidyverse)
library(readr)
library(ggridges)
library(gridExtra)
library(UpSetR)
# devtools::install_github("gkeele/miqtl")
library(miqtl)

#### Colors
## CC colors
cc_col <- c(rgb(240, 240, 0, maxColorValue = 255),
            rgb(128, 128, 128, maxColorValue = 255),
            rgb(240, 128, 128, maxColorValue = 255),
            rgb(16, 16, 240, maxColorValue = 255),
            rgb(0, 160, 240, maxColorValue = 255),
            rgb(0, 160, 0, maxColorValue = 255),
            rgb(240, 0, 0, maxColorValue = 255),
            rgb(144, 0, 224, maxColorValue = 255))
## QTL colors
eqtl_col <- rgb(210, 170, 25, maxColorValue = 255)
cqtl_col <- rgb(0, 50, 100, maxColorValue = 255)
local_eqtl_col <- rgb(250, 190, 70, maxColorValue = 255)
distal_eqtl_col <- rgb(180, 150, 60, maxColorValue = 255)
local_cqtl_col <- rgb(90, 135, 195, maxColorValue=255)
distal_cqtl_col <- rgb(0, 85, 35, maxColorValue=255)
## Mediation colors
mediation_col <- rgb(190, 0, 0, maxColorValue = 255)
exmediation_col <- rgb(0, 139, 139, maxColorValue = 255)
## Tissue colors
liver_col <- "darkorchid"
lung_col <- "forestgreen"
kidney_col <- "darkorange"

#### Supplemental data directory
## Enter path where you have stored the supplemental data
supp_dir <- "~/<YOUR DIRECTORY>"

## Enter path where you have stored the data from figshare (doi:10.6084/m9.figshare.9985514)
data_dir <- "~/<YOUR DIRECTORY>"

## Enter path to the unzipped genomecache (cc_genome_cache_full_l2_0.1.zip)
## May be the same as supp_dir or data_dir
genome_cache_dir <- "~/<YOUR DIRECTORY>"

## Enter path to the unzipped variant database (isvdb_var_db.tar.gz)
## May be the same as supp_dir or data_dir
var_dir <- "~/<YOUR DIRECTORY>"

################################################
###
###  Load up the necessary data from supplement
###
################################################
#### Read in gene annotations from mm9
gene_dat <- readr::read_tsv(paste0(data_dir, "refseq_mm9_tss.txt.zip"), 
                            col_names = c("gene_chr", "gene_start", "gene_end", "gene", "alt_name")) %>%
  mutate(gene_start = gene_start/1e6,
         gene = gsub(x = gene, pattern = "-", replacement = ".")) %>%
  as.data.frame

#### Read in expression data
liver_expression_dat <- read_csv(paste0(data_dir, "liver_expression.csv.zip")) %>%
  mutate(BATCH = factor(BATCH)) %>%
  as.data.frame
lung_expression_dat <- read_csv(paste0(data_dir, "lung_expression.csv.zip")) %>%
  mutate(BATCH = factor(BATCH)) %>%
  as.data.frame
kidney_expression_dat <- read_csv(paste0(data_dir, "kidney_expression.csv.zip")) %>%
  mutate(BATCH = factor(BATCH)) %>%
  as.data.frame

#### Read in chromatin data
liver_chromatin_dat <- read_csv(paste0(data_dir, "liver_chromatin.csv.zip")) %>%
  mutate(BATCH = factor(BATCH)) %>%
  as.data.frame
lung_chromatin_dat <- read_csv(paste0(data_dir, "lung_chromatin.csv.zip")) %>%
  mutate(BATCH = factor(BATCH)) %>%
  as.data.frame
kidney_chromatin_dat <- read_csv(paste0(data_dir, "kidney_chromatin.csv.zip")) %>%
  mutate(BATCH = factor(BATCH)) %>%
  as.data.frame

#### Read in eQTL results data
## Local eQTL
local_eqtl_dat <- read.csv(paste0(supp_dir, "S3_File.csv"), header = TRUE)
liver_local_eqtl_dat <- local_eqtl_dat %>% filter(tissue == "liver")
lung_local_eqtl_dat <- local_eqtl_dat %>% filter(tissue == "lung")
kidney_local_eqtl_dat <- local_eqtl_dat %>% filter(tissue == "kidney")
## Distal eQTL
distal_eqtl_dat <- read.csv(paste0(supp_dir, "S4_File.csv"), header = TRUE)
liver_distal_eqtl_dat <- distal_eqtl_dat %>% filter(tissue == "liver")
lung_distal_eqtl_dat <- distal_eqtl_dat %>% filter(tissue == "lung")
kidney_distal_eqtl_dat <- distal_eqtl_dat %>% filter(tissue == "kidney")
#### Read in cQTL results data
## Local cQTL
local_cqtl_dat <- read.csv(paste0(supp_dir, "S5_File.csv"), header = TRUE)
liver_local_cqtl_dat <- local_cqtl_dat %>% filter(tissue == "liver")
lung_local_cqtl_dat <- local_cqtl_dat %>% filter(tissue == "lung")
kidney_local_cqtl_dat <- local_cqtl_dat %>% filter(tissue == "kidney")
## Distal cQTL
distal_cqtl_dat <- read.csv(paste0(supp_dir, "S6_File.csv"), header = TRUE)
liver_distal_cqtl_dat <- distal_cqtl_dat %>% filter(tissue == "liver")
lung_distal_cqtl_dat <- distal_cqtl_dat %>% filter(tissue == "lung")
kidney_distal_cqtl_dat <- distal_cqtl_dat %>% filter(tissue == "kidney")

## Raw QTL
# eQTL Analysis G
raw_liver_eqtl_methodG_dat <- read.csv(paste0(data_dir, "raw_liver_eqtl_methodG.csv"), header = TRUE) %>% 
  mutate(tissue = "Liver")
raw_lung_eqtl_methodG_dat <- read.csv(paste0(data_dir, "raw_lung_eqtl_methodG.csv"), header = TRUE) %>% 
  mutate(tissue = "Lung")
raw_kidney_eqtl_methodG_dat <- read.csv(paste0(data_dir, "raw_kidney_eqtl_methodG.csv"), header = TRUE) %>% 
  mutate(tissue = "Kidney")
# eQTL Analysis C
raw_liver_eqtl_methodC_dat <- read.csv(paste0(data_dir, "raw_liver_eqtl_methodC.csv"), header = TRUE) %>% 
  mutate(tissue = "Liver")
raw_lung_eqtl_methodC_dat <- read.csv(paste0(data_dir, "raw_lung_eqtl_methodC.csv"), header = TRUE) %>% 
  mutate(tissue = "Lung")
raw_kidney_eqtl_methodC_dat <- read.csv(paste0(data_dir, "raw_kidney_eqtl_methodC.csv"), header = TRUE) %>% 
  mutate(tissue = "Kidney")
# eQTL Analysis L
raw_liver_eqtl_methodL_dat <- read.csv(paste0(data_dir, "raw_liver_eqtl_methodL.csv"), header = TRUE) %>% 
  mutate(tissue = "Liver")
raw_lung_eqtl_methodL_dat <- read.csv(paste0(data_dir, "raw_lung_eqtl_methodL.csv"), header = TRUE) %>% 
  mutate(tissue = "Lung")
raw_kidney_eqtl_methodL_dat <- read.csv(paste0(data_dir, "raw_kidney_eqtl_methodL.csv"), header = TRUE) %>% 
  mutate(tissue = "Kidney")

# cQTL Analysis G
raw_liver_cqtl_methodG_dat <- read.csv(paste0(data_dir, "raw_liver_cqtl_methodG.csv"), header = TRUE) %>% 
  mutate(tissue = "Liver")
raw_lung_cqtl_methodG_dat <- read.csv(paste0(data_dir, "raw_lung_cqtl_methodG.csv"), header = TRUE) %>% 
  mutate(tissue = "Lung")
raw_kidney_cqtl_methodG_dat <- read.csv(paste0(data_dir, "raw_kidney_cqtl_methodG.csv"), header = TRUE) %>% 
  mutate(tissue = "Kidney")
# cQTL Analysis C
raw_liver_cqtl_methodC_dat <- read.csv(paste0(data_dir, "raw_liver_cqtl_methodC.csv"), header = TRUE) %>% 
  mutate(tissue = "Liver")
raw_lung_cqtl_methodC_dat <- read.csv(paste0(data_dir, "raw_lung_cqtl_methodC.csv"), header = TRUE) %>% 
  mutate(tissue = "Lung")
raw_kidney_cqtl_methodC_dat <- read.csv(paste0(data_dir, "raw_kidney_cqtl_methodC.csv"), header = TRUE) %>% 
  mutate(tissue = "Kidney")
# cQTL Analysis L
raw_liver_cqtl_methodL_dat <- read.csv(paste0(data_dir, "raw_liver_cqtl_methodL.csv"), header = TRUE) %>% 
  mutate(tissue = "Liver")
raw_lung_cqtl_methodL_dat <- read.csv(paste0(data_dir, "raw_lung_cqtl_methodL.csv"), header = TRUE) %>% 
  mutate(tissue = "Lung")
raw_kidney_cqtl_methodL_dat <- read.csv(paste0(data_dir, "raw_kidney_cqtl_methodL.csv"), header = TRUE) %>% 
  mutate(tissue = "Kidney")

#### Read in differential expression results data
de_dat <- read.csv(paste0(supp_dir, "S1_File.csv"), header = TRUE)
liver_vs_lung_de_dat <- de_dat %>% filter(comparison == "liver_lung")
liver_vs_kidney_de_dat <- de_dat %>% filter(comparison == "liver_kidney")
lung_vs_kidney_de_dat <- de_dat %>% filter(comparison == "lung_kidney")

#### Source plotting and analysis functions
source(paste0(supp_dir, "S11_File.R"))
source(paste0(supp_dir, "S12_File.R"))
source(paste0(supp_dir, "S13_File.R"))

#### Derive pair-wise data sets
### Local-eQTL
## Make pairwise data
## Liver vs lung
liver_vs_lung_local_eqtl_dat <- inner_join(liver_local_eqtl_dat %>%
                                             dplyr::rename(liver_fixef_effect_size = fixef_eqtl_effect_size,
                                                           liver_ranef_effect_size = ranef_eqtl_effect_size,
                                                           liver_ranef_A = ranef_A,
                                                           liver_ranef_B = ranef_B,
                                                           liver_ranef_C = ranef_C,
                                                           liver_ranef_D = ranef_D,
                                                           liver_ranef_E = ranef_E,
                                                           liver_ranef_F = ranef_F,
                                                           liver_ranef_G = ranef_G,
                                                           liver_ranef_H = ranef_H,
                                                           liver_pos = eqtl_pos,
                                                           liver_locus = eqtl_locus,
                                                           liver_detection_method = detection_method,
                                                           liver_eqtl_chr = eqtl_chr) %>%
                                             mutate(tissue = "liver") %>%
                                             dplyr::select(gene, contains("fixef"), contains("ranef"), liver_pos, liver_locus, liver_detection_method, gene_start, gene_chr, liver_eqtl_chr), 
                                           lung_local_eqtl_dat %>%
                                             dplyr::rename(lung_fixef_effect_size = fixef_eqtl_effect_size,
                                                           lung_ranef_effect_size = ranef_eqtl_effect_size,
                                                           lung_ranef_A = ranef_A,
                                                           lung_ranef_B = ranef_B,
                                                           lung_ranef_C = ranef_C,
                                                           lung_ranef_D = ranef_D,
                                                           lung_ranef_E = ranef_E,
                                                           lung_ranef_F = ranef_F,
                                                           lung_ranef_G = ranef_G,
                                                           lung_ranef_H = ranef_H,
                                                           lung_pos = eqtl_pos,
                                                           lung_locus = eqtl_locus,
                                                           lung_detection_method = detection_method,
                                                           lung_eqtl_chr = eqtl_chr) %>%
                                             mutate(tissue = "lung") %>%
                                             dplyr::select(gene, contains("fixef"), contains("ranef"), lung_pos, lung_locus, lung_detection_method, gene_start, gene_chr, lung_eqtl_chr)) %>%
  mutate(dist = abs(liver_pos - lung_pos))
## Haplotype effects correlations
liver_vs_lung_local_eqtl_dat$effect_cor <- sapply(1:nrow(liver_vs_lung_local_eqtl_dat), function(i) cor(as.numeric(liver_vs_lung_local_eqtl_dat[i, c("liver_ranef_A", "liver_ranef_B", "liver_ranef_C", "liver_ranef_D", "liver_ranef_E", "liver_ranef_F", "liver_ranef_G", "liver_ranef_H")]),
                                                                                                        as.numeric(liver_vs_lung_local_eqtl_dat[i, c("lung_ranef_A", "lung_ranef_B", "lung_ranef_C", "lung_ranef_D", "lung_ranef_E", "lung_ranef_F", "lung_ranef_G", "lung_ranef_H")])))
## Correlation test
liver_vs_lung_local_eqtl_dat$cor_pval <- run_cor_test(qtl_tab = liver_vs_lung_local_eqtl_dat,
                                                      first_tissue = "liver",
                                                      second_tissue = "lung",
                                                      alt = "greater")
## FDR for correlation p-values
liver_vs_lung_local_eqtl_dat <- liver_vs_lung_local_eqtl_dat %>%
  mutate(positive_cor_q = p.adjust(cor_pval, method = "BH")) %>%
  mutate(q_high_col = ifelse(positive_cor_q <= 0.1, "positive", "null"))

## Liver vs kidney
liver_vs_kidney_local_eqtl_dat <- inner_join(liver_local_eqtl_dat %>%
                                               dplyr::rename(liver_fixef_effect_size = fixef_eqtl_effect_size,
                                                             liver_ranef_effect_size = ranef_eqtl_effect_size,
                                                             liver_ranef_A = ranef_A,
                                                             liver_ranef_B = ranef_B,
                                                             liver_ranef_C = ranef_C,
                                                             liver_ranef_D = ranef_D,
                                                             liver_ranef_E = ranef_E,
                                                             liver_ranef_F = ranef_F,
                                                             liver_ranef_G = ranef_G,
                                                             liver_ranef_H = ranef_H,
                                                             liver_pos = eqtl_pos,
                                                             liver_locus = eqtl_locus,
                                                             liver_detection_method = detection_method,
                                                             liver_eqtl_chr = eqtl_chr) %>%
                                               mutate(tissue = "liver") %>%
                                               dplyr::select(gene, contains("fixef"), contains("ranef"), liver_pos, liver_locus, liver_detection_method, gene_start, gene_chr, liver_eqtl_chr), 
                                             kidney_local_eqtl_dat %>%
                                               dplyr::rename(kidney_fixef_effect_size = fixef_eqtl_effect_size,
                                                             kidney_ranef_effect_size = ranef_eqtl_effect_size,
                                                             kidney_ranef_A = ranef_A,
                                                             kidney_ranef_B = ranef_B,
                                                             kidney_ranef_C = ranef_C,
                                                             kidney_ranef_D = ranef_D,
                                                             kidney_ranef_E = ranef_E,
                                                             kidney_ranef_F = ranef_F,
                                                             kidney_ranef_G = ranef_G,
                                                             kidney_ranef_H = ranef_H,
                                                             kidney_pos = eqtl_pos,
                                                             kidney_locus = eqtl_locus,
                                                             kidney_detection_method = detection_method,
                                                             kidney_eqtl_chr = eqtl_chr) %>%
                                               mutate(tissue = "kidney") %>%
                                               dplyr::select(gene, contains("fixef"), contains("ranef"), kidney_pos, kidney_locus, kidney_detection_method, gene_start, gene_chr, kidney_eqtl_chr)) %>%
  mutate(dist = abs(liver_pos - kidney_pos))
## Haplotype effects correlations
liver_vs_kidney_local_eqtl_dat$effect_cor <- sapply(1:nrow(liver_vs_kidney_local_eqtl_dat), function(i) cor(as.numeric(liver_vs_kidney_local_eqtl_dat[i, c("liver_ranef_A", "liver_ranef_B", "liver_ranef_C", "liver_ranef_D", "liver_ranef_E", "liver_ranef_F", "liver_ranef_G", "liver_ranef_H")]),
                                                                                                            as.numeric(liver_vs_kidney_local_eqtl_dat[i, c("kidney_ranef_A", "kidney_ranef_B", "kidney_ranef_C", "kidney_ranef_D", "kidney_ranef_E", "kidney_ranef_F", "kidney_ranef_G", "kidney_ranef_H")])))
## Correlation test
liver_vs_kidney_local_eqtl_dat$cor_pval <- run_cor_test(qtl_tab = liver_vs_kidney_local_eqtl_dat,
                                                        first_tissue = "liver",
                                                        second_tissue = "kidney",
                                                        alt = "greater")
## FDR for correlation p-values
liver_vs_kidney_local_eqtl_dat <- liver_vs_kidney_local_eqtl_dat %>%
  mutate(positive_cor_q = p.adjust(cor_pval, method = "BH")) %>%
  mutate(q_high_col = ifelse(positive_cor_q <= 0.1, "positive", "null"))

## Lung vs kidney
lung_vs_kidney_local_eqtl_dat <- inner_join(lung_local_eqtl_dat %>%
                                              dplyr::rename(lung_fixef_effect_size = fixef_eqtl_effect_size,
                                                            lung_ranef_effect_size = ranef_eqtl_effect_size,
                                                            lung_ranef_A = ranef_A,
                                                            lung_ranef_B = ranef_B,
                                                            lung_ranef_C = ranef_C,
                                                            lung_ranef_D = ranef_D,
                                                            lung_ranef_E = ranef_E,
                                                            lung_ranef_F = ranef_F,
                                                            lung_ranef_G = ranef_G,
                                                            lung_ranef_H = ranef_H,
                                                            lung_pos = eqtl_pos,
                                                            lung_locus = eqtl_locus,
                                                            lung_detection_method = detection_method,
                                                            lung_eqtl_chr = eqtl_chr) %>%
                                              mutate(tissue = "lung") %>%
                                              dplyr::select(gene, contains("fixef"), contains("ranef"), lung_pos, lung_locus, lung_detection_method, gene_start, gene_chr, lung_eqtl_chr), 
                                            kidney_local_eqtl_dat %>%
                                              dplyr::rename(kidney_fixef_effect_size = fixef_eqtl_effect_size,
                                                            kidney_ranef_effect_size = ranef_eqtl_effect_size,
                                                            kidney_ranef_A = ranef_A,
                                                            kidney_ranef_B = ranef_B,
                                                            kidney_ranef_C = ranef_C,
                                                            kidney_ranef_D = ranef_D,
                                                            kidney_ranef_E = ranef_E,
                                                            kidney_ranef_F = ranef_F,
                                                            kidney_ranef_G = ranef_G,
                                                            kidney_ranef_H = ranef_H,
                                                            kidney_pos = eqtl_pos,
                                                            kidney_locus = eqtl_locus,
                                                            kidney_detection_method = detection_method,
                                                            kidney_eqtl_chr = eqtl_chr) %>%
                                              mutate(tissue = "kidney") %>%
                                              dplyr::select(gene, contains("fixef"), contains("ranef"), kidney_pos, kidney_locus, kidney_detection_method, gene_start, gene_chr, kidney_eqtl_chr)) %>%
  mutate(dist = abs(lung_pos - kidney_pos))
## Haplotype effects correlations
lung_vs_kidney_local_eqtl_dat$effect_cor <- sapply(1:nrow(lung_vs_kidney_local_eqtl_dat), function(i) cor(as.numeric(lung_vs_kidney_local_eqtl_dat[i, c("lung_ranef_A", "lung_ranef_B", "lung_ranef_C", "lung_ranef_D", "lung_ranef_E", "lung_ranef_F", "lung_ranef_G", "lung_ranef_H")]),
                                                                                                          as.numeric(lung_vs_kidney_local_eqtl_dat[i, c("kidney_ranef_A", "kidney_ranef_B", "kidney_ranef_C", "kidney_ranef_D", "kidney_ranef_E", "kidney_ranef_F", "kidney_ranef_G", "kidney_ranef_H")])))
## Correlation test
lung_vs_kidney_local_eqtl_dat$cor_pval <- run_cor_test(qtl_tab = lung_vs_kidney_local_eqtl_dat,
                                                       first_tissue = "lung",
                                                       second_tissue = "kidney",
                                                       alt = "greater")
## FDR for correlation p-values
lung_vs_kidney_local_eqtl_dat <- lung_vs_kidney_local_eqtl_dat %>%
  mutate(positive_cor_q = p.adjust(cor_pval, method = "BH")) %>%
  mutate(q_high_col = ifelse(positive_cor_q <= 0.1, "positive", "null"))

### Distal-eQTL
## Make pairwise data
## Liver vs lung
liver_vs_lung_distal_eqtl_dat <- inner_join(liver_distal_eqtl_dat %>%
                                              dplyr::rename(liver_fixef_effect_size = fixef_eqtl_effect_size,
                                                            liver_ranef_effect_size = ranef_eqtl_effect_size,
                                                            liver_ranef_A = ranef_A,
                                                            liver_ranef_B = ranef_B,
                                                            liver_ranef_C = ranef_C,
                                                            liver_ranef_D = ranef_D,
                                                            liver_ranef_E = ranef_E,
                                                            liver_ranef_F = ranef_F,
                                                            liver_ranef_G = ranef_G,
                                                            liver_ranef_H = ranef_H,
                                                            liver_pos = eqtl_pos,
                                                            liver_locus = eqtl_locus,
                                                            liver_detection_method = detection_method,
                                                            liver_eqtl_chr = eqtl_chr) %>%
                                              mutate(tissue = "liver") %>%
                                              dplyr::select(gene, contains("fixef"), contains("ranef"), liver_pos, liver_locus, liver_detection_method, gene_start, gene_chr, liver_eqtl_chr, -fixef_eqtl_effect_size_mediator), 
                                            lung_distal_eqtl_dat %>%
                                              dplyr::rename(lung_fixef_effect_size = fixef_eqtl_effect_size,
                                                            lung_ranef_effect_size = ranef_eqtl_effect_size,
                                                            lung_ranef_A = ranef_A,
                                                            lung_ranef_B = ranef_B,
                                                            lung_ranef_C = ranef_C,
                                                            lung_ranef_D = ranef_D,
                                                            lung_ranef_E = ranef_E,
                                                            lung_ranef_F = ranef_F,
                                                            lung_ranef_G = ranef_G,
                                                            lung_ranef_H = ranef_H,
                                                            lung_pos = eqtl_pos,
                                                            lung_locus = eqtl_locus,
                                                            lung_detection_method = detection_method,
                                                            lung_eqtl_chr = eqtl_chr) %>%
                                              mutate(tissue = "lung") %>%
                                              dplyr::select(gene, contains("fixef"), contains("ranef"), lung_pos, lung_locus, lung_detection_method, gene_start, gene_chr, lung_eqtl_chr, -fixef_eqtl_effect_size_mediator)) %>%
  mutate(dist = abs(liver_pos - lung_pos)) %>%
  filter(liver_eqtl_chr == lung_eqtl_chr,
         dist < 10)
## Haplotype effects correlations
liver_vs_lung_distal_eqtl_dat$effect_cor <- sapply(1:nrow(liver_vs_lung_distal_eqtl_dat), function(i) cor(as.numeric(liver_vs_lung_distal_eqtl_dat[i, c("liver_ranef_A", "liver_ranef_B", "liver_ranef_C", "liver_ranef_D", "liver_ranef_E", "liver_ranef_F", "liver_ranef_G", "liver_ranef_H")]),
                                                                                                          as.numeric(liver_vs_lung_distal_eqtl_dat[i, c("lung_ranef_A", "lung_ranef_B", "lung_ranef_C", "lung_ranef_D", "lung_ranef_E", "lung_ranef_F", "lung_ranef_G", "lung_ranef_H")])))
## Correlation test
liver_vs_lung_distal_eqtl_dat$cor_pval <- run_cor_test(qtl_tab = liver_vs_lung_distal_eqtl_dat,
                                                       first_tissue = "liver",
                                                       second_tissue = "lung",
                                                       alt = "greater")
## FDR for correlation p-values
liver_vs_lung_distal_eqtl_dat <- liver_vs_lung_distal_eqtl_dat %>%
  mutate(positive_cor_q = p.adjust(cor_pval, method = "BH")) %>%
  mutate(q_high_col = ifelse(positive_cor_q <= 0.1, "positive", "null"))

## Liver vs kidney
liver_vs_kidney_distal_eqtl_dat <- inner_join(liver_distal_eqtl_dat %>%
                                                dplyr::rename(liver_fixef_effect_size = fixef_eqtl_effect_size,
                                                              liver_ranef_effect_size = ranef_eqtl_effect_size,
                                                              liver_ranef_A = ranef_A,
                                                              liver_ranef_B = ranef_B,
                                                              liver_ranef_C = ranef_C,
                                                              liver_ranef_D = ranef_D,
                                                              liver_ranef_E = ranef_E,
                                                              liver_ranef_F = ranef_F,
                                                              liver_ranef_G = ranef_G,
                                                              liver_ranef_H = ranef_H,
                                                              liver_pos = eqtl_pos,
                                                              liver_locus = eqtl_locus,
                                                              liver_detection_method = detection_method,
                                                              liver_eqtl_chr = eqtl_chr) %>%
                                                mutate(tissue = "liver") %>%
                                                dplyr::select(gene, contains("fixef"), contains("ranef"), liver_pos, liver_locus, liver_detection_method, gene_start, gene_chr, liver_eqtl_chr, -fixef_eqtl_effect_size_mediator), 
                                              kidney_distal_eqtl_dat %>%
                                                dplyr::rename(kidney_fixef_effect_size = fixef_eqtl_effect_size,
                                                              kidney_ranef_effect_size = ranef_eqtl_effect_size,
                                                              kidney_ranef_A = ranef_A,
                                                              kidney_ranef_B = ranef_B,
                                                              kidney_ranef_C = ranef_C,
                                                              kidney_ranef_D = ranef_D,
                                                              kidney_ranef_E = ranef_E,
                                                              kidney_ranef_F = ranef_F,
                                                              kidney_ranef_G = ranef_G,
                                                              kidney_ranef_H = ranef_H,
                                                              kidney_pos = eqtl_pos,
                                                              kidney_locus = eqtl_locus,
                                                              kidney_detection_method = detection_method,
                                                              kidney_eqtl_chr = eqtl_chr) %>%
                                                mutate(tissue = "kidney") %>%
                                                dplyr::select(gene, contains("fixef"), contains("ranef"), kidney_pos, kidney_locus, kidney_detection_method, gene_start, gene_chr, kidney_eqtl_chr, -fixef_eqtl_effect_size_mediator)) %>%
  mutate(dist = abs(liver_pos - kidney_pos)) %>%
  filter(liver_eqtl_chr == kidney_eqtl_chr,
         dist < 10)
## Haplotype effects correlations
liver_vs_kidney_distal_eqtl_dat$effect_cor <- sapply(1:nrow(liver_vs_kidney_distal_eqtl_dat), function(i) cor(as.numeric(liver_vs_kidney_distal_eqtl_dat[i, c("liver_ranef_A", "liver_ranef_B", "liver_ranef_C", "liver_ranef_D", "liver_ranef_E", "liver_ranef_F", "liver_ranef_G", "liver_ranef_H")]),
                                                                                                              as.numeric(liver_vs_kidney_distal_eqtl_dat[i, c("kidney_ranef_A", "kidney_ranef_B", "kidney_ranef_C", "kidney_ranef_D", "kidney_ranef_E", "kidney_ranef_F", "kidney_ranef_G", "kidney_ranef_H")])))
## Correlation test
liver_vs_kidney_distal_eqtl_dat$cor_pval <- run_cor_test(qtl_tab = liver_vs_kidney_distal_eqtl_dat,
                                                         first_tissue = "liver",
                                                         second_tissue = "kidney",
                                                         alt = "greater")
## FDR for correlation p-values
liver_vs_kidney_distal_eqtl_dat <- liver_vs_kidney_distal_eqtl_dat %>%
  mutate(positive_cor_q = p.adjust(cor_pval, method = "BH")) %>%
  mutate(q_high_col = ifelse(positive_cor_q <= 0.1, "positive", "null"))

## Lung vs kidney
lung_vs_kidney_distal_eqtl_dat <- inner_join(lung_distal_eqtl_dat %>%
                                               dplyr::rename(lung_fixef_effect_size = fixef_eqtl_effect_size,
                                                             lung_ranef_effect_size = ranef_eqtl_effect_size,
                                                             lung_ranef_A = ranef_A,
                                                             lung_ranef_B = ranef_B,
                                                             lung_ranef_C = ranef_C,
                                                             lung_ranef_D = ranef_D,
                                                             lung_ranef_E = ranef_E,
                                                             lung_ranef_F = ranef_F,
                                                             lung_ranef_G = ranef_G,
                                                             lung_ranef_H = ranef_H,
                                                             lung_pos = eqtl_pos,
                                                             lung_locus = eqtl_locus,
                                                             lung_detection_method = detection_method,
                                                             lung_eqtl_chr = eqtl_chr) %>%
                                               mutate(tissue = "lung") %>%
                                               dplyr::select(gene, contains("fixef"), contains("ranef"), lung_pos, lung_locus, lung_detection_method, gene_start, gene_chr, lung_eqtl_chr, -fixef_eqtl_effect_size_mediator), 
                                             kidney_distal_eqtl_dat %>%
                                               dplyr::rename(kidney_fixef_effect_size = fixef_eqtl_effect_size,
                                                             kidney_ranef_effect_size = ranef_eqtl_effect_size,
                                                             kidney_ranef_A = ranef_A,
                                                             kidney_ranef_B = ranef_B,
                                                             kidney_ranef_C = ranef_C,
                                                             kidney_ranef_D = ranef_D,
                                                             kidney_ranef_E = ranef_E,
                                                             kidney_ranef_F = ranef_F,
                                                             kidney_ranef_G = ranef_G,
                                                             kidney_ranef_H = ranef_H,
                                                             kidney_pos = eqtl_pos,
                                                             kidney_locus = eqtl_locus,
                                                             kidney_detection_method = detection_method,
                                                             kidney_eqtl_chr = eqtl_chr) %>%
                                               mutate(tissue = "kidney") %>%
                                               dplyr::select(gene, contains("fixef"), contains("ranef"), kidney_pos, kidney_locus, kidney_detection_method, gene_start, gene_chr, kidney_eqtl_chr, -fixef_eqtl_effect_size_mediator)) %>%
  mutate(dist = abs(lung_pos - kidney_pos)) %>%
  filter(lung_eqtl_chr == kidney_eqtl_chr,
         dist < 10)
## Haplotype effects correlations
lung_vs_kidney_distal_eqtl_dat$effect_cor <- sapply(1:nrow(lung_vs_kidney_distal_eqtl_dat), function(i) cor(as.numeric(lung_vs_kidney_distal_eqtl_dat[i, c("lung_ranef_A", "lung_ranef_B", "lung_ranef_C", "lung_ranef_D", "lung_ranef_E", "lung_ranef_F", "lung_ranef_G", "lung_ranef_H")]),
                                                                                                            as.numeric(lung_vs_kidney_distal_eqtl_dat[i, c("kidney_ranef_A", "kidney_ranef_B", "kidney_ranef_C", "kidney_ranef_D", "kidney_ranef_E", "kidney_ranef_F", "kidney_ranef_G", "kidney_ranef_H")])))
## Correlation test
lung_vs_kidney_distal_eqtl_dat$cor_pval <- run_cor_test(qtl_tab = lung_vs_kidney_distal_eqtl_dat,
                                                        first_tissue = "lung",
                                                        second_tissue = "kidney",
                                                        alt = "greater")
## FDR for correlation p-values
lung_vs_kidney_distal_eqtl_dat <- lung_vs_kidney_distal_eqtl_dat %>%
  mutate(positive_cor_q = p.adjust(cor_pval, method = "BH")) %>%
  mutate(q_high_col = ifelse(positive_cor_q <= 0.1, "positive", "null"))

### Local-cQTL
## Make pairwise data
## Liver vs lung
liver_vs_lung_local_cqtl_dat <- inner_join(liver_local_cqtl_dat %>%
                                             dplyr::rename(liver_fixef_effect_size = fixef_cqtl_effect_size,
                                                           liver_ranef_effect_size = ranef_cqtl_effect_size,
                                                           liver_ranef_A = ranef_A,
                                                           liver_ranef_B = ranef_B,
                                                           liver_ranef_C = ranef_C,
                                                           liver_ranef_D = ranef_D,
                                                           liver_ranef_E = ranef_E,
                                                           liver_ranef_F = ranef_F,
                                                           liver_ranef_G = ranef_G,
                                                           liver_ranef_H = ranef_H,
                                                           liver_pos = cqtl_pos,
                                                           liver_locus = cqtl_locus,
                                                           liver_detection_method = detection_method,
                                                           liver_cqtl_chr = cqtl_chr) %>%
                                             mutate(tissue = "liver") %>%
                                             dplyr::select(chromatin, contains("fixef"), contains("ranef"), liver_pos, liver_locus, liver_detection_method, chromatin_pos, chromatin_chr, liver_cqtl_chr), 
                                           lung_local_cqtl_dat %>%
                                             dplyr::rename(lung_fixef_effect_size = fixef_cqtl_effect_size,
                                                           lung_ranef_effect_size = ranef_cqtl_effect_size,
                                                           lung_ranef_A = ranef_A,
                                                           lung_ranef_B = ranef_B,
                                                           lung_ranef_C = ranef_C,
                                                           lung_ranef_D = ranef_D,
                                                           lung_ranef_E = ranef_E,
                                                           lung_ranef_F = ranef_F,
                                                           lung_ranef_G = ranef_G,
                                                           lung_ranef_H = ranef_H,
                                                           lung_pos = cqtl_pos,
                                                           lung_locus = cqtl_locus,
                                                           lung_detection_method = detection_method,
                                                           lung_cqtl_chr = cqtl_chr) %>%
                                             mutate(tissue = "lung") %>%
                                             dplyr::select(chromatin, contains("fixef"), contains("ranef"), lung_pos, lung_locus, lung_detection_method, chromatin_pos, chromatin_chr, lung_cqtl_chr)) %>%
  mutate(dist = abs(liver_pos - lung_pos))
## Haplotype effects correlations
liver_vs_lung_local_cqtl_dat$effect_cor <- sapply(1:nrow(liver_vs_lung_local_cqtl_dat), function(i) cor(as.numeric(liver_vs_lung_local_cqtl_dat[i, c("liver_ranef_A", "liver_ranef_B", "liver_ranef_C", "liver_ranef_D", "liver_ranef_E", "liver_ranef_F", "liver_ranef_G", "liver_ranef_H")]),
                                                                                                        as.numeric(liver_vs_lung_local_cqtl_dat[i, c("lung_ranef_A", "lung_ranef_B", "lung_ranef_C", "lung_ranef_D", "lung_ranef_E", "lung_ranef_F", "lung_ranef_G", "lung_ranef_H")])))
## Correlation test
liver_vs_lung_local_cqtl_dat$cor_pval <- run_cor_test(qtl_tab = liver_vs_lung_local_cqtl_dat,
                                                      first_tissue = "liver",
                                                      second_tissue = "lung",
                                                      alt = "greater")
## FDR for correlation p-values
liver_vs_lung_local_cqtl_dat <- liver_vs_lung_local_cqtl_dat %>%
  mutate(positive_cor_q = p.adjust(cor_pval, method = "BH")) %>%
  mutate(q_high_col = ifelse(positive_cor_q <= 0.1, "positive", "null"))

## Liver vs kidney
liver_vs_kidney_local_cqtl_dat <- inner_join(liver_local_cqtl_dat %>%
                                               dplyr::rename(liver_fixef_effect_size = fixef_cqtl_effect_size,
                                                             liver_ranef_effect_size = ranef_cqtl_effect_size,
                                                             liver_ranef_A = ranef_A,
                                                             liver_ranef_B = ranef_B,
                                                             liver_ranef_C = ranef_C,
                                                             liver_ranef_D = ranef_D,
                                                             liver_ranef_E = ranef_E,
                                                             liver_ranef_F = ranef_F,
                                                             liver_ranef_G = ranef_G,
                                                             liver_ranef_H = ranef_H,
                                                             liver_pos = cqtl_pos,
                                                             liver_locus = cqtl_locus,
                                                             liver_detection_method = detection_method,
                                                             liver_cqtl_chr = cqtl_chr) %>%
                                               mutate(tissue = "liver") %>%
                                               dplyr::select(chromatin, contains("fixef"), contains("ranef"), liver_pos, liver_locus, liver_detection_method, chromatin_pos, chromatin_chr, liver_cqtl_chr), 
                                             kidney_local_cqtl_dat %>%
                                               dplyr::rename(kidney_fixef_effect_size = fixef_cqtl_effect_size,
                                                             kidney_ranef_effect_size = ranef_cqtl_effect_size,
                                                             kidney_ranef_A = ranef_A,
                                                             kidney_ranef_B = ranef_B,
                                                             kidney_ranef_C = ranef_C,
                                                             kidney_ranef_D = ranef_D,
                                                             kidney_ranef_E = ranef_E,
                                                             kidney_ranef_F = ranef_F,
                                                             kidney_ranef_G = ranef_G,
                                                             kidney_ranef_H = ranef_H,
                                                             kidney_pos = cqtl_pos,
                                                             kidney_locus = cqtl_locus,
                                                             kidney_detection_method = detection_method,
                                                             kidney_cqtl_chr = cqtl_chr) %>%
                                               mutate(tissue = "kidney") %>%
                                               dplyr::select(chromatin, contains("fixef"), contains("ranef"), kidney_pos, kidney_locus, kidney_detection_method, chromatin_pos, chromatin_chr, kidney_cqtl_chr)) %>%
  mutate(dist = abs(liver_pos - kidney_pos))
## Haplotype effects correlations
liver_vs_kidney_local_cqtl_dat$effect_cor <- sapply(1:nrow(liver_vs_kidney_local_cqtl_dat), function(i) cor(as.numeric(liver_vs_kidney_local_cqtl_dat[i, c("liver_ranef_A", "liver_ranef_B", "liver_ranef_C", "liver_ranef_D", "liver_ranef_E", "liver_ranef_F", "liver_ranef_G", "liver_ranef_H")]),
                                                                                                            as.numeric(liver_vs_kidney_local_cqtl_dat[i, c("kidney_ranef_A", "kidney_ranef_B", "kidney_ranef_C", "kidney_ranef_D", "kidney_ranef_E", "kidney_ranef_F", "kidney_ranef_G", "kidney_ranef_H")])))
## Correlation test
liver_vs_kidney_local_cqtl_dat$cor_pval <- run_cor_test(qtl_tab = liver_vs_kidney_local_cqtl_dat,
                                                        first_tissue = "liver",
                                                        second_tissue = "kidney",
                                                        alt = "greater")
## FDR for correlation p-values
liver_vs_kidney_local_cqtl_dat <- liver_vs_kidney_local_cqtl_dat %>%
  mutate(positive_cor_q = p.adjust(cor_pval, method = "BH")) %>%
  mutate(q_high_col = ifelse(positive_cor_q <= 0.1, "positive", "null"))

## Lung vs kidney
lung_vs_kidney_local_cqtl_dat <- inner_join(lung_local_cqtl_dat %>%
                                              dplyr::rename(lung_fixef_effect_size = fixef_cqtl_effect_size,
                                                            lung_ranef_effect_size = ranef_cqtl_effect_size,
                                                            lung_ranef_A = ranef_A,
                                                            lung_ranef_B = ranef_B,
                                                            lung_ranef_C = ranef_C,
                                                            lung_ranef_D = ranef_D,
                                                            lung_ranef_E = ranef_E,
                                                            lung_ranef_F = ranef_F,
                                                            lung_ranef_G = ranef_G,
                                                            lung_ranef_H = ranef_H,
                                                            lung_pos = cqtl_pos,
                                                            lung_locus = cqtl_locus,
                                                            lung_detection_method = detection_method,
                                                            lung_cqtl_chr = cqtl_chr) %>%
                                              mutate(tissue = "lung") %>%
                                              dplyr::select(chromatin, contains("fixef"), contains("ranef"), lung_pos, lung_locus, lung_detection_method, chromatin_pos, chromatin_chr, lung_cqtl_chr), 
                                            kidney_local_cqtl_dat %>%
                                              dplyr::rename(kidney_fixef_effect_size = fixef_cqtl_effect_size,
                                                            kidney_ranef_effect_size = ranef_cqtl_effect_size,
                                                            kidney_ranef_A = ranef_A,
                                                            kidney_ranef_B = ranef_B,
                                                            kidney_ranef_C = ranef_C,
                                                            kidney_ranef_D = ranef_D,
                                                            kidney_ranef_E = ranef_E,
                                                            kidney_ranef_F = ranef_F,
                                                            kidney_ranef_G = ranef_G,
                                                            kidney_ranef_H = ranef_H,
                                                            kidney_pos = cqtl_pos,
                                                            kidney_locus = cqtl_locus,
                                                            kidney_detection_method = detection_method,
                                                            kidney_cqtl_chr = cqtl_chr) %>%
                                              mutate(tissue = "kidney") %>%
                                              dplyr::select(chromatin, contains("fixef"), contains("ranef"), kidney_pos, kidney_locus, kidney_detection_method, chromatin_pos, chromatin_chr, kidney_cqtl_chr)) %>%
  mutate(dist = abs(lung_pos - kidney_pos))
## Haplotype effects correlations
lung_vs_kidney_local_cqtl_dat$effect_cor <- sapply(1:nrow(lung_vs_kidney_local_cqtl_dat), function(i) cor(as.numeric(lung_vs_kidney_local_cqtl_dat[i, c("lung_ranef_A", "lung_ranef_B", "lung_ranef_C", "lung_ranef_D", "lung_ranef_E", "lung_ranef_F", "lung_ranef_G", "lung_ranef_H")]),
                                                                                                          as.numeric(lung_vs_kidney_local_cqtl_dat[i, c("kidney_ranef_A", "kidney_ranef_B", "kidney_ranef_C", "kidney_ranef_D", "kidney_ranef_E", "kidney_ranef_F", "kidney_ranef_G", "kidney_ranef_H")])))
## Correlation test
lung_vs_kidney_local_cqtl_dat$cor_pval <- run_cor_test(qtl_tab = lung_vs_kidney_local_cqtl_dat,
                                                       first_tissue = "lung",
                                                       second_tissue = "kidney",
                                                       alt = "greater")
## FDR for correlation p-values
lung_vs_kidney_local_cqtl_dat <- lung_vs_kidney_local_cqtl_dat %>%
  mutate(positive_cor_q = p.adjust(cor_pval, method = "BH")) %>%
  mutate(q_high_col = ifelse(positive_cor_q <= 0.1, "positive", "null"))

################################################################
################################################################
################################################################
######
######                Supplemental Tables
######
################################################################
################################################################
################################################################

################################################################
###
###  Table S1 - Differenially expressed genes and accessible
###             chromatin regions between tissues
###
################################################################
# Contact Bryan Quach


################################################################
###
###  Table S2 - Local-eQTL from Analysis G (FDR < 0.1)
###                             Analysis C (FDR < 0.1)
###                             Analysis L
###
################################################################
### Analysis G
## Top row
raw_liver_eqtl_methodG_dat %>%
  filter(eqtl_qval <= 0.1) %>%
  summarize_all_eqtl_for_table(expression_dat = liver_expression_dat)
raw_lung_eqtl_methodG_dat %>%
  filter(eqtl_qval <= 0.1) %>%
  summarize_all_eqtl_for_table(expression_dat = lung_expression_dat)
raw_kidney_eqtl_methodG_dat %>%
  filter(eqtl_qval <= 0.1) %>%
  summarize_all_eqtl_for_table(expression_dat = kidney_expression_dat)
## Second row
raw_liver_eqtl_methodG_dat %>%
  filter(eqtl_qval <= 0.1) %>%
  summarize_local_eqtl_for_table
raw_lung_eqtl_methodG_dat %>%
  filter(eqtl_qval <= 0.1) %>%
  summarize_local_eqtl_for_table
raw_kidney_eqtl_methodG_dat %>%
  filter(eqtl_qval <= 0.1) %>%
  summarize_local_eqtl_for_table
## Third row
raw_liver_eqtl_methodG_dat %>%
  filter(eqtl_qval <= 0.1) %>%
  summarize_distal_eqtl_for_table
raw_lung_eqtl_methodG_dat %>%
  filter(eqtl_qval <= 0.1) %>%
  summarize_distal_eqtl_for_table
raw_kidney_eqtl_methodG_dat %>%
  filter(eqtl_qval <= 0.1) %>%
  summarize_distal_eqtl_for_table
### Analysis C
## fourth row
raw_liver_eqtl_methodC_dat %>%
  filter(eqtl_qval <= 0.1) %>%
  summarize_all_eqtl_for_table(expression_dat = liver_expression_dat)
raw_lung_eqtl_methodC_dat %>%
  filter(eqtl_qval <= 0.1) %>%
  summarize_all_eqtl_for_table(expression_dat = lung_expression_dat)
raw_kidney_eqtl_methodC_dat %>%
  filter(eqtl_qval <= 0.1) %>%
  summarize_all_eqtl_for_table(expression_dat = kidney_expression_dat)
## fifth row
raw_liver_eqtl_methodC_dat %>%
  filter(eqtl_qval <= 0.1) %>%
  summarize_local_eqtl_for_table
raw_lung_eqtl_methodC_dat %>%
  filter(eqtl_qval <= 0.1) %>%
  summarize_local_eqtl_for_table
raw_kidney_eqtl_methodC_dat %>%
  filter(eqtl_qval <= 0.1) %>%
  summarize_local_eqtl_for_table
## sixth row
raw_liver_eqtl_methodC_dat %>%
  filter(eqtl_qval <= 0.1) %>%
  summarize_distal_eqtl_for_table
raw_lung_eqtl_methodC_dat %>%
  filter(eqtl_qval <= 0.1) %>%
  summarize_distal_eqtl_for_table
raw_kidney_eqtl_methodC_dat %>%
  filter(eqtl_qval <= 0.1) %>%
  summarize_distal_eqtl_for_table
### Analysis L
## seventh row
raw_liver_eqtl_methodL_dat %>%
  filter(eqtl_pval_genomewide <= 0.05) %>%
  summarize_all_eqtl_for_table(expression_dat = liver_expression_dat)
raw_lung_eqtl_methodL_dat %>%
  filter(eqtl_pval_genomewide <= 0.05) %>%
  summarize_all_eqtl_for_table(expression_dat = lung_expression_dat)
raw_kidney_eqtl_methodL_dat %>%
  filter(eqtl_pval_genomewide <= 0.05) %>%
  summarize_all_eqtl_for_table(expression_dat = kidney_expression_dat)
## eighth row
raw_liver_eqtl_methodL_dat %>%
  filter(eqtl_pval_chrwide <= 0.05) %>%
  summarize_all_eqtl_for_table(expression_dat = liver_expression_dat)
raw_lung_eqtl_methodL_dat %>%
  filter(eqtl_pval_chrwide <= 0.05) %>%
  summarize_all_eqtl_for_table(expression_dat = lung_expression_dat)
raw_kidney_eqtl_methodL_dat %>%
  filter(eqtl_pval_chrwide <= 0.05) %>%
  summarize_all_eqtl_for_table(expression_dat = kidney_expression_dat)


################################################################
###
###  Table S3 - Local-eQTL from Analysis G (FDR < 0.2)
###                             Analysis C (FDR < 0.2)
###
################################################################
### Analysis G
## Top row
raw_liver_eqtl_methodG_dat %>%
  filter(eqtl_qval <= 0.2) %>%
  summarize_all_eqtl_for_table(expression_dat = liver_expression_dat)
raw_lung_eqtl_methodG_dat %>%
  filter(eqtl_qval <= 0.2) %>%
  summarize_all_eqtl_for_table(expression_dat = liver_expression_dat)
raw_kidney_eqtl_methodG_dat %>%
  filter(eqtl_qval <= 0.2) %>%
  summarize_all_eqtl_for_table(expression_dat = liver_expression_dat)
## Second row
raw_liver_eqtl_methodG_dat %>%
  filter(eqtl_qval <= 0.2) %>%
  summarize_local_eqtl_for_table
raw_lung_eqtl_methodG_dat %>%
  filter(eqtl_qval <= 0.2) %>%
  summarize_local_eqtl_for_table
raw_kidney_eqtl_methodG_dat %>%
  filter(eqtl_qval <= 0.2) %>%
  summarize_local_eqtl_for_table
## Third row
raw_liver_eqtl_methodG_dat %>%
  filter(eqtl_qval <= 0.2) %>%
  summarize_distal_eqtl_for_table
raw_lung_eqtl_methodG_dat %>%
  filter(eqtl_qval <= 0.2) %>%
  summarize_distal_eqtl_for_table
raw_kidney_eqtl_methodG_dat %>%
  filter(eqtl_qval <= 0.2) %>%
  summarize_distal_eqtl_for_table
### Analysis C
## fourth row
raw_liver_eqtl_methodC_dat %>%
  filter(eqtl_qval <= 0.2) %>%
  summarize_all_eqtl_for_table(expression_dat = liver_expression_dat)
raw_lung_eqtl_methodC_dat %>%
  filter(eqtl_qval <= 0.2) %>%
  summarize_all_eqtl_for_table(expression_dat = liver_expression_dat)
raw_kidney_eqtl_methodC_dat %>%
  filter(eqtl_qval <= 0.2) %>%
  summarize_all_eqtl_for_table(expression_dat = liver_expression_dat)
## fifth row
raw_liver_eqtl_methodC_dat %>%
  filter(eqtl_qval <= 0.2) %>%
  summarize_local_eqtl_for_table
raw_lung_eqtl_methodC_dat %>%
  filter(eqtl_qval <= 0.2) %>%
  summarize_local_eqtl_for_table
raw_kidney_eqtl_methodC_dat %>%
  filter(eqtl_qval <= 0.2) %>%
  summarize_local_eqtl_for_table
## sixth row
raw_liver_eqtl_methodC_dat %>%
  filter(eqtl_qval <= 0.2) %>%
  summarize_distal_eqtl_for_table
raw_lung_eqtl_methodC_dat %>%
  filter(eqtl_qval <= 0.2) %>%
  summarize_distal_eqtl_for_table
raw_kidney_eqtl_methodC_dat %>%
  filter(eqtl_qval <= 0.2) %>%
  summarize_distal_eqtl_for_table

################################################################
###
###  Table S4 - Local-cQTL from Analysis G (FDR < 0.1)
###                             Analysis C (FDR < 0.1)
###                             Analysis L
###
################################################################
### Analysis G
## Top row
raw_liver_cqtl_methodG_dat %>%
  filter(cqtl_qval <= 0.1) %>%
  summarize_all_cqtl_for_table(chromatin_dat = liver_chromatin_dat)
raw_lung_cqtl_methodG_dat %>%
  filter(cqtl_qval <= 0.1) %>%
  summarize_all_cqtl_for_table(chromatin_dat = lung_chromatin_dat)
raw_kidney_cqtl_methodG_dat %>%
  filter(cqtl_qval <= 0.1) %>%
  summarize_all_cqtl_for_table(chromatin_dat = kidney_chromatin_dat)
## Second row
raw_liver_cqtl_methodG_dat %>%
  filter(cqtl_qval <= 0.1) %>%
  summarize_local_cqtl_for_table
raw_lung_cqtl_methodG_dat %>%
  filter(cqtl_qval <= 0.1) %>%
  summarize_local_cqtl_for_table
raw_kidney_cqtl_methodG_dat %>%
  filter(cqtl_qval <= 0.1) %>%
  summarize_local_cqtl_for_table
## Third row
raw_liver_cqtl_methodG_dat %>%
  filter(cqtl_qval <= 0.1) %>%
  summarize_distal_cqtl_for_table
raw_lung_cqtl_methodG_dat %>%
  filter(cqtl_qval <= 0.1) %>%
  summarize_distal_cqtl_for_table
raw_kidney_cqtl_methodG_dat %>%
  filter(cqtl_qval <= 0.1) %>%
  summarize_distal_cqtl_for_table
### Analysis C
## fourth row
raw_liver_cqtl_methodC_dat %>%
  filter(cqtl_qval <= 0.1) %>%
  summarize_all_cqtl_for_table(chromatin_dat = liver_chromatin_dat)
raw_lung_cqtl_methodC_dat %>%
  filter(cqtl_qval <= 0.1) %>%
  summarize_all_cqtl_for_table(chromatin_dat = lung_chromatin_dat)
raw_kidney_cqtl_methodC_dat %>%
  filter(cqtl_qval <= 0.1) %>%
  summarize_all_cqtl_for_table(chromatin_dat = kidney_chromatin_dat)
## fifth row
raw_liver_cqtl_methodC_dat %>%
  filter(cqtl_qval <= 0.1) %>%
  summarize_local_cqtl_for_table
raw_lung_cqtl_methodC_dat %>%
  filter(cqtl_qval <= 0.1) %>%
  summarize_local_cqtl_for_table
raw_kidney_cqtl_methodC_dat %>%
  filter(cqtl_qval <= 0.1) %>%
  summarize_local_cqtl_for_table
## sixth row
raw_liver_cqtl_methodC_dat %>%
  filter(cqtl_qval <= 0.1) %>%
  summarize_distal_cqtl_for_table
raw_lung_cqtl_methodC_dat %>%
  filter(cqtl_qval <= 0.1) %>%
  summarize_distal_cqtl_for_table
raw_kidney_cqtl_methodC_dat %>%
  filter(cqtl_qval <= 0.1) %>%
  summarize_distal_cqtl_for_table
### Analysis L
## seventh row
raw_liver_cqtl_methodL_dat %>%
  filter(cqtl_pval_genomewide <= 0.05) %>%
  summarize_all_cqtl_for_table(chromatin_dat = liver_chromatin_dat)
raw_lung_cqtl_methodL_dat %>%
  filter(cqtl_pval_genomewide <= 0.05) %>%
  summarize_all_cqtl_for_table(chromatin_dat = lung_chromatin_dat)
raw_kidney_cqtl_methodL_dat %>%
  filter(cqtl_pval_genomewide <= 0.05) %>%
  summarize_all_cqtl_for_table(chromatin_dat = kidney_chromatin_dat)
## eighth row
raw_liver_cqtl_methodL_dat %>%
  filter(cqtl_pval_chrwide <= 0.05) %>%
  summarize_all_cqtl_for_table(chromatin_dat = liver_chromatin_dat)
raw_lung_cqtl_methodL_dat %>%
  filter(cqtl_pval_chrwide <= 0.05) %>%
  summarize_all_cqtl_for_table(chromatin_dat = lung_chromatin_dat)
raw_kidney_cqtl_methodL_dat %>%
  filter(cqtl_pval_chrwide <= 0.05) %>%
  summarize_all_cqtl_for_table(chromatin_dat = kidney_chromatin_dat)


################################################################
###
###  Table S5 - Local-cQTL from Analysis G (FDR < 0.2)
###                             Analysis C (FDR < 0.2)
###
################################################################
### Analysis G
## Top row
raw_liver_cqtl_methodG_dat %>%
  filter(cqtl_qval <= 0.2) %>%
  summarize_all_cqtl_for_table(chromatin_dat = liver_chromatin_dat)
raw_lung_cqtl_methodG_dat %>%
  filter(cqtl_qval <= 0.2) %>%
  summarize_all_cqtl_for_table(chromatin_dat = liver_chromatin_dat)
raw_kidney_cqtl_methodG_dat %>%
  filter(cqtl_qval <= 0.2) %>%
  summarize_all_cqtl_for_table(chromatin_dat = liver_chromatin_dat)
## Second row
raw_liver_cqtl_methodG_dat %>%
  filter(cqtl_qval <= 0.2) %>%
  summarize_local_cqtl_for_table
raw_lung_cqtl_methodG_dat %>%
  filter(cqtl_qval <= 0.2) %>%
  summarize_local_cqtl_for_table
raw_kidney_cqtl_methodG_dat %>%
  filter(cqtl_qval <= 0.2) %>%
  summarize_local_cqtl_for_table
## Third row
raw_liver_cqtl_methodG_dat %>%
  filter(cqtl_qval <= 0.2) %>%
  summarize_distal_cqtl_for_table
raw_lung_cqtl_methodG_dat %>%
  filter(cqtl_qval <= 0.2) %>%
  summarize_distal_cqtl_for_table
raw_kidney_cqtl_methodG_dat %>%
  filter(cqtl_qval <= 0.2) %>%
  summarize_distal_cqtl_for_table
### Analysis C
## fourth row
raw_liver_cqtl_methodC_dat %>%
  filter(cqtl_qval <= 0.2) %>%
  summarize_all_cqtl_for_table(chromatin_dat = liver_chromatin_dat)
raw_lung_cqtl_methodC_dat %>%
  filter(cqtl_qval <= 0.2) %>%
  summarize_all_cqtl_for_table(chromatin_dat = liver_chromatin_dat)
raw_kidney_cqtl_methodC_dat %>%
  filter(cqtl_qval <= 0.2) %>%
  summarize_all_cqtl_for_table(chromatin_dat = liver_chromatin_dat)
## fifth row
raw_liver_cqtl_methodC_dat %>%
  filter(cqtl_qval <= 0.2) %>%
  summarize_local_cqtl_for_table
raw_lung_cqtl_methodC_dat %>%
  filter(cqtl_qval <= 0.2) %>%
  summarize_local_cqtl_for_table
raw_kidney_cqtl_methodC_dat %>%
  filter(cqtl_qval <= 0.2) %>%
  summarize_local_cqtl_for_table
## sixth row
raw_liver_cqtl_methodC_dat %>%
  filter(cqtl_qval <= 0.2) %>%
  summarize_distal_cqtl_for_table
raw_lung_cqtl_methodC_dat %>%
  filter(cqtl_qval <= 0.2) %>%
  summarize_distal_cqtl_for_table
raw_kidney_cqtl_methodC_dat %>%
  filter(cqtl_qval <= 0.2) %>%
  summarize_distal_cqtl_for_table

################################################################
###
###  Table S6 - Chromatin mediation of local-eQTL
###
################################################################
chromatin_mediation_dat <- read.csv(paste0(supp_dir, "S7_File.csv"), header = TRUE)
liver_chromatin_mediation_dat <- chromatin_mediation_dat %>% filter(tissue == "liver")
lung_chromatin_mediation_dat <- chromatin_mediation_dat %>% filter(tissue == "lung")
kidney_chromatin_mediation_dat <- chromatin_mediation_dat %>% filter(tissue == "kidney")

## Top row
liver_genomewide_count <- liver_chromatin_mediation_dat %>%
  filter(mediation_pval_genomewide < 0.05) %>%
  nrow
liver_genomewide_prop <- round(liver_genomewide_count/nrow(raw_liver_eqtl_methodL_dat %>% filter(eqtl_pval_chrwide < 0.05)) * 100, 1)
cat(paste0(liver_genomewide_count, " (", liver_genomewide_prop, ")"))
lung_genomewide_count <- lung_chromatin_mediation_dat %>%
  filter(mediation_pval_genomewide < 0.05) %>%
  nrow
lung_genomewide_prop <- round(lung_genomewide_count/nrow(raw_lung_eqtl_methodL_dat %>% filter(eqtl_pval_chrwide < 0.05)) * 100, 1)
cat(paste0(lung_genomewide_count, " (", lung_genomewide_prop, ")"))
kidney_genomewide_count <- kidney_chromatin_mediation_dat %>%
  filter(mediation_pval_genomewide < 0.05) %>%
  nrow
kidney_genomewide_prop <- round(kidney_genomewide_count/nrow(raw_kidney_eqtl_methodL_dat %>% filter(eqtl_pval_chrwide < 0.05)) * 100, 1)
cat(paste0(kidney_genomewide_count, " (", kidney_genomewide_prop, ")"))
## Bottom row
liver_genomewide_count <- liver_chromatin_mediation_dat %>%
  filter(mediation_pval_chrwide < 0.05) %>%
  nrow
liver_genomewide_prop <- round(liver_genomewide_count/nrow(raw_liver_eqtl_methodL_dat %>% filter(eqtl_pval_chrwide < 0.05)) * 100, 1)
cat(paste0(liver_genomewide_count, " (", liver_genomewide_prop, ")"))
lung_genomewide_count <- lung_chromatin_mediation_dat %>%
  filter(mediation_pval_chrwide < 0.05) %>%
  nrow
lung_genomewide_prop <- round(lung_genomewide_count/nrow(raw_lung_eqtl_methodL_dat %>% filter(eqtl_pval_chrwide < 0.05)) * 100, 1)
cat(paste0(lung_genomewide_count, " (", lung_genomewide_prop, ")"))
kidney_genomewide_count <- kidney_chromatin_mediation_dat %>%
  filter(mediation_pval_chrwide < 0.05) %>%
  nrow
kidney_genomewide_prop <- round(kidney_genomewide_count/nrow(raw_kidney_eqtl_methodL_dat %>% filter(eqtl_pval_chrwide < 0.05)) * 100, 1)
cat(paste0(kidney_genomewide_count, " (", kidney_genomewide_prop, ")"))

################################################################
###
###  Table S7 - Expression mediation of distal-eQTL
###
################################################################
### Manually put together

################################################################
################################################################
################################################################
######
######                 Supplemental Figures
######
################################################################
################################################################
################################################################

################################################################
###
###  Figure S1 - PCA for expression and chromatin accessibility
###
################################################################
#### Not included here (see Bryan)

################################################################
###
###  Figure S2 - Concordance of differential expression
###              and differential accessibility analysis
###
################################################################
#### Not included here (see Bryan)

################################################################
###
###  Figure S3 - Overlap in genes and chromatin regions
###              across the tissues using UpSet plots
###
################################################################
#### Subfigure A - Genes
liver_genes <- grep(x = unique(names(liver_expression_dat)), pattern = "gene", value = TRUE)
lung_genes <- grep(x = unique(names(lung_expression_dat)), pattern = "gene", value = TRUE)
kidney_genes <- grep(x = unique(names(kidney_expression_dat)), pattern = "gene", value = TRUE)
all_genes <- unique(c(liver_genes, lung_genes, kidney_genes))

upset_gene_dat <- data.frame(gene = all_genes, 
                             liver = sapply(1:length(all_genes), function(i) as.numeric(all_genes[i] %in% liver_genes)),
                             lung = sapply(1:length(all_genes), function(i) as.numeric(all_genes[i] %in% lung_genes)),
                             kidney = sapply(1:length(all_genes), function(i) as.numeric(all_genes[i] %in% kidney_genes)))
upset(upset_gene_dat, order.by = "freq", sets.bar.color = c(lung_col, kidney_col, liver_col), 
      matrix.color = "gray40", text.scale = c(1.5, 1.5, 1.5, 1.2, 2, 2), shade.color = eqtl_col)

#### Subfigure B - Chromatin
liver_chromatin <- grep(x = unique(names(liver_chromatin_dat)), pattern = "chr", value = TRUE)
lung_chromatin <- grep(x = unique(names(lung_chromatin_dat)), pattern = "chr", value = TRUE)
kidney_chromatin <- grep(x = unique(names(kidney_chromatin_dat)), pattern = "chr", value = TRUE)
all_chromatin <- unique(c(liver_chromatin, lung_chromatin, kidney_chromatin))

upset_chromatin_dat <- data.frame(gene = all_chromatin, 
                                  liver = sapply(1:length(all_chromatin), function(i) as.numeric(all_chromatin[i] %in% liver_chromatin)),
                                  lung = sapply(1:length(all_chromatin), function(i) as.numeric(all_chromatin[i] %in% lung_chromatin)),
                                  kidney = sapply(1:length(all_chromatin), function(i) as.numeric(all_chromatin[i] %in% kidney_chromatin)))
upset(upset_chromatin_dat, order.by = "freq", sets.bar.color = c(kidney_col, liver_col, lung_col), 
      matrix.color = "gray40", text.scale = c(1.5, 1.5, 1.5, 1, 2, 2), shade.color = cqtl_col)

################################################################
###
###  Figure S4 - Overlap in genes and chromatin regions
###              with local-QTL across the tissues using 
###              UpSet plots
###
################################################################
#### Subfigure A - Local-eQTL
## genes with local-eQTL
liver_local_eqtl_genes <- liver_local_eqtl_dat %>% 
  dplyr::filter(detection_method %in% c("method 1", "method 2 q<0.2", "method 3 chrwide", "method 3 genomewide")) %>%
  dplyr::pull(gene) %>%
  unique
lung_local_eqtl_genes <- lung_local_eqtl_dat %>% 
  dplyr::filter(detection_method %in% c("method 1", "method 2 q<0.2", "method 3 chrwide", "method 3 genomewide")) %>%
  dplyr::pull(gene) %>%
  unique
kidney_local_eqtl_genes <- kidney_local_eqtl_dat %>% 
  dplyr::filter(detection_method %in% c("method 1", "method 2 q<0.2", "method 3 chrwide", "method 3 genomewide")) %>%
  dplyr::pull(gene) %>%
  unique
all_local_eqtl_genes <- unique(c(as.character(liver_local_eqtl_genes), 
                                 as.character(lung_local_eqtl_genes), 
                                 as.character(kidney_local_eqtl_genes)))

upset_local_eqtl_dat <- data.frame(gene = all_local_eqtl_genes, 
                                   liver = sapply(1:length(all_local_eqtl_genes), function(i) as.numeric(all_local_eqtl_genes[i] %in% liver_local_eqtl_genes)),
                                   lung = sapply(1:length(all_local_eqtl_genes), function(i) as.numeric(all_local_eqtl_genes[i] %in% lung_local_eqtl_genes)),
                                   kidney = sapply(1:length(all_local_eqtl_genes), function(i) as.numeric(all_local_eqtl_genes[i] %in% kidney_local_eqtl_genes)))
upset(upset_local_eqtl_dat, order.by = "freq", sets.bar.color = c(kidney_col, liver_col, lung_col), main.bar.color = eqtl_col,
      matrix.color = "gray40", text.scale = c(1.5, 1.5, 1.5, 1.2, 2, 2))

#### Subfigure B - Local-cQTL
## chromatin regions with local-cQTL
liver_local_cqtl_chromatin <- liver_local_cqtl_dat %>% 
  dplyr::filter(detection_method %in% c("method 1", "method 2 q<0.2", "method 3 chrwide", "method 3 genomewide")) %>%
  dplyr::pull(chromatin) %>%
  unique
lung_local_cqtl_chromatin <- lung_local_cqtl_dat %>% 
  dplyr::filter(detection_method %in% c("method 1", "method 2 q<0.2", "method 3 chrwide", "method 3 genomewide")) %>%
  dplyr::pull(chromatin) %>%
  unique
kidney_local_cqtl_chromatin <- kidney_local_cqtl_dat %>% 
  dplyr::filter(detection_method %in% c("method 1", "method 2 q<0.2", "method 3 chrwide", "method 3 genomewide")) %>%
  dplyr::pull(chromatin) %>%
  unique
all_local_cqtl_chromatin <- unique(c(as.character(liver_local_cqtl_chromatin), as.character(lung_local_cqtl_chromatin), as.character(kidney_local_cqtl_chromatin)))

upset_local_cqtl_dat <- data.frame(gene = all_local_cqtl_chromatin, 
                                   liver = sapply(1:length(all_local_cqtl_chromatin), function(i) as.numeric(all_local_cqtl_chromatin[i] %in% as.character(liver_local_cqtl_chromatin))),
                                   lung = sapply(1:length(all_local_cqtl_chromatin), function(i) as.numeric(all_local_cqtl_chromatin[i] %in% as.character(lung_local_cqtl_chromatin))),
                                   kidney = sapply(1:length(all_local_cqtl_chromatin), function(i) as.numeric(all_local_cqtl_chromatin[i] %in% as.character(kidney_local_cqtl_chromatin))))
upset(upset_local_cqtl_dat, order.by = "freq", sets.bar.color = c(lung_col, kidney_col, liver_col), main.bar.color = cqtl_col,
      matrix.color = "gray40", text.scale = c(1.5, 1.5, 1.5, 1.2, 2, 2))

################################################################
###
###  Figure S5 - QTL analysis using only FDR-controlled
###              Analyses G and C
###
################################################################
#### Chromosome lengths for mm9
chr_sizes_dat <- data.frame(chr = c(1:19, "X"),
                            length = c(197195432, 181748087, 159599783, 155630120,
                                       152537259, 149517037, 152524553, 131738871,
                                       124076172, 129993255, 121843856, 121257530,
                                       120284312, 125194864, 103494974, 98319150,
                                       95272651, 90772031, 61342430, 166650296)) %>%
  ## Convert to Mbp
  mutate(length = length/1e6)

#### Subfigure A - eQTL
## FDR < 0.1
# Liver
liver_eqtl_fdr0.1 <- bind_rows(raw_liver_eqtl_methodG_dat %>%
                                 filter(eqtl_qval < 0.1) %>%
                                 dplyr::select(gene, gene_chr, eqtl_chr, eqtl_pos, eqtl_status),
                              raw_liver_eqtl_methodC_dat %>%
                                 filter(eqtl_qval < 0.1) %>%
                                 dplyr::select(gene, gene_chr, eqtl_chr, eqtl_pos, eqtl_status)) %>%
  distinct %>%
  left_join(gene_dat %>%
              mutate(gene = paste("gene", gene, sep = "_")) %>%
              dplyr::select(gene, gene_start))
eqtl_map(cis = liver_eqtl_fdr0.1 %>% 
           filter(eqtl_status == "local"), 
         trans = liver_eqtl_fdr0.1 %>% 
           filter(eqtl_status == "distal"), 
         chr_sizes_data = chr_sizes_dat, 
         cis_col = local_eqtl_col,
         trans_col = distal_eqtl_col,
         title = "Liver")

# Lung
lung_eqtl_fdr0.1 <- bind_rows(raw_lung_eqtl_methodG_dat %>%
                                 filter(eqtl_qval < 0.1) %>%
                                 dplyr::select(gene, gene_chr, eqtl_chr, eqtl_pos, eqtl_status),
                               raw_lung_eqtl_methodC_dat %>%
                                 filter(eqtl_qval < 0.1) %>%
                                 dplyr::select(gene, gene_chr, eqtl_chr, eqtl_pos, eqtl_status)) %>%
  distinct %>%
  left_join(gene_dat %>%
              mutate(gene = paste("gene", gene, sep = "_")) %>%
              dplyr::select(gene, gene_start))
eqtl_map(cis = lung_eqtl_fdr0.1 %>% 
           filter(eqtl_status == "local"), 
         trans = lung_eqtl_fdr0.1 %>% 
           filter(eqtl_status == "distal"), 
         chr_sizes_data = chr_sizes_dat, 
         cis_col = local_eqtl_col,
         trans_col = distal_eqtl_col,
         title = "Lung")

# Kidney
kidney_eqtl_fdr0.1 <- bind_rows(raw_kidney_eqtl_methodG_dat %>%
                                filter(eqtl_qval < 0.1) %>%
                                dplyr::select(gene, gene_chr, eqtl_chr, eqtl_pos, eqtl_status),
                              raw_kidney_eqtl_methodC_dat %>%
                                filter(eqtl_qval < 0.1) %>%
                                dplyr::select(gene, gene_chr, eqtl_chr, eqtl_pos, eqtl_status)) %>%
  distinct %>%
  left_join(gene_dat %>%
              mutate(gene = paste("gene", gene, sep = "_")) %>%
              dplyr::select(gene, gene_start))
eqtl_map(cis = kidney_eqtl_fdr0.1 %>% 
           filter(eqtl_status == "local"), 
         trans = kidney_eqtl_fdr0.1 %>% 
           filter(eqtl_status == "distal"), 
         chr_sizes_data = chr_sizes_dat, 
         cis_col = local_eqtl_col,
         trans_col = distal_eqtl_col,
         title = "Kidney")

## FDR < 0.2
# Liver
liver_eqtl_fdr0.2 <- bind_rows(raw_liver_eqtl_methodG_dat %>%
                                 filter(eqtl_qval < 0.2) %>%
                                 dplyr::select(gene, gene_chr, eqtl_chr, eqtl_pos, eqtl_status),
                               raw_liver_eqtl_methodC_dat %>%
                                 filter(eqtl_qval < 0.2) %>%
                                 dplyr::select(gene, gene_chr, eqtl_chr, eqtl_pos, eqtl_status)) %>%
  distinct %>%
  left_join(gene_dat %>%
              mutate(gene = paste("gene", gene, sep = "_")) %>%
              dplyr::select(gene, gene_start))
eqtl_map(cis = liver_eqtl_fdr0.2 %>% 
           filter(eqtl_status == "local"), 
         trans = liver_eqtl_fdr0.2 %>% 
           filter(eqtl_status == "distal"), 
         chr_sizes_data = chr_sizes_dat, 
         cis_col = local_eqtl_col,
         trans_col = distal_eqtl_col,
         title = "Liver")

# Lung
lung_eqtl_fdr0.2 <- bind_rows(raw_lung_eqtl_methodG_dat %>%
                                filter(eqtl_qval < 0.2) %>%
                                dplyr::select(gene, gene_chr, eqtl_chr, eqtl_pos, eqtl_status),
                              raw_lung_eqtl_methodC_dat %>%
                                filter(eqtl_qval < 0.2) %>%
                                dplyr::select(gene, gene_chr, eqtl_chr, eqtl_pos, eqtl_status)) %>%
  distinct %>%
  left_join(gene_dat %>%
              mutate(gene = paste("gene", gene, sep = "_")) %>%
              dplyr::select(gene, gene_start))
eqtl_map(cis = lung_eqtl_fdr0.2 %>% 
           filter(eqtl_status == "local"), 
         trans = lung_eqtl_fdr0.2 %>% 
           filter(eqtl_status == "distal"), 
         chr_sizes_data = chr_sizes_dat, 
         cis_col = local_eqtl_col,
         trans_col = distal_eqtl_col,
         title = "Lung")

# Kidney
kidney_eqtl_fdr0.2 <- bind_rows(raw_kidney_eqtl_methodG_dat %>%
                                  filter(eqtl_qval < 0.2) %>%
                                  dplyr::select(gene, gene_chr, eqtl_chr, eqtl_pos, eqtl_status),
                                raw_kidney_eqtl_methodC_dat %>%
                                  filter(eqtl_qval < 0.2) %>%
                                  dplyr::select(gene, gene_chr, eqtl_chr, eqtl_pos, eqtl_status)) %>%
  distinct %>%
  left_join(gene_dat %>%
              mutate(gene = paste("gene", gene, sep = "_")) %>%
              dplyr::select(gene, gene_start))
eqtl_map(cis = kidney_eqtl_fdr0.2 %>% 
           filter(eqtl_status == "local"), 
         trans = kidney_eqtl_fdr0.2 %>% 
           filter(eqtl_status == "distal"), 
         chr_sizes_data = chr_sizes_dat, 
         cis_col = local_eqtl_col,
         trans_col = distal_eqtl_col,
         title = "Kidney")

#### Subfigure B - cQTL
## FDR < 0.1
# Liver
liver_cqtl_fdr0.1 <- bind_rows(raw_liver_cqtl_methodG_dat %>%
                                 filter(cqtl_qval < 0.1) %>%
                                 dplyr::select(chromatin, chromatin_chr, chromatin_pos,
                                               cqtl_chr, cqtl_pos, cqtl_status),
                               raw_liver_cqtl_methodC_dat %>%
                                 filter(cqtl_qval < 0.1) %>%
                                 dplyr::select(chromatin, chromatin_chr, chromatin_pos,
                                               cqtl_chr, cqtl_pos, cqtl_status)) %>%
  distinct
cqtl_map(cis = liver_cqtl_fdr0.1 %>% 
           filter(cqtl_status == "local"), 
         trans = liver_cqtl_fdr0.1 %>% 
           filter(cqtl_status == "distal"), 
         chr_sizes_data = chr_sizes_dat, 
         cis_col = local_cqtl_col,
         trans_col = distal_cqtl_col,
         title = "Liver")

# Lung
lung_cqtl_fdr0.1 <- bind_rows(raw_lung_cqtl_methodG_dat %>%
                                 filter(cqtl_qval < 0.1) %>%
                                 dplyr::select(chromatin, chromatin_chr, chromatin_pos,
                                               cqtl_chr, cqtl_pos, cqtl_status),
                               raw_lung_cqtl_methodC_dat %>%
                                 filter(cqtl_qval < 0.1) %>%
                                 dplyr::select(chromatin, chromatin_chr, chromatin_pos,
                                               cqtl_chr, cqtl_pos, cqtl_status)) %>%
  distinct
cqtl_map(cis = lung_cqtl_fdr0.1 %>% 
           filter(cqtl_status == "local"), 
         trans = lung_cqtl_fdr0.1 %>% 
           filter(cqtl_status == "distal"), 
         chr_sizes_data = chr_sizes_dat, 
         cis_col = local_cqtl_col,
         trans_col = distal_cqtl_col,
         title = "Lung")

# Kidney
kidney_cqtl_fdr0.1 <- bind_rows(raw_kidney_cqtl_methodG_dat %>%
                                filter(cqtl_qval < 0.1) %>%
                                dplyr::select(chromatin, chromatin_chr, chromatin_pos,
                                              cqtl_chr, cqtl_pos, cqtl_status),
                              raw_kidney_cqtl_methodC_dat %>%
                                filter(cqtl_qval < 0.1) %>%
                                dplyr::select(chromatin, chromatin_chr, chromatin_pos,
                                              cqtl_chr, cqtl_pos, cqtl_status)) %>%
  distinct
cqtl_map(cis = kidney_cqtl_fdr0.1 %>% 
           filter(cqtl_status == "local"), 
         trans = kidney_cqtl_fdr0.1 %>% 
           filter(cqtl_status == "distal"), 
         chr_sizes_data = chr_sizes_dat, 
         cis_col = local_cqtl_col,
         trans_col = distal_cqtl_col,
         title = "Kidney")

## FDR < 0.2
# Liver
liver_cqtl_fdr0.2 <- bind_rows(raw_liver_cqtl_methodG_dat %>%
                                 filter(cqtl_qval < 0.2) %>%
                                 dplyr::select(chromatin, chromatin_chr, chromatin_pos,
                                               cqtl_chr, cqtl_pos, cqtl_status),
                               raw_liver_cqtl_methodC_dat %>%
                                 filter(cqtl_qval < 0.2) %>%
                                 dplyr::select(chromatin, chromatin_chr, chromatin_pos,
                                               cqtl_chr, cqtl_pos, cqtl_status)) %>%
  distinct
cqtl_map(cis = liver_cqtl_fdr0.2 %>% 
           filter(cqtl_status == "local"), 
         trans = liver_cqtl_fdr0.2 %>% 
           filter(cqtl_status == "distal"), 
         chr_sizes_data = chr_sizes_dat, 
         cis_col = local_cqtl_col,
         trans_col = distal_cqtl_col,
         title = "Liver")

# Lung
lung_cqtl_fdr0.2 <- bind_rows(raw_lung_cqtl_methodG_dat %>%
                                filter(cqtl_qval < 0.2) %>%
                                dplyr::select(chromatin, chromatin_chr, chromatin_pos,
                                              cqtl_chr, cqtl_pos, cqtl_status),
                              raw_lung_cqtl_methodC_dat %>%
                                filter(cqtl_qval < 0.2) %>%
                                dplyr::select(chromatin, chromatin_chr, chromatin_pos,
                                              cqtl_chr, cqtl_pos, cqtl_status)) %>%
  distinct
cqtl_map(cis = lung_cqtl_fdr0.2 %>% 
           filter(cqtl_status == "local"), 
         trans = lung_cqtl_fdr0.2 %>% 
           filter(cqtl_status == "distal"), 
         chr_sizes_data = chr_sizes_dat, 
         cis_col = local_cqtl_col,
         trans_col = distal_cqtl_col,
         title = "Lung")

# Kidney
kidney_cqtl_fdr0.2 <- bind_rows(raw_kidney_cqtl_methodG_dat %>%
                                  filter(cqtl_qval < 0.2) %>%
                                  dplyr::select(chromatin, chromatin_chr, chromatin_pos,
                                                cqtl_chr, cqtl_pos, cqtl_status),
                                raw_kidney_cqtl_methodC_dat %>%
                                  filter(cqtl_qval < 0.2) %>%
                                  dplyr::select(chromatin, chromatin_chr, chromatin_pos,
                                                cqtl_chr, cqtl_pos, cqtl_status)) %>%
  distinct
cqtl_map(cis = kidney_cqtl_fdr0.2 %>% 
           filter(cqtl_status == "local"), 
         trans = kidney_cqtl_fdr0.2 %>% 
           filter(cqtl_status == "distal"), 
         chr_sizes_data = chr_sizes_dat, 
         cis_col = local_cqtl_col,
         trans_col = distal_cqtl_col,
         title = "Kidney")


################################################################
###
###  Figure S6 - QTL p-value by distance between QTL and 
###              trait's genomic position
###
################################################################
#### Subfigure A - Analysis G
## eQTL
eqtl_dist_methodG_dat <- bind_rows(raw_liver_eqtl_methodG_dat,
                                   raw_lung_eqtl_methodG_dat,
                                   raw_kidney_eqtl_methodG_dat) %>%
  filter(eqtl_chr == gene_chr) %>%
  mutate(tissue = factor(tissue, level = c("Liver", "Lung", "Kidney")),
         hit = ifelse(eqtl_qval <= 0.1, TRUE, FALSE)) %>%
  dplyr::rename(dist = eqtl_dist)
# Plot
eqtl_dist_methodG_plot <- ggplot(eqtl_dist_methodG_dat, aes(x = dist, y = -log10(eqtl_pval), color = hit)) +
  geom_point(size = 2) + 
  scale_color_manual(values=c(scales::alpha("gray", 0.8),
                              scales::alpha(eqtl_col, 0.8)),
                     labels = c("q-value > 0.1",
                                "q-value \u2264 0.1")) + 
  geom_vline(xintercept = c(-10, 10), color = "red", linetype = "longdash") + theme_bw() +
  theme(panel.border = element_blank(), 
        panel.grid.major = element_blank(),
        panel.grid.minor = element_blank(), 
        axis.line = element_line(colour = "black"),
        axis.text = element_text(size = 12, face = "bold"),
        axis.title = element_text(size = 12, face = "bold"),
        legend.text = element_text(size = 14),
        legend.title = element_blank(),
        plot.title = element_text(hjust = 0.5), 
        strip.text.x = element_text(size = 12, face = "bold")) + 
  labs(y = expression(bold("-log"[10]*"(permP)")), 
       x = "Distance (Mb) between gene TSS and eQTL") + 
  facet_wrap(~tissue)
eqtl_dist_methodG_plot

## cQTL
cqtl_dist_methodG_dat <- bind_rows(raw_liver_cqtl_methodG_dat,
                                   raw_lung_cqtl_methodG_dat,
                                   raw_kidney_cqtl_methodG_dat) %>%
  filter(cqtl_chr == chromatin_chr) %>%
  mutate(tissue = factor(tissue, level = c("Liver", "Lung", "Kidney")),
         hit = ifelse(cqtl_qval <= 0.1, TRUE, FALSE)) %>%
  dplyr::rename(dist = cqtl_dist)
# Plot
cqtl_dist_methodG_plot <- ggplot(cqtl_dist_methodG_dat, aes(x = dist, y = -log10(cqtl_pval), color = hit)) + 
  geom_point(size = 2) + 
  scale_color_manual(values=c(scales::alpha("gray", 0.8),
                                scales::alpha(cqtl_col, 0.8)),
                      labels = c("q-value > 0.1",
                                  "q-value \u2264 0.1")) + 
  geom_vline(xintercept = c(-10, 10), color = "red", linetype = "longdash") + 
  guides(color = guide_legend(title = NULL)) + 
  theme_bw() + 
  theme(panel.border = element_blank(), 
        panel.grid.major = element_blank(),
        panel.grid.minor = element_blank(), 
        axis.line = element_line(colour = "black"),
        axis.text = element_text(size = 12, face = "bold"),
        axis.title = element_text(size = 12, face = "bold"),
        legend.text = element_text(size = 14),
        legend.title = element_blank(),
        plot.title = element_text(hjust = 0.5), 
        strip.text.x = element_text(size = 12, face = "bold")) + 
  labs(y = expression(bold("-log"[10]*"(permP)")), 
       x = "Distance (Mb) between gene TSS and eQTL") + 
  facet_wrap(~tissue)
cqtl_dist_methodG_plot

#### Subfigure B - Analysis C
## eQTL
eqtl_dist_methodC_dat <- bind_rows(raw_liver_eqtl_methodC_dat,
                                   raw_lung_eqtl_methodC_dat,
                                   raw_kidney_eqtl_methodC_dat) %>%
  filter(eqtl_chr == gene_chr) %>%
  mutate(tissue = factor(tissue, level = c("Liver", "Lung", "Kidney")),
         hit = ifelse(eqtl_qval <= 0.1, TRUE, FALSE)) %>%
  dplyr::rename(dist = eqtl_dist)
# Plot
eqtl_dist_methodC_plot <- ggplot(eqtl_dist_methodC_dat, aes(x = dist, y = -log10(eqtl_pval), color = hit)) + 
  geom_point(size = 2) + 
  scale_color_manual(values=c(scales::alpha("gray", 0.8),
                              scales::alpha(eqtl_col, 0.8)),
                     labels = c("q-value > 0.1",
                                "q-value \u2264 0.1")) +
  geom_vline(xintercept = c(-10, 10), color = "red", linetype = "longdash") + 
  theme_bw() + 
  theme(panel.border = element_blank(), 
        panel.grid.major = element_blank(),
        panel.grid.minor = element_blank(), 
        axis.line = element_line(colour = "black"),
        axis.text = element_text(size = 12, face = "bold"),
        axis.title = element_text(size = 12, face = "bold"),
        legend.text = element_text(size = 14),
        legend.title = element_blank(),
        plot.title = element_text(hjust = 0.5), 
        strip.text.x = element_text(size = 12, face = "bold")) + 
  labs(y = expression(bold("-log"[10]*"(permP)")), 
       x = "Distance (Mb) between gene TSS and eQTL") + 
  facet_wrap(~tissue)
eqtl_dist_methodC_plot

## cQTL
cqtl_dist_methodC_dat <- bind_rows(raw_liver_cqtl_methodC_dat,
                                   raw_lung_cqtl_methodC_dat,
                                   raw_kidney_cqtl_methodC_dat) %>%
  filter(cqtl_chr == chromatin_chr) %>%
  mutate(tissue = factor(tissue, level = c("Liver", "Lung", "Kidney")),
         hit = ifelse(cqtl_qval <= 0.1, TRUE, FALSE)) %>%
  dplyr::rename(dist = cqtl_dist)
# Plot
cqtl_dist_methodC_plot <- ggplot(cqtl_dist_methodC_dat, aes(x = dist, y = -log10(cqtl_pval), color = hit)) + 
  geom_point(size = 2) + 
  scale_color_manual(values=c(scales::alpha("gray", 0.8),
                              scales::alpha(cqtl_col, 0.8)),
                     labels = c("q-value > 0.1",
                                "q-value \u2264 0.1")) + 
  geom_vline(xintercept = c(-10, 10), color = "red", linetype = "longdash") + 
  guides(color = guide_legend(title = NULL)) + 
  theme_bw() + 
  theme(panel.border = element_blank(), 
        panel.grid.major = element_blank(),
        panel.grid.minor = element_blank(), 
        axis.line = element_line(colour = "black"),
        axis.text = element_text(size = 12, face = "bold"),
        axis.title = element_text(size = 12, face = "bold"),
        legend.text = element_text(size = 14),
        legend.title = element_blank(),
        plot.title = element_text(hjust = 0.5), 
        strip.text.x = element_text(size = 12, face = "bold")) + 
  labs(y = expression(bold("-log"[10]*"(permP)")), 
       x = "Distance (Mb) between gene TSS and eQTL") + 
  facet_wrap(~tissue)
cqtl_dist_methodC_plot


################################################################
###
###  Figure S7 - QTL effect size by local/distal status
###
################################################################
#### Subfigure A - Analysis G
## eQTL
local_distal_eqtl_methodG_dat <- bind_rows(lung_local_eqtl_dat %>%
                                             mutate(status = "Local",
                                                    tissue = "Lung"), 
                                           liver_local_eqtl_dat %>%
                                             mutate(status = "Local",
                                                    tissue = "Liver"), 
                                           kidney_local_eqtl_dat %>%
                                             mutate(status = "Local",
                                                    tissue = "Kidney"),
                                           lung_distal_eqtl_dat %>%
                                             mutate(status = "Distal",
                                                    tissue = "Lung"), 
                                           liver_distal_eqtl_dat %>%
                                             mutate(status = "Distal",
                                                    tissue = "Liver"), 
                                           kidney_distal_eqtl_dat %>%
                                             mutate(status = "Distal",
                                                    tissue = "Kidney")) %>%
  filter(detection_method == "method 1") %>%
  mutate(status = factor(status, level = c("Local", "Distal")),
         tissue = factor(tissue, level = c("Liver", "Lung", "Kidney")))

eqtl_size_methodG_plot <- ggplot(local_distal_eqtl_methodG_dat, aes(x = status, y = fixef_eqtl_effect_size, fill = status, color = status)) + 
  geom_jitter(shape = 16, position=position_jitter(0.2), col=scales::alpha("black", 0.9)) + 
  ylim(0, 1) + 
  geom_violin(size=1.5, adjust=1, bw=0.03, draw_quantiles=c(0.25, 0.5, 0.75)) + 
  scale_fill_manual(values=c(scales::alpha(eqtl_col, 0.8),
                             scales::alpha(rgb(160, 140, 60, maxColorValue = 255), 0.8))) + 
  scale_color_manual(values=c("black", "black")) + 
  theme_bw() + 
  theme(panel.border = element_blank(), 
        panel.grid.major = element_blank(),
        panel.grid.minor = element_blank(), 
        axis.title.x=element_blank(),
        plot.title = element_text(hjust = 0.5), 
        axis.line = element_line(colour = "black"),
        axis.text = element_text(size = 12, face = "bold"),
                            axis.title = element_text(size = 12, face = "bold"),
                            legend.title = element_text(size = 14),
                            legend.text = element_text(size = 14),
                            strip.text.x = element_text(size = 12, face = "bold")) + 
  ylab("eQTL effect size") + 
  guides(fill=guide_legend(title = "eQTL type:", override.aes = list(shape = NA, col=NA)), col=FALSE) + 
  facet_wrap(~tissue)
eqtl_size_methodG_plot

## cQTL
local_distal_cqtl_methodG_dat <- bind_rows(lung_local_cqtl_dat %>%
                                             mutate(status = "Local",
                                                    tissue = "Lung",
                                                    chromatin_chr = as.character(chromatin_chr),
                                                    cqtl_chr = as.character(cqtl_chr)), 
                                           liver_local_cqtl_dat %>%
                                             mutate(status = "Local",
                                                    tissue = "Liver",
                                                    chromatin_chr = as.character(chromatin_chr),
                                                    cqtl_chr = as.character(cqtl_chr)), 
                                           kidney_local_cqtl_dat %>%
                                             mutate(status = "Local",
                                                    tissue = "Kidney",
                                                    chromatin_chr = as.character(chromatin_chr),
                                                    cqtl_chr = as.character(cqtl_chr)),
                                           lung_distal_cqtl_dat %>%
                                             mutate(status = "Distal",
                                                    tissue = "Lung",
                                                    chromatin_chr = as.character(chromatin_chr),
                                                    cqtl_chr = as.character(cqtl_chr)), 
                                           liver_distal_cqtl_dat %>%
                                             mutate(status = "Distal",
                                                    tissue = "Liver",
                                                    chromatin_chr = as.character(chromatin_chr),
                                                    cqtl_chr = as.character(cqtl_chr)), 
                                           kidney_distal_cqtl_dat %>%
                                             mutate(status = "Distal",
                                                    tissue = "Kidney",
                                                    chromatin_chr = as.character(chromatin_chr),
                                                    cqtl_chr = as.character(cqtl_chr))) %>%
  filter(detection_method == "method 1") %>%
  mutate(status = factor(status, level = c("Local", "Distal")),
         tissue = factor(tissue, level = c("Liver", "Lung", "Kidney")))

cqtl_size_methodG_plot <- ggplot(local_distal_cqtl_methodG_dat, aes(x = status, y = fixef_cqtl_effect_size, fill = status, color = status)) + 
  geom_jitter(shape = 16, position=position_jitter(0.2), col=scales::alpha("black", 0.9)) + 
  ylim(0, 1) + 
  geom_violin(size=1.5, adjust=1, bw=0.03, draw_quantiles=c(0.25, 0.5, 0.75)) + 
  scale_fill_manual(values=c(scales::alpha(cqtl_col, 0.8),
                             scales::alpha(rgb(50,80,65, maxColorValue=255), 0.8))) + 
  scale_color_manual(values=c("black", "black")) + 
  theme_bw() + 
  theme(panel.border = element_blank(), 
        panel.grid.major = element_blank(),
        panel.grid.minor = element_blank(), 
        axis.title.x=element_blank(),
        plot.title = element_text(hjust = 0.5), 
        axis.line = element_line(colour = "black"),
        axis.text = element_text(size = 12, face = "bold"),
        axis.title = element_text(size = 12, face = "bold"),
        legend.title = element_text(size = 14),
        legend.text = element_text(size = 14),
        strip.text.x = element_text(size = 12, face = "bold")) + 
  ylab("cQTL effect size") + 
  guides(fill=guide_legend(title = "cQTL type:", override.aes = list(shape = NA, col=NA)), col=FALSE) + 
  facet_wrap(~tissue)
cqtl_size_methodG_plot

#### Subfigure B - Analysis C
## eQTL
local_distal_eqtl_methodC_dat <- bind_rows(lung_local_eqtl_dat %>%
                                             mutate(status = "Local",
                                                    tissue = "Lung"), 
                                           liver_local_eqtl_dat %>%
                                             mutate(status = "Local",
                                                    tissue = "Liver"), 
                                           kidney_local_eqtl_dat %>%
                                             mutate(status = "Local",
                                                    tissue = "Kidney"),
                                           lung_distal_eqtl_dat %>%
                                             mutate(status = "Distal",
                                                    tissue = "Lung"), 
                                           liver_distal_eqtl_dat %>%
                                             mutate(status = "Distal",
                                                    tissue = "Liver"), 
                                           kidney_distal_eqtl_dat %>%
                                             mutate(status = "Distal",
                                                    tissue = "Kidney")) %>%
  filter(detection_method %in% c("method 1", "method 2")) %>%
  mutate(status = factor(status, level = c("Local", "Distal")),
         tissue = factor(tissue, level = c("Liver", "Lung", "Kidney")))

eqtl_size_methodC_plot <- ggplot(local_distal_eqtl_methodC_dat, aes(x = status, y = fixef_eqtl_effect_size, fill = status, color = status)) + 
  geom_jitter(shape = 16, position=position_jitter(0.2), col=scales::alpha("black", 0.9)) + 
  ylim(0, 1) + 
  geom_violin(size=1.5, adjust=1, bw=0.03, draw_quantiles=c(0.25, 0.5, 0.75)) + 
  scale_fill_manual(values=c(scales::alpha(eqtl_col, 0.8),
                             scales::alpha(rgb(160, 140, 60, maxColorValue = 255), 0.8))) + 
  scale_color_manual(values=c("black", "black")) + 
  theme_bw() + 
  theme(panel.border = element_blank(), 
        panel.grid.major = element_blank(),
        panel.grid.minor = element_blank(), 
        axis.title.x=element_blank(),
        plot.title = element_text(hjust = 0.5), 
        axis.line = element_line(colour = "black"),
        axis.text = element_text(size = 12, face = "bold"),
        axis.title = element_text(size = 12, face = "bold"),
        legend.title = element_text(size = 14),
        legend.text = element_text(size = 14),
        strip.text.x = element_text(size = 12, face = "bold")) + 
  ylab("eQTL effect size") + 
  guides(fill=guide_legend(title = "eQTL type:", override.aes = list(shape = NA, col=NA)), col=FALSE) + 
  facet_wrap(~tissue)
eqtl_size_methodC_plot

## cQTL
local_distal_cqtl_methodC_dat <- bind_rows(lung_local_cqtl_dat %>%
                                             mutate(status = "Local",
                                                    tissue = "Lung",
                                                    chromatin_chr = as.character(chromatin_chr),
                                                    cqtl_chr = as.character(cqtl_chr)), 
                                           liver_local_cqtl_dat %>%
                                             mutate(status = "Local",
                                                    tissue = "Liver",
                                                    chromatin_chr = as.character(chromatin_chr),
                                                    cqtl_chr = as.character(cqtl_chr)), 
                                           kidney_local_cqtl_dat %>%
                                             mutate(status = "Local",
                                                    tissue = "Kidney",
                                                    chromatin_chr = as.character(chromatin_chr),
                                                    cqtl_chr = as.character(cqtl_chr)),
                                           lung_distal_cqtl_dat %>%
                                             mutate(status = "Distal",
                                                    tissue = "Lung",
                                                    chromatin_chr = as.character(chromatin_chr),
                                                    cqtl_chr = as.character(cqtl_chr)), 
                                           liver_distal_cqtl_dat %>%
                                             mutate(status = "Distal",
                                                    tissue = "Liver",
                                                    chromatin_chr = as.character(chromatin_chr),
                                                    cqtl_chr = as.character(cqtl_chr)), 
                                           kidney_distal_cqtl_dat %>%
                                             mutate(status = "Distal",
                                                    tissue = "Kidney",
                                                    chromatin_chr = as.character(chromatin_chr),
                                                    cqtl_chr = as.character(cqtl_chr))) %>%
  filter(detection_method %in% c("method 1", "method 2")) %>%
  mutate(status = factor(status, level = c("Local", "Distal")),
         tissue = factor(tissue, level = c("Liver", "Lung", "Kidney")))

cqtl_size_methodC_plot <- ggplot(local_distal_cqtl_methodC_dat, aes(x = status, y = fixef_cqtl_effect_size, fill = status, color = status)) + 
  geom_jitter(shape = 16, position=position_jitter(0.2), col=scales::alpha("black", 0.9)) + 
  ylim(0, 1) + 
  geom_violin(size=1.5, adjust=1, bw=0.03, draw_quantiles=c(0.25, 0.5, 0.75)) + 
  scale_fill_manual(values=c(scales::alpha(cqtl_col, 0.8),
                             scales::alpha(rgb(50,80,65, maxColorValue=255), 0.8))) + 
  scale_color_manual(values=c("black", "black")) + 
  theme_bw() + 
  theme(panel.border = element_blank(), 
        panel.grid.major = element_blank(),
        panel.grid.minor = element_blank(), 
        axis.title.x=element_blank(),
        plot.title = element_text(hjust = 0.5), 
        axis.line = element_line(colour = "black"),
        axis.text = element_text(size = 12, face = "bold"),
        axis.title = element_text(size = 12, face = "bold"),
        legend.title = element_text(size = 14),
        legend.text = element_text(size = 14),
        strip.text.x = element_text(size = 12, face = "bold")) + 
  ylab("cQTL effect size") + 
  guides(fill=guide_legend(title = "cQTL type:", override.aes = list(shape = NA, col=NA)), col=FALSE) + 
  facet_wrap(~tissue)
cqtl_size_methodC_plot


################################################################
###
###  Figure S8 - QTL haplotype effects by founders
###
################################################################
#### Subfigure A - eQTL
## Local
liver_local_eqtl_effects <- liver_local_eqtl_dat %>%
  select(contains("ranef"), -contains("effect_size")) %>%
  dplyr::rename(A = ranef_A, B = ranef_B, C = ranef_C, D = ranef_D,
                E = ranef_E, F = ranef_F, G = ranef_G, H = ranef_H) %>%
  gather(key = "founder", value = "effect") %>%
  mutate(tissue = "Liver",
         founder = factor(founder, labels = c("A/J", "B6", "129", "NOD", "NZO", "CAST", "PWK", "WSB")))
lung_local_eqtl_effects <- lung_local_eqtl_dat %>%
  select(contains("ranef"), -contains("effect_size")) %>%
  dplyr::rename(A = ranef_A, B = ranef_B, C = ranef_C, D = ranef_D,
                E = ranef_E, F = ranef_F, G = ranef_G, H = ranef_H) %>%
  gather(key = "founder", value = "effect") %>%
  mutate(tissue = "Lung",
         founder = factor(founder, labels = c("A/J", "B6", "129", "NOD", "NZO", "CAST", "PWK", "WSB")))
kidney_local_eqtl_effects <- kidney_local_eqtl_dat %>%
  select(contains("ranef"), -contains("effect_size")) %>%
  dplyr::rename(A = ranef_A, B = ranef_B, C = ranef_C, D = ranef_D,
                E = ranef_E, F = ranef_F, G = ranef_G, H = ranef_H) %>%
  gather(key = "founder", value = "effect") %>%
  mutate(tissue = "Kidney",
         founder = factor(founder, labels = c("A/J", "B6", "129", "NOD", "NZO", "CAST", "PWK", "WSB")))

local_eqtl_effects_dat <- bind_rows(liver_local_eqtl_effects, 
                                    lung_local_eqtl_effects, 
                                    kidney_local_eqtl_effects) %>%
  mutate(tissue = factor(tissue, levels = c("Liver", "Lung", "Kidney")))
# Plot
local_eqtl_effects_plot <- ggplot(data = local_eqtl_effects_dat, aes(x = founder, y = abs(effect), color = founder)) +
  scale_color_manual(values = cc_col) + 
  geom_jitter() + geom_boxplot(col = "black", lwd = 1.5, outlier.alpha = 0) + facet_wrap(~tissue, ncol = 1) + 
  xlab("Founder") + ylab("abs(Local-eQTL haplotype effects)") + 
  theme(panel.grid.major = element_blank(), 
        panel.grid.minor = element_blank(),
        panel.background = element_blank(), 
        axis.line = element_line(colour = "black"),
        axis.text = element_text(size = 12, face = "bold"), 
        axis.text.x = element_text(angle = 45, hjust = 1),
        axis.title = element_text(size = 12, face = "bold"),
        plot.title = element_text(hjust = 0.5), 
        strip.text.x = element_text(size = 12, face = "bold")) + 
  guides(color = FALSE)
local_eqtl_effects_plot

## Distal
liver_distal_eqtl_effects <- liver_distal_eqtl_dat %>%
  select(contains("ranef"), -contains("effect_size")) %>%
  dplyr::rename(A = ranef_A, B = ranef_B, C = ranef_C, D = ranef_D,
                E = ranef_E, F = ranef_F, G = ranef_G, H = ranef_H) %>%
  gather(key = "founder", value = "effect") %>%
  mutate(tissue = "Liver",
         founder = factor(founder, labels = c("A/J", "B6", "129", "NOD", "NZO", "CAST", "PWK", "WSB")))
lung_distal_eqtl_effects <- lung_distal_eqtl_dat %>%
  select(contains("ranef"), -contains("effect_size")) %>%
  dplyr::rename(A = ranef_A, B = ranef_B, C = ranef_C, D = ranef_D,
                E = ranef_E, F = ranef_F, G = ranef_G, H = ranef_H) %>%
  gather(key = "founder", value = "effect") %>%
  mutate(tissue = "Lung",
         founder = factor(founder, labels = c("A/J", "B6", "129", "NOD", "NZO", "CAST", "PWK", "WSB")))
kidney_distal_eqtl_effects <- kidney_distal_eqtl_dat %>%
  select(contains("ranef"), -contains("effect_size")) %>%
  dplyr::rename(A = ranef_A, B = ranef_B, C = ranef_C, D = ranef_D,
                E = ranef_E, F = ranef_F, G = ranef_G, H = ranef_H) %>%
  gather(key = "founder", value = "effect") %>%
  mutate(tissue = "Kidney",
         founder = factor(founder, labels = c("A/J", "B6", "129", "NOD", "NZO", "CAST", "PWK", "WSB")))

distal_eqtl_effects_dat <- bind_rows(liver_distal_eqtl_effects, 
                                    lung_distal_eqtl_effects, 
                                    kidney_distal_eqtl_effects) %>%
  mutate(tissue = factor(tissue, levels = c("Liver", "Lung", "Kidney")))
# Plot
distal_eqtl_effects_plot <- ggplot(data = distal_eqtl_effects_dat, aes(x = founder, y = abs(effect), color = founder)) + 
  scale_color_manual(values = cc_col) + 
  geom_jitter() + geom_boxplot(col = "black", lwd = 1.5, outlier.alpha = 0) + facet_wrap(~tissue, ncol = 1) + 
  xlab("Founder") + ylab("abs(Local-eQTL haplotype effects)") + 
  theme(panel.grid.major = element_blank(), 
  panel.grid.minor = element_blank(),
  panel.background = element_blank(), 
  axis.line = element_line(colour = "black"),
  axis.text = element_text(size = 12, face = "bold"), 
  axis.text.x = element_text(angle = 45, hjust = 1),
  axis.title = element_text(size = 12, face = "bold"),
  plot.title = element_text(hjust = 0.5), 
  strip.text.x = element_text(size = 12, face = "bold")) + 
  guides(color = FALSE)
distal_eqtl_effects_plot

#### Subfigure B - cQTL
## Local
liver_local_cqtl_effects <- liver_local_cqtl_dat %>%
  select(contains("ranef"), -contains("effect_size")) %>%
  dplyr::rename(A = ranef_A, B = ranef_B, C = ranef_C, D = ranef_D,
                E = ranef_E, F = ranef_F, G = ranef_G, H = ranef_H) %>%
  gather(key = "founder", value = "effect") %>%
  mutate(tissue = "Liver",
         founder = factor(founder, labels = c("A/J", "B6", "129", "NOD", "NZO", "CAST", "PWK", "WSB")))
lung_local_cqtl_effects <- lung_local_cqtl_dat %>%
  select(contains("ranef"), -contains("effect_size")) %>%
  dplyr::rename(A = ranef_A, B = ranef_B, C = ranef_C, D = ranef_D,
                E = ranef_E, F = ranef_F, G = ranef_G, H = ranef_H) %>%
  gather(key = "founder", value = "effect") %>%
  mutate(tissue = "Lung",
         founder = factor(founder, labels = c("A/J", "B6", "129", "NOD", "NZO", "CAST", "PWK", "WSB")))
kidney_local_cqtl_effects <- kidney_local_cqtl_dat %>%
  select(contains("ranef"), -contains("effect_size")) %>%
  dplyr::rename(A = ranef_A, B = ranef_B, C = ranef_C, D = ranef_D,
                E = ranef_E, F = ranef_F, G = ranef_G, H = ranef_H) %>%
  gather(key = "founder", value = "effect") %>%
  mutate(tissue = "Kidney",
         founder = factor(founder, labels = c("A/J", "B6", "129", "NOD", "NZO", "CAST", "PWK", "WSB")))

local_cqtl_effects_dat <- bind_rows(liver_local_cqtl_effects, 
                                    lung_local_cqtl_effects, 
                                    kidney_local_cqtl_effects) %>%
  mutate(tissue = factor(tissue, levels = c("Liver", "Lung", "Kidney")))
# Plot
local_cqtl_effects_plot <- ggplot(data = local_cqtl_effects_dat, aes(x = founder, y = abs(effect), color = founder)) +
  scale_color_manual(values = cc_col) + 
  geom_jitter() + geom_boxplot(col = "black", lwd = 1.5, outlier.alpha = 0) + facet_wrap(~tissue, ncol = 1) + 
  xlab("Founder") + ylab("abs(Local-cQTL haplotype effects)") + 
  theme(panel.grid.major = element_blank(), 
        panel.grid.minor = element_blank(),
        panel.background = element_blank(), 
        axis.line = element_line(colour = "black"),
        axis.text = element_text(size = 12, face = "bold"), 
        axis.text.x = element_text(angle = 45, hjust = 1),
        axis.title = element_text(size = 12, face = "bold"),
        plot.title = element_text(hjust = 0.5), 
        strip.text.x = element_text(size = 12, face = "bold")) + 
  guides(color = FALSE)
local_cqtl_effects_plot

## Distal
liver_distal_cqtl_effects <- liver_distal_cqtl_dat %>%
  select(contains("ranef"), -contains("effect_size")) %>%
  dplyr::rename(A = ranef_A, B = ranef_B, C = ranef_C, D = ranef_D,
                E = ranef_E, F = ranef_F, G = ranef_G, H = ranef_H) %>%
  gather(key = "founder", value = "effect") %>%
  mutate(tissue = "Liver",
         founder = factor(founder, labels = c("A/J", "B6", "129", "NOD", "NZO", "CAST", "PWK", "WSB")))
lung_distal_cqtl_effects <- lung_distal_cqtl_dat %>%
  select(contains("ranef"), -contains("effect_size")) %>%
  dplyr::rename(A = ranef_A, B = ranef_B, C = ranef_C, D = ranef_D,
                E = ranef_E, F = ranef_F, G = ranef_G, H = ranef_H) %>%
  gather(key = "founder", value = "effect") %>%
  mutate(tissue = "Lung",
         founder = factor(founder, labels = c("A/J", "B6", "129", "NOD", "NZO", "CAST", "PWK", "WSB")))
kidney_distal_cqtl_effects <- kidney_distal_cqtl_dat %>%
  select(contains("ranef"), -contains("effect_size")) %>%
  dplyr::rename(A = ranef_A, B = ranef_B, C = ranef_C, D = ranef_D,
                E = ranef_E, F = ranef_F, G = ranef_G, H = ranef_H) %>%
  gather(key = "founder", value = "effect") %>%
  mutate(tissue = "Kidney",
         founder = factor(founder, labels = c("A/J", "B6", "129", "NOD", "NZO", "CAST", "PWK", "WSB")))

distal_cqtl_effects_dat <- bind_rows(liver_distal_cqtl_effects, 
                                     lung_distal_cqtl_effects, 
                                     kidney_distal_cqtl_effects) %>%
  mutate(tissue = factor(tissue, levels = c("Liver", "Lung", "Kidney")))
# Plot
distal_cqtl_effects_plot <- ggplot(data = distal_cqtl_effects_dat, aes(x = founder, y = abs(effect), color = founder)) + 
  scale_color_manual(values = cc_col) + 
  geom_jitter() + geom_boxplot(col = "black", lwd = 1.5, outlier.alpha = 0) + facet_wrap(~tissue, ncol = 1) + 
  xlab("Founder") + ylab("abs(Local-cQTL haplotype effects)") + 
  theme(panel.grid.major = element_blank(), 
        panel.grid.minor = element_blank(),
        panel.background = element_blank(), 
        axis.line = element_line(colour = "black"),
        axis.text = element_text(size = 12, face = "bold"), 
        axis.text.x = element_text(angle = 45, hjust = 1),
        axis.title = element_text(size = 12, face = "bold"),
        plot.title = element_text(hjust = 0.5), 
        strip.text.x = element_text(size = 12, face = "bold")) + 
  guides(color = FALSE)
distal_cqtl_effects_plot


################################################################
###
###  Figure S9 - QTL effect size comparison between tissues
###
################################################################
## Local-eQTL
liver_lung_local_eqtl_effect_size_plot <- effect_size_ggplot(data = liver_vs_lung_local_eqtl_dat, 
                                                             low_col = eqtl_col, high_col = "yellow1", 
                                                             x_column = "lung_fixef_effect_size", y_column = "liver_fixef_effect_size", 
                                                             xlab = "Local-eQTL effect size in lung", ylab = "Local-eQTL effect size in liver",
                                                             title = "Liver vs lung")
liver_kidney_local_eqtl_effect_size_plot <- effect_size_ggplot(data = liver_vs_kidney_local_eqtl_dat, 
                                                               low_col = eqtl_col, high_col = "yellow1", 
                                                               x_column = "kidney_fixef_effect_size", y_column = "liver_fixef_effect_size", 
                                                               xlab = "Local-eQTL effect size in kidney", ylab = "Local-eQTL effect size in liver",
                                                               title = "Liver vs kidney")
lung_kidney_local_eqtl_effect_size_plot <- effect_size_ggplot(data = lung_vs_kidney_local_eqtl_dat, 
                                                              low_col = eqtl_col, high_col = "yellow1", 
                                                              x_column = "kidney_fixef_effect_size", y_column = "lung_fixef_effect_size", 
                                                              xlab = "Local-eQTL effect size in lung", ylab = "Local-eQTL effect size in kidney",
                                                              title = "Lung vs kidney")
grid.arrange(liver_lung_local_eqtl_effect_size_plot, 
             liver_kidney_local_eqtl_effect_size_plot, 
             lung_kidney_local_eqtl_effect_size_plot, 
             nrow = 1)

## Distal-eQTL
liver_lung_distal_eqtl_effect_size_plot <- effect_size_ggplot(data = liver_vs_lung_distal_eqtl_dat, 
                                                             low_col = eqtl_col, high_col = "yellow1", 
                                                             x_column = "lung_fixef_effect_size", y_column = "liver_fixef_effect_size", 
                                                             xlab = "Distal-eQTL effect size in lung", ylab = "Distal-eQTL effect size in liver",
                                                             title = "Liver vs lung")
liver_kidney_distal_eqtl_effect_size_plot <- effect_size_ggplot(data = liver_vs_kidney_distal_eqtl_dat, 
                                                               low_col = eqtl_col, high_col = "yellow1", 
                                                               x_column = "kidney_fixef_effect_size", y_column = "liver_fixef_effect_size", 
                                                               xlab = "Distal-eQTL effect size in kidney", ylab = "Distal-eQTL effect size in liver",
                                                               title = "Liver vs kidney")
lung_kidney_distal_eqtl_effect_size_plot <- effect_size_ggplot(data = lung_vs_kidney_distal_eqtl_dat, 
                                                              low_col = eqtl_col, high_col = "yellow1", 
                                                              x_column = "kidney_fixef_effect_size", y_column = "lung_fixef_effect_size", 
                                                              xlab = "Distal-eQTL effect size in lung", ylab = "Distal-eQTL effect size in kidney",
                                                              title = "Lung vs kidney")
grid.arrange(liver_lung_distal_eqtl_effect_size_plot, 
             liver_kidney_distal_eqtl_effect_size_plot, 
             lung_kidney_distal_eqtl_effect_size_plot, 
             nrow = 1)

## Local-cQTL
liver_lung_local_cqtl_effect_size_plot <- effect_size_ggplot(data = liver_vs_lung_local_cqtl_dat, 
                                                             low_col = cqtl_col, high_col = "cadetblue1", 
                                                             x_column = "lung_fixef_effect_size", y_column = "liver_fixef_effect_size", 
                                                             xlab = "Local-cQTL effect size in lung", ylab = "Local-cQTL effect size in liver",
                                                             title = "Liver vs lung")
liver_kidney_local_cqtl_effect_size_plot <- effect_size_ggplot(data = liver_vs_kidney_local_cqtl_dat, 
                                                               low_col = cqtl_col, high_col = "cadetblue1", 
                                                               x_column = "kidney_fixef_effect_size", y_column = "liver_fixef_effect_size", 
                                                               xlab = "Local-cQTL effect size in kidney", ylab = "Local-cQTL effect size in liver",
                                                               title = "Liver vs kidney")
lung_kidney_local_cqtl_effect_size_plot <- effect_size_ggplot(data = lung_vs_kidney_local_cqtl_dat, 
                                                              low_col = cqtl_col, high_col = "cadetblue1", 
                                                              x_column = "kidney_fixef_effect_size", y_column = "lung_fixef_effect_size", 
                                                              xlab = "Local-cQTL effect size in lung", ylab = "Local-cQTL effect size in kidney",
                                                              title = "Lung vs kidney")
grid.arrange(liver_lung_local_cqtl_effect_size_plot, 
             liver_kidney_local_cqtl_effect_size_plot, 
             lung_kidney_local_cqtl_effect_size_plot, 
             nrow = 1)

### Distal-cQTL
## Make pairwise data
## Lung vs kidney
lung_vs_kidney_distal_cqtl_dat <- inner_join(lung_distal_cqtl_dat %>%
                                               dplyr::rename(lung_fixef_effect_size = fixef_cqtl_effect_size,
                                                             lung_ranef_effect_size = ranef_cqtl_effect_size,
                                                             lung_ranef_A = ranef_A,
                                                             lung_ranef_B = ranef_B,
                                                             lung_ranef_C = ranef_C,
                                                             lung_ranef_D = ranef_D,
                                                             lung_ranef_E = ranef_E,
                                                             lung_ranef_F = ranef_F,
                                                             lung_ranef_G = ranef_G,
                                                             lung_ranef_H = ranef_H,
                                                             lung_pos = cqtl_pos,
                                                             lung_locus = cqtl_locus,
                                                             lung_detection_method = detection_method,
                                                             lung_cqtl_chr = cqtl_chr) %>%
                                               mutate(tissue = "lung") %>%
                                               dplyr::select(chromatin, contains("fixef"), contains("ranef"), lung_pos, lung_locus, lung_detection_method, chromatin_pos, chromatin_chr, lung_cqtl_chr), 
                                             kidney_distal_cqtl_dat %>%
                                               dplyr::rename(kidney_fixef_effect_size = fixef_cqtl_effect_size,
                                                             kidney_ranef_effect_size = ranef_cqtl_effect_size,
                                                             kidney_ranef_A = ranef_A,
                                                             kidney_ranef_B = ranef_B,
                                                             kidney_ranef_C = ranef_C,
                                                             kidney_ranef_D = ranef_D,
                                                             kidney_ranef_E = ranef_E,
                                                             kidney_ranef_F = ranef_F,
                                                             kidney_ranef_G = ranef_G,
                                                             kidney_ranef_H = ranef_H,
                                                             kidney_pos = cqtl_pos,
                                                             kidney_locus = cqtl_locus,
                                                             kidney_detection_method = detection_method,
                                                             kidney_cqtl_chr = cqtl_chr) %>%
                                               mutate(tissue = "kidney") %>%
                                               dplyr::select(chromatin, contains("fixef"), contains("ranef"), kidney_pos, kidney_locus, kidney_detection_method, chromatin_pos, chromatin_chr, kidney_cqtl_chr)) %>%
  mutate(dist = abs(lung_pos - kidney_pos)) %>%
  filter(lung_cqtl_chr == kidney_cqtl_chr,
         dist < 10)
## Haplotype effects correlations
lung_vs_kidney_distal_cqtl_dat$effect_cor <- sapply(1:nrow(lung_vs_kidney_distal_cqtl_dat), function(i) cor(as.numeric(lung_vs_kidney_distal_cqtl_dat[i, c("lung_ranef_A", "lung_ranef_B", "lung_ranef_C", "lung_ranef_D", "lung_ranef_E", "lung_ranef_F", "lung_ranef_G", "lung_ranef_H")]),
                                                                                                            as.numeric(lung_vs_kidney_distal_cqtl_dat[i, c("kidney_ranef_A", "kidney_ranef_B", "kidney_ranef_C", "kidney_ranef_D", "kidney_ranef_E", "kidney_ranef_F", "kidney_ranef_G", "kidney_ranef_H")])))
## Correlation test
lung_vs_kidney_distal_cqtl_dat$cor_pval <- run_cor_test(qtl_tab = lung_vs_kidney_distal_cqtl_dat,
                                                        first_tissue = "lung",
                                                        second_tissue = "kidney",
                                                        alt = "greater")
## FDR for correlation p-values
lung_vs_kidney_distal_cqtl_dat <- lung_vs_kidney_distal_cqtl_dat %>%
  mutate(positive_cor_q = p.adjust(cor_pval, method = "BH")) %>%
  mutate(q_high_col = ifelse(positive_cor_q <= 0.1, "positive", "null"))

lung_kidney_distal_cqtl_effect_size_plot <- effect_size_ggplot(data = lung_vs_kidney_distal_cqtl_dat, 
                                                               low_col = "black", high_col = "black", 
                                                               x_column = "kidney_fixef_effect_size", y_column = "lung_fixef_effect_size", 
                                                               xlab = "Distal-cQTL effect size in lung", ylab = "Distal-cQTL effect size in kidney",
                                                               title = "Lung vs kidney",
                                                               cor_text_y = 0.9) + guides(color = FALSE)
lung_kidney_distal_cqtl_effect_size_plot


################################################################
###
###  Figure S10 - Correlation between QTL haplotype effects
###
################################################################
### Local-eQTL
## Simulated data
num_local_eqtl_sim <- mean(nrow(liver_vs_lung_local_eqtl_dat),
                           nrow(liver_vs_kidney_local_eqtl_dat),
                           nrow(lung_vs_kidney_local_eqtl_dat))
set.seed(1)
local_eqtl_sim_effects1 <- sapply(1:num_local_eqtl_sim, function(i) rnorm(8), simplify = FALSE) %>% unlist %>% matrix(ncol = 8, byrow = TRUE)
colnames(local_eqtl_sim_effects1) <- paste0("sim1_", "ranef_", LETTERS[1:8])
set.seed(2)
local_eqtl_sim_effects2 <- sapply(1:num_local_eqtl_sim, function(i) rnorm(8), simplify = FALSE) %>% unlist %>% matrix(ncol = 8, byrow = TRUE)
colnames(local_eqtl_sim_effects2) <- paste0("sim2_", "ranef_", LETTERS[1:8])

sim_local_eqtl_effect_dat <- data.frame(cbind(local_eqtl_sim_effects1, local_eqtl_sim_effects2))
sim_local_eqtl_effect_dat$effect_cor <- sapply(1:nrow(sim_local_eqtl_effect_dat), 
                                               function(i) cor(as.numeric(sim_local_eqtl_effect_dat[i,paste0("sim1_", "ranef_", LETTERS[1:8])]), 
                                                               as.numeric(sim_local_eqtl_effect_dat[i,paste0("sim2_", "ranef_", LETTERS[1:8])])), simplify = TRUE)

sim_local_eqtl_effect_positive_cor_test <- run_cor_test(qtl_tab = sim_local_eqtl_effect_dat,
                                                        first_tissue = "sim1",
                                                        second_tissue = "sim2",
                                                        alt = "greater")
sim_local_eqtl_effect_dat$positive_cor_q <- p.adjust(sim_local_eqtl_effect_positive_cor_test, method = "BH")

sim_local_eqtl_effect_negative_cor_test <- run_cor_test(qtl_tab = sim_local_eqtl_effect_dat,
                                                        first_tissue = "sim1",
                                                        second_tissue = "sim2",
                                                        alt = "less")
sim_local_eqtl_effect_dat$negative_cor_q <- p.adjust(sim_local_eqtl_effect_negative_cor_test, method = "BH")

## Combining data for histograms of correlation
local_eqtl_cor_dat <- bind_rows(liver_vs_lung_local_eqtl_dat %>%
                                  mutate(type = "Liver vs lung"), 
                                liver_vs_kidney_local_eqtl_dat %>%
                                  mutate(type = "Liver vs kidney"), 
                                lung_vs_kidney_local_eqtl_dat %>%
                                  mutate(type = "Lung vs kidney"), 
                                sim_local_eqtl_effect_dat %>%
                                  mutate(type = "Null simulation")) %>%
  mutate(type = factor(type, levels = c("Liver vs lung", "Liver vs kidney", "Lung vs kidney", "Null simulation")),
         q_high_col = ifelse(positive_cor_q <= 0.1, "positive", "null"),
         q_low_col = ifelse(negative_cor_q <= 0.1, "negative", "null"))
## Plot
local_eqtl_effect_cor_histogram <- ggplot(data = local_eqtl_cor_dat, aes(x = effect_cor)) + 
  geom_histogram(aes(fill = q_high_col), col = eqtl_col, lwd = 0.75) + 
  scale_fill_manual(values = c("gray", "tomato"), labels = c(expression(q > 0.1), expression(q <= 0.1)), name = expression(r > 0)) + 
  xlim(-1, 1) + xlab("Correlation of haplotype effects") + theme_ridges(center_axis_labels = TRUE) + 
  theme(axis.text = element_text(size = 12, face = "bold"), 
        axis.title = element_text(size = 12, face = "bold"),
        legend.text = element_text(size = 14),
        legend.title = element_text(size = 14),
        strip.text.x = element_text(size = 12, face = "bold")) + 
  scale_y_continuous(name = "Local-eQTL pair counts") + facet_wrap(~type, ncol = 1)
local_eqtl_effect_cor_histogram

## Counts manually added
table(liver_vs_lung_local_eqtl_dat$q_high_col)
## q-value < 0.1: 346
## q-value > 0.1: 415
table(liver_vs_kidney_local_eqtl_dat$q_high_col)
## q-value < 0.1: 623
## q-value > 0.1: 582 + 1 (NA) = 583
table(lung_vs_kidney_local_eqtl_dat$q_high_col)
## q-value < 0.1: 497
## q-value > 0.1: 528

### Distal-eQTL
## Simulated data
num_distal_eqtl_sim <- mean(nrow(liver_vs_lung_distal_eqtl_dat),
                           nrow(liver_vs_kidney_distal_eqtl_dat),
                           nrow(lung_vs_kidney_distal_eqtl_dat))
set.seed(1)
distal_eqtl_sim_effects1 <- sapply(1:num_distal_eqtl_sim, function(i) rnorm(8), simplify = FALSE) %>% unlist %>% matrix(ncol = 8, byrow = TRUE)
colnames(distal_eqtl_sim_effects1) <- paste0("sim1_", "ranef_", LETTERS[1:8])
set.seed(2)
distal_eqtl_sim_effects2 <- sapply(1:num_distal_eqtl_sim, function(i) rnorm(8), simplify = FALSE) %>% unlist %>% matrix(ncol = 8, byrow = TRUE)
colnames(distal_eqtl_sim_effects2) <- paste0("sim2_", "ranef_", LETTERS[1:8])

sim_distal_eqtl_effect_dat <- data.frame(cbind(distal_eqtl_sim_effects1, distal_eqtl_sim_effects2))
sim_distal_eqtl_effect_dat$effect_cor <- sapply(1:nrow(sim_distal_eqtl_effect_dat), 
                                               function(i) cor(as.numeric(sim_distal_eqtl_effect_dat[i,paste0("sim1_", "ranef_", LETTERS[1:8])]), 
                                                               as.numeric(sim_distal_eqtl_effect_dat[i,paste0("sim2_", "ranef_", LETTERS[1:8])])), simplify = TRUE)

sim_distal_eqtl_effect_positive_cor_test <- run_cor_test(qtl_tab = sim_distal_eqtl_effect_dat,
                                                        first_tissue = "sim1",
                                                        second_tissue = "sim2",
                                                        alt = "greater")
sim_distal_eqtl_effect_dat$positive_cor_q <- p.adjust(sim_distal_eqtl_effect_positive_cor_test, method = "BH")

sim_distal_eqtl_effect_negative_cor_test <- run_cor_test(qtl_tab = sim_distal_eqtl_effect_dat,
                                                        first_tissue = "sim1",
                                                        second_tissue = "sim2",
                                                        alt = "less")
sim_distal_eqtl_effect_dat$negative_cor_q <- p.adjust(sim_distal_eqtl_effect_negative_cor_test, method = "BH")

## Combining data for histograms of correlation
distal_eqtl_cor_dat <- bind_rows(liver_vs_lung_distal_eqtl_dat %>%
                                  mutate(type = "Liver vs lung"), 
                                liver_vs_kidney_distal_eqtl_dat %>%
                                  mutate(type = "Liver vs kidney"), 
                                lung_vs_kidney_distal_eqtl_dat %>%
                                  mutate(type = "Lung vs kidney"), 
                                sim_distal_eqtl_effect_dat %>%
                                  mutate(type = "Null simulation")) %>%
  mutate(type = factor(type, levels = c("Liver vs lung", "Liver vs kidney", "Lung vs kidney", "Null simulation")),
         q_high_col = ifelse(positive_cor_q <= 0.1, "positive", "null"),
         q_low_col = ifelse(negative_cor_q <= 0.1, "negative", "null"))
## Plot
distal_eqtl_effect_cor_histogram <- ggplot(data = distal_eqtl_cor_dat, aes(x = effect_cor)) + 
  geom_histogram(aes(fill = q_high_col), col = eqtl_col, lwd = 0.75) + 
  scale_fill_manual(values = c("gray", "tomato"), labels = c(expression(q > 0.1), expression(q <= 0.1)), name = expression(r > 0)) + 
  xlim(-1, 1) + xlab("Correlation of haplotype effects") + theme_ridges(center_axis_labels = TRUE) + 
  theme(axis.text = element_text(size = 12, face = "bold"), 
        axis.title = element_text(size = 12, face = "bold"),
        legend.text = element_text(size = 14),
        legend.title = element_text(size = 14),
        strip.text.x = element_text(size = 12, face = "bold")) + 
  scale_y_continuous(name = "Distal-eQTL pair counts") + facet_wrap(~type, ncol = 1)
distal_eqtl_effect_cor_histogram

## Counts manually added
table(liver_vs_lung_distal_eqtl_dat$q_high_col)
## q-value < 0.1: 21
## q-value > 0.1: 45
table(liver_vs_kidney_distal_eqtl_dat$q_high_col)
## q-value < 0.1: 34
## q-value > 0.1: 84
table(lung_vs_kidney_distal_eqtl_dat$q_high_col)
## q-value < 0.1: 16
## q-value > 0.1: 43

### Local-cQTL
## Simulated data
num_local_cqtl_sim <- mean(nrow(liver_vs_lung_local_cqtl_dat),
                            nrow(liver_vs_kidney_local_cqtl_dat),
                            nrow(lung_vs_kidney_local_cqtl_dat))
set.seed(1)
local_cqtl_sim_effects1 <- sapply(1:num_local_cqtl_sim, function(i) rnorm(8), simplify = FALSE) %>% unlist %>% matrix(ncol = 8, byrow = TRUE)
colnames(local_cqtl_sim_effects1) <- paste0("sim1_", "ranef_", LETTERS[1:8])
set.seed(2)
local_cqtl_sim_effects2 <- sapply(1:num_local_cqtl_sim, function(i) rnorm(8), simplify = FALSE) %>% unlist %>% matrix(ncol = 8, byrow = TRUE)
colnames(local_cqtl_sim_effects2) <- paste0("sim2_", "ranef_", LETTERS[1:8])

sim_local_cqtl_effect_dat <- data.frame(cbind(local_cqtl_sim_effects1, local_cqtl_sim_effects2))
sim_local_cqtl_effect_dat$effect_cor <- sapply(1:nrow(sim_local_cqtl_effect_dat), 
                                                function(i) cor(as.numeric(sim_local_cqtl_effect_dat[i,paste0("sim1_", "ranef_", LETTERS[1:8])]), 
                                                                as.numeric(sim_local_cqtl_effect_dat[i,paste0("sim2_", "ranef_", LETTERS[1:8])])), simplify = TRUE)

sim_local_cqtl_effect_positive_cor_test <- run_cor_test(qtl_tab = sim_local_cqtl_effect_dat,
                                                         first_tissue = "sim1",
                                                         second_tissue = "sim2",
                                                         alt = "greater")
sim_local_cqtl_effect_dat$positive_cor_q <- p.adjust(sim_local_cqtl_effect_positive_cor_test, method = "BH")

sim_local_cqtl_effect_negative_cor_test <- run_cor_test(qtl_tab = sim_local_cqtl_effect_dat,
                                                         first_tissue = "sim1",
                                                         second_tissue = "sim2",
                                                         alt = "less")
sim_local_cqtl_effect_dat$negative_cor_q <- p.adjust(sim_local_cqtl_effect_negative_cor_test, method = "BH")

## Combining data for histograms of correlation
local_cqtl_cor_dat <- bind_rows(liver_vs_lung_local_cqtl_dat %>%
                                   mutate(type = "Liver vs lung"), 
                                 liver_vs_kidney_local_cqtl_dat %>%
                                   mutate(type = "Liver vs kidney"), 
                                 lung_vs_kidney_local_cqtl_dat %>%
                                   mutate(type = "Lung vs kidney"), 
                                 sim_local_cqtl_effect_dat %>%
                                   mutate(type = "Null simulation")) %>%
  mutate(type = factor(type, levels = c("Liver vs lung", "Liver vs kidney", "Lung vs kidney", "Null simulation")),
         q_high_col = ifelse(positive_cor_q <= 0.1, "positive", "null"),
         q_low_col = ifelse(negative_cor_q <= 0.1, "negative", "null"))
## Plot
local_cqtl_effect_cor_histogram <- ggplot(data = local_cqtl_cor_dat, aes(x = effect_cor)) + 
  geom_histogram(aes(fill = q_high_col), col = cqtl_col, lwd = 0.75) + 
  scale_fill_manual(values = c("gray", "tomato"), labels = c(expression(q > 0.1), expression(q <= 0.1)), name = expression(r > 0)) + 
  xlim(-1, 1) + xlab("Correlation of haplotype effects") + theme_ridges(center_axis_labels = TRUE) + 
  theme(axis.text = element_text(size = 12, face = "bold"), 
        axis.title = element_text(size = 12, face = "bold"),
        legend.text = element_text(size = 14),
        legend.title = element_text(size = 14),
        strip.text.x = element_text(size = 12, face = "bold")) + 
  scale_y_continuous(name = "Local-cQTL pair counts") + facet_wrap(~type, ncol = 1)
local_cqtl_effect_cor_histogram

## Counts manually added
table(liver_vs_lung_local_cqtl_dat$q_high_col)
## q-value < 0.1: 47
## q-value > 0.1: 8
table(liver_vs_kidney_local_cqtl_dat$q_high_col)
## q-value < 0.1: 48
## q-value > 0.1: 8
table(lung_vs_kidney_local_cqtl_dat$q_high_col)
## q-value < 0.1: 118
## q-value > 0.1: 24


################################################################
###
###  Figure S11 - Correlation between QTL haplotype effects 
###               by distance between QTL for pairs of tissues
###
################################################################
### Local-eQTL
liver_lung_local_eqtl_cor_dist_plot <- cor_vs_distance_ggplot(data = liver_vs_lung_local_eqtl_dat, 
                                                              low_col = eqtl_col, high_col = "yellow1", 
                                                              title = "Liver vs lung")
liver_kidney_local_eqtl_cor_dist_plot <- cor_vs_distance_ggplot(data = liver_vs_kidney_local_eqtl_dat, 
                                                                low_col = eqtl_col, high_col = "yellow1", 
                                                                title = "Liver vs kidney")
lung_kidney_local_eqtl_cor_dist_plot <- cor_vs_distance_ggplot(data = lung_vs_kidney_local_eqtl_dat, 
                                                               low_col = eqtl_col, high_col = "yellow1", 
                                                               title = "Lung vs kidney")
grid.arrange(liver_lung_local_eqtl_cor_dist_plot, 
             liver_kidney_local_eqtl_cor_dist_plot, 
             lung_kidney_local_eqtl_cor_dist_plot, 
             nrow = 1)

### Distal-eQTL
liver_lung_distal_eqtl_cor_dist_plot <- cor_vs_distance_ggplot(data = liver_vs_lung_distal_eqtl_dat, 
                                                               low_col = eqtl_col, high_col = "yellow1", 
                                                               title = "Liver vs lung",
                                                               xlab = "Distance (Mb) between distal-eQTL",
                                                               x_max = 10)
liver_kidney_distal_eqtl_cor_dist_plot <- cor_vs_distance_ggplot(data = liver_vs_kidney_distal_eqtl_dat, 
                                                                 low_col = eqtl_col, high_col = "yellow1", 
                                                                 title = "Liver vs kidney",
                                                                 xlab = "Distance (Mb) between distal-eQTL",
                                                                 x_max = 10)
lung_kidney_distal_eqtl_cor_dist_plot <- cor_vs_distance_ggplot(data = lung_vs_kidney_distal_eqtl_dat, 
                                                                low_col = eqtl_col, high_col = "yellow1", 
                                                                title = "Lung vs kidney",
                                                                xlab = "Distance (Mb) between distal-eQTL",
                                                                x_max = 10)
grid.arrange(liver_lung_distal_eqtl_cor_dist_plot, 
             liver_kidney_distal_eqtl_cor_dist_plot, 
             lung_kidney_distal_eqtl_cor_dist_plot, 
             nrow = 1)

### Local-cQTL
liver_lung_local_cqtl_cor_dist_plot <- cor_vs_distance_ggplot(data = liver_vs_lung_local_cqtl_dat, 
                                                              low_col = cqtl_col, high_col = "cadetblue1", 
                                                              title = "Liver vs lung",
                                                              xlab = "Distance (Mb) between local-cQTL")
liver_kidney_local_cqtl_cor_dist_plot <- cor_vs_distance_ggplot(data = liver_vs_kidney_local_cqtl_dat, 
                                                                low_col = cqtl_col, high_col = "cadetblue1", 
                                                                title = "Liver vs kidney",
                                                                xlab = "Distance (Mb) between local-cQTL")
lung_kidney_local_cqtl_cor_dist_plot <- cor_vs_distance_ggplot(data = lung_vs_kidney_local_cqtl_dat, 
                                                               low_col = cqtl_col, high_col = "cadetblue1", 
                                                               title = "Lung vs kidney",
                                                               xlab = "Distance (Mb) between local-cQTL")
grid.arrange(liver_lung_local_cqtl_cor_dist_plot, 
             liver_kidney_local_cqtl_cor_dist_plot, 
             lung_kidney_local_cqtl_cor_dist_plot, 
             nrow = 1)

### Distal-cQTL
lung_kidney_distal_cqtl_cor_dist_plot <- cor_vs_distance_ggplot(data = lung_vs_kidney_distal_cqtl_dat, 
                                                                low_col = "black", high_col = "black", 
                                                                title = "Lung vs kidney",
                                                                x_max = 10,
                                                                xlab = "Distance (Mb) between distal-cQTL") + guides(color = FALSE)
lung_kidney_distal_cqtl_cor_dist_plot

################################################################
###
###  Figure S12 - Correlated local-eQTL: Ubc
###
################################################################
### Raw data
p_ubc_liver <- raw_data_box(trait = "Ubc", 
                            traits_dat = liver_expression_dat,
                            genome_cache = genome_cache_dir,
                            locus = liver_local_eqtl_dat %>% 
                              filter(gene == "Ubc") %>% 
                              pull(eqtl_locus),
                            col = liver_col,
                            mode = "expression",
                            manual_ymax = max(c(liver_expression_dat[,"gene_Ubc", drop = TRUE], lung_expression_dat[,"gene_Ubc", drop = TRUE], kidney_expression_dat[,"gene_Ubc", drop = TRUE])))
p_ubc_lung <- raw_data_box(trait = "Ubc", 
                           traits_dat = lung_expression_dat,
                           genome_cache = genome_cache_dir,
                           locus = lung_local_eqtl_dat %>% 
                             filter(gene == "Ubc") %>% 
                             pull(eqtl_locus),
                           col = lung_col,
                           mode = "expression",
                           remove_y_axis = TRUE,
                           manual_ymax = max(c(liver_expression_dat[,"gene_Ubc", drop = TRUE], lung_expression_dat[,"gene_Ubc", drop = TRUE], kidney_expression_dat[,"gene_Ubc", drop = TRUE])))
p_ubc_kidney <- raw_data_box(trait = "Ubc", 
                             traits_dat = kidney_expression_dat,
                             genome_cache = genome_cache_dir,
                             locus = kidney_local_eqtl_dat %>% 
                               filter(gene == "Ubc") %>% 
                               pull(eqtl_locus),
                             col = kidney_col,
                             mode = "expression",
                             remove_y_axis = TRUE,
                             manual_ymax = max(c(liver_expression_dat[,"gene_Ubc", drop = TRUE], lung_expression_dat[,"gene_Ubc", drop = TRUE], kidney_expression_dat[,"gene_Ubc", drop = TRUE])) + 1)
## Plot together in a row
grid.arrange(p_ubc_liver, p_ubc_lung, p_ubc_kidney, nrow = 1)

## Differential expression q-values manually added
liver_vs_lung_de_dat %>%
  filter(`Gene Name` == "Ubc") %>%
  pull(`Adjusted P-value`) %>%
  round(3)
## DE q = 0.022

### Haplotype effects
ubc_liver_effects <- liver_local_eqtl_dat %>% 
  filter(gene == "Ubc") %>% 
  dplyr::select(contains("ranef"), -contains("effect_size")) %>% 
  as.numeric
ubc_lung_effects <- lung_local_eqtl_dat %>% 
  filter(gene == "Ubc") %>% 
  dplyr::select(contains("ranef"), -contains("effect_size")) %>% 
  as.numeric
ubc_kidney_effects <- kidney_local_eqtl_dat %>% 
  filter(gene == "Ubc") %>% 
  dplyr::select(contains("ranef"), -contains("effect_size")) %>% 
  as.numeric

## Plotting the effects together
blup_caterpillar(effects = ubc_liver_effects, 
                 col = liver_col, 
                 main = "",
                 xlab.line = 2,
                 x.padj = -0.5,
                 axis_lwd = 2,
                 x_min = min(c(ubc_liver_effects, ubc_lung_effects, ubc_kidney_effects)), 
                 x_max = max(c(ubc_liver_effects, ubc_lung_effects, ubc_kidney_effects)))
blup_caterpillar(effects = ubc_lung_effects, col = lung_col, add = TRUE)
blup_caterpillar(effects = ubc_kidney_effects, col = kidney_col, add = TRUE)

## Correlations between effects manually added
round(liver_vs_lung_local_eqtl_dat %>% filter(gene == "Ubc") %>% select(effect_cor) %>% as.numeric, 2)
## r = 0.94
round(liver_vs_kidney_local_eqtl_dat %>% filter(gene == "Ubc") %>% select(effect_cor) %>% as.numeric, 2)
## r = 0.93
round(lung_vs_kidney_local_eqtl_dat %>% filter(gene == "Ubc") %>% select(effect_cor) %>% as.numeric, 2)
## r = 0.97

### Association
## Predetermined intervals around QTL
var_interval_dat <- read_csv(paste0(data_dir, "qtl_intervals_for_var_association.csv")) %>% as.data.frame
## Warning - Variant association is very slow current because of the need to use
##           the liftover tool and query each variant. Could be pre-done, which 
##           would definitely be the correct approach for large-scale use of
##           variant association.

## Liver
liver_ubc_interval <- var_interval_dat %>%
  filter(gene == "Ubc",
         tissue == "liver")
liver_ubc_assoc <- isvdb_scan(var_db_dir = var_dir, 
                              chr = liver_ubc_interval$chr, 
                              low_mb = liver_ubc_interval$min_pos,
                              high_mb = liver_ubc_interval$max_pos, 
                              gene = "Ubc", 
                              tissue_dat = liver_expression_dat,
                              use_progress_bar = TRUE)
liver_ubc_hap_assoc <- scan.h2lmm(genomecache = genome_cache_dir, 
                                  data = liver_expression_dat, 
                                  formula = rint(gene_Ubc) ~ 1 + BATCH, 
                                  model = "additive",
                                  p.value.method = "ANOVA", 
                                  chr = liver_ubc_interval$chr,
                                  use.multi.impute = FALSE)
genome.plotter.region(snp.association=list(liver_ubc_assoc), 
                      haplotype.association = list(liver_ubc_hap_assoc), 
                      chr = as.character(liver_ubc_interval$chr), 
                      my.y.lab.cex = 1, 
                      haplotype.col = liver_col, 
                      snp.col = scales::alpha("black", 0.4), 
                      y.max.manual = 10, 
                      haplotype.lwd = 5,
                      region.min = 110, 
                      region.max = 140, 
                      axis_lwd = 2,
                      override.title = "",
                      rug.pos = c(grab.locus.from.scan(liver_ubc_hap_assoc, return.value = "position")["Mb"], 
                                  liver_ubc_assoc$pos$Mb[which.min(liver_ubc_assoc$p.value)],
                                  gene_dat %>%
                                    filter(gene == "Ubc") %>%
                                    mutate(gene_start = gene_start/1e6) %>%
                                    pull(gene_start)),
                      rug.col = c(liver_col, "black", "red"), 
                      use_bold_axis = TRUE)

## Lung
lung_ubc_interval <- var_interval_dat %>%
  filter(gene == "Ubc",
         tissue == "lung")
lung_ubc_assoc <- isvdb_scan(var_db_dir = var_dir, 
                               chr = lung_ubc_interval$chr, 
                               low_mb = lung_ubc_interval$min_pos,
                               high_mb = lung_ubc_interval$max_pos, 
                               gene = "Ubc", 
                               tissue_dat = lung_expression_dat,
                               use_progress_bar = TRUE)
lung_ubc_hap_assoc <- scan.h2lmm(genomecache = genome_cache_dir, 
                                   data = lung_expression_dat, 
                                   formula = rint(gene_Ubc) ~ 1 + BATCH, 
                                   model = "additive",
                                   p.value.method = "ANOVA", 
                                   chr = lung_ubc_interval$chr,
                                   use.multi.impute = FALSE)
genome.plotter.region(snp.association=list(lung_ubc_assoc), 
                      haplotype.association = list(lung_ubc_hap_assoc), 
                      chr = as.character(lung_ubc_interval$chr), 
                      my.y.lab.cex = 1, 
                      haplotype.col = lung_col, 
                      snp.col = scales::alpha("black", 0.4), 
                      y.max.manual = 10, 
                      haplotype.lwd = 5,
                      region.min = 110, 
                      region.max = 140, 
                      axis_lwd = 2,
                      override.title = "",
                      rug.pos = c(grab.locus.from.scan(lung_ubc_hap_assoc, return.value = "position")["Mb"], 
                                  lung_ubc_assoc$pos$Mb[which.min(lung_ubc_assoc$p.value)],
                                  gene_dat %>%
                                    filter(gene == "Ubc") %>%
                                    mutate(gene_start = gene_start/1e6) %>%
                                    pull(gene_start)),
                      rug.col = c(lung_col, "black", "red"), 
                      use_bold_axis = TRUE)

## Kidney
kidney_ubc_interval <- var_interval_dat %>%
  filter(gene == "Ubc",
         tissue == "kidney")
kidney_ubc_assoc <- isvdb_scan(var_db_dir = var_dir, 
                                 chr = kidney_ubc_interval$chr, 
                                 low_mb = kidney_ubc_interval$min_pos,
                                 high_mb = kidney_ubc_interval$max_pos, 
                                 gene = "Ubc", 
                                 tissue_dat = kidney_expression_dat,
                                 use_progress_bar = TRUE)
kidney_ubc_hap_assoc <- scan.h2lmm(genomecache = genome_cache_dir, 
                                     data = kidney_expression_dat, 
                                     formula = rint(gene_Ubc) ~ 1 + BATCH, 
                                     model = "additive",
                                     p.value.method = "ANOVA", 
                                     chr = kidney_ubc_interval$chr,
                                     use.multi.impute = FALSE)
genome.plotter.region(snp.association=list(kidney_ubc_assoc), 
                      haplotype.association = list(kidney_ubc_hap_assoc), 
                      chr = as.character(kidney_ubc_interval$chr), 
                      my.y.lab.cex = 1, 
                      haplotype.col = kidney_col, 
                      snp.col = scales::alpha("black", 0.4), 
                      y.max.manual = 10, 
                      haplotype.lwd = 5,
                      region.min = 110, 
                      region.max = 140, 
                      axis_lwd = 2,
                      override.title = "",
                      rug.pos = c(grab.locus.from.scan(kidney_ubc_hap_assoc, return.value = "position")["Mb"], 
                                  kidney_ubc_assoc$pos$Mb[which.min(kidney_ubc_assoc$p.value)],
                                  gene_dat %>%
                                    filter(gene == "Ubc") %>%
                                    mutate(gene_start = gene_start/1e6) %>%
                                    pull(gene_start)),
                      rug.col = c(kidney_col, "black", "red"), 
                      use_bold_axis = TRUE)

## Reported QTL detection approach (Analyses G, C, L)
liver_local_eqtl_dat %>%
  filter(gene == "Ubc") %>%
  pull(detection_method)
## Analysis G (FDR < 0.1)
lung_local_eqtl_dat %>%
  filter(gene == "Ubc") %>%
  pull(detection_method)
## Analysis G (FDR < 0.1)
kidney_local_eqtl_dat %>%
  filter(gene == "Ubc") %>%
  pull(detection_method)
## Analysis G (FDR < 0.1)


################################################################
###
###  Figure S13 - Rnf13: local-eQTL and tissue-selective
###               distal-eQTL
###
################################################################
### Association
## Liver
Rnf13_liver_hap_scan <- scan.h2lmm(genomecache = genome_cache_dir, 
                                  data = liver_expression_dat, 
                                  formula = rint(gene_Rnf13) ~ 1 + BATCH, 
                                  model = "additive", 
                                  use.multi.impute = FALSE)
genome.plotter.whole(list(Rnf13_liver_hap_scan), main.colors = liver_col, distinguish.chr.col = liver_col, override.title = "", my.legend.lwd = 3, axis_lwd = 2,
                     my.x.lab.cex = 0.7, y.max.manual = 7, my.y.lab.cex = 1.1,
                     use_bold_axis = TRUE, 
                     mark.locus.col = c("red"), mark.lwd = 8,
                     include_y_axis = TRUE, add.chr.to.label = FALSE,
                     mark.manual = list(chr = gene_dat %>% filter(gene == "Rnf13") %>% pull(gene_chr) %>% gsub(pattern = "chr", replacement = ""),
                                        pos = gene_dat %>% filter(gene == "Rnf13") %>% pull(gene_start)))

## Liver residuals
liver_condition_qr <- extract.qr(genomecache = genome_cache_dir, 
                                 data = liver_expression_dat, 
                                 formula = ~ BATCH, 
                                 model = "additive", 
                                 condition.loci = grab.locus.from.scan(Rnf13_liver_hap_scan))
Rnf13_liver_hap_condition_scan <- scan.qr(qr.object = liver_condition_qr, 
                                          data = liver_expression_dat, 
                                          phenotype = "rint(gene_Rnf13)", 
                                          return.allele.effects = TRUE)
genome.plotter.whole(list(Rnf13_liver_hap_condition_scan), main.colors = "magenta", distinguish.chr.col = "magenta", override.title = "", my.legend.lwd = 3, axis_lwd = 2,
                     my.x.lab.cex = 0.7, y.max.manual = 7, 
                     use_bold_axis = TRUE, 
                     mark.locus = grab.locus.from.scan(Rnf13_liver_hap_condition_scan), mark.locus.col = c("black", "red"), mark.lwd = 8,
                     include_y_axis = FALSE, add.chr.to.label = FALSE,
                     mark.manual = list(chr = gene_dat %>% filter(gene == "Rnf13") %>% pull(gene_chr) %>% gsub(pattern = "chr", replacement = ""),
                                        pos = gene_dat %>% filter(gene == "Rnf13") %>% pull(gene_start)))

## Lung
Rnf13_lung_hap_scan <- scan.h2lmm(genomecache = genome_cache_dir, 
                                  data = lung_expression_dat, 
                                  formula = rint(gene_Rnf13) ~ 1 + BATCH, 
                                  model = "additive", 
                                  use.multi.impute = FALSE)
genome.plotter.whole(list(Rnf13_lung_hap_scan), main.colors = lung_col, distinguish.chr.col = lung_col, override.title = "", my.legend.lwd = 3, axis_lwd = 2,
                     my.x.lab.cex = 0.7, y.max.manual = 7, 
                     use_bold_axis = TRUE, 
                     mark.locus = grab.locus.from.scan(Rnf13_lung_hap_scan), mark.locus.col = c("black", "red"), mark.lwd = 8,
                     include_y_axis = FALSE, add.chr.to.label = FALSE,
                     mark.manual = list(chr = gene_dat %>% filter(gene == "Rnf13") %>% pull(gene_chr) %>% gsub(pattern = "chr", replacement = ""),
                                        pos = gene_dat %>% filter(gene == "Rnf13") %>% pull(gene_start)))

## Reported QTL detection approach (Analyses G, C, L)
liver_local_eqtl_dat %>%
  filter(gene == "Rnf13") %>%
  pull(detection_method)
## Analysis G (FDR < 0.1)
liver_distal_eqtl_dat %>%
  filter(gene == "Rnf13") %>%
  pull(detection_method)
## Analysis G (FDR < 0.1)
lung_distal_eqtl_dat %>%
  filter(gene == "Rnf13") %>%
  pull(detection_method)
## Analysis G (FDR < 0.1)

### Raw data
p_rnf13_liver_local <- raw_data_box(trait = "Rnf13", 
                                    traits_dat = liver_expression_dat,
                                    genome_cache = genome_cache_dir,
                                    locus = liver_local_eqtl_dat %>% filter(gene == "Rnf13") %>% pull(eqtl_locus),
                                    col = liver_col,
                                    mode = "expression",
                                    axis_labels_size = 10,
                                    manual_ymax = max(c(liver_expression_dat[,"gene_Rnf13"], lung_expression_dat[,"gene_Rnf13"])) + 1)
p_rnf13_lung <- raw_data_box(trait = "Rnf13", 
                             traits_dat = lung_expression_dat,
                             genome_cache = genome_cache_dir,
                             locus = lung_distal_eqtl_dat %>% filter(gene == "Rnf13") %>% pull(eqtl_locus),
                             col = lung_col,
                             mode = "expression",
                             axis_labels_size = 10,
                             manual_ymax = max(c(liver_expression_dat[,"gene_Rnf13"], lung_expression_dat[,"gene_Rnf13"])) + 1)
## Taking residuals after removing local-eQTL effect
rnf13_residuals <- condition.out.locus.for.scan(locus = grab.locus.from.scan(Rnf13_liver_hap_scan), 
                                                genomecache = genome_cache_dir, 
                                                new.outcome.name = "gene_new.y",
                                                data = liver_expression_dat, model = "additive", formula = rint(gene_Rnf13) ~ 1 + BATCH)
p_rnf13_liver_distal_alt <- raw_data_box(trait = "new.y", 
                                         traits_dat = rnf13_residuals,
                                         genome_cache = genome_cache_dir,
                                         override_ylab = "Residuals",
                                         locus = liver_distal_eqtl_dat %>% filter(gene == "Rnf13") %>% pull(eqtl_locus),
                                         col = "magenta",
                                         mode = "expression",
                                         axis_labels_size = 10)
grid.arrange(p_rnf13_liver_local, 
             p_rnf13_liver_distal_alt, 
             p_rnf13_lung, 
             nrow = 1)

### Haplotype effects
rnf13_local_liver_effects <- liver_local_eqtl_dat %>% filter(gene == "Rnf13") %>% select(contains("ranef"), -contains("effect_size")) %>% as.numeric
rnf13_lung_effects <- lung_distal_eqtl_dat %>% filter(gene == "Rnf13") %>% select(contains("ranef"), -contains("effect_size")) %>% as.numeric
# Grab BLUPs from residual distal-eQTL
rnf13_conditional_ranef_fit <- scan.h2lmm(genomecache = genome_cache_dir, 
                                          data = rnf13_residuals, 
                                          formula = rint(gene_new.y) ~ 1 + BATCH, 
                                          model = "additive",
                                          use.multi.impute = FALSE, 
                                          locus.as.fixed = FALSE,
                                          just.these.loci = grab.locus.from.scan(Rnf13_liver_hap_condition_scan), 
                                          return.allele.effects = TRUE)
rnf13_distal_liver_effects <- rnf13_conditional_ranef_fit$allele.effects %>% as.numeric

blup_caterpillar(effects = rnf13_local_liver_effects, 
                 col = liver_col, 
                 main = "",
                 xlab.line = 2,
                 x.padj = -0.5,
                 connect.lty = 1,
                 axis_lwd = 2,
                 x_min = min(c(rnf13_local_liver_effects, rnf13_distal_liver_effects, rnf13_lung_effects)), 
                 x_max = max(c(rnf13_local_liver_effects, rnf13_distal_liver_effects, rnf13_lung_effects)))
blup_caterpillar(effects = rnf13_distal_liver_effects, col = "magenta", add = TRUE)
blup_caterpillar(effects = rnf13_lung_effects, col = lung_col, add = TRUE)

## Correlations between effects manually added
round(cor(rnf13_local_liver_effects, rnf13_distal_liver_effects), 2)
## r = 0.02


################################################################
###
###  Figure S14 - Co-local eQTL and cQTL or mediation
###
################################################################
### Hdhd3
## Merge expression and chromatin for mediation
liver_full_dat <- merge(liver_expression_dat, 
                        liver_chromatin_dat, 
                        by = "SUBJECT.NAME")

## QR decompositions for eQTL and cQTL scans
liver_qr <- extract.qr(genomecache = genome_cache_dir,
                       data = liver_expression_dat, 
                       formula = ~ BATCH, 
                       model = "additive")
liver_chromatin_qr <- extract.qr(genomecache = genome_cache_dir, 
                                 data = liver_chromatin_dat,
                                 formula = ~1+BATCH,
                                 model="additive")
## QTL scans
Hdhd3_scan <- scan.qr(qr.object = liver_qr, 
                      data = liver_expression_dat, 
                      phenotype = "rint(gene_Hdhd3)")
Hdhd3_chromatin_scan <- scan.qr(qr.object = liver_chromatin_qr, 
                                data = liver_chromatin_dat, 
                                phenotype="rint(chr4.62180876.62181175)")
## Mediation
Hdhd3_chromatin_qr <- extract.mediation.qr(genomecache = genome_cache_dir, 
                                           locus = grab.locus.from.scan(Hdhd3_scan),
                                           data = liver_full_dat, 
                                           formula = ~1+BATCH.x, 
                                           model = "additive", 
                                           use.progress.bar = TRUE)
Hdhd3_chromatin_mediation_scan <- mediation.scan.qr(mediation.qr.object = Hdhd3_chromatin_qr,
                                                    data = liver_full_dat, 
                                                    phenotype = "rint(gene_Hdhd3)")

## Genome-wide plot
genome.plotter.whole(list(Hdhd3_scan, Hdhd3_chromatin_scan, Hdhd3_chromatin_mediation_scan), 
                     main.colors = c(scales::alpha(eqtl_col, 0.4), 
                                     scales::alpha(cqtl_col, 0.4), 
                                     mediation_col), 
                     distinguish.chr.col = c(scales::alpha(eqtl_col, 0.4), 
                                             scales::alpha(cqtl_col, 0.4), 
                                             mediation_col),
                     my.x.lab.cex = 0.9, my.x.lab.padj = -1, mark.lwd = 6, my.y.axis.cex = 1, my.y.lab.cex = 1.1,
                     override.title = "", add.polygon = TRUE, which.polygon = c(1, 2),
                     my.type = c("l", "l", "p"), use_bold_axis = TRUE, axis_lwd = 2, 
                     y.max.manual = 10,
                     mark.locus.col = c("red"),
                     mark.manual = c(list(chr = gene_dat %>% filter(gene == "Hdhd3") %>% pull(gene_chr) %>% gsub(pattern = "chr", replacement = ""), 
                                          pos = gene_dat %>% filter(gene == "Hdhd3") %>% pull(gene_start))))
## Chromosome-wide plot
genome.plotter.region(snp.association = list(Hdhd3_chromatin_mediation_scan), haplotype.association = list(Hdhd3_scan, Hdhd3_chromatin_scan), 
                      haplotype.col = c(scales::alpha(eqtl_col, 1), 
                                        scales::alpha(cqtl_col, 1)), 
                      snp.col = mediation_col, use_bold_axis = TRUE,
                      chr = 4, override.title = "", my.y.lab.cex = 1.1,
                      haplotype.lwd = 5, axis_lwd = 2, rug.pos = gene_dat %>% filter(gene == "Hdhd3") %>% pull(gene_start), rug.col = "red")

## Haplotype effects
hdhd3_effects <- liver_local_eqtl_dat %>% filter(gene == "Hdhd3") %>% select(contains("ranef"), -contains("effect_size")) %>% as.numeric
hdhd3_chromatin_effects <- liver_local_cqtl_dat %>% filter(chromatin == "chr4.62180876.62181175") %>% select(contains("ranef"), -contains("effect_size")) %>% as.numeric

blup_caterpillar(effects = hdhd3_effects, 
                 col = eqtl_col, 
                 main = "",
                 xlab.line = 2,
                 x.padj = -0.5,
                 axis_lwd = 2,
                 x_min = min(c(hdhd3_effects, hdhd3_chromatin_effects)), 
                 x_max = max(c(hdhd3_effects, hdhd3_chromatin_effects)))
blup_caterpillar(effects = hdhd3_chromatin_effects, col = cqtl_col, add = TRUE)

## Correlations between effects manually added
round(cor(hdhd3_effects, hdhd3_chromatin_effects), 2)
## r = 0.96

## Mediation p-value manually added
liver_chromatin_mediation_dat %>% filter(gene == "Hdhd3") %>% pull(mediation_pval_genomewide)
## mediation genome-wide p-value = 3.25e-9

### Acbd4
## Merge expression and chromatin for mediation
kidney_full_dat <- merge(kidney_expression_dat, 
                         kidney_chromatin_dat, 
                         by="SUBJECT.NAME")
## QR decompositions for eQTL and cQTL scans
kidney_qr <- extract.qr(genomecache = genome_cache_dir, 
                        data = kidney_expression_dat,
                        formula = ~1+BATCH, 
                        model = "additive")
kidney_chromatin_qr <- extract.qr(genomecache = genome_cache_dir, 
                                  data=kidney_chromatin_dat,
                                  formula = ~1+BATCH, 
                                  model="additive")
## QTL scans
Acbd4_scan <- scan.qr(qr.object = kidney_qr, 
                      data = kidney_expression_dat, 
                      phenotype = "rint(gene_Acbd4)")
Acbd4_chromatin_scan <- scan.qr(qr.object = kidney_chromatin_qr, 
                                data = kidney_chromatin_dat, 
                                phenotype = "rint(chr11.102973231.102973530)")
## Mediation
Acbd4_chromatin_qr <- extract.mediation.qr(genomecache = genome_cache_dir, 
                                           locus = grab.locus.from.scan(Acbd4_scan),
                                           data = kidney_full_dat, 
                                           formula = ~1+BATCH.x, 
                                           model = "additive", 
                                           use.progress.bar = TRUE)
Acbd4_chromatin_mediation_scan <- mediation.scan.qr(mediation.qr.object = Acbd4_chromatin_qr,
                                                    data = kidney_full_dat, 
                                                    phenotype = "rint(gene_Acbd4)")
## Genome-wide plot
genome.plotter.whole(list(Acbd4_scan, Acbd4_chromatin_scan, Acbd4_chromatin_mediation_scan), 
                     main.colors = c(scales::alpha(eqtl_col, 0.4), 
                                     scales::alpha(cqtl_col, 0.4), 
                                     mediation_col), 
                     distinguish.chr.col = c(scales::alpha(eqtl_col, 0.4), 
                                             scales::alpha(cqtl_col, 0.4), 
                                             mediation_col),
                     my.x.lab.cex = 0.9, my.x.lab.padj = -1, mark.lwd = 6, my.y.axis.cex = 1, my.y.lab.cex = 1.1,
                     override.title = "", add.polygon = TRUE, which.polygon = c(1, 2),
                     my.type = c("l", "l", "p"), use_bold_axis = TRUE, axis_lwd = 2, 
                     y.max.manual = 10, include_y_axis = FALSE,
                     mark.locus.col = c("red"),
                     mark.manual = c(list(chr = gene_dat %>% filter(gene == "Acbd4") %>% pull(gene_chr) %>% gsub(pattern = "chr", replacement = ""), 
                                          pos = gene_dat %>% filter(gene == "Acbd4") %>% pull(gene_start))))
## Chromosome-wide plot
genome.plotter.region(snp.association = list(Acbd4_chromatin_mediation_scan), haplotype.association = list(Acbd4_scan, Acbd4_chromatin_scan), 
                      haplotype.col = c(scales::alpha(eqtl_col, 1), 
                                        scales::alpha(cqtl_col, 1)), 
                      snp.col = mediation_col, use_bold_axis = TRUE,
                      chr = 11, override.title = "", my.y.lab.cex = 1.1,
                      haplotype.lwd = 5, axis_lwd = 2, rug.pos = gene_dat %>% filter(gene == "Acbd4") %>% pull(gene_start), rug.col = "red")

## Haplotype effects
acbd4_effects <- kidney_local_eqtl_dat %>% filter(gene == "Acbd4") %>% select(contains("ranef"), -contains("effect_size")) %>% as.numeric
acbd4_chromatin_effects <- kidney_local_cqtl_dat %>% filter(chromatin == "chr11.102973231.102973530") %>% select(contains("ranef"), -contains("effect_size")) %>% as.numeric

blup_caterpillar(effects = acbd4_effects, 
                 col = eqtl_col, 
                 main = "",
                 xlab.line = 2,
                 x.padj = -0.5,
                 axis_lwd = 2,
                 x_min = min(c(acbd4_effects, acbd4_chromatin_effects)), 
                 x_max = max(c(acbd4_effects, acbd4_chromatin_effects)))
blup_caterpillar(effects = acbd4_chromatin_effects, col = cqtl_col, add = TRUE)

## Correlations between effects manually added
round(cor(acbd4_effects, acbd4_chromatin_effects), 2)
## r = 0.55


################################################################
###
###  Figure S15 - Ccnyl1 distal-eQTL and mediation through
###               Zfp979 expression
###
################################################################
## Raw data
p_ccnyl1_lung <- raw_data_box(trait = "Ccnyl1", 
                                        traits_dat = lung_expression_dat,
                                        genome_cache = genome_cache_dir,
                                        locus = lung_distal_eqtl_dat %>% filter(gene == "Ccnyl1") %>% pull(eqtl_locus),
                                        col = eqtl_col,
                                        mode = "expression",
                                        axis_labels_size = 12,
                                        remove_y_axis = FALSE,
                                        manual_ymax = max(c(lung_expression_dat[,"gene_Ccnyl1"], lung_expression_dat[,"gene_Zfp979"])))
p_zfp979_lung <- raw_data_box(trait = "Zfp979", 
                              traits_dat = lung_expression_dat,
                              genome_cache = genome_cache_dir,
                              locus = lung_local_eqtl_dat %>% filter(gene == "Zfp979") %>% pull(eqtl_locus),
                              col = exmediation_col,
                              mode = "expression",
                              axis_labels_size = 12,
                              remove_y_axis = TRUE,
                              manual_ymax = max(c(lung_expression_dat[,"gene_Ccnyl1"], lung_expression_dat[,"gene_Zfp979"])))
grid.arrange(p_ccnyl1_lung, p_zfp979_lung, nrow = 1)

## Haplotype effects
ccnyl1_lung_effects <- lung_distal_eqtl_dat %>% filter(gene == "Ccnyl1") %>% select(contains("ranef"), -contains("effect_size")) %>% as.numeric
zfp979_lung_effects <- lung_local_eqtl_dat %>% filter(gene == "Zfp979") %>% select(contains("ranef"), -contains("effect_size")) %>% as.numeric

blup_caterpillar(effects = ccnyl1_lung_effects, 
                 col = eqtl_col, 
                 main = "",
                 xlab.line = 2,
                 x.padj = -0.5,
                 axis_lwd = 2,
                 x_min = min(c(ccnyl1_lung_effects, zfp979_lung_effects)), 
                 x_max = max(c(ccnyl1_lung_effects, zfp979_lung_effects)))
blup_caterpillar(effects = zfp979_lung_effects, col = exmediation_col, add = TRUE)

## Correlations between effects manually added
round(cor(x = ccnyl1_lung_effects,
          y = zfp979_lung_effects), 2)
## r = 0.87

## QR decompositions for eQTL scans
lung_qr <- extract.qr(genomecache = genome_cache_dir, 
                      data = lung_expression_dat, 
                      formula = ~ BATCH, 
                      model = "additive")
## QTL scans
Ccnyl1_lung_hap_scan <- scan.qr(qr.object = lung_qr, 
                                data = lung_expression_dat, 
                                phenotype = "rint(gene_Ccnyl1)",
                                model = "additive")
Zfp979_lung_hap_scan <- scan.qr(qr.object = lung_qr, 
                                data = lung_expression_dat, 
                                phenotype = "rint(gene_Zfp979)", 
                                model = "additive")
## QR decompositions for medians scans
Ccnyl1_lung_expression_mediation_qr <- extract.mediation.expression.qr(genomecache = genome_cache_dir, 
                                                                       pos.is.bp = FALSE,
                                                                       data = lung_expression_dat, 
                                                                       locus = grab.locus.from.scan(Ccnyl1_lung_hap_scan), 
                                                                       formula = ~ BATCH, 
                                                                       model = "additive", 
                                                                       gene.data = gene_dat)
Ccnyl1_lung_expression_mediation_scan <- mediation.scan.qr(mediation.qr.object = Ccnyl1_lung_expression_mediation_qr, 
                                                           data = lung_expression_dat, 
                                                           phenotype = "rint(gene_Ccnyl1)")
## Genome-wide plot
genome.plotter.whole(list(Ccnyl1_lung_hap_scan, Zfp979_lung_hap_scan, Ccnyl1_lung_expression_mediation_scan), 
                     main.colors = c(scales::alpha(eqtl_col, 0.4), 
                                     scales::alpha(exmediation_col, 0.4), 
                                     mediation_col), 
                     distinguish.chr.col = c(scales::alpha(eqtl_col, 0.4), 
                                             scales::alpha(exmediation_col, 0.4), 
                                             mediation_col),
                     my.x.lab.cex = 0.9, my.x.lab.padj = -1, mark.lwd = 6, my.y.axis.cex = 1, my.y.lab.cex = 1.1,
                     override.title = "", add.polygon = TRUE, which.polygon = c(1, 2),
                     my.type = c("l", "l", "p"), use_bold_axis = TRUE, axis_lwd = 2, 
                     mark.locus = grab.locus.from.scan(Zfp979_lung_hap_scan), mark.locus.col = c("black", "red"),
                     mark.manual = c(list(chr = gene_dat %>% filter(gene == "Ccnyl1") %>% pull(gene_chr) %>% gsub(pattern = "chr", replacement = ""), 
                                          pos = gene_dat %>% filter(gene == "Ccnyl1") %>% pull(gene_start))))

## Mediation p-value manually added
## Zfp979
lung_distal_eqtl_dat %>% filter(gene == "Ccnyl1") %>% pull(exmediation_pval)
## mediation genome-wide p-value = 1.71e-10

## Zfp985 is also a candidate mediator
## Mediation p-value not stored
## Could be derived through permutations
## mediation genome-wide p-value = 1.23e-5

## Correlation between Ccnyl1 and Zfp979 expression
plot(x = rint(lung_expression_dat[, "gene_Zfp979"]), y = rint(lung_expression_dat[, "gene_Ccnyl1"]), xaxt = "n", yaxt = "n",
     xlab = "", ylab = "", 
     pch = 20, frame = FALSE, cex = 1.2)
axis(1, lwd = 2, font = 2, cex.axis = 1.5)
mtext(1, text = expression(bolditalic("Zfp979")~bold("expression")), line = 3, cex = 1.5, col = exmediation_col)
axis(2, lwd = 2, las = 1, font = 2, cex.axis = 1.5)
mtext(2, text = expression(bolditalic("Ccnyl1")~bold("expression")), line = 2.5, cex = 1.5, col = eqtl_col)

## Correlations between data manually added
round(cor(x = rint(lung_expression_dat[, "gene_Zfp979"]),
          y = rint(lung_expression_dat[, "gene_Ccnyl1", drop = TRUE])), 2)
## r = 0.72

################################################################
###
###  Figure S16 - Akr1e1 distal-eQTL and mediation through
###               Zfp985 expression
###
################################################################
## Raw data
p_akr1e1_lung <- raw_data_box(trait = "Akr1e1", 
                              traits_dat = lung_expression_dat,
                              genome_cache = genome_cache_dir,
                              locus = lung_distal_eqtl_dat %>% filter(gene == "Akr1e1") %>% pull(eqtl_locus),
                              col = eqtl_col,
                              mode = "expression",
                              axis_labels_size = 12,
                              remove_y_axis = FALSE,
                              manual_ymax = max(c(lung_expression_dat[,"gene_Akr1e1"], lung_expression_dat[,"gene_Zfp985"])))
p_zfp985_lung <- raw_data_box(trait = "Zfp985", 
                              traits_dat = lung_expression_dat,
                              genome_cache = genome_cache_dir,
                              locus = lung_local_eqtl_dat %>% filter(gene == "Zfp985") %>% pull(eqtl_locus),
                              col = exmediation_col,
                              mode = "expression",
                              axis_labels_size = 12,
                              remove_y_axis = TRUE,
                              manual_ymax = max(c(lung_expression_dat[,"gene_Akr1e1"], lung_expression_dat[,"gene_Zfp985"])))
grid.arrange(p_akr1e1_lung, p_zfp985_lung, nrow = 1)

## Haplotype effects
zfp985_lung_effects <- lung_local_eqtl_dat %>% filter(gene == "Zfp985") %>% select(contains("ranef"), -contains("effect_size")) %>% as.numeric
akr1e1_lung_effects <- lung_distal_eqtl_dat %>% filter(gene == "Akr1e1") %>% select(contains("ranef"), -contains("effect_size")) %>% as.numeric

blup_caterpillar(effects = akr1e1_lung_effects, 
                 col = eqtl_col, 
                 main = "",
                 xlab.line = 2,
                 x.padj = -0.5,
                 axis_lwd = 2,
                 x_min = min(c(akr1e1_lung_effects, zfp985_lung_effects)), 
                 x_max = max(c(akr1e1_lung_effects, zfp985_lung_effects)))
blup_caterpillar(effects = zfp985_lung_effects, col = exmediation_col, add = TRUE)

## Correlations between effects manually added
round(cor(x = zfp985_lung_effects,
          y = akr1e1_lung_effects), 2)
## r = -0.84

## QTL scans
Akr1e1_lung_hap_scan <- scan.h2lmm(genomecache = genome_cache_dir, 
                                   data = lung_expression_dat, 
                                   formula = rint(gene_Akr1e1) ~ 1 + BATCH, 
                                   model = "additive", 
                                   use.multi.impute = FALSE, 
                                   p.value.method = "ANOVA")
Zfp985_lung_hap_scan <- scan.qr(qr.object = lung_qr, 
                                data = lung_expression_dat, 
                                phenotype = "rint(gene_Zfp985)", 
                                model = "additive")
## QR decompositions for medians scans
Akr1e1_lung_expression_mediation_qr <- extract.mediation.expression.qr(genomecache = genome_cache_dir, 
                                                                       pos.is.bp = FALSE,
                                                                       data = lung_expression_dat, 
                                                                       locus = grab.locus.from.scan(Akr1e1_lung_hap_scan), 
                                                                       formula = ~ BATCH, 
                                                                       model = "additive", 
                                                                       gene.data = gene_dat)
Akr1e1_lung_expression_mediation_scan <- mediation.scan.qr(mediation.qr.object = Akr1e1_lung_expression_mediation_qr, 
                                                           data = lung_expression_dat, 
                                                           phenotype = "rint(gene_Akr1e1)")
## Genome-wide plot
genome.plotter.whole(list(Akr1e1_lung_hap_scan, Zfp985_lung_hap_scan, Akr1e1_lung_expression_mediation_scan), 
                     main.colors = c(scales::alpha(eqtl_col, 0.4), 
                                     scales::alpha(exmediation_col, 0.4), 
                                     mediation_col), 
                     distinguish.chr.col = c(scales::alpha(eqtl_col, 0.4), 
                                             scales::alpha(exmediation_col, 0.4), 
                                             mediation_col),
                     my.x.lab.cex = 0.9, my.x.lab.padj = -1, mark.lwd = 6, my.y.axis.cex = 1, my.y.lab.cex = 1.1,
                     override.title = "", add.polygon = TRUE, which.polygon = c(1, 2),
                     my.type = c("l", "l", "p"), use_bold_axis = TRUE, axis_lwd = 2, 
                     mark.locus = grab.locus.from.scan(Zfp979_lung_hap_scan), mark.locus.col = c("black", "red"),
                     mark.manual = c(list(chr = gene_dat %>% filter(gene == "Akr1e1") %>% pull(gene_chr) %>% gsub(pattern = "chr", replacement = ""), 
                                          pos = gene_dat %>% filter(gene == "Akr1e1") %>% pull(gene_start))))

## Mediation p-value manually added
## Zfp985
lung_distal_eqtl_dat %>% filter(gene == "Akr1e1") %>% pull(exmediation_pval)
## mediation genome-wide p-value = 4.70e-7

## Correlation between Akr1e1 and Zfp985 expression
plot(x = rint(lung_expression_dat[, "gene_Zfp985"]), y = rint(lung_expression_dat[, "gene_Akr1e1"]), xaxt = "n", yaxt = "n",
     xlab = "", ylab = "", 
     pch = 20, frame = FALSE, cex = 1.2)
axis(1, lwd = 2, font = 2, cex.axis = 1.5)
mtext(1, text = expression(bolditalic("Zfp985")~bold("expression")), line = 3, cex = 1.5, col = exmediation_col)
axis(2, lwd = 2, las = 1, font = 2, cex.axis = 1.5)
mtext(2, text = expression(bolditalic("Akr1e1")~bold("expression")), line = 2.5, cex = 1.5, col = eqtl_col)

## Correlations between data manually added
round(cor(x = rint(lung_expression_dat[, "gene_Zfp985"]),
          y = rint(lung_expression_dat[, "gene_Akr1e1", drop = TRUE])), 2)
## r = -0.69

################################################################
###
###  Figure S17 - Replication of Akr1e1 mediation in DO 
###               kidney expression data
###
################################################################
### Lung expression from 47 CC strains
## QTL scan and allele effects
# Allele effects using BLUPs
Akr1e1_lung_hap_ranef_scan <- scan.h2lmm(genomecache = genome_cache_dir, 
                                         data = lung_expression_dat, 
                                         locus.as.fixed = FALSE, 
                                         return.allele.effects = TRUE,
                                         formula = rint(gene_Akr1e1) ~ 1 + BATCH, 
                                         model = "additive", 
                                         use.multi.impute = FALSE, 
                                         chr = 4)
# Allele effects
allele.plotter.region(Akr1e1_lung_hap_ranef_scan, 
                      chr = 4, my.y.lab = "Effects", 
                      override.title = "", use.legend = FALSE, my.lwd = 2)
# LOD scan
genome.plotter.chr(Akr1e1_lung_hap_scan, chr = 4, use.lod = TRUE, override.title = "")

## Mediation scan
genome.plotter.whole(list(Akr1e1_lung_expression_mediation_scan), main.colors = "skyblue2", distinguish.chr.col = "skyblue2", 
                     distinguish.chr.type = "box", distinguish.box.col = "gray90", override.title = "", my.legend.lwd = 3, axis_lwd = 2,
                     my.x.lab.cex = 0.8, my.y.lab.cex = 1, y.max.manual = 10, 
                     use_bold_axis = TRUE, my.type = "p",
                     add.chr.to.label = FALSE)

### Kidney expression from 193 DO mice
## See QTL Viewer at: 
## https://churchilllab.jax.org/qtlviewer/JAC/DOKidney

################################################################
###
###  Figure S18 - Observed relationships in mediation of
###               Akr1e1 distal-eQTL
###
################################################################
### Relationships manually drawn
### Akr1e1 distal-eQTL
liver_distal_eqtl_dat %>% filter(gene == "Akr1e1") %>% pull(fixef_eqtl_effect_size) %>% round(2)
## 0.71
lung_distal_eqtl_dat %>% filter(gene == "Akr1e1") %>% pull(fixef_eqtl_effect_size) %>% round(2)
## 0.70
kidney_distal_eqtl_dat %>% filter(gene == "Akr1e1") %>% pull(fixef_eqtl_effect_size) %>% round(2)
## 0.68

### Zfp985 local-eQTL
lung_local_eqtl_dat %>% filter(gene == "Zfp985") %>% pull(fixef_eqtl_effect_size) %>% round(2)
## 0.78

## distal-cQTL
kidney_distal_cqtl_dat %>% filter(chromatin == "chr13.4608350.4608649") %>% pull(fixef_cqtl_effect_size) %>% round(2)
## 0.72

## Mediation p-value through Zfp985 expression
lung_distal_eqtl_dat %>% filter(gene == "Akr1e1") %>% pull(exmediation_pval)
## 4.70e-7

# Mediation p-value through chromatin
## mediation genome-wide p-value = 2.18e-13
## Calculation requires permutations


################################################################
###
###  Figure S19 - QTL effect size by detecting analysis
###
################################################################
local_eqtl_dat <- bind_rows(liver_local_eqtl_dat %>% mutate(tissue = "Liver"),
                            lung_local_eqtl_dat %>% mutate(tissue = "Lung"), 
                            kidney_local_eqtl_dat %>% mutate(tissue = "Kidney")) %>%
  mutate(type = "Local-eQTL")

local_cqtl_dat <- bind_rows(liver_local_cqtl_dat %>% mutate(tissue = "Liver"), 
                            lung_local_cqtl_dat %>% mutate(tissue = "Lung"), 
                            kidney_local_cqtl_dat %>% mutate(tissue = "Kidney")) %>%
  mutate(type = "Local-cQTL")

local_qtl_dat <- bind_rows(local_eqtl_dat %>% 
                             dplyr::rename(qtl_effect = fixef_eqtl_effect_size) %>% 
                             filter(detection_method %in% c("method 1", "method 2", "method 3 chrwide", "method 3 genomewide")), 
                           local_cqtl_dat %>% 
                             dplyr::rename(qtl_effect = fixef_cqtl_effect_size) %>%
                             filter(detection_method %in% c("method 1", "method 2", "method 3 chrwide", "method 3 genomewide"))) %>%
  mutate(type = factor(type, levels=c("Local-eQTL", "Local-cQTL")),
         tissue = factor(tissue, levels = c("Liver", "Lung", "Kidney")))
local_qtl_dat$detection_method_use[local_qtl_dat$detection_method == "method 1"] <- "G"
local_qtl_dat$detection_method_use[local_qtl_dat$detection_method == "method 2"] <- "C"
local_qtl_dat$detection_method_use[local_qtl_dat$detection_method == "method 3 chrwide"] <- "L"
local_qtl_dat$detection_method_use[local_qtl_dat$detection_method == "method 3 genomewide"] <- "L"
local_qtl_dat$detection_method_use <- factor(local_qtl_dat$detection_method_use, levels = c("G", "C", "L"))

## Color spectrum
sig_spec <- colorRampPalette(c("cyan", "magenta"))(3)

effect_by_detection_plot <- ggplot(local_qtl_dat, aes(x=tissue, y=qtl_effect, fill=tissue)) + 
  scale_fill_manual(values=c(scales::alpha(sig_spec[1], 0.6),
                             scales::alpha(sig_spec[2], 0.6),
                             scales::alpha(sig_spec[3], 0.6))) +
  geom_jitter(shape = 21, position=position_jitter(0.2), aes(fill = detection_method_use), size = 2) + ylim(0, 1) + 
  scale_colour_manual(values=c(scales::alpha(rgb(210,170,25, maxColorValue=255), 0.8),
                               scales::alpha(rgb(0,50,100, maxColorValue=255), 0.8))) + 
  geom_violin(aes(color = type), size=1.5, adjust=1, bw=0.03, draw_quantiles=c(0.25, 0.5, 0.75), fill=NA) + 
  theme_bw() + 
  theme(panel.border = element_blank(), 
        panel.grid.major = element_blank(),
        panel.grid.minor = element_blank(), 
        axis.title.x=element_blank(),
        axis.line = element_line(colour = "black"),
        axis.text = element_text(size = 12, face = "bold"), 
        axis.title = element_text(size = 12, face = "bold"),
        legend.text = element_text(size = 14),
        legend.title = element_text(size = 14),
        strip.text.x = element_text(size = 12, face = "bold")) + 
  ylab("Local-QTL effect size") + guides(color = guide_legend(title = "QTL type"),
                                         fill = guide_legend(title="Analysis:")) + 
  facet_wrap(~type)
effect_by_detection_plot


################################################################
###
###  Figure S20 - QTL effect size using fixed effects or 
###               random effects
###
################################################################
distal_eqtl_dat <- bind_rows(liver_distal_eqtl_dat %>% 
                               mutate(tissue = "Liver",
                                      gene_chr = as.character(gene_chr),
                                      eqtl_chr = as.character(eqtl_chr)),
                             lung_distal_eqtl_dat %>% 
                               mutate(tissue = "Lung",
                                      gene_chr = as.character(gene_chr),
                                      eqtl_chr = as.character(eqtl_chr)), 
                             kidney_distal_eqtl_dat %>% 
                               mutate(tissue = "Kidney",
                                      gene_chr = as.character(gene_chr),
                                      eqtl_chr = as.character(eqtl_chr))) %>%
  mutate(type = "Distal-eQTL")

eqtl_size_comparison_dat <- bind_rows(local_eqtl_dat %>%
                                        mutate(status = "Local"),
                                      distal_eqtl_dat %>%
                                        mutate(status = "Distal")) %>%
  mutate(status = factor(status, level = c("Local", "Distal")),
         tissue = factor(tissue, level = c("Liver", "Lung", "Kidney"))) %>%
  filter(detection_method %in% c("method 1", "method 2", "method 3 chrwide", "method 3 genomewide"))

### eQTL
eqtl_effect_comparison_plot <- ggplot(data = eqtl_size_comparison_dat, 
                                      aes(x = fixef_eqtl_effect_size, y = ranef_eqtl_effect_size, color = status, shape = status)) + 
  scale_color_manual(values = c(local_eqtl_col, distal_eqtl_col)) + scale_shape_manual(values=c(16, 15)) + 
  geom_point(alpha = 0.8, size = 1.8) + xlim(0, 1) + ylim(0, 1) + 
  xlab("eQTL effect size (fixed effect)") + ylab("eQTL effect size (random effect)") + 
  theme_bw() + 
  theme(plot.title = element_text(hjust = 0.5, face = "bold"), 
        strip.text.x = element_text(size = 12, face = "bold"),
        panel.border = element_blank(), 
        axis.text = element_text(size = 12, face = "bold"), 
        axis.title = element_text(size = 12, face = "bold"), 
        panel.grid.major = element_blank(), 
        panel.grid.minor = element_blank(), 
        axis.line = element_line(colour = "black"),
        plot.margin = unit(c(1, 1, 1, 1), "cm")) + 
  guides(shape = guide_legend(title="eQTL type:"), color = guide_legend(title="eQTL type:")) + 
  facet_wrap(~tissue)
eqtl_effect_comparison_plot

### cQTL
distal_cqtl_dat <- bind_rows(liver_distal_cqtl_dat %>%
                               mutate(tissue = "Liver",
                                      chromatin_chr = as.character(chromatin_chr),
                                      cqtl_chr = as.character(cqtl_chr)), 
                             lung_distal_cqtl_dat %>% 
                               mutate(tissue = "Lung",
                                      chromatin_chr = as.character(chromatin_chr),
                                      cqtl_chr = as.character(cqtl_chr)), 
                             kidney_distal_cqtl_dat %>%
                               mutate(tissue = "Kidney",
                                      chromatin_chr = as.character(chromatin_chr),
                                      cqtl_chr = as.character(cqtl_chr))) %>%
  mutate(type = "Distal-cQTL")

cqtl_size_comparison_dat <- bind_rows(local_cqtl_dat %>%
                                        mutate(status = "Local"),
                                      distal_cqtl_dat %>%
                                        mutate(status = "Distal")) %>%
  mutate(status = factor(status, level = c("Local", "Distal")),
         tissue = factor(tissue, level = c("Liver", "Lung", "Kidney"))) %>%
  filter(detection_method %in% c("method 1", "method 2", "method 3 chrwide", "method 3 genomewide"))

cqtl_effect_comparison_plot <- ggplot(data = cqtl_size_comparison_dat, 
                                      aes(x = fixef_cqtl_effect_size, y = ranef_cqtl_effect_size, color = status, shape = status)) + 
  scale_color_manual(values = c(local_cqtl_col, distal_cqtl_col)) + scale_shape_manual(values=c(16, 15)) + 
  geom_point(alpha = 0.8, size = 1.8) + xlim(0, 1) + ylim(0, 1) + 
  xlab("cQTL effect size (fixed effect)") + ylab("cQTL effect size (random effect)") + 
  theme_bw() + 
  theme(plot.title = element_text(hjust = 0.5, face = "bold"), 
        strip.text.x = element_text(size = 12, face = "bold"),
        panel.border = element_blank(), 
        axis.text = element_text(size = 12, face = "bold"), 
        axis.title = element_text(size = 12, face = "bold"), 
        panel.grid.major = element_blank(), 
        panel.grid.minor = element_blank(), 
        axis.line = element_line(colour = "black"),
        plot.margin = unit(c(1, 1, 1, 1), "cm")) + 
  guides(shape = guide_legend(title="cQTL type:"), color = guide_legend(title="cQTL type:")) + 
  facet_wrap(~tissue)
cqtl_effect_comparison_plot

################################################################
###
###  Figure S21 - Gpn3: conditional scan example
###
################################################################
### Initial scan
Gpn3_lung_scan <- scan.qr(qr.object = lung_qr, 
                          data = lung_expression_dat, 
                          phenotype = "rint(gene_Gpn3)")
genome.plotter.whole(list(Gpn3_lung_scan), 
                     main.colors = c(scales::alpha("cadetblue", 1)), 
                     distinguish.chr.col = c(scales::alpha("cadetblue", 1)), y.max.manual = 6,
                     my.x.lab.cex = 0.9, my.x.lab.padj = -1, mark.lwd = 6, my.y.axis.cex = 1, my.y.lab.cex = 1.1,
                     override.title = "", add.polygon = TRUE, which.polygon = c(1, 2),
                     my.type = c("l", "l", "p"), use_bold_axis = TRUE, axis_lwd = 2, 
                     mark.locus = grab.locus.from.scan(Gpn3_lung_scan), mark.locus.col = c("black", "red"),
                     mark.manual = c(list(chr = gene_dat %>% filter(gene == "Gpn3") %>% pull(gene_chr) %>% gsub(pattern = "chr", replacement = ""), 
                                          pos = gene_dat %>% filter(gene == "Gpn3") %>% pull(gene_start))))
## Threshold determined by permutations: 4.324199
abline(h = 4.324199, col = "cadetblue", lty = 2)

## Scan conditioned on distal-eQTL from initial scan
Gpn3_condition_qr <- extract.qr(genomecache = genome_cache_dir, 
                                data = lung_expression_dat, 
                                formula = ~ BATCH, 
                                model = "additive", 
                                condition.loci = grab.locus.from.scan(Gpn3_lung_scan))
Gpn3_conditional_lung_scan <- scan.qr(qr.object = Gpn3_condition_qr, data = lung_expression_dat, phenotype = "rint(gene_Gpn3)")
genome.plotter.whole(list(Gpn3_conditional_lung_scan), 
                     main.colors = c(scales::alpha("firebrick", 1)),
                     distinguish.chr.col = c(scales::alpha("firebrick", 1)), y.max.manual = 6,
                     my.x.lab.cex = 0.9, my.x.lab.padj = -1, mark.lwd = 6, my.y.axis.cex = 1, my.y.lab.cex = 1.1,
                     override.title = "", add.polygon = TRUE, which.polygon = c(1, 2),
                     my.type = c("l", "l", "p"), use_bold_axis = TRUE, axis_lwd = 2, 
                     mark.locus = grab.locus.from.scan(Gpn3_lung_scan), mark.locus.col = c("black", "red"),
                     mark.manual = c(list(chr = gene_dat %>% filter(gene == "Gpn3") %>% pull(gene_chr) %>% gsub(pattern = "chr", replacement = ""), 
                                          pos = gene_dat %>% filter(gene == "Gpn3") %>% pull(gene_start))))
## Threshold determined by permutations (conditioned on locus): 4.204275
abline(h = 4.204275, col = "firebrick", lty = 2)

### Raw data
p_gpn3_lung_distal <- raw_data_box(trait = "Gpn3", 
                                   traits_dat = lung_expression_dat,
                                   genome_cache = genome_cache_dir,
                                   locus = lung_distal_eqtl_dat %>% filter(gene == "Gpn3") %>% pull(eqtl_locus),
                                   col = "cadetblue",
                                   mode = "expression",
                                   axis_labels_size = 12,
                                   remove_y_axis = FALSE)
p_gpn3_lung_distal
## Grab residuals to plot like raw data
gpn3_residuals <- condition.out.locus.for.scan(locus = grab.locus.from.scan(Gpn3_lung_scan), 
                                               genomecache = genome_cache_dir, 
                                               new.outcome.name = "gene_new.y",
                                               data = lung_expression_dat, 
                                               model = "additive", 
                                               formula = rint(gene_Gpn3) ~ 1 + BATCH)
p_gpn3_lung_local <- raw_data_box(trait = "new.y", 
                                  traits_dat = gpn3_residuals,
                                  genome_cache = genome_cache_dir,
                                  locus = grab.locus.from.scan(Gpn3_conditional_lung_scan),
                                  col = "firebrick",
                                  mode = "expression",
                                  axis_labels_size = 12,
                                  remove_y_axis = FALSE, 
                                  override_ylab = "Residuals")
p_gpn3_lung_local

### Haplotype effects
gpn3_distal_lung_effects <- lung_distal_eqtl_dat %>% filter(gene == "Gpn3") %>% select(contains("ranef"), -contains("effect_size")) %>% as.numeric

## Grab BLUP effects for residuals
Gpn3_conditional_ranef_fit <- scan.h2lmm(genomecache = genome_cache_dir, 
                                         data = gpn3_residuals, 
                                         formula = rint(gene_new.y) ~ 1 + BATCH, 
                                         model = "additive",
                                         use.multi.impute = FALSE, 
                                         locus.as.fixed = FALSE, 
                                         just.these.loci = grab.locus.from.scan(Gpn3_conditional_lung_scan),
                                         return.allele.effects = TRUE)
gpn3_local_lung_effects <- Gpn3_conditional_ranef_fit$allele.effects %>% as.numeric

blup_caterpillar(effects = gpn3_distal_lung_effects, 
                 col = "cadetblue", 
                 main = "",
                 xlab.line = 2,
                 x.padj = -0.5,
                 connect.lty = 1,
                 axis_lwd = 2,
                 x_min = min(c(gpn3_distal_lung_effects, gpn3_local_lung_effects)), 
                 x_max = max(c(gpn3_distal_lung_effects, gpn3_local_lung_effects)))
blup_caterpillar(effects = gpn3_local_lung_effects, col = "firebrick", add = TRUE)

## Correlations between effects manually added
round(cor(x = gpn3_distal_lung_effects,
          y = gpn3_local_lung_effects), 2)
## r = 0.01
