# Supplementary material for: Integrative QTL analysis of gene expression and chromatin accessibility identifies multi-tissue patterns of genetic regulation
Source: PLoS Genet. 2020 Jan 21;16(1):e1008537. doi: 10.1371/journal.pgen.1008537 (PMC7010298; doi:10.1371/journal.pgen.1008537)
Supplement: S11 File — (R) [file pgen.1008537.s042.R]

##################################################################################
##################################################################################
###
###     File S11: Plotting functions used in Keele & Quach et al
###     -- Multi-tissue analysis of gene expression and chromatin accessibility
###        in 47 Collaborative Cross strains
###     
###     Author: Greg Keele
###
##################################################################################
##################################################################################

###################################################
###
###  eQTL/cQTL grid plots
###  -- Plots the detected QTL, genomic coordinate
###     against the QTL position
###
###################################################
eqtl_map <- function(cis, 
                     trans, 
                     chr_sizes_data,
                     title,
                     axis_lwd = 2,
                     box_lwd = 2,
                     cis_col = rgb(250, 190, 70, maxColorValue = 255),
                     trans_col = rgb(180, 150, 60, maxColorValue = 255),
                     use_bold_axis = TRUE){    
  # Plot alternate shading to distinguish adjacent chromosomes
  chrStrips <- seq(0, 0, length=sum(chr_sizes_data$length))
  for(i in 2*0:as.integer((nrow(chr_sizes_data) - 1)/2)+1){
    for (j in (diffinv(chr_sizes_data$length)[i]:diffinv(chr_sizes_data$length)[i+1])){
      chrStrips[j] <- 1;
    }
  }
  plot(chrStrips, type = 'h', col = "white", xlab = '', ylab = '', axes = FALSE, ylim = c(0, 1))
  chr_coords <- cumsum(chr_sizes_data$length)
  plot_chr_coords <- c(0, chr_coords)
  sapply(1:(length(plot_chr_coords)), function(i){abline(h = plot_chr_coords[i]/max(plot_chr_coords), col = "gray80", lwd = 1, lty = 2)})
  sapply(1:(length(plot_chr_coords)), function(i){abline(v = plot_chr_coords[i], col = "gray80", lwd = 1, lty = 2)})
  par(new = TRUE)
  # Plot eQTLs
  cis_x <- get_loci_coords(eqtls = cis, chr_sizes_data = chr_sizes_data)
  cis_y <- get_gene_coords(eqtls = cis, chr_sizes_data = chr_sizes_data)
  
  trans_x <- get_loci_coords(eqtls = trans, chr_sizes_data = chr_sizes_data)
  trans_y <- get_gene_coords(eqtls = trans, chr_sizes_data = chr_sizes_data)
  
  plot(trans_x, trans_y, 
       xlim = c(0, sum(chr_sizes_data$length)), 
       ylim = c(0, sum(chr_sizes_data$length)),
       pch = 19, 
       col = trans_col, 
       xlab = "", 
       ylab = "", main=title,
       cex = 0.5, cex.main = 1.7, cex.lab = 1.4, cex.axis = 1.6, xaxt = "n", yaxt = "n", bty = "n",
       font = ifelse(use_bold_axis, 2, 1))
  box(lwd = box_lwd)
  points(cis_x, cis_y, pch=19, cex=0.7, col = cis_col)
  
  x_label_spots <- c(0, chr_coords[1:19]) + (chr_sizes_data$length[1:20]/2)
  x_labels <- c(1:19,"X")
  axis(side = 1, line=0.25, at = x_label_spots[1:length(x_label_spots)%%2 == 0], 
       labels=x_labels[1:length(x_label_spots)%%2 == 0], 
       tick=FALSE, lwd = axis_lwd,
       cex.axis=1, font = ifelse(use_bold_axis, 2, 1))
  axis(side = 1, line=-0.25, at = x_label_spots[!(1:length(x_label_spots)%%2 == 0)], 
       labels=x_labels[!(1:length(x_label_spots)%%2 == 0)], 
       tick=FALSE, lwd = axis_lwd,
       cex.axis=1, font = ifelse(use_bold_axis, 2, 1))
  mtext(side = 1, text = "eQTL position", font = ifelse(use_bold_axis, 2, 1), line = 3)
  axis(side=2, at=c(0, chr_coords[1:19]) + (chr_sizes_data$length[1:20]/2), 
       labels=c(1:19, "X"), 
       tick=FALSE, 
       cex.axis=1, lwd = axis_lwd,
       las = 1, font = ifelse(use_bold_axis, 2, 1))
  mtext(side = 2, text = "Gene position", font = ifelse(use_bold_axis, 2, 1), line = 2.5)
}
cqtl_map <- function(cis, 
                     trans, 
                     chr_sizes_data,
                     title,
                     axis_lwd = 2,
                     box_lwd = 2,
                     cis_col = rgb(90, 135, 195, maxColorValue = 255), 
                     trans_col = rgb(0, 85, 35, maxColorValue = 255),
                     use_bold_axis = TRUE){    
  # Plot alternate shading to distinguish adjacent chromosomes
  chrStrips <- seq(0, 0, length=sum(chr_sizes_data$length))
  for(i in 2*0:as.integer((nrow(chr_sizes_data) - 1)/2)+1){
    for (j in (diffinv(chr_sizes_data$length)[i]:diffinv(chr_sizes_data$length)[i+1])){
      chrStrips[j] <- 1;
    }
  }
  plot(chrStrips, type = 'h', col = "white", xlab = '', ylab = '', axes = FALSE, ylim = c(0, 1))
  chr_coords <- cumsum(chr_sizes_data$length)
  plot_chr_coords <- c(0, chr_coords)
  sapply(1:(length(plot_chr_coords)), function(i){abline(h = plot_chr_coords[i]/max(plot_chr_coords), col = "gray80", lwd = 1, lty = 2)})
  sapply(1:(length(plot_chr_coords)), function(i){abline(v = plot_chr_coords[i], col = "gray80", lwd = 1, lty = 2)})
  par(new=TRUE)
  # Plot cQTLs
  cis_x <- get_loci_coords_cqtl(cqtls = cis, chr_sizes_data = chr_sizes_data)
  cis_y <- get_chromatin_coords(cqtls = cis, chr_sizes_data = chr_sizes_data)
  
  trans_x <- get_loci_coords_cqtl(cqtls = trans, chr_sizes_data = chr_sizes_data)
  trans_y <- get_chromatin_coords(cqtls = trans, chr_sizes_data = chr_sizes_data)
  
  plot(trans_x, trans_y, 
       xlim = c(0, sum(chr_sizes_data$length)), 
       ylim = c(0, sum(chr_sizes_data$length)),
       pch = 19, 
       col = trans_col, 
       xlab = "", 
       ylab = "", main=title,
       cex = 0.5, cex.main = 1.7, cex.lab = 1.4, cex.axis = 1.6, xaxt="n", yaxt="n", bty = "n",
       font = ifelse(use_bold_axis, 2, 1))
  box(lwd = box_lwd)
  points(cis_x, cis_y, pch = 19, cex = 0.7, col = cis_col)
  x_label_spots <- c(0, chr_coords[1:19]) + (chr_sizes_data$length[1:20]/2)
  x_labels <- c(1:19,"X")
  axis(side = 1, line=0.25, at = x_label_spots[1:length(x_label_spots)%%2 == 0], 
       labels=x_labels[1:length(x_label_spots)%%2 == 0], 
       tick=FALSE, lwd = axis_lwd,
       cex.axis=1, font = ifelse(use_bold_axis, 2, 1))
  axis(side = 1, line=-0.25, at = x_label_spots[!(1:length(x_label_spots)%%2 == 0)], 
       labels=x_labels[!(1:length(x_label_spots)%%2 == 0)], 
       tick=FALSE, lwd = axis_lwd,
       cex.axis=1, font = ifelse(use_bold_axis, 2, 1))
  mtext(side = 1, text = "cQTL position", font = ifelse(use_bold_axis, 2, 1), line = 3)
  axis(side=2, at=c(0, chr_coords[1:19]) + (chr_sizes_data$length[1:20]/2), 
       labels=c(1:19,"X"), 
       tick=FALSE, lwd = axis_lwd,
       cex.axis=1, las = 1, font = ifelse(use_bold_axis, 2, 1))
  mtext(side = 2, text = "Chromatin window position", font = ifelse(use_bold_axis, 2, 1), line = 2.5)
}
#### Support functions to get genomic coordinates in linear Mb format
## Adapted from code written by Bryan
## eQTL
get_loci_coords <- function(eqtls, 
                            chr_sizes_data){
  mb_pos <- eqtls$eqtl_pos + diffinv(chr_sizes_data$length)[match(as.character(eqtls$eqtl_chr), chr_sizes_data$chr)]
  return(mb_pos)
}
get_gene_coords <- function(eqtls, 
                            chr_sizes_data){
  mb_pos <- as.numeric(eqtls$gene_start) + diffinv(chr_sizes_data$length)[match(as.character(eqtls$gene_chr), chr_sizes_data$chr)]
  return(mb_pos)
}
## cQTL
get_loci_coords_cqtl <- function(cqtls, chr_sizes_data){
  mb_pos <- cqtls$cqtl_pos + diffinv(chr_sizes_data$length)[match(as.character(cqtls$cqtl_chr), chr_sizes_data$chr)]
  return(mb_pos)
}
get_chromatin_coords <- function(cqtls, chr_sizes_data){
  mb_pos <- as.numeric(cqtls$chromatin_pos) + diffinv(chr_sizes_data$length)[match(as.character(cqtls$chromatin_chr), chr_sizes_data$chr)]
  return(mb_pos)
}

###################################################
###
###  Scatter plot of correlation vs distance
###
###################################################
cor_vs_distance_ggplot <- function(data, 
                                   low_col, 
                                   high_col,
                                   title,
                                   xlab = "Distance (Mb) between local-eQTL",
                                   x_max = 20) {
  
  data <- data %>% filter(!is.na(data$effect_cor))
  data$dist_density <- get_density(data$effect_cor, 
                                   data$dist, 
                                   n = 100)
  p_distance <- ggplot(data = data, aes(x = dist, y = effect_cor)) + geom_point(aes(col = dist_density), size = 1.5) + scale_color_gradient(name = "density", low = low_col, high = high_col)
  p_distance <- p_distance + xlab(xlab) + ylab("Correlation between haplotype effects") + xlim(0, x_max) + ylim(-1, 1) + ggtitle(title)
  p_distance <- p_distance + theme_bw() + theme(plot.title = element_text(hjust = 0.5, face = "bold"), 
                                                panel.border = element_blank(), 
                                                axis.text = element_text(size = 12, face = "bold"), 
                                                axis.title = element_text(size = 12, face = "bold"), 
                                                panel.grid.major = element_blank(), 
                                                panel.grid.minor = element_blank(), 
                                                axis.line = element_line(colour = "black"),
                                                plot.margin = unit(c(1, 1, 1, 1), "cm"))
  p_distance
}

###################################################
###
###  Scatter plot of effect size vs distance
###
###################################################
effect_size_ggplot <- function(data, 
                               low_col, 
                               high_col,
                               title,
                               x_column,
                               y_column,
                               xlab,
                               ylab,
                               cor_text_x = 0.5,
                               cor_text_y = 0.25) {

  data$effect_size_density <- get_density(data[,x_column], 
                                          data[,y_column], 
                                          n = 100)
  p_effect <- ggplot(data = data, aes_string(x = x_column, y = y_column)) + geom_point(aes(col = effect_size_density), size = 1.5) + scale_color_gradient(name = "density", low = low_col, high = high_col)
  p_effect <- p_effect + xlab(xlab) + ylab(ylab) + xlim(0, 1) + ylim(0, 1) + ggtitle(title)
  
  cor_dat <- data.frame(x = cor_text_x, y = cor_text_y, label = paste0("r=", 
                                                                       round(cor(data[,x_column], 
                                                                                 data[,y_column]), 3),
                                                                       ", p=",
                                                                       signif(cor.test(data[,x_column], 
                                                                                       data[,y_column])$p.value, 2)))
  p_effect <- p_effect + geom_text(data = cor_dat, aes(x = x, 
                                                       y = y, 
                                                       label = label), size = 5, fontface = "bold") + 
  theme_bw() + theme(plot.title = element_text(hjust = 0.5, face = "bold"), 
                     panel.border = element_blank(), 
                     axis.text = element_text(size = 12, face = "bold"), 
                     axis.title = element_text(size = 12, face = "bold"), 
                     panel.grid.major = element_blank(), 
                     panel.grid.minor = element_blank(), 
                     axis.line = element_line(colour = "black"),
                     plot.margin = unit(c(1, 1, 1, 1), "cm"))
  p_effect
}
## Getting density values for scatter plots
get_density <- function(x, y, ...) {
  dens <- MASS::kde2d(x, y, ...)
  ix <- findInterval(x, dens$x)
  iy <- findInterval(y, dens$y)
  ii <- cbind(ix, iy)
  return(dens$z[ii])
}

###################################################
###
###  Caterpillar plot of haplotype effects
###
###################################################
blup_caterpillar <- function(effects,
                             col,
                             x_max = NULL,
                             x_min = NULL,
                             add = FALSE,
                             xlab = "Haplotype effects",
                             ...) {
  
  x_min <- ifelse(is.null(x_min), min(as.numeric(effects)), x_min)
  x_max <- ifelse(is.null(x_max), max(as.numeric(effects)), x_max)
  
  effects_95_junk <- cbind(effects, effects)
  
  plot.ci(midvals = effects,
          narrow.intervals = effects_95_junk,
          wide.intervals = effects_95_junk,
          col = col, 
          connect.col = col,
          connect.lwd = 3, 
          point.cex = 1.5,
          names = c("A/J", "B6", "129", "NOD", "NZO", "CAST", "PWK", "WSB"),
          xlab = xlab,
          xlim = c(x_min, x_max),
          add = add,
          ...)
  segments(x0 = 0, x1 = 0, y0 = 0, y1 = 8, lty = 2)
}

## Underlying caterpillar plot
plot.ci <- function(midvals, 
                    narrow.intervals, 
                    wide.intervals,
                    names = 1:length(midvals),
                    add = FALSE,
                    xlab = "Estimate", 
                    xlab.line = 2.5, 
                    x.cex = 1, 
                    x.padj = 1, 
                    x.labels = TRUE, 
                    xlab.cex = 1,
                    ylab = "", 
                    y.cex = 1,
                    yaxis = TRUE,
                    name.margin = 6,
                    name.line = 2,
                    pch.midvals = 19, 
                    point.cex = 1,
                    col = rep("black", length(midvals)),
                    col.midvals = col,
                    shift = 0,
                    type = "p",
                    use.this.lim = NULL,
                    main = "",
                    add.connect.line = TRUE, 
                    connect.lwd = 2, 
                    connect.lty = 1, 
                    connect.col = "black",
                    axis_lwd = 1,
                    ...) {
  
  nvals <- length(midvals)
  col.midvals <- rep(col.midvals, length.out = nvals)
  y.pos <- (1:nvals) - 0.5
  if (!add) {
    if (is.null(use.this.lim)) {
      lim <- range(c(wide.intervals, narrow.intervals, midvals), na.rm = TRUE)
      lim <- c(-1, 1) * diff(lim)*0.1 + lim
    }
    if (!is.null(use.this.lim)) {
      lim <- use.this.lim
    }
    
    plot(lim, c(0, nvals + 0.5), type = "n", axes = FALSE, ylab = ylab, xlab = "", main = main, ...)
    mtext(text = xlab, side = 1, line = xlab.line, cex = xlab.cex, font = 2)
    axis(1, cex.axis = x.cex, padj = x.padj, labels = x.labels, font = 2, lwd = axis_lwd)
    if (yaxis) {
      axis(2, at = y.pos, labels = rev(names), las = 1, lty = 0, hadj = 0, line = name.line,
           cex.axis = y.cex, font = 2)
    }
  }
  if("p" == type){
    pos <- nvals - 1:nvals + 0.5 + shift
    if (add.connect.line) {
      lines(midvals, pos, col = connect.col, lwd = connect.lwd, lty = connect.lty)
    }
    for (i in 1:nvals) {
      #pos <- nvals-i + 0.5 + shift
      lines(wide.intervals[i,], rep(pos[i],2), col = col[i])
      lines(narrow.intervals[i,], rep(pos[i],2), lwd = 3, col = col[i])
      points(midvals[i], pos[i], pch = pch.midvals, col = col.midvals[i], cex = point.cex)
    }
  }
  invisible(rev(y.pos))
}

###################################################
###
###  Raw data boxplots by diplotpye
###
###################################################
raw_data_box <- function(trait,
                         traits_dat,
                         locus,
                         col,
                         title = "",
                         include_ylab = TRUE,
                         use_long_names = TRUE,
                         manual_ymax = NULL,
                         genome_cache,
                         mode = c("expression", "chromatin"),
                         axis_labels_size = 10,
                         axis_titles_size = 10,
                         remove_y_axis = FALSE,
                         manual_strain_label_col = NULL,
                         linetype = 1,
                         override_ylab = NULL,
                         ...) {
  
  mode <- mode[1]

  ## Setting up genotype information
  h <- DiploprobReader$new(genome_cache)
  # Genotype matrix
  first_locus_matrix <- h$getLocusMatrix(locus = locus, model = "full")
  # Most likely diplotypes for first tissue
  most_likely_diplotype_first_temp <- apply(first_locus_matrix, 1, function(x) colnames(first_locus_matrix)[which.max(x)])
  most_likely_diplotype_first <- sapply(1:length(most_likely_diplotype_first_temp), function(i) paste(sort(unlist(strsplit(x = most_likely_diplotype_first_temp[i], split = ".", fixed = TRUE))), collapse = ""))
  names(most_likely_diplotype_first) <- names(most_likely_diplotype_first_temp)
  # Making phenotypes and genotypes match up
  if (mode == "expression") {
    trait_dat <- traits_dat[,paste0("gene_", trait), drop = TRUE]
  }
  else {
    trait_dat <- traits_dat[,trait, drop = TRUE]
  }
  names(trait_dat) <- traits_dat$SUBJECT.NAME
  # Putting together data sets
  plot_dat <- data.frame(diplotype = most_likely_diplotype_first[names(trait_dat)], trait = trait_dat)
  
  # Ordering diplotypes
  diplotype_orders <- c("AA", "BB", "CC", "DD", "EE", "FF", "GG", "HH",
                        "AB", "AC", "AD", "AE", "AF", "AG", "AH",
                        "BC", "BD", "BE", "BF", "BG", "BH",
                        "CD", "CE", "CF", "CG", "CH",
                        "DE", "DF", "DG", "DH",
                        "EF", "EG", "EH",
                        "FG", "FH",
                        "GH")
  
  plot_dat$diplotype <- factor(plot_dat$diplotype, levels = diplotype_orders)
  
  if (use_long_names) {
    long_names <- c("A/J", "B6", "129", "NOD", "NZO", "CAST", "PWK", "WSB",
                    "A/J.B6", "A/J.129", "A/J.NOD", "A/J.NZO", "A/J.CAST", "A/J.PWK", "A/J.WSB",
                    "B6.129", "B6.NOD", "B6.NZO", "B6.CAST", "B6.PWK", "B6.WSB",
                    "129.NOD", "129.NZO", "129.CAST", "129.PWK", "129.WSB",
                    "NOD.NZO", "NOD.CAST", "NOD.PWK", "NOD.WSB",
                    "NZO.CAST", "NZO.PWK", "NZO.WSB",
                    "CAST.PWK", "CAST.WSB",
                    "PWK.WSB")
    
    levels(plot_dat$diplotype) <- long_names
  }
  
  
  ymax <- ifelse(is.null(manual_ymax), max(trait_dat), manual_ymax)
  
  this_ylab <- ifelse(mode == "expression",
                      "Expression (TPM)",
                      "Chromatin accessibility (TPM)")
  this_ylab <- ifelse(!is.null(override_ylab), override_ylab, this_ylab)
  this_ylab <- ifelse(include_ylab, 
                      this_ylab,
                      "")
  
  num_homozygotes <- sum(paste0(LETTERS[1:8], LETTERS[1:8]) %in% most_likely_diplotype_first)
  num_heterozygotes <- length(unique(most_likely_diplotype_first)) - num_homozygotes
  
  if (is.null(manual_strain_label_col)) {
    strain_label_col <- c(rep("black", num_homozygotes), rep("gray", num_heterozygotes))
  }
  else {
    strain_label_col <- c(manual_strain_label_col, rep("gray", num_heterozygotes))
  }
  
  errorbar_dat <- plot_dat %>% 
    group_by(diplotype) %>%
    summarize(ymin = quantile(trait, probs = 0.25),
              ymax = quantile(trait, probs = 0.75))
  
  errorUpper <- function(x){ 
    return(quantile(x, probs = 0.75)) 
  } 
  
  errorLower <- function(x){ 
    return(quantile(x, probs = 0.25)) 
  } 
  
  
  ggplot(mtcars, aes(x=gear, y=mpg, group=as.factor(cyl), 
                     colour=as.factor(cyl))) + 
    stat_summary(fun.y=mean, geom="point") + 
    stat_summary(fun.y=mean, geom="line")+ 
    stat_summary(fun.ymax = errorUpper, fun.ymin = errorLower, geom = 
                   "errorbar") 
  
  ## Figures
  g1 <- ggplot(plot_dat, aes(x = diplotype, y = trait, color = diplotype))  
  #g1 <- g1 + geom_jitter(size = 1.7, col = col, position = position_jitter(0.1), alpha = 0.7)
  g1 <- g1 + geom_jitter(position = position_jitter(0.2), size = 2, col = col, alpha = 0.7)
  plot_dat_reduced <- plot_dat[plot_dat$diplotype %in% levels(plot_dat$diplotype)[1:8],]
  g1 <- g1 + stat_summary(data = plot_dat_reduced, fun.y = median, geom = "line", aes(group = 1), lwd = 2, color = col, linetype = linetype)
  #g1 <- g1 + stat_summary(data = plot_dat_reduced, fun.ymin = quantile(probs = 0.25), fun.ymax = quantile(probs = 0.75), geom = "errorbar")
  g1 <- g1 + ggtitle(title)
  g1 <- g1 + stat_summary(data = plot_dat_reduced, 
                          fun.ymax = errorUpper, 
                          fun.ymin = errorLower, 
                          geom = "errorbar",
                          col = "black", 
                          width = 0.4, 
                          size = 1.4)
  #g1 <- g1 + geom_boxplot(alpha = 0, outlier.shape = NA)
  g1 <- g1 + xlab("Founder haplotype pair") + ylab(this_ylab) + ylim(0, ymax)
  g1 <- g1 + scale_color_manual(values = c(rep("black", num_homozygotes), rep("gray", num_heterozygotes)))
  g1 <- g1 + theme(panel.grid.major = element_blank(), 
                   panel.grid.minor = element_blank(),
                   panel.background = element_blank(), 
                   axis.line = element_line(colour = "black"),
                   plot.title = element_text(hjust = 0.5), 
                   axis.text = element_text(size = axis_labels_size, face = "bold"),
                   axis.title = element_text(size = axis_titles_size, face = "bold"),
                   axis.text.x = element_text(angle = 45, hjust = 1, face = "bold", color = strain_label_col)) + guides(color = FALSE)
  if (remove_y_axis) {
    g1 <- g1 + theme(axis.text.y = element_blank(),
                     axis.title.y = element_blank(),
                     axis.ticks.y = element_blank(),
                     axis.line.y = element_blank())
  }
  g1
}
