# Supplementary material for: Integrative QTL analysis of gene expression and chromatin accessibility identifies multi-tissue patterns of genetic regulation
Source: PLoS Genet. 2020 Jan 21;16(1):e1008537. doi: 10.1371/journal.pgen.1008537 (PMC7010298; doi:10.1371/journal.pgen.1008537)
Supplement: S12 File — (R) [file pgen.1008537.s043.R]

##################################################################################
##################################################################################
###
###     File S12: Additional analysis functions used in Keele & Quach et al
###     -- Multi-tissue analysis of gene expression and chromatin accessibility
###        in 47 Collaborative Cross strains
###     
###     Author: Greg Keele
###
##################################################################################
##################################################################################

#####################################################
###
###  Run correlation test between haplotype effects
###
#####################################################
run_cor_test <- function(qtl_tab,
                         first_tissue, 
                         second_tissue,
                         alt = c("greater", "less")) {
  alt <- alt[1]
  
  p_value <- rep(NA, nrow(qtl_tab))
  for (i in 1:nrow(qtl_tab)) {
    p_value[i] <- cor.test(x = as.numeric(qtl_tab[i, paste0(first_tissue, "_ranef_", LETTERS[1:8])]),
                           y = as.numeric(qtl_tab[i, paste0(second_tissue, "_ranef_", LETTERS[1:8])]),
                           method = "pearson",
                           alternative = alt)$p.value
  }
  p_value
}

#####################################################
###
###  Functions to run variant association
###
#####################################################
incidence.matrix <- function(fact) {
  m <- diag(nlevels(fact))[fact,, drop = FALSE]
  colnames(m) <- levels(fact)
  return(m)
}

make.isvdb.design.matrix <- function(variant.data, 
                                     model = c("additive", "full"), 
                                     individuals = NULL){
  model <- model[1]
  
  if(model == "additive"){
    allele_1 <- as.factor(variant.data$allele_1)
    allele_2 <- as.factor(variant.data$allele_2)
    allele_1 <- droplevels(allele_1)
    allele_2 <- droplevels(allele_2)
    allele_1 <- factor(allele_1, levels = c(unique(c(levels(allele_1), levels(allele_2)))))
    allele_2 <- factor(allele_2, levels = c(unique(c(levels(allele_1), levels(allele_2)))))
    allele1.X <- incidence.matrix(allele_1)
    allele2.X <- incidence.matrix(allele_2)
    ## Combining allele matrices
    dosage.X <- allele1.X + allele2.X
    alleles <- colnames(dosage.X)
    if (ncol(dosage.X) > 1) {
      dosage.X <- t(sapply(1:nrow(variant.data), 
                           function(x) dosage.X[x,]*variant.data$prob[x]))
    }
    else {
      dosage.X <- matrix(sapply(1:nrow(variant.data), 
                                function(x) dosage.X[x,]*variant.data$prob[x]), ncol = 1)
    }
    
    colnames(dosage.X) <- alleles
    rownames(dosage.X) <- as.character(variant.data$strain)
    
    ## Remove empty columns
    remove.col <- colSums(dosage.X) == 0
    dosage.X <- dosage.X[,!remove.col, drop = FALSE]
    
    these.subjects <- as.character(variant.data$strain)
    this.X <- dosage.X
    these.alleles <- colnames(this.X)
    ## Combining rows with uncertainty
    dosage.X <- sapply(1:ncol(this.X), 
                       function(x) tapply(X=this.X[,x, drop = FALSE], INDEX=these.subjects, FUN=sum))
    colnames(dosage.X) <- these.alleles
    
    ## Handling intercept
    remove.for.intercept <- which.max(colSums(dosage.X))[1]
    #dosage.X <- cbind("(Intercept)"=rep(1, nrow(dosage.X)), dosage.X[,-remove.for.intercept, drop=FALSE])
    dosage.X <- dosage.X[,-remove.for.intercept, drop = FALSE]
  }
  return(dosage.X)
}

run.isvdb.interval <- function(isvdb.data,
                               formula, 
                               data,
                               model = c("additive", "full"),
                               id = "SUBJECT.NAME",
                               maf.filter = 0, 
                               n.prop.filter = 0,
                               use_progress_bar = TRUE){
  model <- model[1]
  
  formula.string <- paste(Reduce(paste, deparse(formula)), id, sep = " + ")
  model.data.frame <- model.frame(formula(formula.string), data = data)
  y <- as.vector(model.data.frame[,1])
  names(y) <- model.data.frame[,id]
  X.cov <- model.matrix(formula, data=data)
  rownames(X.cov) <- model.data.frame[,id]
  
  n <- length(y)
  
  variants <- as.character(unique(isvdb.data$variant_id))
  
  if (use_progress_bar) {
    pb <- txtProgressBar(min = 0, max = length(variants), style = 3)
  }
  
  chr <- rep(isvdb.data$chrom[1], length(variants))
  p.value <- pos <- maf <- observed.n <- rep(NA, length(variants))
  for (v in 1:length(variants)) {
    
    this.variant.data <- isvdb.data[isvdb.data$variant_id == unique(isvdb.data$variant_id)[v],][,c("variant_id", "chrom", "pos", "strain", "allele_1", "allele_2", "prob")]
    this.variant.data <- unique(this.variant.data)
    
    X <- make.isvdb.design.matrix(variant.data = this.variant.data, 
                                  model = model)
    x.names <- gsub(x=rownames(X), pattern = "_.*", replacement = "", perl = TRUE)
    rownames(X) <- x.names
    
    if(ncol(X) > 0){
      maf[v] <- min(colSums(X)/(2*nrow(X)))
      observed.n[v] <- nrow(X)
    }
    else{
      maf[v] <- observed.n[v] <- NA
    }
    
    X <- cbind(X.cov[rownames(X),, drop = FALSE], X)
    
    this.y <- y[rownames(X)]
    X.0 <- X.cov[rownames(X),, drop = FALSE]
    
    if(ncol(X) > ncol(X.0) & maf[v] >= maf.filter & observed.n[v]/n >= n.prop.filter){
      fit1 <- lm.fit(y = this.y, x = X)
      fit0 <- lm.fit(y = this.y, x = X.0)
      
      p.value[v] <- miqtl::get.f.stat.p.val(qr.alt = fit1$qr, 
                                            qr.null = fit0$qr, 
                                            y = this.y)
    }
    else{
      p.value[v] <- NA
    }
    pos[v] <- isvdb.data$pos[which(variants[v] == as.character(isvdb.data$variant_id))[1]]
    
    if (use_progress_bar) {
      setTxtProgressBar(pb, v)
    }
    else {
      print(paste(v, "out of", length(variants)))
    }
  }
  output <- list(p.value = p.value,
                 chr = as.character(chr),
                 pos = list(Mb = pos/1e6,
                            cM = NULL),
                 formula = Reduce(paste, deparse(formula)),
                 model.type = model,
                 variants = variants,
                 maf = maf,
                 observed.n = observed.n)
  return(output)
}

isvdb_scan <- function(var_db_dir, 
                       chr, 
                       low_mb, 
                       high_mb, 
                       gene, 
                       tissue_dat,
                       maf_filter = 0.1,
                       n_prop_filter = 1,
                       use_progress_bar = TRUE) {
  var_db <- readRDS(paste0(var_db_dir, chr, ".rds"))
  isvdb_dat <- get.variant.info(chr, low_mb*1e6, high_mb*1e6, chr.db = var_db)
  variant_scan <- run.isvdb.interval(isvdb.data = isvdb_dat, 
                                     formula = formula(paste0("rint(gene_", gene, ") ~ 1 + BATCH")), 
                                     data = tissue_dat,
                                     model = "additive",
                                     id = "SUBJECT.NAME",
                                     maf.filter = maf_filter, 
                                     n.prop.filter = n_prop_filter,
                                     use_progress_bar = use_progress_bar)
  variant_scan
}

# Author: Bryan Quach
# Retrieve variant info in ISVdb output format
#
# Args:
#   chr - chromsome to query
#   start - start position of genomic window to grab variants
#   end - end position of genomic window to grab variants
#   chr.db - data from chromosome RDS file containing variant info
get.variant.info <- function(chr, start, end, chr.db = NULL){
  if(is.null(chr.db)){
    chr.db <- readRDS(paste0(chr, ".rds"))
  }
  results <- c()
  # Grab variants for each CC strain
  for(strain in names(chr.db)){
    strain.data <- chr.db[[strain]]
    # Filter to specified genomic window
    query.data <- strain.data[strain.data$pos>=start & strain.data$pos<=end,]
    query.data$chrom <- chr
    query.data$strain <- strain
    # Format query results to match ISVdb output
    query.data <- query.data[, c("variant_id", "chrom", "pos", "strain", 
                                 "allele_1", "allele_2", "prob", "is_max", 
                                 "gene_name", "transcript_name", 
                                 "consequence_1", "consequence_2")]
    colnames(query.data) <- c("variant_id", "chrom", "pos", "strain", 
                              "allele_1", "allele_2", "prob", "is_max", 
                              "gene_id", "transcript_id", 
                              "consequence_1", "consequence_2")
    results <- rbind(results, query.data)
  }
  # Sort by chr position and return
  results[order(results$pos, results$gene_id, results$transcript_id),]
}
