# Supplementary material for: Integrative QTL analysis of gene expression and chromatin accessibility identifies multi-tissue patterns of genetic regulation
Source: PLoS Genet. 2020 Jan 21;16(1):e1008537. doi: 10.1371/journal.pgen.1008537 (PMC7010298; doi:10.1371/journal.pgen.1008537)
Supplement: S14 File — (R) [file pgen.1008537.s045.R]

##################################################################################
##################################################################################
###
###     File S14: Example code for using miQTL as employed
###               in Keele & Quach et al
###     -- Multi-tissue analysis of gene expression and chromatin accessibility
###        in 47 Collaborative Cross strains
###
###
###     Tasks: 1. QTL scans
###            2. Variant association
###            3. QTL scan permutations
###            4. Conditional QTL scans
###            5. Mediation
###            6. Mediation permutations
###            7. Example of large scale analysis
###     
###     Author: Greg Keele
###
##################################################################################
##################################################################################
#### Necessary R packages
library(tidyverse)
library(readr)
library(miqtl)

## Colors
eqtl_col <- rgb(210, 170, 25, maxColorValue = 255)
cqtl_col <- rgb(0, 50, 100, maxColorValue = 255)
mediation_col <- rgb(190, 0, 0, maxColorValue = 255)

#### Supplemental data directory
## Enter path where you have stored the supplemental data
supp_dir <- "~/<YOUR DIRECTORY>"

## Enter path where you have stored the data from figshare (doi:10.6084/m9.figshare.9985514)
data_dir <- "~/<YOUR DIRECTORY>"

## Enter path to the unzipped genomecache (cc_genome_cache_full_l2_0.1.zip)
## May be the same as supp_dir or data_dir
genome_cache_dir <- "~/<YOUR DIRECTORY>"

## Enter path to the unzipped variant database (isvdb_var_db.tar.gz)
## May be the same as supp_dir or data_dir
var_dir <- "~/<YOUR DIRECTORY>"

## Includes functions for variant association
source(paste0(supp_dir, "S12_File.R"))

################################################
###
###  Load up the necessary data
###
################################################
#### Read in gene annotations from mm9
gene_dat <- readr::read_tsv(paste0(data_dir, "refseq_mm9_tss.txt.zip"), 
                            col_names = c("gene_chr", "gene_start", "gene_end", "gene", "alt_name")) %>%
  mutate(gene_start = gene_start/1e6,
         gene = gsub(x = gene, pattern = "-", replacement = ".")) %>%
  as.data.frame


#### Read in expression data
liver_expression_dat <- read_csv(paste0(data_dir, "liver_expression.csv.zip")) %>%
  mutate(BATCH = factor(BATCH)) %>%
  as.data.frame
lung_expression_dat <- read_csv(paste0(data_dir, "lung_expression.csv.zip")) %>%
  mutate(BATCH = factor(BATCH)) %>%
  as.data.frame
kidney_expression_dat <- read_csv(paste0(data_dir, "kidney_expression.csv.zip")) %>%
  mutate(BATCH = factor(BATCH)) %>%
  as.data.frame

#### Read in chromatin data
liver_chromatin_dat <- read_csv(paste0(data_dir, "liver_chromatin.csv.zip")) %>%
  mutate(BATCH = factor(BATCH)) %>%
  as.data.frame
lung_chromatin_dat <- read_csv(paste0(data_dir, "lung_chromatin.csv.zip")) %>%
  mutate(BATCH = factor(BATCH)) %>%
  as.data.frame
kidney_chromatin_dat <- read_csv(paste0(data_dir, "kidney_chromatin.csv.zip")) %>%
  mutate(BATCH = factor(BATCH)) %>%
  as.data.frame

################################################
###
###
###           1. QTL scans
###
###
################################################
### Scan with scan.h2lmm
### Most flexible scan function in miQTL
### Can incorporate kinship matrix (not used here)
### Cox7c eQTL scan in lung tissue, shown in Fig 3A
cox7c_liver_scan <- scan.h2lmm(genomecache = genome_cache_dir,
                               data = liver_expression_dat, 
                               model = "additive",
                               formula = rint(gene_Cox7c) ~ 1 + BATCH, 
                               p.value.method = "ANOVA",
                               use.multi.impute = FALSE)
## Genome-wide plot
genome.plotter.whole(list(cox7c_liver_scan), main.colors = eqtl_col, distinguish.chr.col = eqtl_col)
## Chromosome plot
genome.plotter.region(haplotype.association = list(cox7c_liver_scan), chr = 13, haplotype.col = eqtl_col, my.y.lab.cex = 1)

### Efficient scans using QR decomposition
### Highly useful when there are many outcomes (gene expression and chromatin accessibility)
### Also useful for permutations
### Does not work for linear mixed effects models (such as with a kinship effect)
### Pre-compute the QR decompositions for loci across genome
liver_qr <- extract.qr(genomecache = genome_cache_dir, 
                       data = liver_expression_dat, 
                       formula = ~ 1 + BATCH)
### Scan using QR object
cox7c_liver_qr_scan <- scan.qr(qr.object = liver_qr, 
                               data = liver_expression_dat, 
                               phenotype = "rint(gene_Cox7c)")
## Genome-wide plot
genome.plotter.whole(list(cox7c_liver_qr_scan), main.colors = eqtl_col, distinguish.chr.col = eqtl_col)
## Chromosome plot
genome.plotter.region(haplotype.association = list(cox7c_liver_qr_scan), chr = 13, haplotype.col = eqtl_col, my.y.lab.cex = 1)
## Equivalent to the less efficient but more flexible scan.h2lmm

################################################
###
###
###           2. Variant association
###
###
################################################
### Currently slow because of liftover tool
### Could be sped up by pre-mapping variants to mm9
cox7c_variant_assoc <- isvdb_scan(var_db_dir = var_dir, 
                                  chr = 13, 
                                  low_mb = 85,
                                  high_mb = 90, 
                                  gene = "Cox7c", 
                                  tissue_dat = liver_expression_dat,
                                  use_progress_bar = TRUE)

## Overlay SNP and haplotype associations
genome.plotter.region(snp.association = list(cox7c_variant_assoc), 
                      haplotype.association = list(cox7c_liver_scan), 
                      chr = 13, 
                      haplotype.col = eqtl_col,
                      snp.col = "black", 
                      my.y.lab.cex = 1)

################################################
###
###
###           3. QTL scan permutations
###
###
################################################
### Generate matrix of permuted indeces
perm_matrix <- generate.qr.permutation.index.matrix(qr.scan.object = cox7c_liver_qr_scan, 
                                                    num.samples = 100, 
                                                    seed = 10)
## Run scans and keep the full output
perm_cox7c_scans <- run.qr.permutation.threshold.scans(perm.ind.matrix = perm_matrix, 
                                                       qr.object = liver_qr, 
                                                       phenotype = "rint(gene_Cox7c)", 
                                                       data = liver_expression_dat, 
                                                       keep.full.scans = TRUE)
## Pull genome-wide significance threshold
cox7c_genomewide_thresh <- get.gev.thresholds(threshold.scans = perm_cox7c_scans, percentile = 0.95)
## Genome-wide plot with threshold
genome.plotter.whole(list(cox7c_liver_scan), 
                     main.colors = eqtl_col, 
                     distinguish.chr.col = eqtl_col, 
                     hard.thresholds = cox7c_genomewide_thresh)

## Extract chromosome-wide permutations
perm_cox7c_chrwide_scans <- extract.chr.max.statistics.from.genomewide(full.perm.scans = perm_cox7c_scans, chr = 13)
## Pull genome-wide significance threshold
cox7c_chrwide_thresh <- get.gev.thresholds(threshold.scans = perm_cox7c_chrwide_scans, percentile = 0.95)
## Chromosome-wide plot with threshold
genome.plotter.region(snp.association = list(cox7c_variant_assoc), 
                      haplotype.association = list(cox7c_liver_scan), 
                      chr = 13, 
                      haplotype.col = eqtl_col,
                      snp.col = "black", 
                      hard.thresholds = cox7c_chrwide_thresh,
                      my.y.lab.cex = 1)

###################################################
###
###
###           4. Multi-step conditioned QTL scans
###
###
###################################################
## Initial eQTL scan for Gpn3
## Shown in Fig S21
## Detected in lung
lung_qr <- extract.qr(genomecache = genome_cache_dir, 
                      data = lung_expression_dat, 
                      formula = ~ 1 + BATCH)
## First step scan
Gpn3_lung_scan <- scan.qr(qr.object = lung_qr, 
                          data = lung_expression_dat, 
                          phenotype = "rint(gene_Gpn3)")
## Permutations
perm_gpn3_scans <- run.qr.permutation.threshold.scans(perm.ind.matrix = perm_matrix, 
                                                       qr.object = lung_qr, 
                                                       phenotype = "rint(gene_Gpn3)", 
                                                       data = lung_expression_dat, 
                                                       keep.full.scans = TRUE)
## Pull genome-wide significance threshold
gpn3_genomewide_thresh <- get.gev.thresholds(threshold.scans = perm_gpn3_scans, percentile = 0.95)
## Genome-wide plot with threshold
genome.plotter.whole(list(Gpn3_lung_scan), 
                     main.colors = eqtl_col, 
                     distinguish.chr.col = eqtl_col,
                     mark.locus = grab.locus.from.scan(Gpn3_lung_scan), mark.locus.col = c("black", "red"),
                     hard.thresholds = gpn3_genomewide_thresh,
                     mark.manual = c(list(chr = gene_dat %>% filter(gene == "Gpn3") %>% pull(gene_chr) %>% gsub(pattern = "chr", replacement = ""), 
                                          pos = gene_dat %>% filter(gene == "Gpn3") %>% pull(gene_start))))
## grab.locus.from.scan() can grab peak locus from QTL scans
## See distal-eQTL on chromosome 8 and subtle peak on chromosome 5 near Gpn3

## Analysis G involves a series of subsequent conditioned QTL scans
## Conditioned scans continue until a step in which none are detected
## Conditioned scan (step 2)
## Need to compute new QR object because distal-eQTL is now included in null and alternative models
conditioned_qr <- extract.qr(genomecache = genome_cache_dir, 
                             data = lung_expression_dat, 
                             formula = ~ BATCH, 
                             model = "additive", 
                             condition.loci = grab.locus.from.scan(Gpn3_lung_scan))
Gpn3_conditioned_lung_scan <- scan.qr(qr.object = conditioned_qr, 
                                      data = lung_expression_dat, 
                                      phenotype = "rint(gene_Gpn3)")
## Permutations with conditioned loci
perm_gpn3_conditioned_scans <- run.qr.permutation.threshold.scans(perm.ind.matrix = perm_matrix, 
                                                                  qr.object = conditioned_qr, 
                                                                  phenotype = "rint(gene_Gpn3)", 
                                                                  data = lung_expression_dat, 
                                                                  keep.full.scans = TRUE)
## Pull genome-wide significance threshold
gpn3_conditioned_genomewide_thresh <- get.gev.thresholds(threshold.scans = perm_gpn3_conditioned_scans, percentile = 0.95)
## Genome-wide plot with threshold
genome.plotter.whole(list(Gpn3_conditioned_lung_scan), 
                     main.colors = eqtl_col, 
                     distinguish.chr.col = eqtl_col,
                     hard.thresholds = gpn3_conditioned_genomewide_thresh,
                     mark.locus = grab.locus.from.scan(Gpn3_lung_scan), mark.locus.col = c("black", "red"),
                     mark.manual = c(list(chr = gene_dat %>% filter(gene == "Gpn3") %>% pull(gene_chr) %>% gsub(pattern = "chr", replacement = ""), 
                                          pos = gene_dat %>% filter(gene == "Gpn3") %>% pull(gene_start))))
## Local-eQTL is now detected with conditional scan

## Conditioned scan (step 3)
## Need to compute new QR object because distal-eQTL is now included in null and alternative models
conditioned2_qr <- extract.qr(genomecache = genome_cache_dir, 
                              data = lung_expression_dat, 
                              formula = ~ BATCH, 
                              model = "additive", 
                              condition.loci = c(grab.locus.from.scan(Gpn3_lung_scan), 
                                                 grab.locus.from.scan(Gpn3_conditional_lung_scan)))
Gpn3_conditioned2_lung_scan <- scan.qr(qr.object = conditioned2_qr, 
                                       data = lung_expression_dat, 
                                       phenotype = "rint(gene_Gpn3)")

## Permutations with conditioned loci
perm_gpn3_conditioned2_scans <- run.qr.permutation.threshold.scans(perm.ind.matrix = perm_matrix, 
                                                                   qr.object = conditioned2_qr, 
                                                                   phenotype = "rint(gene_Gpn3)", 
                                                                   data = lung_expression_dat, 
                                                                   keep.full.scans = TRUE)
## Pull genome-wide significance threshold
gpn3_conditioned2_genomewide_thresh <- get.gev.thresholds(threshold.scans = perm_gpn3_conditioned2_scans, percentile = 0.95)
## Genome-wide plot with threshold
genome.plotter.whole(list(Gpn3_conditioned2_lung_scan), 
                     main.colors = eqtl_col, 
                     distinguish.chr.col = eqtl_col,
                     hard.thresholds = gpn3_conditioned2_genomewide_thresh,
                     mark.locus = grab.locus.from.scan(Gpn3_lung_scan), mark.locus.col = c("black", "red"),
                     mark.manual = c(list(chr = gene_dat %>% filter(gene == "Gpn3") %>% pull(gene_chr) %>% gsub(pattern = "chr", replacement = ""), 
                                          pos = gene_dat %>% filter(gene == "Gpn3") %>% pull(gene_start))))
## No QTL is detected at step 3
## Analysis G is complete for Gpn3

################################################
###
###
###           5. Mediation
###
###
################################################
### Mediation through chromatin accessibility
## Shown in Fig 7
## eQTL scan for Ccdc137
ccdc137_lung_scan <- scan.qr(qr.object = lung_qr, 
                             data = lung_expression_dat, 
                             phenotype = "rint(gene_Ccdc137)")
## Genome-wide plot
genome.plotter.whole(list(ccdc137_lung_scan), 
                     main.colors = eqtl_col, 
                     distinguish.chr.col = eqtl_col, 
                     mark.manual = c(list(chr = gene_dat %>% filter(gene == "Ccdc137") %>% pull(gene_chr) %>% gsub(pattern = "chr", replacement = ""), 
                                          pos = gene_dat %>% filter(gene == "Ccdc137") %>% pull(gene_start))))
## Local-eQTL detected for Ccdc137 on chromosome 11

## Evaluate mediation through chromatin
## Merge expression and chromatin for mediation
lung_full_dat <- merge(lung_expression_dat, 
                       lung_chromatin_dat, 
                       by = "SUBJECT.NAME")
## Take QR decompositions for mediation - necessary intermediate step
mediation_qr <- extract.mediation.qr(genomecache = genome_cache_dir, 
                                     id = "SUBJECT.NAME", 
                                     locus = grab.locus.from.scan(ccdc137_lung_scan), 
                                     data = lung_full_dat, 
                                     formula = ~ 1 + BATCH.x, 
                                     model = "additive")
## Mediation scan
ccdc137_mediation_scan <- mediation.scan.qr(mediation.qr.object = mediation_qr, 
                                            data = lung_full_dat, 
                                            phenotype = "rint(gene_Ccdc137)")
## Genome-wide plot for eQTL and mediation scan
genome.plotter.whole(list(ccdc137_lung_scan, ccdc137_mediation_scan), 
                     main.colors = c(scales::alpha(eqtl_col, 0.4), 
                                     mediation_col), 
                     distinguish.chr.col = c(scales::alpha(eqtl_col, 0.4), 
                                             mediation_col),
                     my.type = c("l", "p"),
                     mark.locus.col = c("red"),
                     mark.manual = c(list(chr = gene_dat %>% filter(gene == "Ccdc137") %>% pull(gene_chr) %>% gsub(pattern = "chr", replacement = ""), 
                                          pos = gene_dat %>% filter(gene == "Ccdc137") %>% pull(gene_start))))
## Strong mediation signal near eQTL
## Seems promising, check cQTL for chromatin mediator

## cQTL scan
lung_chromatin_qr <- extract.qr(genomecache = genome_cache_dir, 
                                data = lung_chromatin_dat, 
                                formula = ~ 1 + BATCH)
ccdc137_chromatin_scan <- scan.qr(qr.object = lung_chromatin_qr, 
                                  data = lung_chromatin_dat, 
                                  phenotype = paste0("rint(", grab.locus.from.scan(ccdc137_mediation_scan, criterion = "max"), ")"))
## Genome-wide plot for cQTL
genome.plotter.whole(list(ccdc137_chromatin_scan), 
                     main.colors = cqtl_col, 
                     distinguish.chr.col = cqtl_col, 
                     mark.manual = c(list(chr = gene_dat %>% filter(gene == "Ccdc137") %>% pull(gene_chr) %>% gsub(pattern = "chr", replacement = ""), 
                                          pos = gene_dat %>% filter(gene == "Ccdc137") %>% pull(gene_start))))
## Candidate mediator has a strong local-cQTL, notably stronger than the local-eQTL of Ccdc137
## Consistent with mediation of Ccdc137 through chromatin accessibility

################################################
###
###
###           6. Mediation permutations
###
###
################################################
### Use permutations to formally declare significant mediation
## Permutations
## Slower than permutations for QTL scans because QR must be re-computed for each permutation
## because the mediator is permuted and a part of the design matrix, not the outcome
ccdc137_mediation_perm_scans <- run.qr.permutation.threshold.mediation.scans(perm.ind.matrix = perm_matrix, 
                                                                             mediation.qr.object = mediation_qr, 
                                                                             genomecache = genome_cache_dir,
                                                                             phenotype = "rint(gene_Ccdc137)", 
                                                                             data = lung_full_dat, 
                                                                             keep.full.scans = TRUE)

## Pull mediation threshold
ccdc137_mediation_threshold <- get.gev.thresholds(threshold.scans = ccdc137_mediation_perm_scans, type = "max")

## Mediation scan with threshold
genome.plotter.whole(list(ccdc137_mediation_scan), 
                     main.colors = mediation_col, 
                     my.type = "p",
                     hard.thresholds = ccdc137_mediation_threshold,
                     distinguish.chr.col = mediation_col, 
                     mark.manual = c(list(chr = gene_dat %>% filter(gene == "Ccdc137") %>% pull(gene_chr) %>% gsub(pattern = "chr", replacement = ""), 
                                          pos = gene_dat %>% filter(gene == "Ccdc137") %>% pull(gene_start))))
## Mediation scores below the threshold are significant
## Chromatin accessibility near Ccdc137 passes as a strongly significant mediator


###################################################
###
###
###           7. Example of large scale analysis
###
###
###################################################
### Example of setting up all eQTL scans for a tissue
genes <- grep(x = names(lung_expression_dat), pattern = "gene", value = TRUE)

## Set the number of genes to 100 for this example
m <- 100

## Initializing p-value matrix
pval_mat <- matrix(NA, nrow = length(cox7c_liver_scan$p.value), ncol = m)
## Setting up eQTL scan loop
for (i in 1:m) {
  this_scan <- scan.qr(qr.object = lung_qr, 
                       data = lung_expression_dat, 
                       phenotype = paste0("rint(", genes[i], ")"))
  pval_mat[,i] <- this_scan$p.value
}
rownames(pval_mat) <- this_scan$loci
colnames(pval_mat) <- genes[1:m]
## Represents a matrix of pvalues, locus by gene
